# Supplementary material for: Field evaluation of a volatile pyrethroid spatial repellent and etofenprox treated clothing for outdoor protection against forest malaria vectors in Cambodia
Source: Sci Rep. 2024 Jul 29;14:17348. doi: 10.1038/s41598-024-67470-3 (PMC11284218; doi:10.1038/s41598-024-67470-3)
Supplement: Supplementary file 1 — Supplementary Information 1. [file 41598_2024_67470_MOESM1_ESM.csv]

start	end	username	simserial	deviceid	phonenumber	Unique HLC Form Serial Number (HLC-Form Number-Temporary Structure Number)	Temporary Structure ID	Site ID	TS Location	_TS_Location_latitude	_TS_Location_longitude	_TS_Location_altitude	_TS_Location_precision	Intervention ID and Name	Team Supervisor Name	Collection Date	Intervention Set-Up or Application Time	Temperature at Set-Up (Celcius)	% Relative Humidity at Set-Up	Rain at Set-Up?	Wind Speed at Set-Up (km/h)	Please upload a photo of the completed paper form	Are there any notes to include with this form?	__version__	instanceID	_id	_uuid	_submission_time	_date_modified	_tags	_notes	_version	_duration	_submitted_by	_total_media	_media_count	_media_all_received	_xform_id
2021-09-24T09:48:22.210+07:00	2021-09-24T10:06:01.978+07:00	biteproject	simserial not found	enketo.ona.io:BjJhvCWU4mxFVtPl	phonenumber not found	HLC_1_TS1	TS1	AK	12.320506 107.029912 0 0	12.320506	107.029912	0	0	I1 - PIRK	Dyna Doum	9/23/21	16:45:00.000+07:00	25.65	97.5	No	0	http://classic.ona.io/api/v1/files/22216197?filename=biteproject/attachments/564399_a99ZQRMc8fYGJ8wkJSqCYk/20210923_HLC1TS1-10_5_55.JPG	n/a	vroWbMoEfNt7afmcrta5a2	uuid:84352d1f-7b16-4e40-916b-b1a1e8fdbe7e	85593787	84352d1f-7b16-4e40-916b-b1a1e8fdbe7e	2021-09-24T03:06:18	2021-09-24T03:06:18			vroWbMoEfNt7afmcrta5a2	1059	biteproject	1	1	TRUE	564399
2021-09-24T10:06:02.002+07:00	2021-09-24T10:07:27.869+07:00	biteproject	simserial not found	enketo.ona.io:BjJhvCWU4mxFVtPl	phonenumber not found	HLC_2_TS2	TS2	AK	12.320727 107.029779 0 0	12.320727	107.029779	0	0	I2 - ETO x0wash CIVILIAN + PICARIDIN20%	Dyna Doum	9/23/21	17:46:00.000+07:00	23.83	100	No	0	http://classic.ona.io/api/v1/files/22216200?filename=biteproject/attachments/564399_a99ZQRMc8fYGJ8wkJSqCYk/20210923_HLC2TS2-10_7_24.JPG	n/a	vroWbMoEfNt7afmcrta5a2	uuid:f35fa369-24e1-42b3-9c0e-4fe18f5c4619	85593811	f35fa369-24e1-42b3-9c0e-4fe18f5c4619	2021-09-24T03:07:40	2021-09-24T03:07:40			vroWbMoEfNt7afmcrta5a2	85	biteproject	1	1	TRUE	564399
2021-09-24T10:07:27.886+07:00	2021-09-24T10:08:45.217+07:00	biteproject	simserial not found	enketo.ona.io:BjJhvCWU4mxFVtPl	phonenumber not found	HLC_3_TS3	TS3	AK	12.320964 107.029635 0 0	12.320964	107.029635	0	0	I3 - ETO x20wash RANGER + PICARIDIN20%	Dyna Doum	9/23/21	17:50:00.000+07:00	23.5	100	No	0.4	http://classic.ona.io/api/v1/files/22216201?filename=biteproject/attachments/564399_a99ZQRMc8fYGJ8wkJSqCYk/20210923_HLC3TS3-10_8_40.JPG	n/a	vroWbMoEfNt7afmcrta5a2	uuid:5b0b9c39-538f-41cd-b9ca-31a1f4c000aa	85593827	5b0b9c39-538f-41cd-b9ca-31a1f4c000aa	2021-09-24T03:08:56	2021-09-24T03:08:56			vroWbMoEfNt7afmcrta5a2	78	biteproject	1	1	TRUE	564399
2021-09-24T10:08:45.230+07:00	2021-09-27T17:00:11.063+02:00	biteproject	simserial not found	enketo.ona.io:BjJhvCWU4mxFVtPl	phonenumber not found	HLC_4_TS4	TS4	AK	12.321268 107.029355 0 0	12.321268	107.029355	0	0	I4 - Negative Control	Dyna Doum	9/23/21	17:51:00.000+07:00	23.88	100	No	0	http://classic.ona.io/api/v1/files/22216203?filename=biteproject/attachments/564399_a99ZQRMc8fYGJ8wkJSqCYk/20210923_HLC4TS4-10_9_50.JPG	n/a	vroWbMoEfNt7afmcrta5a2	uuid:6dc51bfc-8e29-432f-b6e6-40090de6cde1	85593845	6dc51bfc-8e29-432f-b6e6-40090de6cde1	2021-09-24T03:10:05	2021-09-27T15:00:11			vroWbMoEfNt7afmcrta5a2	283886	biteproject	1	1	TRUE	564399
2021-09-24T10:09:53.011+07:00	2021-09-24T10:11:10.282+07:00	biteproject	simserial not found	enketo.ona.io:BjJhvCWU4mxFVtPl	phonenumber not found	HLC_5_TS5	TS5	AK	12.321563 107.029433 0 0	12.321563	107.029433	0	0	I5 - ETO x0wash RANGER + PICARIDIN20%	Dyna Doum	9/23/21	17:42:00.000+07:00	23.64	100	No	0.4	http://classic.ona.io/api/v1/files/22216208?filename=biteproject/attachments/564399_a99ZQRMc8fYGJ8wkJSqCYk/20210923_HLC5TS5-10_11_3.JPG	n/a	vroWbMoEfNt7afmcrta5a2	uuid:52dbc1e1-d6fb-44bb-a683-1a2f81b8b488	85593872	52dbc1e1-d6fb-44bb-a683-1a2f81b8b488	2021-09-24T03:11:22	2021-09-24T03:11:22			vroWbMoEfNt7afmcrta5a2	77	biteproject	1	1	TRUE	564399
2021-09-24T10:11:10.296+07:00	2021-09-24T10:12:18.116+07:00	biteproject	simserial not found	enketo.ona.io:BjJhvCWU4mxFVtPl	phonenumber not found	HLC_6_TS6	TS6	AK	12.321557 107.029817 0 0	12.321557	107.029817	0	0	I6- ETO x20wash CIVILIAN + PICARIDIN20%	Dyna Doum	9/23/21	17:56:00.000+07:00	23.91	95.8	No	0	http://classic.ona.io/api/v1/files/22216210?filename=biteproject/attachments/564399_a99ZQRMc8fYGJ8wkJSqCYk/20210923_HLC6TS6-10_12_15.JPG	n/a	vroWbMoEfNt7afmcrta5a2	uuid:ffbc8dfc-8f36-476c-9564-756a28248e1a	85593888	ffbc8dfc-8f36-476c-9564-756a28248e1a	2021-09-24T03:12:30	2021-09-24T03:12:30			vroWbMoEfNt7afmcrta5a2	68	biteproject	1	1	TRUE	564399
2021-09-24T10:12:18.134+07:00	2021-09-24T10:13:43.003+07:00	biteproject	simserial not found	enketo.ona.io:BjJhvCWU4mxFVtPl	phonenumber not found	HLC_7_TS7	TS7	AK	12.321176 107.029935 0 0	12.321176	107.029935	0	0	I7 - PIRK (new) + ETO x0wash CIVILIAN + PICARIDIN20%	Dyna Doum	9/23/21	16:40:00.000+07:00	26.16	91.3	No	0	http://classic.ona.io/api/v1/files/22216524?filename=biteproject/attachments/564399_a99ZQRMc8fYGJ8wkJSqCYk/20210923_HLC7TS7-10_13_40.JPG	n/a	vroWbMoEfNt7afmcrta5a2	uuid:a3276c3c-78eb-4c46-9b72-0ff80ddbb113	85596343	a3276c3c-78eb-4c46-9b72-0ff80ddbb113	2021-09-24T04:56:16	2021-09-24T04:56:16			vroWbMoEfNt7afmcrta5a2	85	biteproject	1	1	TRUE	564399
2021-09-25T10:05:59.476+07:00	2021-09-25T10:09:59.543+07:00	biteproject	simserial not found	enketo.ona.io:BjJhvCWU4mxFVtPl	phonenumber not found	HLC_8_TS1	TS1	AK	12.320506 107.029912 0 0	12.320506	107.029912	0	0	I1 - PIRK	Dyna Doum	9/24/21	16:06:00.000+07:00	30	85	No	0	http://classic.ona.io/api/v1/files/22232135?filename=biteproject/attachments/564399_a99ZQRMc8fYGJ8wkJSqCYk/20210924_HLC8TS1-10_9_55.JPG	n/a	vroWbMoEfNt7afmcrta5a2	uuid:d87380ca-8d7b-4c70-adb6-77206c50317c	85665219	d87380ca-8d7b-4c70-adb6-77206c50317c	2021-09-25T03:10:13	2021-09-25T03:10:13			vroWbMoEfNt7afmcrta5a2	240	biteproject	1	1	TRUE	564399
2021-09-25T10:09:59.568+07:00	2021-09-25T10:11:27.249+07:00	biteproject	simserial not found	enketo.ona.io:BjJhvCWU4mxFVtPl	phonenumber not found	HLC_9_TS2	TS2	AK	12.320727 107.029779 0 0	12.320727	107.029779	0	0	I2 - ETO x0wash CIVILIAN + PICARIDIN20%	Dyna Doum	9/24/21	17:52:00.000+07:00	24.19	99.3	Yes	0	http://classic.ona.io/api/v1/files/22232136?filename=biteproject/attachments/564399_a99ZQRMc8fYGJ8wkJSqCYk/20210924_HLC9TS2-10_11_24.JPG	n/a	vroWbMoEfNt7afmcrta5a2	uuid:4eb23eec-0c1d-4e57-9a07-a3ec4bbc2e26	85665311	4eb23eec-0c1d-4e57-9a07-a3ec4bbc2e26	2021-09-25T03:11:39	2021-09-25T03:11:39			vroWbMoEfNt7afmcrta5a2	88	biteproject	1	1	TRUE	564399
2021-09-25T10:12:39.086+07:00	2021-09-25T10:13:46.698+07:00	biteproject	simserial not found	enketo.ona.io:BjJhvCWU4mxFVtPl	phonenumber not found	HLC_11_TS4	TS4	AK	12.321268 107.029355 0 0	12.321268	107.029355	0	0	I4 - Negative Control	Dyna Doum	9/24/21	17:54:00.000+07:00	23.59	100	Yes	0	http://classic.ona.io/api/v1/files/22232150?filename=biteproject/attachments/564399_a99ZQRMc8fYGJ8wkJSqCYk/20210924_HLC11TS4-10_13_44.JPG	n/a	vroWbMoEfNt7afmcrta5a2	uuid:3baa138a-b787-4fff-a6dd-1c0e5a974ad0	85665394	3baa138a-b787-4fff-a6dd-1c0e5a974ad0	2021-09-25T03:13:59	2021-09-25T03:13:59			vroWbMoEfNt7afmcrta5a2	67	biteproject	1	1	TRUE	564399
2021-09-25T10:11:27.267+07:00	2021-09-25T10:12:39.068+07:00	biteproject	simserial not found	enketo.ona.io:BjJhvCWU4mxFVtPl	phonenumber not found	HLC_10_TS3	TS3	AK	12.320964 107.029635 0 0	12.320964	107.029635	0	0	I3 - ETO x20wash RANGER + PICARIDIN20%	Dyna Doum	9/24/21	17:53:00.000+07:00	23.11	100	Yes	0	http://classic.ona.io/api/v1/files/22232171?filename=biteproject/attachments/564399_a99ZQRMc8fYGJ8wkJSqCYk/20210924_HLC10TS3-10_12_36.JPG	n/a	vroWbMoEfNt7afmcrta5a2	uuid:64103eec-d317-46a4-a16e-d7d5302b6081	85665432	64103eec-d317-46a4-a16e-d7d5302b6081	2021-09-25T03:15:14	2021-09-25T03:15:14			vroWbMoEfNt7afmcrta5a2	72	biteproject	1	1	TRUE	564399
2021-09-25T10:13:46.716+07:00	2021-09-25T10:15:00.078+07:00	biteproject	simserial not found	enketo.ona.io:BjJhvCWU4mxFVtPl	phonenumber not found	HLC_12_TS5	TS5	AK	12.321563 107.029433 0 0	12.321563	107.029433	0	0	I5 - ETO x0wash RANGER + PICARIDIN20%	Dyna Doum	9/24/21	17:55:00.000+07:00	23.35	97.7	Yes	0.5	http://classic.ona.io/api/v1/files/22232172?filename=biteproject/attachments/564399_a99ZQRMc8fYGJ8wkJSqCYk/20210924_HLC12TS5-10_14_57.JPG	n/a	vroWbMoEfNt7afmcrta5a2	uuid:42e4c1f4-f126-4d14-a0f3-d20b55f3f163	85665434	42e4c1f4-f126-4d14-a0f3-d20b55f3f163	2021-09-25T03:15:15	2021-09-25T03:15:15			vroWbMoEfNt7afmcrta5a2	74	biteproject	1	1	TRUE	564399
2021-09-25T10:15:00.098+07:00	2021-09-25T10:16:12.296+07:00	biteproject	simserial not found	enketo.ona.io:BjJhvCWU4mxFVtPl	phonenumber not found	HLC_13_TS6	TS6	AK	12.321557 107.029817 0 0	12.321557	107.029817	0	0	I6- ETO x20wash CIVILIAN + PICARIDIN20%	Dyna Doum	9/24/21	17:56:00.000+07:00	23	99.6	Yes	0	http://classic.ona.io/api/v1/files/22232173?filename=biteproject/attachments/564399_a99ZQRMc8fYGJ8wkJSqCYk/20210924_HLC13TS6-10_16_9.JPG	n/a	vroWbMoEfNt7afmcrta5a2	uuid:84023347-af41-4d83-9f44-05148cd8d797	85665477	84023347-af41-4d83-9f44-05148cd8d797	2021-09-25T03:16:34	2021-09-25T03:16:34			vroWbMoEfNt7afmcrta5a2	72	biteproject	1	1	TRUE	564399
2021-09-25T10:16:12.315+07:00	2021-09-25T10:17:26.166+07:00	biteproject	simserial not found	enketo.ona.io:BjJhvCWU4mxFVtPl	phonenumber not found	HLC_14_TS7	TS7	AK	12.321176 107.029935 0 0	12.321176	107.029935	0	0	I7 - PIRK (new) + ETO x0wash CIVILIAN + PICARIDIN20%	Dyna Doum	9/24/21	16:09:00.000+07:00	28.6	86	No	0	http://classic.ona.io/api/v1/files/22232174?filename=biteproject/attachments/564399_a99ZQRMc8fYGJ8wkJSqCYk/20210924_HLC14TS7-10_17_23.JPG	n/a	vroWbMoEfNt7afmcrta5a2	uuid:f2d65f7c-05d5-4250-b24b-9d51300fc9ca	85665502	f2d65f7c-05d5-4250-b24b-9d51300fc9ca	2021-09-25T03:17:38	2021-09-25T03:17:38			vroWbMoEfNt7afmcrta5a2	74	biteproject	1	1	TRUE	564399
2021-09-26T10:56:31.728+07:00	2021-09-26T11:06:36.444+07:00	biteproject	simserial not found	enketo.ona.io:BjJhvCWU4mxFVtPl	phonenumber not found	HLC_15_TS1	TS1	AK	12.320506 107.029912 0 0	12.320506	107.029912	0	0	I1 - PIRK	Dyna Doum	9/25/21	16:06:00.000+07:00	30	85	No	0	http://classic.ona.io/api/v1/files/22243374?filename=biteproject/attachments/564399_a99ZQRMc8fYGJ8wkJSqCYk/20210925_HLC15TS1-11_6_30.JPG	n/a	vroWbMoEfNt7afmcrta5a2	uuid:07ebb96d-f225-464c-903a-f462dfc37ee1	85733327	07ebb96d-f225-464c-903a-f462dfc37ee1	2021-09-26T04:06:48	2021-09-26T04:06:48			vroWbMoEfNt7afmcrta5a2	605	biteproject	1	1	TRUE	564399
2021-09-26T11:06:36.465+07:00	2021-09-26T11:07:45.492+07:00	biteproject	simserial not found	enketo.ona.io:BjJhvCWU4mxFVtPl	phonenumber not found	HLC_16_TS2	TS2	AK	12.320727 107.029779 0 0	12.320727	107.029779	0	0	I2 - ETO x0wash CIVILIAN + PICARIDIN20%	Dyna Doum	9/25/21	17:40:00.000+07:00	26.13	94.1	No	0	http://classic.ona.io/api/v1/files/22243378?filename=biteproject/attachments/564399_a99ZQRMc8fYGJ8wkJSqCYk/20210925_HLC16TS2-11_7_42.JPG	n/a	vroWbMoEfNt7afmcrta5a2	uuid:22d807ce-1faf-4461-856f-f5b8fa5712c8	85733357	22d807ce-1faf-4461-856f-f5b8fa5712c8	2021-09-26T04:07:57	2021-09-26T04:07:57			vroWbMoEfNt7afmcrta5a2	69	biteproject	1	1	TRUE	564399
2021-09-26T11:07:45.511+07:00	2021-10-01T09:52:48.864-07:00	biteproject	simserial not found	enketo.ona.io:BjJhvCWU4mxFVtPl	phonenumber not found	HLC_17_TS3	TS3	AK	12.320964 107.029635 0 0	12.320964	107.029635	0	0	I3 - ETO x20wash RANGER + PICARIDIN20%	Dyna Doum	9/25/21	17:40:00.000+07:00	26.13	94.1	No	0	http://classic.ona.io/api/v1/files/22243380?filename=biteproject/attachments/564399_a99ZQRMc8fYGJ8wkJSqCYk/20210925_HLC17TS3-11_9_12.JPG	n/a	vroWbMoEfNt7afmcrta5a2	uuid:b6083208-bafa-44d5-b9c0-69a170b53b13	85733390	b6083208-bafa-44d5-b9c0-69a170b53b13	2021-09-26T04:09:26	2021-10-01T16:52:49			vroWbMoEfNt7afmcrta5a2	427503	biteproject	1	1	TRUE	564399
2021-09-26T11:09:14.762+07:00	2021-09-26T11:10:47.249+07:00	biteproject	simserial not found	enketo.ona.io:BjJhvCWU4mxFVtPl	phonenumber not found	HLC_18_TS4	TS4	AK	12.321268 107.029355 0 0	12.321268	107.029355	0	0	I4 - Negative Control	Dyna Doum	9/25/21	17:41:00.000+07:00	26.13	94.1	No	0	http://classic.ona.io/api/v1/files/22243381?filename=biteproject/attachments/564399_a99ZQRMc8fYGJ8wkJSqCYk/20210925_HLC18TS4-11_10_43.JPG	n/a	vroWbMoEfNt7afmcrta5a2	uuid:6aff1ce1-8dd9-4453-aaf7-a8fccb64106c	85733433	6aff1ce1-8dd9-4453-aaf7-a8fccb64106c	2021-09-26T04:11:02	2021-09-26T04:11:02			vroWbMoEfNt7afmcrta5a2	93	biteproject	1	1	TRUE	564399
2021-09-26T11:10:47.267+07:00	2021-09-26T11:11:54.679+07:00	biteproject	simserial not found	enketo.ona.io:BjJhvCWU4mxFVtPl	phonenumber not found	HLC_19_TS5	TS5	AK	12.321563 107.029433 0 0	12.321563	107.029433	0	0	I5 - ETO x0wash RANGER + PICARIDIN20%	Dyna Doum	9/25/21	17:41:00.000+07:00	26.13	94.1	No	0	http://classic.ona.io/api/v1/files/22243386?filename=biteproject/attachments/564399_a99ZQRMc8fYGJ8wkJSqCYk/20210925_HLC19TS5-11_11_52.JPG	n/a	vroWbMoEfNt7afmcrta5a2	uuid:3fccd2fb-eed2-4e1f-9579-2692d8ee3fe5	85733460	3fccd2fb-eed2-4e1f-9579-2692d8ee3fe5	2021-09-26T04:12:06	2021-09-26T04:12:06			vroWbMoEfNt7afmcrta5a2	67	biteproject	1	1	TRUE	564399
2021-09-26T11:11:54.698+07:00	2021-09-26T11:13:09.555+07:00	biteproject	simserial not found	enketo.ona.io:BjJhvCWU4mxFVtPl	phonenumber not found	HLC_20_TS6	TS6	AK	12.321557 107.029817 0 0	12.321557	107.029817	0	0	I6- ETO x20wash CIVILIAN + PICARIDIN20%	Dyna Doum	9/25/21	17:41:00.000+07:00	26.13	94.1	No	0	http://classic.ona.io/api/v1/files/22243389?filename=biteproject/attachments/564399_a99ZQRMc8fYGJ8wkJSqCYk/20210925_HLC20TS6-11_13_7.JPG	n/a	vroWbMoEfNt7afmcrta5a2	uuid:fe2231df-035a-4cd1-b2d1-72688026209c	85733496	fe2231df-035a-4cd1-b2d1-72688026209c	2021-09-26T04:13:21	2021-09-26T04:13:21			vroWbMoEfNt7afmcrta5a2	75	biteproject	1	1	TRUE	564399
2021-09-26T11:13:09.575+07:00	2021-09-26T11:14:18.005+07:00	biteproject	simserial not found	enketo.ona.io:BjJhvCWU4mxFVtPl	phonenumber not found	HLC_21_TS7	TS7	AK	12.321176 107.029935 0 0	12.321176	107.029935	0	0	I7 - PIRK (new) + ETO x0wash CIVILIAN + PICARIDIN20%	Dyna Doum	9/25/21	16:09:00.000+07:00	28.6	86	No	0	http://classic.ona.io/api/v1/files/22243390?filename=biteproject/attachments/564399_a99ZQRMc8fYGJ8wkJSqCYk/20210925_HLC21TS7-11_14_15.JPG	n/a	vroWbMoEfNt7afmcrta5a2	uuid:ebd06054-1640-41be-8839-5cc19b285744	85733538	ebd06054-1640-41be-8839-5cc19b285744	2021-09-26T04:14:30	2021-09-26T04:14:30			vroWbMoEfNt7afmcrta5a2	69	biteproject	1	1	TRUE	564399
2021-09-27T10:20:17.601+07:00	2021-09-27T10:21:22.366+07:00	biteproject	simserial not found	enketo.ona.io:BjJhvCWU4mxFVtPl	phonenumber not found	HLC_22_TS1	TS1	AK	12.320506 107.029912 0 0	12.320506	107.029912	0	0	I1 - PIRK	Dyna Doum	9/26/21	16:14:00.000+07:00	26.1	96	Yes	0	http://classic.ona.io/api/v1/files/22253783?filename=biteproject/attachments/564399_a99ZQRMc8fYGJ8wkJSqCYk/HLC22TS1-10_21_19.JPG	n/a	vroWbMoEfNt7afmcrta5a2	uuid:b876b3e4-b037-4e93-972e-40e81a780807	85790597	b876b3e4-b037-4e93-972e-40e81a780807	2021-09-27T03:21:35	2021-09-27T03:21:35			vroWbMoEfNt7afmcrta5a2	65	biteproject	1	1	TRUE	564399
2021-09-27T10:21:22.389+07:00	2021-09-27T10:22:26.635+07:00	biteproject	simserial not found	enketo.ona.io:BjJhvCWU4mxFVtPl	phonenumber not found	HLC_23_TS2	TS2	AK	12.320727 107.029779 0 0	12.320727	107.029779	0	0	I2 - ETO x0wash CIVILIAN + PICARIDIN20%	Dyna Doum	9/26/21	17:40:00.000+07:00	23.59	97.7	Yes	0	http://classic.ona.io/api/v1/files/22253786?filename=biteproject/attachments/564399_a99ZQRMc8fYGJ8wkJSqCYk/HLC23TS2-10_22_23.JPG	n/a	vroWbMoEfNt7afmcrta5a2	uuid:792e5c1f-199b-4bd0-8f9c-b153f6b70ff6	85790622	792e5c1f-199b-4bd0-8f9c-b153f6b70ff6	2021-09-27T03:22:39	2021-09-27T03:22:39			vroWbMoEfNt7afmcrta5a2	64	biteproject	1	1	TRUE	564399
2021-09-27T10:22:26.650+07:00	2021-09-27T10:25:19.398+07:00	biteproject	simserial not found	enketo.ona.io:BjJhvCWU4mxFVtPl	phonenumber not found	HLC_24_TS3	TS3	AK	12.320964 107.029635 0 0	12.320964	107.029635	0	0	I3 - ETO x20wash RANGER + PICARIDIN20%	Dyna Doum	9/26/21	17:40:00.000+07:00	23.59	97.7	Yes	0	http://classic.ona.io/api/v1/files/22253819?filename=biteproject/attachments/564399_a99ZQRMc8fYGJ8wkJSqCYk/HLC24TS3-10_25_17.JPG	n/a	vroWbMoEfNt7afmcrta5a2	uuid:dd3593c9-b37d-4494-a417-eb94829a9358	85790698	dd3593c9-b37d-4494-a417-eb94829a9358	2021-09-27T03:25:31	2021-09-27T03:25:31			vroWbMoEfNt7afmcrta5a2	173	biteproject	1	1	TRUE	564399
2021-09-27T10:25:19.419+07:00	2021-09-27T10:26:22.936+07:00	biteproject	simserial not found	enketo.ona.io:BjJhvCWU4mxFVtPl	phonenumber not found	HLC_25_TS4	TS4	AK	12.321268 107.029355 0 0	12.321268	107.029355	0	0	I4 - Negative Control	Dyna Doum	9/26/21	17:40:00.000+07:00	23.59	97.7	Yes	0	http://classic.ona.io/api/v1/files/22253826?filename=biteproject/attachments/564399_a99ZQRMc8fYGJ8wkJSqCYk/HLC25TS4-10_26_20.JPG	n/a	vroWbMoEfNt7afmcrta5a2	uuid:263f0880-d327-41fc-a066-90348a8c997d	85790716	263f0880-d327-41fc-a066-90348a8c997d	2021-09-27T03:26:38	2021-09-27T03:26:38			vroWbMoEfNt7afmcrta5a2	63	biteproject	1	1	TRUE	564399
2021-09-27T10:26:22.953+07:00	2021-09-27T10:27:24.572+07:00	biteproject	simserial not found	enketo.ona.io:BjJhvCWU4mxFVtPl	phonenumber not found	HLC_26_TS5	TS5	AK	12.321563 107.029433 0 0	12.321563	107.029433	0	0	I5 - ETO x0wash RANGER + PICARIDIN20%	Dyna Doum	9/26/21	17:40:00.000+07:00	23.59	97.7	Yes	0	http://classic.ona.io/api/v1/files/22253833?filename=biteproject/attachments/564399_a99ZQRMc8fYGJ8wkJSqCYk/HLC26TS5-10_27_21.JPG	n/a	vroWbMoEfNt7afmcrta5a2	uuid:fb875312-0c2f-4fec-88be-84fec5b375e0	85790734	fb875312-0c2f-4fec-88be-84fec5b375e0	2021-09-27T03:27:37	2021-09-27T03:27:37			vroWbMoEfNt7afmcrta5a2	62	biteproject	1	1	TRUE	564399
2021-09-27T10:27:24.599+07:00	2021-09-27T10:28:35.239+07:00	biteproject	simserial not found	enketo.ona.io:BjJhvCWU4mxFVtPl	phonenumber not found	HLC_27_TS6	TS6	AK	12.321557 107.029817 0 0	12.321557	107.029817	0	0	I6- ETO x20wash CIVILIAN + PICARIDIN20%	Dyna Doum	9/26/21	17:40:00.000+07:00	23.59	97.7	Yes	0	http://classic.ona.io/api/v1/files/22253844?filename=biteproject/attachments/564399_a99ZQRMc8fYGJ8wkJSqCYk/HLC27TS6-10_28_32.JPG	n/a	vroWbMoEfNt7afmcrta5a2	uuid:f1bb52b2-4b26-4d0d-8130-f1b48554e25b	85790782	f1bb52b2-4b26-4d0d-8130-f1b48554e25b	2021-09-27T03:28:47	2021-09-27T03:28:47			vroWbMoEfNt7afmcrta5a2	71	biteproject	1	1	TRUE	564399
2021-09-27T10:28:35.258+07:00	2021-09-27T10:29:31.054+07:00	biteproject	simserial not found	enketo.ona.io:BjJhvCWU4mxFVtPl	phonenumber not found	HLC_28_TS7	TS7	AK	12.321176 107.029935 0 0	12.321176	107.029935	0	0	I7 - PIRK (new) + ETO x0wash CIVILIAN + PICARIDIN20%	Dyna Doum	9/26/21	16:17:00.000+07:00	27.3	91	Yes	0	http://classic.ona.io/api/v1/files/22253855?filename=biteproject/attachments/564399_a99ZQRMc8fYGJ8wkJSqCYk/HLC28TS7-10_29_29.JPG	n/a	vroWbMoEfNt7afmcrta5a2	uuid:3dd6c829-ad8c-4883-a4c4-a4e5e898e8b7	85790835	3dd6c829-ad8c-4883-a4c4-a4e5e898e8b7	2021-09-27T03:29:42	2021-09-27T03:29:42			vroWbMoEfNt7afmcrta5a2	56	biteproject	1	1	TRUE	564399
2021-09-28T10:31:24.140+07:00	2021-09-28T16:17:51.689+02:00	biteproject	simserial not found	enketo.ona.io:BjJhvCWU4mxFVtPl	phonenumber not found	HLC_29_TS1	TS1	AK	12.320506 107.029912 0 0	12.320506	107.029912	0	0	I1 - PIRK	Dyna Doum	9/27/21	16:44:00.000+07:00	28.7	84	Yes	0	http://classic.ona.io/api/v1/files/22271631?filename=biteproject/attachments/564399_a99ZQRMc8fYGJ8wkJSqCYk/HLC29TS1-10_32_22.JPG	n/a	vroWbMoEfNt7afmcrta5a2	uuid:50253258-2d3d-4ce8-be30-9a3faee6a818	85908895	50253258-2d3d-4ce8-be30-9a3faee6a818	2021-09-28T03:32:38	2021-09-28T14:17:52			vroWbMoEfNt7afmcrta5a2	20787	biteproject	1	1	TRUE	564399
2021-09-28T10:32:24.984+07:00	2021-09-28T10:33:29.913+07:00	biteproject	simserial not found	enketo.ona.io:BjJhvCWU4mxFVtPl	phonenumber not found	HLC_30_TS2	TS2	AK	12.320727 107.029779 0 0	12.320727	107.029779	0	0	I2 - ETO x0wash CIVILIAN + PICARIDIN20%	Dyna Doum	9/27/21	17:45:00.000+07:00	25.4	86.5	No	0	http://classic.ona.io/api/v1/files/22271641?filename=biteproject/attachments/564399_a99ZQRMc8fYGJ8wkJSqCYk/HLC30TS2-10_33_26.JPG	n/a	vroWbMoEfNt7afmcrta5a2	uuid:49b8176e-53b2-44ae-a90e-e5668c6488cd	85908974	49b8176e-53b2-44ae-a90e-e5668c6488cd	2021-09-28T03:34:41	2021-09-28T03:34:41			vroWbMoEfNt7afmcrta5a2	65	biteproject	1	1	TRUE	564399
2021-09-28T10:33:29.929+07:00	2021-09-28T10:34:30.197+07:00	biteproject	simserial not found	enketo.ona.io:BjJhvCWU4mxFVtPl	phonenumber not found	HLC_31_TS3	TS3	AK	12.320964 107.029635 0 0	12.320964	107.029635	0	0	I3 - ETO x20wash RANGER + PICARIDIN20%	Dyna Doum	9/27/21	17:45:00.000+07:00	25.4	86.5	No	0	http://classic.ona.io/api/v1/files/22271643?filename=biteproject/attachments/564399_a99ZQRMc8fYGJ8wkJSqCYk/HLC31TS3-10_34_27.JPG	n/a	vroWbMoEfNt7afmcrta5a2	uuid:da654556-d65f-4d9f-ba5a-ed1979b3c03b	85909014	da654556-d65f-4d9f-ba5a-ed1979b3c03b	2021-09-28T03:35:47	2021-09-28T03:35:47			vroWbMoEfNt7afmcrta5a2	61	biteproject	1	1	TRUE	564399
2021-09-28T10:34:30.226+07:00	2021-09-28T10:35:35.031+07:00	biteproject	simserial not found	enketo.ona.io:BjJhvCWU4mxFVtPl	phonenumber not found	HLC_32_TS4	TS4	AK	12.321268 107.029355 0 0	12.321268	107.029355	0	0	I4 - Negative Control	Dyna Doum	9/27/21	17:45:00.000+07:00	25.4	86.5	No	0	http://classic.ona.io/api/v1/files/22271644?filename=biteproject/attachments/564399_a99ZQRMc8fYGJ8wkJSqCYk/HLC32TS4-10_35_32.JPG	n/a	vroWbMoEfNt7afmcrta5a2	uuid:30afac36-122f-4533-8b15-c9f3db207d8d	85909015	30afac36-122f-4533-8b15-c9f3db207d8d	2021-09-28T03:35:49	2021-09-28T03:35:49			vroWbMoEfNt7afmcrta5a2	65	biteproject	1	1	TRUE	564399
2021-09-28T10:35:35.052+07:00	2021-09-28T10:36:46.382+07:00	biteproject	simserial not found	enketo.ona.io:BjJhvCWU4mxFVtPl	phonenumber not found	HLC_33_TS5	TS5	AK	12.321563 107.029433 0 0	12.321563	107.029433	0	0	I5 - ETO x0wash RANGER + PICARIDIN20%	Dyna Doum	9/27/21	17:45:00.000+07:00	25.4	86.5	No	0	http://classic.ona.io/api/v1/files/22271645?filename=biteproject/attachments/564399_a99ZQRMc8fYGJ8wkJSqCYk/HLC33TS5-10_36_44.JPG	n/a	vroWbMoEfNt7afmcrta5a2	uuid:89aa5c12-3cb7-4df3-9dba-f7e9e0da3de9	85909052	89aa5c12-3cb7-4df3-9dba-f7e9e0da3de9	2021-09-28T03:37:00	2021-09-28T03:37:00			vroWbMoEfNt7afmcrta5a2	71	biteproject	1	1	TRUE	564399
2021-09-28T10:36:46.432+07:00	2021-09-28T10:37:58.708+07:00	biteproject	simserial not found	enketo.ona.io:BjJhvCWU4mxFVtPl	phonenumber not found	HLC_34_TS6	TS6	AK	12.321557 107.029817 0 0	12.321557	107.029817	0	0	I6- ETO x20wash CIVILIAN + PICARIDIN20%	Dyna Doum	9/27/21	17:46:00.000+07:00	25.4	86.5	No	0	http://classic.ona.io/api/v1/files/22271655?filename=biteproject/attachments/564399_a99ZQRMc8fYGJ8wkJSqCYk/HLC34TS6-10_37_56.JPG	n/a	vroWbMoEfNt7afmcrta5a2	uuid:d104ce8f-4909-4698-a335-a19532a27900	85909108	d104ce8f-4909-4698-a335-a19532a27900	2021-09-28T03:38:10	2021-09-28T03:38:10			vroWbMoEfNt7afmcrta5a2	72	biteproject	1	1	TRUE	564399
2021-09-28T10:37:58.727+07:00	2021-09-28T10:39:07.651+07:00	biteproject	simserial not found	enketo.ona.io:BjJhvCWU4mxFVtPl	phonenumber not found	HLC_35_TS7	TS7	AK	12.321176 107.029935 0 0	12.321176	107.029935	0	0	I7 - PIRK (new) + ETO x0wash CIVILIAN + PICARIDIN20%	Dyna Doum	9/27/21	16:48:00.000+07:00	30.3	84	Yes	0	http://classic.ona.io/api/v1/files/22271662?filename=biteproject/attachments/564399_a99ZQRMc8fYGJ8wkJSqCYk/HLC35TS7-10_39_5.JPG	n/a	vroWbMoEfNt7afmcrta5a2	uuid:757f2234-e7cf-45a7-bdf8-5589344a1968	85909145	757f2234-e7cf-45a7-bdf8-5589344a1968	2021-09-28T03:39:19	2021-09-28T03:39:19			vroWbMoEfNt7afmcrta5a2	69	biteproject	1	1	TRUE	564399
2021-09-29T10:20:09.314+07:00	2021-09-29T10:21:26.637+07:00	biteproject	simserial not found	enketo.ona.io:BjJhvCWU4mxFVtPl	phonenumber not found	HLC_36_TS1	TS1	AK	12.320506 107.029912 0 0	12.320506	107.029912	0	0	I1 - PIRK	Dyna Doum	9/28/21	17:08:00.000+07:00	33.3	69	No	0	http://classic.ona.io/api/v1/files/22291092?filename=biteproject/attachments/564399_a99ZQRMc8fYGJ8wkJSqCYk/HLC36TS1-10_21_23.JPG	n/a	vroWbMoEfNt7afmcrta5a2	uuid:de4514a6-5fe6-4683-b941-3f96f1a67131	86008880	de4514a6-5fe6-4683-b941-3f96f1a67131	2021-09-29T03:21:38	2021-09-29T03:21:38			vroWbMoEfNt7afmcrta5a2	77	biteproject	1	1	TRUE	564399
2021-09-29T10:21:26.661+07:00	2021-09-29T10:22:58.770+07:00	biteproject	simserial not found	enketo.ona.io:BjJhvCWU4mxFVtPl	phonenumber not found	HLC_37_TS2	TS2	AK	12.320727 107.029779 0 0	12.320727	107.029779	0	0	I2 - ETO x0wash CIVILIAN + PICARIDIN20%	Dyna Doum	9/28/21	17:46:00.000+07:00	25.99	93	No	0	http://classic.ona.io/api/v1/files/22291093?filename=biteproject/attachments/564399_a99ZQRMc8fYGJ8wkJSqCYk/HLC37TS2-10_22_56.JPG	n/a	vroWbMoEfNt7afmcrta5a2	uuid:b186d7b2-9e36-4224-9911-608f5b7f8cb8	86008964	b186d7b2-9e36-4224-9911-608f5b7f8cb8	2021-09-29T03:23:14	2021-09-29T03:23:14			vroWbMoEfNt7afmcrta5a2	92	biteproject	1	1	TRUE	564399
2021-09-29T10:22:58.789+07:00	2021-09-29T10:24:11.700+07:00	biteproject	simserial not found	enketo.ona.io:BjJhvCWU4mxFVtPl	phonenumber not found	HLC_38_TS3	TS3	AK	12.320964 107.029635 0 0	12.320964	107.029635	0	0	I3 - ETO x20wash RANGER + PICARIDIN20%	Dyna Doum	9/28/21	17:46:00.000+07:00	25.99	93	No	0	http://classic.ona.io/api/v1/files/22291099?filename=biteproject/attachments/564399_a99ZQRMc8fYGJ8wkJSqCYk/HLC38TS3-10_24_9.JPG	n/a	vroWbMoEfNt7afmcrta5a2	uuid:b63faaec-a6db-4493-8588-f59fe36089fa	86009003	b63faaec-a6db-4493-8588-f59fe36089fa	2021-09-29T03:24:27	2021-09-29T03:24:27			vroWbMoEfNt7afmcrta5a2	73	biteproject	1	1	TRUE	564399
2021-09-29T10:24:11.719+07:00	2021-09-29T10:25:19.159+07:00	biteproject	simserial not found	enketo.ona.io:BjJhvCWU4mxFVtPl	phonenumber not found	HLC_39_TS4	TS4	AK	12.321268 107.029355 0 0	12.321268	107.029355	0	0	I4 - Negative Control	Dyna Doum	9/28/21	17:46:00.000+07:00	25.99	93	No	0	http://classic.ona.io/api/v1/files/22291110?filename=biteproject/attachments/564399_a99ZQRMc8fYGJ8wkJSqCYk/HLC39TS4-10_25_16.JPG	n/a	vroWbMoEfNt7afmcrta5a2	uuid:4f9fd98f-7755-49a6-8773-d871371b1fb1	86009043	4f9fd98f-7755-49a6-8773-d871371b1fb1	2021-09-29T03:25:31	2021-09-29T03:25:31			vroWbMoEfNt7afmcrta5a2	68	biteproject	1	1	TRUE	564399
2021-09-29T10:25:19.177+07:00	2021-09-29T10:26:28.781+07:00	biteproject	simserial not found	enketo.ona.io:BjJhvCWU4mxFVtPl	phonenumber not found	HLC_40_TS5	TS5	AK	12.321563 107.029433 0 0	12.321563	107.029433	0	0	I5 - ETO x0wash RANGER + PICARIDIN20%	Dyna Doum	9/28/21	17:46:00.000+07:00	25.99	93	No	0	http://classic.ona.io/api/v1/files/22291121?filename=biteproject/attachments/564399_a99ZQRMc8fYGJ8wkJSqCYk/HLC40TS5-10_26_26.JPG	n/a	vroWbMoEfNt7afmcrta5a2	uuid:5cfc8b23-39b9-4ed9-82d7-8c7bf7255fa7	86009096	5cfc8b23-39b9-4ed9-82d7-8c7bf7255fa7	2021-09-29T03:26:41	2021-09-29T03:26:41			vroWbMoEfNt7afmcrta5a2	69	biteproject	1	1	TRUE	564399
2021-09-29T10:26:28.803+07:00	2021-09-29T10:27:50.997+07:00	biteproject	simserial not found	enketo.ona.io:BjJhvCWU4mxFVtPl	phonenumber not found	HLC_41_TS6	TS6	AK	12.321557 107.029817 0 0	12.321557	107.029817	0	0	I6- ETO x20wash CIVILIAN + PICARIDIN20%	Dyna Doum	9/28/21	17:46:00.000+07:00	25.99	93	No	0	http://classic.ona.io/api/v1/files/22291126?filename=biteproject/attachments/564399_a99ZQRMc8fYGJ8wkJSqCYk/HLC41TS6-10_27_46.JPG	n/a	vroWbMoEfNt7afmcrta5a2	uuid:918eef37-ab45-4fb7-8f75-eda92eb870c0	86009150	918eef37-ab45-4fb7-8f75-eda92eb870c0	2021-09-29T03:28:02	2021-09-29T03:28:02			vroWbMoEfNt7afmcrta5a2	82	biteproject	1	1	TRUE	564399
2021-09-29T10:27:51.009+07:00	2021-09-29T10:29:34.347+07:00	biteproject	simserial not found	enketo.ona.io:BjJhvCWU4mxFVtPl	phonenumber not found	HLC_42_TS7	TS7	AK	12.321176 107.029935 0 0	12.321176	107.029935	0	0	I7 - PIRK (new) + ETO x0wash CIVILIAN + PICARIDIN20%	Dyna Doum	9/28/21	17:11:00.000+07:00	32.3	74	No	0	http://classic.ona.io/api/v1/files/22291129?filename=biteproject/attachments/564399_a99ZQRMc8fYGJ8wkJSqCYk/HLC42TS7-10_29_32.JPG	n/a	vroWbMoEfNt7afmcrta5a2	uuid:61c1006a-5206-4133-a23d-92d29c9136ff	86009235	61c1006a-5206-4133-a23d-92d29c9136ff	2021-09-29T03:29:46	2021-09-29T03:29:46			vroWbMoEfNt7afmcrta5a2	103	biteproject	1	1	TRUE	564399
2021-09-30T10:14:38.399+07:00	2021-09-30T10:17:16.343+07:00	biteproject	simserial not found	enketo.ona.io:BjJhvCWU4mxFVtPl	phonenumber not found	HLC_43_TS1	TS1	AK	12.320506 107.029912 0 0	12.320506	107.029912	0	0	I1 - PIRK	Dyna Doum	9/29/21	16:31:00.000+07:00	32.6	72	No	0	http://classic.ona.io/api/v1/files/22309681?filename=biteproject/attachments/564399_a99ZQRMc8fYGJ8wkJSqCYk/HLC43TS1-10_16_53.JPG	n/a	vroWbMoEfNt7afmcrta5a2	uuid:218bee49-7a2c-4098-acaf-3b017fbd585a	86127565	218bee49-7a2c-4098-acaf-3b017fbd585a	2021-09-30T03:19:42	2021-09-30T03:19:42			vroWbMoEfNt7afmcrta5a2	158	biteproject	1	1	TRUE	564399
2021-09-30T10:17:16.364+07:00	2021-10-02T09:57:33.376+07:00	biteproject	simserial not found	enketo.ona.io:BjJhvCWU4mxFVtPl	phonenumber not found	HLC_44_TS2	TS2	AK	12.320727 107.029779 0 0	12.320727	107.029779	0	0	I2 - ETO x0wash CIVILIAN + PICARIDIN20%	Dyna Doum	9/29/21	17:41:00.000+07:00	30.67	76	No	0	http://classic.ona.io/api/v1/files/22348300?filename=biteproject/attachments/564399_a99ZQRMc8fYGJ8wkJSqCYk/HLC44TS2-9_57_24.JPG	n/a	vroWbMoEfNt7afmcrta5a2	uuid:aa8ce306-227f-465f-a8b1-aa9ba9ef3507	86127572	aa8ce306-227f-465f-a8b1-aa9ba9ef3507	2021-09-30T03:19:48	2021-10-02T02:57:59			vroWbMoEfNt7afmcrta5a2	171617	biteproject	1	1	TRUE	564399
2021-09-30T10:19:38.120+07:00	2021-09-30T10:43:40.535+07:00	biteproject	simserial not found	enketo.ona.io:BjJhvCWU4mxFVtPl	phonenumber not found	HLC_45_TS3	TS3	AK	12.320964 107.029635 0 0	12.320964	107.029635	0	0	I3 - ETO x20wash RANGER + PICARIDIN20%	Dyna Doum	9/29/21	17:41:00.000+07:00	30.67	76	No	0	http://classic.ona.io/api/v1/files/22309718?filename=biteproject/attachments/564399_a99ZQRMc8fYGJ8wkJSqCYk/HLC45TS3-10_43_36.JPG	n/a	vroWbMoEfNt7afmcrta5a2	uuid:521d7099-b7de-418e-8bb7-7d7f8633238c	86128579	521d7099-b7de-418e-8bb7-7d7f8633238c	2021-09-30T03:43:56	2021-09-30T03:43:56			vroWbMoEfNt7afmcrta5a2	1442	biteproject	1	1	TRUE	564399
2021-09-30T10:43:40.568+07:00	2021-09-30T10:45:13.672+07:00	biteproject	simserial not found	enketo.ona.io:BjJhvCWU4mxFVtPl	phonenumber not found	HLC_46_TS4	TS4	AK	12.321268 107.029355 0 0	12.321268	107.029355	0	0	I4 - Negative Control	Dyna Doum	9/29/21	17:41:00.000+07:00	30.67	76	No	0	http://classic.ona.io/api/v1/files/22309745?filename=biteproject/attachments/564399_a99ZQRMc8fYGJ8wkJSqCYk/HLC46TS4-10_45_1.JPG	n/a	vroWbMoEfNt7afmcrta5a2	uuid:5342bd71-3319-42f9-9bea-b3733f404158	86128642	5342bd71-3319-42f9-9bea-b3733f404158	2021-09-30T03:45:29	2021-09-30T03:45:29			vroWbMoEfNt7afmcrta5a2	93	biteproject	1	1	TRUE	564399
2021-09-30T10:45:13.692+07:00	2021-09-30T10:46:11.881+07:00	biteproject	simserial not found	enketo.ona.io:BjJhvCWU4mxFVtPl	phonenumber not found	HLC_47_TS5	TS5	AK	12.321563 107.029433 0 0	12.321563	107.029433	0	0	I5 - ETO x0wash RANGER + PICARIDIN20%	Dyna Doum	9/29/21	17:41:00.000+07:00	30.67	76	No	0	http://classic.ona.io/api/v1/files/22309749?filename=biteproject/attachments/564399_a99ZQRMc8fYGJ8wkJSqCYk/HLC47TS5-10_46_9.JPG	n/a	vroWbMoEfNt7afmcrta5a2	uuid:1e415c9f-2ad9-498e-ad42-5d6554a175eb	86128684	1e415c9f-2ad9-498e-ad42-5d6554a175eb	2021-09-30T03:46:24	2021-09-30T03:46:24			vroWbMoEfNt7afmcrta5a2	58	biteproject	1	1	TRUE	564399
2021-09-30T10:46:11.912+07:00	2021-09-30T10:47:22.195+07:00	biteproject	simserial not found	enketo.ona.io:BjJhvCWU4mxFVtPl	phonenumber not found	HLC_48_TS6	TS6	AK	12.321557 107.029817 0 0	12.321557	107.029817	0	0	I6- ETO x20wash CIVILIAN + PICARIDIN20%	Dyna Doum	9/29/21	17:41:00.000+07:00	30.67	76	No	0	http://classic.ona.io/api/v1/files/22309750?filename=biteproject/attachments/564399_a99ZQRMc8fYGJ8wkJSqCYk/HLC48TS6-10_47_20.JPG	n/a	vroWbMoEfNt7afmcrta5a2	uuid:268a7186-7372-4226-a6ad-d2b0bf74271a	86128732	268a7186-7372-4226-a6ad-d2b0bf74271a	2021-09-30T03:47:34	2021-09-30T03:47:34			vroWbMoEfNt7afmcrta5a2	71	biteproject	1	1	TRUE	564399
2021-09-30T10:47:22.213+07:00	2021-09-30T10:48:18.510+07:00	biteproject	simserial not found	enketo.ona.io:BjJhvCWU4mxFVtPl	phonenumber not found	HLC_49_TS7	TS7	AK	12.321176 107.029935 0 0	12.321176	107.029935	0	0	I7 - PIRK (new) + ETO x0wash CIVILIAN + PICARIDIN20%	Dyna Doum	9/29/21	16:32:00.000+07:00	32.8	80	No	0	http://classic.ona.io/api/v1/files/22309756?filename=biteproject/attachments/564399_a99ZQRMc8fYGJ8wkJSqCYk/HLC49TS7-10_48_16.JPG	n/a	vroWbMoEfNt7afmcrta5a2	uuid:37c4d207-06e2-4910-9c3b-03db8e9dedce	86128768	37c4d207-06e2-4910-9c3b-03db8e9dedce	2021-09-30T03:48:29	2021-09-30T03:48:29			vroWbMoEfNt7afmcrta5a2	56	biteproject	1	1	TRUE	564399
2021-10-02T09:42:53.525+07:00	2021-10-02T09:44:54.810+07:00	biteproject	simserial not found	enketo.ona.io:BjJhvCWU4mxFVtPl	phonenumber not found	HLC_50_TS1	TS1	AK	12.320506 107.029912 0 0	12.320506	107.029912	0	0	I2 - ETO x0wash CIVILIAN + PICARIDIN20%	Dyna Doum	10/1/21	17:45:00.000+07:00	26.4	92	No	0.9	http://classic.ona.io/api/v1/files/22348283?filename=biteproject/attachments/564399_a99ZQRMc8fYGJ8wkJSqCYk/HLC50TS1-9_44_35.JPG	n/a	vroWbMoEfNt7afmcrta5a2	uuid:c2c0a6c5-6f16-471d-9eea-57ec2573c656	86349789	c2c0a6c5-6f16-471d-9eea-57ec2573c656	2021-10-02T02:45:11	2021-10-02T02:45:11			vroWbMoEfNt7afmcrta5a2	121	biteproject	1	1	TRUE	564399
2021-10-02T09:44:54.827+07:00	2021-10-02T09:46:28.972+07:00	biteproject	simserial not found	enketo.ona.io:BjJhvCWU4mxFVtPl	phonenumber not found	HLC_51_TS2	TS2	AK	12.320727 107.029779 0 0	12.320727	107.029779	0	0	I3 - ETO x20wash RANGER + PICARIDIN20%	Dyna Doum	10/1/21	17:45:00.000+07:00	26.4	92	No	0.9	http://classic.ona.io/api/v1/files/22348284?filename=biteproject/attachments/564399_a99ZQRMc8fYGJ8wkJSqCYk/HLC51TS2-9_46_14.JPG	n/a	vroWbMoEfNt7afmcrta5a2	uuid:838094a6-4ee6-44ba-9afc-44fc2cb6926c	86349826	838094a6-4ee6-44ba-9afc-44fc2cb6926c	2021-10-02T02:46:41	2021-10-02T02:46:41			vroWbMoEfNt7afmcrta5a2	94	biteproject	1	1	TRUE	564399
2021-10-02T09:46:28.990+07:00	2021-10-02T09:48:00.939+07:00	biteproject	simserial not found	enketo.ona.io:BjJhvCWU4mxFVtPl	phonenumber not found	HLC_52_TS3	TS3	AK	12.320964 107.029635 0 0	12.320964	107.029635	0	0	I4 - Negative Control	Dyna Doum	10/1/21	17:45:00.000+07:00	26.4	92	No	0.9	http://classic.ona.io/api/v1/files/22348285?filename=biteproject/attachments/564399_a99ZQRMc8fYGJ8wkJSqCYk/HLC52TS3-9_47_50.JPG	n/a	vroWbMoEfNt7afmcrta5a2	uuid:607c013e-23fc-43d9-870f-4976580fdb4f	86349857	607c013e-23fc-43d9-870f-4976580fdb4f	2021-10-02T02:48:12	2021-10-02T02:48:12			vroWbMoEfNt7afmcrta5a2	92	biteproject	1	1	TRUE	564399
2021-10-02T09:48:00.963+07:00	2021-10-02T09:50:27.123+07:00	biteproject	simserial not found	enketo.ona.io:BjJhvCWU4mxFVtPl	phonenumber not found	HLC_53_TS4	TS4	AK	12.321268 107.029355 0 0	12.321268	107.029355	0	0	I5 - ETO x0wash RANGER + PICARIDIN20%	Dyna Doum	10/1/21	17:45:00.000+07:00	26.4	92	No	0.9	http://classic.ona.io/api/v1/files/22348287?filename=biteproject/attachments/564399_a99ZQRMc8fYGJ8wkJSqCYk/HLC53TS4-9_49_56.JPG	n/a	vroWbMoEfNt7afmcrta5a2	uuid:96e5bed2-d50c-475f-b3ab-2e090fb6c0b2	86349958	96e5bed2-d50c-475f-b3ab-2e090fb6c0b2	2021-10-02T02:50:39	2021-10-02T02:50:39			vroWbMoEfNt7afmcrta5a2	147	biteproject	1	1	TRUE	564399
2021-10-02T09:50:27.143+07:00	2021-10-02T09:51:45.135+07:00	biteproject	simserial not found	enketo.ona.io:BjJhvCWU4mxFVtPl	phonenumber not found	HLC_54_TS5	TS5	AK	12.321563 107.029433 0 0	12.321563	107.029433	0	0	I6- ETO x20wash CIVILIAN + PICARIDIN20%	Dyna Doum	10/1/21	17:45:00.000+07:00	26.4	92	No	0	http://classic.ona.io/api/v1/files/22348289?filename=biteproject/attachments/564399_a99ZQRMc8fYGJ8wkJSqCYk/HLC54TS5-9_51_39.JPG	n/a	vroWbMoEfNt7afmcrta5a2	uuid:7cea0b6a-5f6d-491d-a4ed-bbcdb96ae2d8	86350020	7cea0b6a-5f6d-491d-a4ed-bbcdb96ae2d8	2021-10-02T02:51:57	2021-10-02T02:51:57			vroWbMoEfNt7afmcrta5a2	78	biteproject	1	1	TRUE	564399
2021-10-02T09:51:45.154+07:00	2021-10-02T09:52:59.640+07:00	biteproject	simserial not found	enketo.ona.io:BjJhvCWU4mxFVtPl	phonenumber not found	HLC_55_TS6	TS6	AK	12.321557 107.029817 0 0	12.321557	107.029817	0	0	I7 - PIRK (new) + ETO x0wash CIVILIAN + PICARIDIN20%	Dyna Doum	10/1/21	16:11:00.000+07:00	28.94	100	Yes	0.3	http://classic.ona.io/api/v1/files/22348292?filename=biteproject/attachments/564399_a99ZQRMc8fYGJ8wkJSqCYk/HLC55TS6-9_52_51.JPG	n/a	vroWbMoEfNt7afmcrta5a2	uuid:07d7531c-77d9-4e46-a227-3a9c84ab0ba3	86350049	07d7531c-77d9-4e46-a227-3a9c84ab0ba3	2021-10-02T02:53:11	2021-10-02T02:53:11			vroWbMoEfNt7afmcrta5a2	74	biteproject	1	1	TRUE	564399
2021-10-02T09:52:59.663+07:00	2021-10-02T09:54:26.178+07:00	biteproject	simserial not found	enketo.ona.io:BjJhvCWU4mxFVtPl	phonenumber not found	HLC_56_TS7	TS7	AK	12.321176 107.029935 0 0	12.321176	107.029935	0	0	I1 - PIRK	Dyna Doum	10/1/21	16:03:00.000+07:00	26.62	100	Yes	0.4	http://classic.ona.io/api/v1/files/22348293?filename=biteproject/attachments/564399_a99ZQRMc8fYGJ8wkJSqCYk/HLC56TS7-9_54_1.JPG	n/a	vroWbMoEfNt7afmcrta5a2	uuid:428e4586-190e-45db-a274-0e058f4bc72a	86350123	428e4586-190e-45db-a274-0e058f4bc72a	2021-10-02T02:54:38	2021-10-02T02:54:38			vroWbMoEfNt7afmcrta5a2	87	biteproject	1	1	TRUE	564399
2021-10-03T10:20:51.575+07:00	2021-10-03T10:28:12.468+07:00	biteproject	simserial not found	enketo.ona.io:BjJhvCWU4mxFVtPl	phonenumber not found	HLC_57_TS1	TS1	AK	12.320506 107.029912 0 0	12.320506	107.029912	0	0	I2 - ETO x0wash CIVILIAN + PICARIDIN20%	Dyna Doum	10/2/21	17:45:00.000+07:00	24.1	95.1	Yes	0	http://classic.ona.io/api/v1/files/22362859?filename=biteproject/attachments/564399_a99ZQRMc8fYGJ8wkJSqCYk/HLC57TS1-10_28_9.JPG	n/a	vroWbMoEfNt7afmcrta5a2	uuid:a12488a3-f6de-4179-99f8-80bf5e68acb2	86410501	a12488a3-f6de-4179-99f8-80bf5e68acb2	2021-10-03T03:28:24	2021-10-03T03:28:24			vroWbMoEfNt7afmcrta5a2	441	biteproject	1	1	TRUE	564399
2021-10-03T10:28:12.484+07:00	2021-10-03T10:29:54.295+07:00	biteproject	simserial not found	enketo.ona.io:BjJhvCWU4mxFVtPl	phonenumber not found	HLC_58_TS2	TS2	AK	12.320727 107.029779 0 0	12.320727	107.029779	0	0	I3 - ETO x20wash RANGER + PICARIDIN20%	Dyna Doum	10/2/21	17:45:00.000+07:00	24.1	95.1	Yes	0	http://classic.ona.io/api/v1/files/22362863?filename=biteproject/attachments/564399_a99ZQRMc8fYGJ8wkJSqCYk/HLC58TS2-10_29_47.JPG	n/a	vroWbMoEfNt7afmcrta5a2	uuid:0f9c5c4c-2607-4e48-a998-b12dc99f070b	86410552	0f9c5c4c-2607-4e48-a998-b12dc99f070b	2021-10-03T03:30:06	2021-10-03T03:30:06			vroWbMoEfNt7afmcrta5a2	102	biteproject	1	1	TRUE	564399
2021-10-03T10:29:54.313+07:00	2021-10-03T10:31:06.247+07:00	biteproject	simserial not found	enketo.ona.io:BjJhvCWU4mxFVtPl	phonenumber not found	HLC_59_TS3	TS3	AK	12.320964 107.029635 0 0	12.320964	107.029635	0	0	I4 - Negative Control	Dyna Doum	10/2/21	17:45:00.000+07:00	24.1	95.1	Yes	0	http://classic.ona.io/api/v1/files/22362864?filename=biteproject/attachments/564399_a99ZQRMc8fYGJ8wkJSqCYk/HLC59TS3-10_30_56.JPG	n/a	vroWbMoEfNt7afmcrta5a2	uuid:2beae4af-32c4-40a6-8aa4-9155cc7e27d5	86410593	2beae4af-32c4-40a6-8aa4-9155cc7e27d5	2021-10-03T03:31:22	2021-10-03T03:31:22			vroWbMoEfNt7afmcrta5a2	72	biteproject	1	1	TRUE	564399
2021-10-03T10:31:06.265+07:00	2021-10-03T10:32:15.221+07:00	biteproject	simserial not found	enketo.ona.io:BjJhvCWU4mxFVtPl	phonenumber not found	HLC_60_TS4	TS4	AK	12.321268 107.029355 0 0	12.321268	107.029355	0	0	I5 - ETO x0wash RANGER + PICARIDIN20%	Dyna Doum	10/2/21	17:45:00.000+07:00	24.1	95.1	Yes	0	http://classic.ona.io/api/v1/files/22362865?filename=biteproject/attachments/564399_a99ZQRMc8fYGJ8wkJSqCYk/HLC60TS4-10_32_12.JPG	n/a	vroWbMoEfNt7afmcrta5a2	uuid:97e0ce1a-6563-490a-b575-53231bbae06c	86410631	97e0ce1a-6563-490a-b575-53231bbae06c	2021-10-03T03:32:27	2021-10-03T03:32:27			vroWbMoEfNt7afmcrta5a2	69	biteproject	1	1	TRUE	564399
2021-10-03T10:32:15.241+07:00	2021-10-03T10:33:36.521+07:00	biteproject	simserial not found	enketo.ona.io:BjJhvCWU4mxFVtPl	phonenumber not found	HLC_61_TS5	TS5	AK	12.321563 107.029433 0 0	12.321563	107.029433	0	0	I6- ETO x20wash CIVILIAN + PICARIDIN20%	Dyna Doum	10/2/21	17:45:00.000+07:00	24.1	95.1	Yes	0	http://classic.ona.io/api/v1/files/22362866?filename=biteproject/attachments/564399_a99ZQRMc8fYGJ8wkJSqCYk/HLC61TS5-10_33_30.JPG	n/a	vroWbMoEfNt7afmcrta5a2	uuid:f16d891d-48df-4ec2-b424-0de699106bfc	86410734	f16d891d-48df-4ec2-b424-0de699106bfc	2021-10-03T03:33:48	2021-10-03T03:33:48			vroWbMoEfNt7afmcrta5a2	81	biteproject	1	1	TRUE	564399
2021-10-03T10:33:36.538+07:00	2021-10-03T10:34:51.555+07:00	biteproject	simserial not found	enketo.ona.io:BjJhvCWU4mxFVtPl	phonenumber not found	HLC_62_TS6	TS6	AK	12.321557 107.029817 0 0	12.321557	107.029817	0	0	I7 - PIRK (new) + ETO x0wash CIVILIAN + PICARIDIN20%	Dyna Doum	10/2/21	16:00:00.000+07:00	24.9	95	Yes	0	http://classic.ona.io/api/v1/files/22362868?filename=biteproject/attachments/564399_a99ZQRMc8fYGJ8wkJSqCYk/HLC62TS6-10_34_44.JPG	n/a	vroWbMoEfNt7afmcrta5a2	uuid:b8d621de-4a37-4146-9b40-47d5772461f7	86410816	b8d621de-4a37-4146-9b40-47d5772461f7	2021-10-03T03:35:03	2021-10-03T03:35:03			vroWbMoEfNt7afmcrta5a2	75	biteproject	1	1	TRUE	564399
2021-10-03T10:34:51.573+07:00	2021-10-03T10:35:57.620+07:00	biteproject	simserial not found	enketo.ona.io:BjJhvCWU4mxFVtPl	phonenumber not found	HLC_63_TS7	TS7	AK	12.321176 107.029935 0 0	12.321176	107.029935	0	0	I1 - PIRK	Dyna Doum	10/2/21	16:09:00.000+07:00	24.9	95	Yes	0.4	http://classic.ona.io/api/v1/files/22362870?filename=biteproject/attachments/564399_a99ZQRMc8fYGJ8wkJSqCYk/HLC63TS7-10_35_52.JPG	n/a	vroWbMoEfNt7afmcrta5a2	uuid:80cb7904-163f-415e-8e53-c45947b8f1fc	86410859	80cb7904-163f-415e-8e53-c45947b8f1fc	2021-10-03T03:36:09	2021-10-03T03:36:09			vroWbMoEfNt7afmcrta5a2	66	biteproject	1	1	TRUE	564399
2021-10-04T10:40:25.432+07:00	2021-10-04T10:41:37.906+07:00	biteproject	simserial not found	enketo.ona.io:BjJhvCWU4mxFVtPl	phonenumber not found	HLC_64_TS1	TS1	AK	12.320506 107.029912 0 0	12.320506	107.029912	0	0	I2 - ETO x0wash CIVILIAN + PICARIDIN20%	Dyna Doum	10/3/21	17:40:00.000+07:00	24.68	93.9	No	0.7	http://classic.ona.io/api/v1/files/22376061?filename=biteproject/attachments/564399_a99ZQRMc8fYGJ8wkJSqCYk/HLC64TS1-10_41_34.JPG	n/a	vroWbMoEfNt7afmcrta5a2	uuid:dafd30cf-943a-4d13-b1c0-9734c4fd3891	86505660	dafd30cf-943a-4d13-b1c0-9734c4fd3891	2021-10-04T03:41:53	2021-10-04T03:41:53			vroWbMoEfNt7afmcrta5a2	72	biteproject	1	1	TRUE	564399
2021-10-04T10:41:37.922+07:00	2021-10-04T10:42:44.226+07:00	biteproject	simserial not found	enketo.ona.io:BjJhvCWU4mxFVtPl	phonenumber not found	HLC_65_TS2	TS2	AK	12.320727 107.029779 0 0	12.320727	107.029779	0	0	I3 - ETO x20wash RANGER + PICARIDIN20%	Dyna Doum	10/3/21	17:40:00.000+07:00	24.68	92.9	No	0.7	http://classic.ona.io/api/v1/files/22376066?filename=biteproject/attachments/564399_a99ZQRMc8fYGJ8wkJSqCYk/HLC65TS2-10_42_38.JPG	n/a	vroWbMoEfNt7afmcrta5a2	uuid:5fa1fbb1-ff0e-4010-90a9-5d5bff251074	86505694	5fa1fbb1-ff0e-4010-90a9-5d5bff251074	2021-10-04T03:42:57	2021-10-04T03:42:57			vroWbMoEfNt7afmcrta5a2	67	biteproject	1	1	TRUE	564399
2021-10-04T10:42:44.248+07:00	2021-10-04T10:44:13.394+07:00	biteproject	simserial not found	enketo.ona.io:BjJhvCWU4mxFVtPl	phonenumber not found	HLC_66_TS3	TS3	AK	12.320964 107.029635 0 0	12.320964	107.029635	0	0	I4 - Negative Control	Dyna Doum	10/3/21	17:40:00.000+07:00	24.68	93.9	No	0.7	http://classic.ona.io/api/v1/files/22376077?filename=biteproject/attachments/564399_a99ZQRMc8fYGJ8wkJSqCYk/HLC66TS3-10_44_9.JPG	n/a	vroWbMoEfNt7afmcrta5a2	uuid:dde9eace-0a94-4489-a2fc-2e4224843bb1	86505804	dde9eace-0a94-4489-a2fc-2e4224843bb1	2021-10-04T03:44:25	2021-10-04T03:44:25			vroWbMoEfNt7afmcrta5a2	89	biteproject	1	1	TRUE	564399
2021-10-04T10:44:13.417+07:00	2021-10-04T10:47:17.231+07:00	biteproject	simserial not found	enketo.ona.io:BjJhvCWU4mxFVtPl	phonenumber not found	HLC_67_TS4	TS4	AK	12.321268 107.029355 0 0	12.321268	107.029355	0	0	I5 - ETO x0wash RANGER + PICARIDIN20%	Dyna Doum	10/3/21	17:40:00.000+07:00	24.68	93.9	No	0.7	http://classic.ona.io/api/v1/files/22376112?filename=biteproject/attachments/564399_a99ZQRMc8fYGJ8wkJSqCYk/HLC67TS4-10_47_4.JPG	n/a	vroWbMoEfNt7afmcrta5a2	uuid:cc652330-73c4-4cb7-8046-546168974a99	86505999	cc652330-73c4-4cb7-8046-546168974a99	2021-10-04T03:47:30	2021-10-04T03:47:30			vroWbMoEfNt7afmcrta5a2	184	biteproject	1	1	TRUE	564399
2021-10-04T10:47:17.250+07:00	2021-10-04T10:48:46.957+07:00	biteproject	simserial not found	enketo.ona.io:BjJhvCWU4mxFVtPl	phonenumber not found	HLC_68_TS5	TS5	AK	12.321563 107.029433 0 0	12.321563	107.029433	0	0	I6- ETO x20wash CIVILIAN + PICARIDIN20%	Dyna Doum	10/3/21	17:40:00.000+07:00	24.68	93.9	No	0.7	http://classic.ona.io/api/v1/files/22376131?filename=biteproject/attachments/564399_a99ZQRMc8fYGJ8wkJSqCYk/HLC68TS5-10_48_42.JPG	n/a	vroWbMoEfNt7afmcrta5a2	uuid:5fe03123-bde6-4488-bcff-6f6f22142dfb	86506058	5fe03123-bde6-4488-bcff-6f6f22142dfb	2021-10-04T03:49:02	2021-10-04T03:49:02			vroWbMoEfNt7afmcrta5a2	89	biteproject	1	1	TRUE	564399
2021-10-04T10:48:46.979+07:00	2021-10-04T10:50:11.278+07:00	biteproject	simserial not found	enketo.ona.io:BjJhvCWU4mxFVtPl	phonenumber not found	HLC_69_TS6	TS6	AK	12.321557 107.029817 0 0	12.321557	107.029817	0	0	I7 - PIRK (new) + ETO x0wash CIVILIAN + PICARIDIN20%	Dyna Doum	10/3/21	16:06:00.000+07:00	28.8	94	No	0	http://classic.ona.io/api/v1/files/22376143?filename=biteproject/attachments/564399_a99ZQRMc8fYGJ8wkJSqCYk/HLC69TS6-10_49_55.JPG	n/a	vroWbMoEfNt7afmcrta5a2	uuid:d6b21b68-c78f-4293-ab53-a984cf4b5320	86506146	d6b21b68-c78f-4293-ab53-a984cf4b5320	2021-10-04T03:50:29	2021-10-04T03:50:29			vroWbMoEfNt7afmcrta5a2	85	biteproject	1	1	TRUE	564399
2021-10-04T10:50:11.296+07:00	2021-10-04T10:52:24.460+07:00	biteproject	simserial not found	enketo.ona.io:BjJhvCWU4mxFVtPl	phonenumber not found	HLC_70_TS7	TS7	AK	12.321176 107.029935 0 0	12.321176	107.029935	0	0	I1 - PIRK	Dyna Doum	10/3/21	16:03:00.000+07:00	28.6	96	No	0.6	http://classic.ona.io/api/v1/files/22376149?filename=biteproject/attachments/564399_a99ZQRMc8fYGJ8wkJSqCYk/HLC70TS7-10_51_21.JPG	PIRK was replaced (wet because of rain)	vroWbMoEfNt7afmcrta5a2	uuid:f3e60e91-8e34-4459-a228-2108a1761cb9	86506194	f3e60e91-8e34-4459-a228-2108a1761cb9	2021-10-04T03:52:37	2021-10-04T03:52:37			vroWbMoEfNt7afmcrta5a2	133	biteproject	1	1	TRUE	564399
2021-10-05T10:46:43.128+07:00	2021-10-05T10:47:59.638+07:00	biteproject	simserial not found	enketo.ona.io:zam0HNMAWxXbg751	phonenumber not found	HLC_71_TS1	TS1	AK	12.320506 107.029912 0 0	12.320506	107.029912	0	0	I2 - ETO x0wash CIVILIAN + PICARIDIN20%	Dyna Doum	10/4/21	17:40:00.000+07:00	27.24	81	Yes	0.6	http://classic.ona.io/api/v1/files/22393705?filename=biteproject/attachments/564399_a99ZQRMc8fYGJ8wkJSqCYk/HLC71TS1-10_47_53.JPG	n/a	vroWbMoEfNt7afmcrta5a2	uuid:c9a30a65-acb8-472d-a153-894eeb3b69dd	86582055	c9a30a65-acb8-472d-a153-894eeb3b69dd	2021-10-05T03:48:12	2021-10-05T03:48:12			vroWbMoEfNt7afmcrta5a2	76	biteproject	1	1	TRUE	564399
2021-10-05T10:47:59.657+07:00	2021-10-05T10:49:17.278+07:00	biteproject	simserial not found	enketo.ona.io:zam0HNMAWxXbg751	phonenumber not found	HLC_72_TS2	TS2	AK	12.320727 107.029779 0 0	12.320727	107.029779	0	0	I3 - ETO x20wash RANGER + PICARIDIN20%	Dyna Doum	10/4/21	17:40:00.000+07:00	27.24	81	Yes	0.6	http://classic.ona.io/api/v1/files/22393711?filename=biteproject/attachments/564399_a99ZQRMc8fYGJ8wkJSqCYk/HLC72TS2-10_49_6.JPG	n/a	vroWbMoEfNt7afmcrta5a2	uuid:510b8dbd-346b-424a-b079-326f8ab9f4de	86582075	510b8dbd-346b-424a-b079-326f8ab9f4de	2021-10-05T03:49:29	2021-10-05T03:49:29			vroWbMoEfNt7afmcrta5a2	78	biteproject	1	1	TRUE	564399
2021-10-05T10:49:17.295+07:00	2021-10-05T10:51:51.658+07:00	biteproject	simserial not found	enketo.ona.io:zam0HNMAWxXbg751	phonenumber not found	HLC_73_TS3	TS3	AK	12.320964 107.029635 0 0	12.320964	107.029635	0	0	I4 - Negative Control	Dyna Doum	10/4/21	17:40:00.000+07:00	27.24	81	Yes	0.6	http://classic.ona.io/api/v1/files/22393728?filename=biteproject/attachments/564399_a99ZQRMc8fYGJ8wkJSqCYk/HLC73TS3-10_51_28.JPG	n/a	vroWbMoEfNt7afmcrta5a2	uuid:06844be8-cae8-4196-9609-1f1b1ff721f1	86582130	06844be8-cae8-4196-9609-1f1b1ff721f1	2021-10-05T03:52:06	2021-10-05T03:52:06			vroWbMoEfNt7afmcrta5a2	154	biteproject	1	1	TRUE	564399
2021-10-05T10:51:51.677+07:00	2021-10-05T10:52:59.608+07:00	biteproject	simserial not found	enketo.ona.io:zam0HNMAWxXbg751	phonenumber not found	HLC_74_TS4	TS4	AK	12.321268 107.029355 0 0	12.321268	107.029355	0	0	I5 - ETO x0wash RANGER + PICARIDIN20%	Dyna Doum	10/4/21	17:40:00.000+07:00	27.24	81	Yes	0.6	http://classic.ona.io/api/v1/files/22393737?filename=biteproject/attachments/564399_a99ZQRMc8fYGJ8wkJSqCYk/HLC74TS4-10_52_56.JPG	n/a	vroWbMoEfNt7afmcrta5a2	uuid:69e93dfa-e915-4a1c-ada0-9bc5d958bc8e	86582152	69e93dfa-e915-4a1c-ada0-9bc5d958bc8e	2021-10-05T03:53:11	2021-10-05T03:53:11			vroWbMoEfNt7afmcrta5a2	68	biteproject	1	1	TRUE	564399
2021-10-05T10:52:59.627+07:00	2021-10-05T10:55:08.628+07:00	biteproject	simserial not found	enketo.ona.io:zam0HNMAWxXbg751	phonenumber not found	HLC_75_TS5	TS5	AK	12.321563 107.029433 0 0	12.321563	107.029433	0	0	I6- ETO x20wash CIVILIAN + PICARIDIN20%	Dyna Doum	10/4/21	17:40:00.000+07:00	27.24	81	Yes	0.6	http://classic.ona.io/api/v1/files/22393751?filename=biteproject/attachments/564399_a99ZQRMc8fYGJ8wkJSqCYk/HLC75TS5-10_55_2.JPG	n/a	vroWbMoEfNt7afmcrta5a2	uuid:12134720-cd72-4b5d-98c7-8609d4ef9825	86582203	12134720-cd72-4b5d-98c7-8609d4ef9825	2021-10-05T03:55:21	2021-10-05T03:55:21			vroWbMoEfNt7afmcrta5a2	129	biteproject	1	1	TRUE	564399
2021-10-05T10:55:08.647+07:00	2021-10-05T10:56:11.813+07:00	biteproject	simserial not found	enketo.ona.io:zam0HNMAWxXbg751	phonenumber not found	HLC_76_TS6	TS6	AK	12.321557 107.029817 0 0	12.321557	107.029817	0	0	I7 - PIRK (new) + ETO x0wash CIVILIAN + PICARIDIN20%	Dyna Doum	10/4/21	16:01:00.000+07:00	31.4	94	No	0	http://classic.ona.io/api/v1/files/22393755?filename=biteproject/attachments/564399_a99ZQRMc8fYGJ8wkJSqCYk/HLC76TS6-10_56_5.JPG	n/a	vroWbMoEfNt7afmcrta5a2	uuid:d095edd3-71ac-4f23-9311-e041bec638e0	86582222	d095edd3-71ac-4f23-9311-e041bec638e0	2021-10-05T03:56:23	2021-10-05T03:56:23			vroWbMoEfNt7afmcrta5a2	63	biteproject	1	1	TRUE	564399
2021-10-05T10:56:11.830+07:00	2021-10-05T10:57:55.295+07:00	biteproject	simserial not found	enketo.ona.io:zam0HNMAWxXbg751	phonenumber not found	HLC_77_TS7	TS7	AK	12.321176 107.029935 0 0	12.321176	107.029935	0	0	I1 - PIRK	Dyna Doum	10/4/21	16:04:00.000+07:00	30.1	90	No	0	http://classic.ona.io/api/v1/files/22393768?filename=biteproject/attachments/564399_a99ZQRMc8fYGJ8wkJSqCYk/HLC77TS7-10_57_17.JPG	n/a	vroWbMoEfNt7afmcrta5a2	uuid:7d8d081f-2e64-4618-8979-fd600744c2ab	86582248	7d8d081f-2e64-4618-8979-fd600744c2ab	2021-10-05T03:58:07	2021-10-05T03:58:07			vroWbMoEfNt7afmcrta5a2	104	biteproject	1	1	TRUE	564399
2021-10-06T11:01:00.107+07:00	2021-10-08T17:35:09.317+02:00	biteproject	simserial not found	enketo.ona.io:zam0HNMAWxXbg751	phonenumber not found	HLC_78_TS1	TS1	AK	12.320506 107.029912 0 0	12.320506	107.029912	0	0	I2 - ETO x0wash CIVILIAN + PICARIDIN20%	Dyna Doum	10/5/21	17:41:00.000+02:00	26.9	96	No	0	http://classic.ona.io/api/v1/files/22413091?filename=biteproject/attachments/564399_a99ZQRMc8fYGJ8wkJSqCYk/HLC78TS1-11_2_9.JPG	n/a	vroWbMoEfNt7afmcrta5a2	uuid:40e69284-618f-4791-91e9-048a2de8509f	86656447	40e69284-618f-4791-91e9-048a2de8509f	2021-10-06T04:02:25	2021-10-08T15:35:09			vroWbMoEfNt7afmcrta5a2	196449	biteproject	1	1	TRUE	564399
2021-10-06T11:02:13.067+07:00	2021-10-08T17:35:39.738+02:00	biteproject	simserial not found	enketo.ona.io:zam0HNMAWxXbg751	phonenumber not found	HLC_79_TS2	TS2	AK	12.320727 107.029779 0 0	12.320727	107.029779	0	0	I3 - ETO x20wash RANGER + PICARIDIN20%	Dyna Doum	10/5/21	17:41:00.000+02:00	26.9	96	No	0	http://classic.ona.io/api/v1/files/22413096?filename=biteproject/attachments/564399_a99ZQRMc8fYGJ8wkJSqCYk/HLC79TS2-11_3_32.JPG	n/a	vroWbMoEfNt7afmcrta5a2	uuid:46c6587a-6440-42fc-b59a-5bb8002db8ea	86656466	46c6587a-6440-42fc-b59a-5bb8002db8ea	2021-10-06T04:03:46	2021-10-08T15:35:40			vroWbMoEfNt7afmcrta5a2	196406	biteproject	1	1	TRUE	564399
2021-10-06T11:03:34.779+07:00	2021-10-08T17:36:10.441+02:00	biteproject	simserial not found	enketo.ona.io:zam0HNMAWxXbg751	phonenumber not found	HLC_80_TS3	TS3	AK	12.320964 107.029635 0 0	12.320964	107.029635	0	0	I4 - Negative Control	Dyna Doum	10/5/21	17:41:00.000+02:00	26.9	96	No	0	http://classic.ona.io/api/v1/files/22413097?filename=biteproject/attachments/564399_a99ZQRMc8fYGJ8wkJSqCYk/HLC80TS3-11_4_26.JPG	n/a	vroWbMoEfNt7afmcrta5a2	uuid:2354a3ef-0325-4817-bd4e-d586c6e3e5fc	86656487	2354a3ef-0325-4817-bd4e-d586c6e3e5fc	2021-10-06T04:04:39	2021-10-08T15:36:10			vroWbMoEfNt7afmcrta5a2	196356	biteproject	1	1	TRUE	564399
2021-10-06T11:04:29.019+07:00	2021-10-08T17:36:39.466+02:00	biteproject	simserial not found	enketo.ona.io:zam0HNMAWxXbg751	phonenumber not found	HLC_81_TS4	TS4	AK	12.321268 107.029355 0 0	12.321268	107.029355	0	0	I5 - ETO x0wash RANGER + PICARIDIN20%	Dyna Doum	10/5/21	17:41:00.000+02:00	26.9	96	No	0	http://classic.ona.io/api/v1/files/22413099?filename=biteproject/attachments/564399_a99ZQRMc8fYGJ8wkJSqCYk/HLC81TS4-11_5_33.JPG	n/a	vroWbMoEfNt7afmcrta5a2	uuid:53e9dd2c-a210-4b6a-90cb-7757d70d6a6f	86656519	53e9dd2c-a210-4b6a-90cb-7757d70d6a6f	2021-10-06T04:05:47	2021-10-08T15:36:39			vroWbMoEfNt7afmcrta5a2	196330	biteproject	1	1	TRUE	564399
2021-10-06T11:05:36.035+07:00	2021-11-03T09:28:39.643+07:00	biteproject	simserial not found	enketo.ona.io:zam0HNMAWxXbg751	phonenumber not found	HLC_82_TS5	TS5	AK	12.321563 107.029433 0 0	12.321563	107.029433	0	0	I6- ETO x20wash CIVILIAN + PICARIDIN20%	Dyna Doum	10/5/21	17:41:00.000+02:00	26.9	96	No	0	http://classic.ona.io/api/v1/files/22413100?filename=biteproject/attachments/564399_a99ZQRMc8fYGJ8wkJSqCYk/HLC82TS5-11_6_34.JPG	Location moved slightly from this date on (see GPS)	vroWbMoEfNt7afmcrta5a2	uuid:7aebdaac-90a2-4980-8cc9-64d9da992fe1	86656566	7aebdaac-90a2-4980-8cc9-64d9da992fe1	2021-10-06T04:06:47	2021-11-03T02:28:39			vroWbMoEfNt7afmcrta5a2	2413383	biteproject	1	1	TRUE	564399
2021-10-06T11:06:36.679+07:00	2021-10-06T11:07:50.444+07:00	biteproject	simserial not found	enketo.ona.io:zam0HNMAWxXbg751	phonenumber not found	HLC_83_TS6	TS6	AK	12.321557 107.029817 0 0	12.321557	107.029817	0	0	I7 - PIRK (new) + ETO x0wash CIVILIAN + PICARIDIN20%	Dyna Doum	10/5/21	16:02:00.000+07:00	28.6	97	No	0	http://classic.ona.io/api/v1/files/22413105?filename=biteproject/attachments/564399_a99ZQRMc8fYGJ8wkJSqCYk/HLC83TS6-11_7_48.JPG	n/a	vroWbMoEfNt7afmcrta5a2	uuid:1d4b2261-d32b-4225-9389-637a5f188df4	86656598	1d4b2261-d32b-4225-9389-637a5f188df4	2021-10-06T04:08:05	2021-10-06T04:08:05			vroWbMoEfNt7afmcrta5a2	74	biteproject	1	1	TRUE	564399
2021-10-06T11:07:50.463+07:00	2021-10-06T11:08:53.661+07:00	biteproject	simserial not found	enketo.ona.io:zam0HNMAWxXbg751	phonenumber not found	HLC_84_TS7	TS7	AK	12.321176 107.029935 0 0	12.321176	107.029935	0	0	I1 - PIRK	Dyna Doum	10/5/21	16:00:00.000+07:00	28.6	97	No	0	http://classic.ona.io/api/v1/files/22413110?filename=biteproject/attachments/564399_a99ZQRMc8fYGJ8wkJSqCYk/HLC84TS7-11_8_51.JPG	n/a	vroWbMoEfNt7afmcrta5a2	uuid:6340d1e1-a20c-437e-8f9d-4eaabd67ab6f	86656625	6340d1e1-a20c-437e-8f9d-4eaabd67ab6f	2021-10-06T04:09:06	2021-10-06T04:09:06			vroWbMoEfNt7afmcrta5a2	63	biteproject	1	1	TRUE	564399
2021-10-07T08:16:10.226+07:00	2021-10-07T09:14:55.001+07:00	biteproject	simserial not found	enketo.ona.io:zam0HNMAWxXbg751	phonenumber not found	HLC_85_TS1	TS1	AK	12.320506 107.029912 0 0	12.320506	107.029912	0	0	I2 - ETO x0wash CIVILIAN + PICARIDIN20%	Dyna Doum	10/6/21	17:44:00.000+07:00	25.3	97.7	Yes	0	http://classic.ona.io/api/v1/files/22438083?filename=biteproject/attachments/564399_a99ZQRMc8fYGJ8wkJSqCYk/HLC85TS1-9_14_50.JPG	n/a	vroWbMoEfNt7afmcrta5a2	uuid:c205c231-06fd-4e95-8a68-f7003b2411ba	86762387	c205c231-06fd-4e95-8a68-f7003b2411ba	2021-10-07T01:17:13	2021-10-07T02:14:56			vroWbMoEfNt7afmcrta5a2	3525	biteproject	1	1	TRUE	564399
2021-10-07T08:17:01.987+07:00	2021-10-07T09:15:18.620+07:00	biteproject	simserial not found	enketo.ona.io:zam0HNMAWxXbg751	phonenumber not found	HLC_86_TS2	TS2	AK	12.320727 107.029779 0 0	12.320727	107.029779	0	0	I3 - ETO x20wash RANGER + PICARIDIN20%	Dyna Doum	10/6/21	17:44:00.000+07:00	25.3	97.7	Yes	0	http://classic.ona.io/api/v1/files/22438084?filename=biteproject/attachments/564399_a99ZQRMc8fYGJ8wkJSqCYk/HLC86TS2-9_15_16.JPG	n/a	vroWbMoEfNt7afmcrta5a2	uuid:1e1ec399-b16d-485f-9a70-1c8c5f3b17ab	86762458	1e1ec399-b16d-485f-9a70-1c8c5f3b17ab	2021-10-07T01:18:32	2021-10-07T02:15:19			vroWbMoEfNt7afmcrta5a2	3497	biteproject	1	1	TRUE	564399
2021-10-07T08:18:21.089+07:00	2021-10-07T09:15:55.073+07:00	biteproject	simserial not found	enketo.ona.io:zam0HNMAWxXbg751	phonenumber not found	HLC_87_TS3	TS3	AK	12.320964 107.029635 0 0	12.320964	107.029635	0	0	I4 - Negative Control	Dyna Doum	10/6/21	17:44:00.000+07:00	25.3	97.7	Yes	0	http://classic.ona.io/api/v1/files/22438085?filename=biteproject/attachments/564399_a99ZQRMc8fYGJ8wkJSqCYk/HLC87TS3-9_15_52.JPG	n/a	vroWbMoEfNt7afmcrta5a2	uuid:33f40f49-3c0f-4892-8396-7ae9b9b82496	86762523	33f40f49-3c0f-4892-8396-7ae9b9b82496	2021-10-07T01:19:33	2021-10-07T02:15:55			vroWbMoEfNt7afmcrta5a2	3454	biteproject	1	1	TRUE	564399
2021-10-07T08:19:22.372+07:00	2021-10-07T09:16:16.023+07:00	biteproject	simserial not found	enketo.ona.io:zam0HNMAWxXbg751	phonenumber not found	HLC_88_TS4	TS4	AK	12.321268 107.029355 0 0	12.321268	107.029355	0	0	I5 - ETO x0wash RANGER + PICARIDIN20%	Dyna Doum	10/6/21	17:44:00.000+07:00	25.3	97.7	Yes	0	http://classic.ona.io/api/v1/files/22438086?filename=biteproject/attachments/564399_a99ZQRMc8fYGJ8wkJSqCYk/HLC88TS4-9_16_13.JPG	n/a	vroWbMoEfNt7afmcrta5a2	uuid:ac23e7bd-2bbe-4670-b78a-ff3d01a6e4a8	86762595	ac23e7bd-2bbe-4670-b78a-ff3d01a6e4a8	2021-10-07T01:20:41	2021-10-07T02:16:16			vroWbMoEfNt7afmcrta5a2	3414	biteproject	1	1	TRUE	564399
2021-10-07T08:20:29.887+07:00	2021-10-07T09:16:46.611+07:00	biteproject	simserial not found	enketo.ona.io:zam0HNMAWxXbg751	phonenumber not found	HLC_89_TS5	TS5	AK	12.321563 107.029433 0 0	12.321563	107.029433	0	0	I6- ETO x20wash CIVILIAN + PICARIDIN20%	Dyna Doum	10/6/21	17:44:00.000+07:00	25.3	97.7	Yes	0	http://classic.ona.io/api/v1/files/22438087?filename=biteproject/attachments/564399_a99ZQRMc8fYGJ8wkJSqCYk/HLC89TS5-9_16_44.JPG	n/a	vroWbMoEfNt7afmcrta5a2	uuid:38988c20-2380-4b43-a87d-717acacc7621	86762648	38988c20-2380-4b43-a87d-717acacc7621	2021-10-07T01:21:35	2021-10-07T02:16:47			vroWbMoEfNt7afmcrta5a2	3377	biteproject	1	1	TRUE	564399
2021-10-07T08:21:25.124+07:00	2021-10-07T09:17:08.303+07:00	biteproject	simserial not found	enketo.ona.io:zam0HNMAWxXbg751	phonenumber not found	HLC_90_TS6	TS6	AK	12.321557 107.029817 0 0	12.321557	107.029817	0	0	I7 - PIRK (new) + ETO x0wash CIVILIAN + PICARIDIN20%	Dyna Doum	10/6/21	16:03:00.000+07:00	26	99	Yes	0	http://classic.ona.io/api/v1/files/22438088?filename=biteproject/attachments/564399_a99ZQRMc8fYGJ8wkJSqCYk/HLC90TS6-9_17_5.JPG	n/a	vroWbMoEfNt7afmcrta5a2	uuid:f98be5cf-923b-4d6c-89fa-2c618a4705f7	86762681	f98be5cf-923b-4d6c-89fa-2c618a4705f7	2021-10-07T01:22:27	2021-10-07T02:17:08			vroWbMoEfNt7afmcrta5a2	3343	biteproject	1	1	TRUE	564399
2021-10-07T08:22:17.085+07:00	2021-10-07T09:17:32.787+07:00	biteproject	simserial not found	enketo.ona.io:zam0HNMAWxXbg751	phonenumber not found	HLC_91_TS7	TS7	AK	12.321176 107.029935 0 0	12.321176	107.029935	0	0	I1 - PIRK	Dyna Doum	10/6/21	16:00:00.000+07:00	25.6	99	Yes	0	http://classic.ona.io/api/v1/files/22438090?filename=biteproject/attachments/564399_a99ZQRMc8fYGJ8wkJSqCYk/HLC91TS7-9_17_30.JPG	n/a	vroWbMoEfNt7afmcrta5a2	uuid:f662344a-ea05-45a5-a567-8545dd88014e	86762725	f662344a-ea05-45a5-a567-8545dd88014e	2021-10-07T01:23:29	2021-10-07T02:17:33			vroWbMoEfNt7afmcrta5a2	3315	biteproject	1	1	TRUE	564399
2021-10-08T11:30:14.498+07:00	2021-10-08T11:37:16.580+07:00	biteproject	simserial not found	enketo.ona.io:zam0HNMAWxXbg751	phonenumber not found	HLC_92_TS1	TS1	AK	12.320506 107.029912 0 0	12.320506	107.029912	0	0	I2 - ETO x0wash CIVILIAN + PICARIDIN20%	Dyna Doum	10/7/21	17:44:00.000+07:00	24.7	96	No	0	http://classic.ona.io/api/v1/files/22455638?filename=biteproject/attachments/564399_a99ZQRMc8fYGJ8wkJSqCYk/HLC92TS1-11_37_9.JPG	n/a	vroWbMoEfNt7afmcrta5a2	uuid:096d2f66-e4d6-4e7c-bd61-465f473e65aa	86882555	096d2f66-e4d6-4e7c-bd61-465f473e65aa	2021-10-08T04:37:33	2021-10-08T04:37:33			vroWbMoEfNt7afmcrta5a2	422	biteproject	1	1	TRUE	564399
2021-10-08T11:37:16.598+07:00	2021-10-08T11:38:16.827+07:00	biteproject	simserial not found	enketo.ona.io:zam0HNMAWxXbg751	phonenumber not found	HLC_93_TS2	TS2	AK	12.320727 107.029779 0 0	12.320727	107.029779	0	0	I3 - ETO x20wash RANGER + PICARIDIN20%	Dyna Doum	10/7/21	17:44:00.000+07:00	24.7	96	No	0	http://classic.ona.io/api/v1/files/22455639?filename=biteproject/attachments/564399_a99ZQRMc8fYGJ8wkJSqCYk/HLC93TS2-11_38_14.JPG	n/a	vroWbMoEfNt7afmcrta5a2	uuid:c858a533-445a-46c0-96d1-1f2963d0dae2	86882602	c858a533-445a-46c0-96d1-1f2963d0dae2	2021-10-08T04:38:29	2021-10-08T04:38:29			vroWbMoEfNt7afmcrta5a2	60	biteproject	1	1	TRUE	564399
2021-10-08T11:38:16.843+07:00	2021-10-08T11:39:14.946+07:00	biteproject	simserial not found	enketo.ona.io:zam0HNMAWxXbg751	phonenumber not found	HLC_94_TS3	TS3	AK	12.320964 107.029635 0 0	12.320964	107.029635	0	0	I4 - Negative Control	Dyna Doum	10/7/21	17:44:00.000+07:00	24.7	96	No	0	http://classic.ona.io/api/v1/files/22455644?filename=biteproject/attachments/564399_a99ZQRMc8fYGJ8wkJSqCYk/HLC94TS3-11_39_11.JPG	n/a	vroWbMoEfNt7afmcrta5a2	uuid:45cf39b3-e685-4800-87a2-c33c6b5c4e86	86882653	45cf39b3-e685-4800-87a2-c33c6b5c4e86	2021-10-08T04:39:25	2021-10-08T04:39:25			vroWbMoEfNt7afmcrta5a2	58	biteproject	1	1	TRUE	564399
2021-10-08T11:39:14.965+07:00	2021-10-08T11:40:14.829+07:00	biteproject	simserial not found	enketo.ona.io:zam0HNMAWxXbg751	phonenumber not found	HLC_95_TS4	TS4	AK	12.321268 107.029355 0 0	12.321268	107.029355	0	0	I5 - ETO x0wash RANGER + PICARIDIN20%	Dyna Doum	10/7/21	17:44:00.000+07:00	24.7	96	No	0	http://classic.ona.io/api/v1/files/22455645?filename=biteproject/attachments/564399_a99ZQRMc8fYGJ8wkJSqCYk/HLC95TS4-11_40_12.JPG	n/a	vroWbMoEfNt7afmcrta5a2	uuid:c9f03146-091a-4aa3-9843-40c34e6c5ab5	86882713	c9f03146-091a-4aa3-9843-40c34e6c5ab5	2021-10-08T04:40:25	2021-10-08T04:40:25			vroWbMoEfNt7afmcrta5a2	60	biteproject	1	1	TRUE	564399
2021-10-08T11:40:14.848+07:00	2021-10-08T11:41:12.375+07:00	biteproject	simserial not found	enketo.ona.io:zam0HNMAWxXbg751	phonenumber not found	HLC_96_TS5	TS5	AK	12.321563 107.029433 0 0	12.321563	107.029433	0	0	I6- ETO x20wash CIVILIAN + PICARIDIN20%	Dyna Doum	10/7/21	17:44:00.000+07:00	24.7	96	No	0	http://classic.ona.io/api/v1/files/22455647?filename=biteproject/attachments/564399_a99ZQRMc8fYGJ8wkJSqCYk/HLC96TS5-11_41_9.JPG	n/a	vroWbMoEfNt7afmcrta5a2	uuid:a8587430-6383-4bef-9ed6-5ae3e08fd83a	86882757	a8587430-6383-4bef-9ed6-5ae3e08fd83a	2021-10-08T04:41:23	2021-10-08T04:41:23			vroWbMoEfNt7afmcrta5a2	58	biteproject	1	1	TRUE	564399
2021-10-08T11:41:12.390+07:00	2021-10-08T11:42:06.710+07:00	biteproject	simserial not found	enketo.ona.io:zam0HNMAWxXbg751	phonenumber not found	HLC_97_TS6	TS6	AK	12.321557 107.029817 0 0	12.321557	107.029817	0	0	I7 - PIRK (new) + ETO x0wash CIVILIAN + PICARIDIN20%	Dyna Doum	10/7/21	16:02:00.000+07:00	26.8	95	No	0	http://classic.ona.io/api/v1/files/22455656?filename=biteproject/attachments/564399_a99ZQRMc8fYGJ8wkJSqCYk/HLC97TS6-11_42_3.JPG	n/a	vroWbMoEfNt7afmcrta5a2	uuid:2f6f55bc-fc77-4c0a-a59d-182bad4cc53c	86882802	2f6f55bc-fc77-4c0a-a59d-182bad4cc53c	2021-10-08T04:42:18	2021-10-08T04:42:18			vroWbMoEfNt7afmcrta5a2	54	biteproject	1	1	TRUE	564399
2021-10-08T11:42:06.729+07:00	2021-10-08T11:43:20.375+07:00	biteproject	simserial not found	enketo.ona.io:zam0HNMAWxXbg751	phonenumber not found	HLC_98_TS7	TS7	AK	12.321176 107.029935 0 0	12.321176	107.029935	0	0	I1 - PIRK	Dyna Doum	10/7/21	16:00:00.000+07:00	26.8	95	No	0	http://classic.ona.io/api/v1/files/22455664?filename=biteproject/attachments/564399_a99ZQRMc8fYGJ8wkJSqCYk/HLC98TS7-11_43_17.JPG	n/a	vroWbMoEfNt7afmcrta5a2	uuid:496e9c11-6ae8-4626-ab23-67808776bc9f	86882881	496e9c11-6ae8-4626-ab23-67808776bc9f	2021-10-08T04:43:32	2021-10-08T04:43:32			vroWbMoEfNt7afmcrta5a2	74	biteproject	1	1	TRUE	564399
2021-10-10T10:18:54.062+07:00	2021-10-10T10:20:02.924+07:00	biteproject	simserial not found	enketo.ona.io:zam0HNMAWxXbg751	phonenumber not found	HLC_99_TS1	TS1	AK	12.320506 107.029912 0 0	12.320506	107.029912	0	0	I3 - ETO x20wash RANGER + PICARIDIN20%	Dyna Doum	10/9/21	17:40:00.000+07:00	25.1	100	Yes	0.3	http://classic.ona.io/api/v1/files/22488540?filename=biteproject/attachments/564399_a99ZQRMc8fYGJ8wkJSqCYk/HLC99TS1-10_19_58.JPG	n/a	vroWbMoEfNt7afmcrta5a2	uuid:4ff64584-9d51-4d29-be99-d926e3397117	87020141	4ff64584-9d51-4d29-be99-d926e3397117	2021-10-10T03:20:15	2021-10-10T03:20:15			vroWbMoEfNt7afmcrta5a2	68	biteproject	1	1	TRUE	564399
2021-10-10T10:20:02.944+07:00	2021-10-10T10:21:22.936+07:00	biteproject	simserial not found	enketo.ona.io:zam0HNMAWxXbg751	phonenumber not found	HLC_100_TS2	TS2	AK	12.320727 107.029779 0 0	12.320727	107.029779	0	0	I4 - Negative Control	Dyna Doum	10/9/21	17:40:00.000+07:00	25.1	100	Yes	0.3	http://classic.ona.io/api/v1/files/22488541?filename=biteproject/attachments/564399_a99ZQRMc8fYGJ8wkJSqCYk/HLC100TS2-10_21_14.JPG	n/a	vroWbMoEfNt7afmcrta5a2	uuid:5a05d4da-c79d-4c05-bd16-6f480addae62	87020208	5a05d4da-c79d-4c05-bd16-6f480addae62	2021-10-10T03:21:34	2021-10-10T03:21:34			vroWbMoEfNt7afmcrta5a2	80	biteproject	1	1	TRUE	564399
2021-10-10T10:21:22.949+07:00	2021-10-10T10:22:26.809+07:00	biteproject	simserial not found	enketo.ona.io:zam0HNMAWxXbg751	phonenumber not found	HLC_101_TS3	TS3	AK	12.320964 107.029635 0 0	12.320964	107.029635	0	0	I5 - ETO x0wash RANGER + PICARIDIN20%	Dyna Doum	10/9/21	17:40:00.000+07:00	25.1	100	Yes	0.3	http://classic.ona.io/api/v1/files/22488548?filename=biteproject/attachments/564399_a99ZQRMc8fYGJ8wkJSqCYk/HLC101TS3-10_22_21.JPG	n/a	vroWbMoEfNt7afmcrta5a2	uuid:abca2cba-00c6-481f-8fa4-31b548c96feb	87020237	abca2cba-00c6-481f-8fa4-31b548c96feb	2021-10-10T03:22:39	2021-10-10T03:22:39			vroWbMoEfNt7afmcrta5a2	64	biteproject	1	1	TRUE	564399
2021-10-10T10:22:26.833+07:00	2021-10-10T10:23:30.862+07:00	biteproject	simserial not found	enketo.ona.io:zam0HNMAWxXbg751	phonenumber not found	HLC_102_TS4	TS4	AK	12.321268 107.029355 0 0	12.321268	107.029355	0	0	I6- ETO x20wash CIVILIAN + PICARIDIN20%	Dyna Doum	10/9/21	17:40:00.000+07:00	25.1	100	Yes	0.3	http://classic.ona.io/api/v1/files/22488599?filename=biteproject/attachments/564399_a99ZQRMc8fYGJ8wkJSqCYk/HLC102TS4-10_23_28.JPG	n/a	vroWbMoEfNt7afmcrta5a2	uuid:4f77d1f4-8466-4241-b173-de0d3025e1d2	87020282	4f77d1f4-8466-4241-b173-de0d3025e1d2	2021-10-10T03:23:42	2021-10-10T03:23:42			vroWbMoEfNt7afmcrta5a2	64	biteproject	1	1	TRUE	564399
2021-10-10T10:23:30.881+07:00	2021-10-10T10:24:32.690+07:00	biteproject	simserial not found	enketo.ona.io:zam0HNMAWxXbg751	phonenumber not found	HLC_103_TS5	TS5	AK	12.321563 107.029433 0 0	12.321563	107.029433	0	0	I7 - PIRK (new) + ETO x0wash CIVILIAN + PICARIDIN20%	Dyna Doum	10/9/21	16:00:00.000+07:00	29.1	92	No	0	http://classic.ona.io/api/v1/files/22488606?filename=biteproject/attachments/564399_a99ZQRMc8fYGJ8wkJSqCYk/HLC103TS5-10_24_29.JPG	n/a	vroWbMoEfNt7afmcrta5a2	uuid:9b40af85-c252-4c7c-b49e-e392dae2ee51	87020308	9b40af85-c252-4c7c-b49e-e392dae2ee51	2021-10-10T03:24:43	2021-10-10T03:24:43			vroWbMoEfNt7afmcrta5a2	62	biteproject	1	1	TRUE	564399
2021-10-10T10:24:32.713+07:00	2021-10-10T10:25:31.753+07:00	biteproject	simserial not found	enketo.ona.io:zam0HNMAWxXbg751	phonenumber not found	HLC_104_TS6	TS6	AK	12.321557 107.029817 0 0	12.321557	107.029817	0	0	I1 - PIRK	Dyna Doum	10/9/21	16:03:00.000+07:00	28.7	99	No	0	http://classic.ona.io/api/v1/files/22488645?filename=biteproject/attachments/564399_a99ZQRMc8fYGJ8wkJSqCYk/HLC104TS6-10_25_29.JPG	n/a	vroWbMoEfNt7afmcrta5a2	uuid:d7cb85ea-a7ba-48d6-8830-4fbc9ba553b7	87020345	d7cb85ea-a7ba-48d6-8830-4fbc9ba553b7	2021-10-10T03:25:42	2021-10-10T03:25:42			vroWbMoEfNt7afmcrta5a2	59	biteproject	1	1	TRUE	564399
2021-10-10T10:25:31.773+07:00	2021-10-10T10:26:38.042+07:00	biteproject	simserial not found	enketo.ona.io:zam0HNMAWxXbg751	phonenumber not found	HLC_105_TS7	TS7	AK	12.321176 107.029935 0 0	12.321176	107.029935	0	0	I2 - ETO x0wash CIVILIAN + PICARIDIN20%	Dyna Doum	10/9/21	17:40:00.000+07:00	25.1	100	Yes	0.3	http://classic.ona.io/api/v1/files/22488664?filename=biteproject/attachments/564399_a99ZQRMc8fYGJ8wkJSqCYk/HLC105TS7-10_26_34.JPG	n/a	vroWbMoEfNt7afmcrta5a2	uuid:8ba85040-a210-470e-ab0f-7bb1a30015f6	87020374	8ba85040-a210-470e-ab0f-7bb1a30015f6	2021-10-10T03:26:50	2021-10-10T03:26:50			vroWbMoEfNt7afmcrta5a2	67	biteproject	1	1	TRUE	564399
2021-10-11T10:48:41.061+07:00	2021-10-11T10:49:41.073+07:00	biteproject	simserial not found	enketo.ona.io:zam0HNMAWxXbg751	phonenumber not found	HLC_106_TS1	TS1	AK	12.320506 107.029912 0 0	12.320506	107.029912	0	0	I3 - ETO x20wash RANGER + PICARIDIN20%	Dyna Doum	10/10/21	17:40:00.000+07:00	24.1	98	Yes	0	http://classic.ona.io/api/v1/files/22506445?filename=biteproject/attachments/564399_a99ZQRMc8fYGJ8wkJSqCYk/HLC106TS1-10_49_36.JPG	n/a	vroWbMoEfNt7afmcrta5a2	uuid:1bf54cc6-23a7-426a-91e4-536ac2842fa0	87084541	1bf54cc6-23a7-426a-91e4-536ac2842fa0	2021-10-11T03:49:53	2021-10-11T03:49:53			vroWbMoEfNt7afmcrta5a2	60	biteproject	1	1	TRUE	564399
2021-10-11T10:49:41.089+07:00	2021-10-11T10:50:38.960+07:00	biteproject	simserial not found	enketo.ona.io:zam0HNMAWxXbg751	phonenumber not found	HLC_107_TS2	TS2	AK	12.320727 107.029779 0 0	12.320727	107.029779	0	0	I4 - Negative Control	Dyna Doum	10/10/21	17:40:00.000+07:00	24.1	98	Yes	0	http://classic.ona.io/api/v1/files/22506446?filename=biteproject/attachments/564399_a99ZQRMc8fYGJ8wkJSqCYk/HLC107TS2-10_50_36.JPG	n/a	vroWbMoEfNt7afmcrta5a2	uuid:74030abd-96e1-4405-8c16-627a64d48ea2	87084546	74030abd-96e1-4405-8c16-627a64d48ea2	2021-10-11T03:50:49	2021-10-11T03:50:49			vroWbMoEfNt7afmcrta5a2	57	biteproject	1	1	TRUE	564399
2021-10-11T10:50:38.980+07:00	2021-10-11T10:51:42.159+07:00	biteproject	simserial not found	enketo.ona.io:zam0HNMAWxXbg751	phonenumber not found	HLC_108_TS3	TS3	AK	12.320964 107.029635 0 0	12.320964	107.029635	0	0	I5 - ETO x0wash RANGER + PICARIDIN20%	Dyna Doum	10/10/21	17:40:00.000+07:00	24.1	98	Yes	0	http://classic.ona.io/api/v1/files/22506452?filename=biteproject/attachments/564399_a99ZQRMc8fYGJ8wkJSqCYk/HLC108TS3-10_51_39.JPG	n/a	vroWbMoEfNt7afmcrta5a2	uuid:bcdcdf02-0a21-44a9-b5bd-9b9b9d703656	87084567	bcdcdf02-0a21-44a9-b5bd-9b9b9d703656	2021-10-11T03:51:54	2021-10-11T03:51:54			vroWbMoEfNt7afmcrta5a2	64	biteproject	1	1	TRUE	564399
2021-10-11T10:51:42.178+07:00	2021-10-11T10:52:39.428+07:00	biteproject	simserial not found	enketo.ona.io:zam0HNMAWxXbg751	phonenumber not found	HLC_109_TS4	TS4	AK	12.321268 107.029355 0 0	12.321268	107.029355	0	0	I6- ETO x20wash CIVILIAN + PICARIDIN20%	Dyna Doum	10/10/21	17:40:00.000+07:00	24.1	98	Yes	0	http://classic.ona.io/api/v1/files/22506455?filename=biteproject/attachments/564399_a99ZQRMc8fYGJ8wkJSqCYk/HLC109TS4-10_52_36.JPG	n/a	vroWbMoEfNt7afmcrta5a2	uuid:d9f3f5b0-5a83-4d6e-827b-af06399e9ae8	87084573	d9f3f5b0-5a83-4d6e-827b-af06399e9ae8	2021-10-11T03:52:50	2021-10-11T03:52:50			vroWbMoEfNt7afmcrta5a2	57	biteproject	1	1	TRUE	564399
2021-10-11T10:52:39.446+07:00	2021-10-11T10:53:36.743+07:00	biteproject	simserial not found	enketo.ona.io:zam0HNMAWxXbg751	phonenumber not found	HLC_110_TS5	TS5	AK	12.321563 107.029433 0 0	12.321563	107.029433	0	0	I7 - PIRK (new) + ETO x0wash CIVILIAN + PICARIDIN20%	Dyna Doum	10/10/21	16:00:00.000+07:00	27.1	91	Yes	0	http://classic.ona.io/api/v1/files/22506456?filename=biteproject/attachments/564399_a99ZQRMc8fYGJ8wkJSqCYk/HLC110TS5-10_53_34.JPG	n/a	vroWbMoEfNt7afmcrta5a2	uuid:727bb7af-bcc4-40ef-b363-1adaba7e4d4a	87084575	727bb7af-bcc4-40ef-b363-1adaba7e4d4a	2021-10-11T03:53:40	2021-10-11T03:53:40			vroWbMoEfNt7afmcrta5a2	57	biteproject	1	1	TRUE	564399
2021-10-11T10:53:36.764+07:00	2021-10-11T10:54:46.184+07:00	biteproject	simserial not found	enketo.ona.io:zam0HNMAWxXbg751	phonenumber not found	HLC_111_TS6	TS6	AK	12.321557 107.029817 0 0	12.321557	107.029817	0	0	I1 - PIRK	Dyna Doum	10/10/21	16:00:00.000+07:00	26.5	92	Yes	0	http://classic.ona.io/api/v1/files/22506457?filename=biteproject/attachments/564399_a99ZQRMc8fYGJ8wkJSqCYk/HLC111TS6-10_54_43.JPG	n/a	vroWbMoEfNt7afmcrta5a2	uuid:326611bb-4b0b-46cd-8855-b43bc28cc415	87084588	326611bb-4b0b-46cd-8855-b43bc28cc415	2021-10-11T03:54:58	2021-10-11T03:54:58			vroWbMoEfNt7afmcrta5a2	70	biteproject	1	1	TRUE	564399
2021-10-11T10:54:46.205+07:00	2021-10-11T10:55:41.459+07:00	biteproject	simserial not found	enketo.ona.io:zam0HNMAWxXbg751	phonenumber not found	HLC_112_TS7	TS7	AK	12.321176 107.029935 0 0	12.321176	107.029935	0	0	I2 - ETO x0wash CIVILIAN + PICARIDIN20%	Dyna Doum	10/10/21	17:40:00.000+07:00	24.1	98	Yes	0	http://classic.ona.io/api/v1/files/22506460?filename=biteproject/attachments/564399_a99ZQRMc8fYGJ8wkJSqCYk/HLC112TS7-10_55_38.JPG	n/a	vroWbMoEfNt7afmcrta5a2	uuid:430dcf00-a0de-4c9e-8169-a7aa40c63d83	87084597	430dcf00-a0de-4c9e-8169-a7aa40c63d83	2021-10-11T03:55:52	2021-10-11T03:55:52			vroWbMoEfNt7afmcrta5a2	55	biteproject	1	1	TRUE	564399
2021-10-12T10:43:20.231+07:00	2021-10-12T10:45:27.865+07:00	biteproject	simserial not found	enketo.ona.io:zam0HNMAWxXbg751	phonenumber not found	HLC_113_TS1	TS1	AK	12.320506 107.029912 0 0	12.320506	107.029912	0	0	I3 - ETO x20wash RANGER + PICARIDIN20%	Dyna Doum	10/11/21	17:42:00.000+07:00	23.4	100	No	0	http://classic.ona.io/api/v1/files/22524186?filename=biteproject/attachments/564399_a99ZQRMc8fYGJ8wkJSqCYk/HLC113TS1-10_45_24.JPG	n/a	vroWbMoEfNt7afmcrta5a2	uuid:26fa8a86-bb5d-456f-a058-a7bcd8ae6c1e	87141861	26fa8a86-bb5d-456f-a058-a7bcd8ae6c1e	2021-10-12T03:45:43	2021-10-12T03:45:43			vroWbMoEfNt7afmcrta5a2	127	biteproject	1	1	TRUE	564399
2021-10-12T10:45:27.884+07:00	2021-10-12T10:46:17.551+07:00	biteproject	simserial not found	enketo.ona.io:zam0HNMAWxXbg751	phonenumber not found	HLC_114_TS2	TS2	AK	12.320727 107.029779 0 0	12.320727	107.029779	0	0	I4 - Negative Control	Dyna Doum	10/11/21	17:42:00.000+07:00	23.4	100	No	0	http://classic.ona.io/api/v1/files/22524189?filename=biteproject/attachments/564399_a99ZQRMc8fYGJ8wkJSqCYk/HLC114TS2-10_46_15.JPG	n/a	vroWbMoEfNt7afmcrta5a2	uuid:487f1230-f79c-44d2-ad15-31938cee6309	87141881	487f1230-f79c-44d2-ad15-31938cee6309	2021-10-12T03:46:30	2021-10-12T03:46:30			vroWbMoEfNt7afmcrta5a2	50	biteproject	1	1	TRUE	564399
2021-10-12T10:46:17.569+07:00	2021-10-12T10:47:05.903+07:00	biteproject	simserial not found	enketo.ona.io:zam0HNMAWxXbg751	phonenumber not found	HLC_115_TS3	TS3	AK	12.320964 107.029635 0 0	12.320964	107.029635	0	0	I5 - ETO x0wash RANGER + PICARIDIN20%	Dyna Doum	10/11/21	17:42:00.000+07:00	23.4	100	No	0	http://classic.ona.io/api/v1/files/22524195?filename=biteproject/attachments/564399_a99ZQRMc8fYGJ8wkJSqCYk/HLC115TS3-10_47_3.JPG	n/a	vroWbMoEfNt7afmcrta5a2	uuid:d8f643f6-025e-441d-ae20-948ba20a7ae9	87141889	d8f643f6-025e-441d-ae20-948ba20a7ae9	2021-10-12T03:47:18	2021-10-12T03:47:18			vroWbMoEfNt7afmcrta5a2	48	biteproject	1	1	TRUE	564399
2021-10-12T10:47:05.921+07:00	2021-10-12T10:48:10.159+07:00	biteproject	simserial not found	enketo.ona.io:zam0HNMAWxXbg751	phonenumber not found	HLC_116_TS4	TS4	AK	12.321268 107.029355 0 0	12.321268	107.029355	0	0	I6- ETO x20wash CIVILIAN + PICARIDIN20%	Dyna Doum	10/11/21	17:42:00.000+07:00	23.4	100	No	0	http://classic.ona.io/api/v1/files/22524199?filename=biteproject/attachments/564399_a99ZQRMc8fYGJ8wkJSqCYk/HLC116TS4-10_48_8.JPG	n/a	vroWbMoEfNt7afmcrta5a2	uuid:6f3a4611-2d58-4f47-b673-75d23034cc6e	87141903	6f3a4611-2d58-4f47-b673-75d23034cc6e	2021-10-12T03:48:18	2021-10-12T03:48:18			vroWbMoEfNt7afmcrta5a2	65	biteproject	1	1	TRUE	564399
2021-10-12T10:48:10.176+07:00	2021-10-12T10:49:13.728+07:00	biteproject	simserial not found	enketo.ona.io:zam0HNMAWxXbg751	phonenumber not found	HLC_117_TS5	TS5	AK	12.321563 107.029433 0 0	12.321563	107.029433	0	0	I7 - PIRK (new) + ETO x0wash CIVILIAN + PICARIDIN20%	Dyna Doum	10/11/21	16:00:00.000+07:00	25.9	96	Yes	0	http://classic.ona.io/api/v1/files/22524204?filename=biteproject/attachments/564399_a99ZQRMc8fYGJ8wkJSqCYk/HLC117TS5-10_49_10.JPG	n/a	vroWbMoEfNt7afmcrta5a2	uuid:f0d01e55-d0aa-4965-a223-492c1a8ed6ab	87141937	f0d01e55-d0aa-4965-a223-492c1a8ed6ab	2021-10-12T03:49:27	2021-10-12T03:49:27			vroWbMoEfNt7afmcrta5a2	63	biteproject	1	1	TRUE	564399
2021-10-12T10:49:13.746+07:00	2021-10-12T10:50:27.165+07:00	biteproject	simserial not found	enketo.ona.io:zam0HNMAWxXbg751	phonenumber not found	HLC_118_TS6	TS6	AK	12.321557 107.029817 0 0	12.321557	107.029817	0	0	I1 - PIRK	Dyna Doum	10/11/21	16:02:00.000+07:00	25.9	96	Yes	0	http://classic.ona.io/api/v1/files/22524211?filename=biteproject/attachments/564399_a99ZQRMc8fYGJ8wkJSqCYk/HLC118TS6-10_50_25.JPG	n/a	vroWbMoEfNt7afmcrta5a2	uuid:10ee1287-db18-40a6-89f5-459c340b49d1	87141971	10ee1287-db18-40a6-89f5-459c340b49d1	2021-10-12T03:50:43	2021-10-12T03:50:43			vroWbMoEfNt7afmcrta5a2	74	biteproject	1	1	TRUE	564399
2021-10-12T10:50:27.185+07:00	2021-10-12T10:51:37.891+07:00	biteproject	simserial not found	enketo.ona.io:zam0HNMAWxXbg751	phonenumber not found	HLC_119_TS7	TS7	AK	12.321176 107.029935 0 0	12.321176	107.029935	0	0	I2 - ETO x0wash CIVILIAN + PICARIDIN20%	Dyna Doum	10/11/21	17:42:00.000+07:00	23.4	100	No	0	http://classic.ona.io/api/v1/files/22524220?filename=biteproject/attachments/564399_a99ZQRMc8fYGJ8wkJSqCYk/HLC119TS7-10_51_35.JPG	n/a	vroWbMoEfNt7afmcrta5a2	uuid:2116f569-7ee3-4391-ab39-35881d51aaf7	87141993	2116f569-7ee3-4391-ab39-35881d51aaf7	2021-10-12T03:51:50	2021-10-12T03:51:50			vroWbMoEfNt7afmcrta5a2	70	biteproject	1	1	TRUE	564399
2021-10-13T11:09:05.383+07:00	2021-10-13T11:09:54.842+07:00	biteproject	simserial not found	enketo.ona.io:zam0HNMAWxXbg751	phonenumber not found	HLC_120_TS1	TS1	AK	12.320506 107.029912 0 0	12.320506	107.029912	0	0	I3 - ETO x20wash RANGER + PICARIDIN20%	Dyna Doum	10/12/21	17:40:00.000+07:00	23.8	97	Yes	0	http://classic.ona.io/api/v1/files/22540699?filename=biteproject/attachments/564399_a99ZQRMc8fYGJ8wkJSqCYk/HLC120TS1-11_9_51.JPG	n/a	vroWbMoEfNt7afmcrta5a2	uuid:22d4b7d2-4117-441b-abf7-7e400207e7e1	87210044	22d4b7d2-4117-441b-abf7-7e400207e7e1	2021-10-13T04:10:10	2021-10-13T04:10:10			vroWbMoEfNt7afmcrta5a2	49	biteproject	1	1	TRUE	564399
2021-10-13T11:09:54.863+07:00	2021-10-13T11:10:47.181+07:00	biteproject	simserial not found	enketo.ona.io:zam0HNMAWxXbg751	phonenumber not found	HLC_121_TS2	TS2	AK	12.320727 107.029779 0 0	12.320727	107.029779	0	0	I4 - Negative Control	Dyna Doum	10/12/21	17:40:00.000+07:00	23.8	97	Yes	0	http://classic.ona.io/api/v1/files/22540702?filename=biteproject/attachments/564399_a99ZQRMc8fYGJ8wkJSqCYk/HLC121TS2-11_10_44.JPG	n/a	vroWbMoEfNt7afmcrta5a2	uuid:0ab00a18-bb15-4fb2-8008-a572d0b94977	87210058	0ab00a18-bb15-4fb2-8008-a572d0b94977	2021-10-13T04:11:00	2021-10-13T04:11:00			vroWbMoEfNt7afmcrta5a2	53	biteproject	1	1	TRUE	564399
2021-10-13T11:10:47.200+07:00	2021-10-13T11:11:48.230+07:00	biteproject	simserial not found	enketo.ona.io:zam0HNMAWxXbg751	phonenumber not found	HLC_122_TS3	TS3	AK	12.320964 107.029635 0 0	12.320964	107.029635	0	0	I5 - ETO x0wash RANGER + PICARIDIN20%	Dyna Doum	10/12/21	17:40:00.000+07:00	23.8	97	Yes	0	http://classic.ona.io/api/v1/files/22540703?filename=biteproject/attachments/564399_a99ZQRMc8fYGJ8wkJSqCYk/HLC122TS3-11_11_44.JPG	n/a	vroWbMoEfNt7afmcrta5a2	uuid:96286107-e774-4a50-ae4c-26917f676431	87210119	96286107-e774-4a50-ae4c-26917f676431	2021-10-13T04:12:01	2021-10-13T04:12:01			vroWbMoEfNt7afmcrta5a2	61	biteproject	1	1	TRUE	564399
2021-10-13T11:11:48.240+07:00	2021-10-13T11:12:41.232+07:00	biteproject	simserial not found	enketo.ona.io:zam0HNMAWxXbg751	phonenumber not found	HLC_123_TS4	TS4	AK	12.321268 107.029355 0 0	12.321268	107.029355	0	0	I6- ETO x20wash CIVILIAN + PICARIDIN20%	Dyna Doum	10/12/21	17:40:00.000+07:00	23.8	97	Yes	0	http://classic.ona.io/api/v1/files/22540704?filename=biteproject/attachments/564399_a99ZQRMc8fYGJ8wkJSqCYk/HLC123TS4-11_12_38.JPG	n/a	vroWbMoEfNt7afmcrta5a2	uuid:502e6c3e-d4e4-4d44-871c-fe2c3c5b999f	87210143	502e6c3e-d4e4-4d44-871c-fe2c3c5b999f	2021-10-13T04:12:54	2021-10-13T04:12:54			vroWbMoEfNt7afmcrta5a2	53	biteproject	1	1	TRUE	564399
2021-10-13T11:12:41.252+07:00	2021-10-13T11:13:37.091+07:00	biteproject	simserial not found	enketo.ona.io:zam0HNMAWxXbg751	phonenumber not found	HLC_124_TS5	TS5	AK	12.321563 107.029433 0 0	12.321563	107.029433	0	0	I7 - PIRK (new) + ETO x0wash CIVILIAN + PICARIDIN20%	Dyna Doum	10/12/21	16:00:00.000+07:00	26.4	93.5	Yes	0	http://classic.ona.io/api/v1/files/22540705?filename=biteproject/attachments/564399_a99ZQRMc8fYGJ8wkJSqCYk/HLC124TS5-11_13_34.JPG	n/a	vroWbMoEfNt7afmcrta5a2	uuid:9b42dcba-9f93-4732-9527-8382660c310b	87210170	9b42dcba-9f93-4732-9527-8382660c310b	2021-10-13T04:13:50	2021-10-13T04:13:50			vroWbMoEfNt7afmcrta5a2	56	biteproject	1	1	TRUE	564399
2021-10-13T11:13:37.109+07:00	2021-10-13T11:14:33.226+07:00	biteproject	simserial not found	enketo.ona.io:zam0HNMAWxXbg751	phonenumber not found	HLC_125_TS6	TS6	AK	12.321557 107.029817 0 0	12.321557	107.029817	0	0	I1 - PIRK	Dyna Doum	10/12/21	16:02:00.000+07:00	26.4	93.4	Yes	0	http://classic.ona.io/api/v1/files/22540708?filename=biteproject/attachments/564399_a99ZQRMc8fYGJ8wkJSqCYk/HLC125TS6-11_14_31.JPG	n/a	vroWbMoEfNt7afmcrta5a2	uuid:63e12107-af1b-43ed-aa88-8863cbae7403	87210200	63e12107-af1b-43ed-aa88-8863cbae7403	2021-10-13T04:14:46	2021-10-13T04:14:46			vroWbMoEfNt7afmcrta5a2	56	biteproject	1	1	TRUE	564399
2021-10-13T11:14:33.246+07:00	2021-10-13T11:15:20.277+07:00	biteproject	simserial not found	enketo.ona.io:zam0HNMAWxXbg751	phonenumber not found	HLC_126_TS7	TS7	AK	12.321176 107.029935 0 0	12.321176	107.029935	0	0	I2 - ETO x0wash CIVILIAN + PICARIDIN20%	Dyna Doum	10/12/21	17:40:00.000+07:00	23.8	97	Yes	0	http://classic.ona.io/api/v1/files/22540709?filename=biteproject/attachments/564399_a99ZQRMc8fYGJ8wkJSqCYk/HLC126TS7-11_15_18.JPG	n/a	vroWbMoEfNt7afmcrta5a2	uuid:098cc4cc-fdca-456d-bbd2-1ea3b712b1cf	87210222	098cc4cc-fdca-456d-bbd2-1ea3b712b1cf	2021-10-13T04:15:33	2021-10-13T04:15:33			vroWbMoEfNt7afmcrta5a2	47	biteproject	1	1	TRUE	564399
2021-10-14T09:54:35.499+07:00	2021-10-14T09:55:51.472+07:00	biteproject	simserial not found	enketo.ona.io:zam0HNMAWxXbg751	phonenumber not found	HLC_127_TS1	TS1	AK	12.320506 107.029912 0 0	12.320506	107.029912	0	0	I3 - ETO x20wash RANGER + PICARIDIN20%	Dyna Doum	10/13/21	17:42:00.000+07:00	25.2	98	No	0	http://classic.ona.io/api/v1/files/22559346?filename=biteproject/attachments/564399_a99ZQRMc8fYGJ8wkJSqCYk/HLC127TS1-9_55_37.JPG	n/a	vroWbMoEfNt7afmcrta5a2	uuid:200dd0e2-d101-445d-80b1-534f9c34f9be	87272429	200dd0e2-d101-445d-80b1-534f9c34f9be	2021-10-14T02:56:04	2021-10-14T02:56:04			vroWbMoEfNt7afmcrta5a2	76	biteproject	1	1	TRUE	564399
2021-10-14T09:55:51.490+07:00	2021-10-14T09:56:52.519+07:00	biteproject	simserial not found	enketo.ona.io:zam0HNMAWxXbg751	phonenumber not found	HLC_128_TS2	TS2	AK	12.320727 107.029779 0 0	12.320727	107.029779	0	0	I4 - Negative Control	Dyna Doum	10/13/21	17:42:00.000+07:00	25.2	98	No	0	http://classic.ona.io/api/v1/files/22559347?filename=biteproject/attachments/564399_a99ZQRMc8fYGJ8wkJSqCYk/HLC128TS2-9_56_48.JPG	n/a	vroWbMoEfNt7afmcrta5a2	uuid:3683c2c9-0966-401d-b4c3-39b6ff310a7e	87272448	3683c2c9-0966-401d-b4c3-39b6ff310a7e	2021-10-14T02:57:03	2021-10-14T02:57:03			vroWbMoEfNt7afmcrta5a2	61	biteproject	1	1	TRUE	564399
2021-10-14T09:56:52.539+07:00	2021-10-14T09:57:49.342+07:00	biteproject	simserial not found	enketo.ona.io:zam0HNMAWxXbg751	phonenumber not found	HLC_129_TS3	TS3	AK	12.320964 107.029635 0 0	12.320964	107.029635	0	0	I5 - ETO x0wash RANGER + PICARIDIN20%	Dyna Doum	10/13/21	17:42:00.000+07:00	25.2	98	No	0	http://classic.ona.io/api/v1/files/22559348?filename=biteproject/attachments/564399_a99ZQRMc8fYGJ8wkJSqCYk/HLC129TS3-9_57_46.JPG	n/a	vroWbMoEfNt7afmcrta5a2	uuid:10205521-7059-42ec-9111-86d911d237dc	87272453	10205521-7059-42ec-9111-86d911d237dc	2021-10-14T02:58:00	2021-10-14T02:58:00			vroWbMoEfNt7afmcrta5a2	57	biteproject	1	1	TRUE	564399
2021-10-14T09:57:49.378+07:00	2021-10-14T09:58:56.435+07:00	biteproject	simserial not found	enketo.ona.io:zam0HNMAWxXbg751	phonenumber not found	HLC_130_TS4	TS4	AK	12.321268 107.029355 0 0	12.321268	107.029355	0	0	I6- ETO x20wash CIVILIAN + PICARIDIN20%	Dyna Doum	10/13/21	17:42:00.000+07:00	25.2	98	No	0	http://classic.ona.io/api/v1/files/22559351?filename=biteproject/attachments/564399_a99ZQRMc8fYGJ8wkJSqCYk/HLC130TS4-9_58_49.JPG	n/a	vroWbMoEfNt7afmcrta5a2	uuid:b5c01be3-6f76-4ea4-b20e-ebdf50933f06	87272463	b5c01be3-6f76-4ea4-b20e-ebdf50933f06	2021-10-14T02:59:12	2021-10-14T02:59:12			vroWbMoEfNt7afmcrta5a2	67	biteproject	1	1	TRUE	564399
2021-10-14T09:58:56.453+07:00	2021-10-14T09:59:55.908+07:00	biteproject	simserial not found	enketo.ona.io:zam0HNMAWxXbg751	phonenumber not found	HLC_131_TS5	TS5	AK	12.321563 107.029433 0 0	12.321563	107.029433	0	0	I7 - PIRK (new) + ETO x0wash CIVILIAN + PICARIDIN20%	Dyna Doum	10/13/21	16:00:00.000+07:00	24.5	99	Yes	0	http://classic.ona.io/api/v1/files/22559362?filename=biteproject/attachments/564399_a99ZQRMc8fYGJ8wkJSqCYk/HLC131TS5-9_59_53.JPG	n/a	vroWbMoEfNt7afmcrta5a2	uuid:3df2a6e0-d90c-4b01-887b-ec713484082e	87272475	3df2a6e0-d90c-4b01-887b-ec713484082e	2021-10-14T03:00:09	2021-10-14T03:00:09			vroWbMoEfNt7afmcrta5a2	59	biteproject	1	1	TRUE	564399
2021-10-14T09:59:55.927+07:00	2021-10-14T10:00:58.401+07:00	biteproject	simserial not found	enketo.ona.io:zam0HNMAWxXbg751	phonenumber not found	HLC_132_TS6	TS6	AK	12.321557 107.029817 0 0	12.321557	107.029817	0	0	I1 - PIRK	Dyna Doum	10/13/21	16:05:00.000+07:00	24.5	99	Yes	0	http://classic.ona.io/api/v1/files/22559363?filename=biteproject/attachments/564399_a99ZQRMc8fYGJ8wkJSqCYk/HLC132TS6-10_0_55.JPG	n/a	vroWbMoEfNt7afmcrta5a2	uuid:9074f3b3-28af-42fe-85d0-c3595d0cbb10	87272483	9074f3b3-28af-42fe-85d0-c3595d0cbb10	2021-10-14T03:01:11	2021-10-14T03:01:11			vroWbMoEfNt7afmcrta5a2	63	biteproject	1	1	TRUE	564399
2021-10-14T10:00:58.420+07:00	2021-10-14T10:01:54.531+07:00	biteproject	simserial not found	enketo.ona.io:zam0HNMAWxXbg751	phonenumber not found	HLC_133_TS7	TS7	AK	12.321176 107.029935 0 0	12.321176	107.029935	0	0	I2 - ETO x0wash CIVILIAN + PICARIDIN20%	Dyna Doum	10/13/21	17:42:00.000+07:00	25.2	98	No	0	http://classic.ona.io/api/v1/files/22559367?filename=biteproject/attachments/564399_a99ZQRMc8fYGJ8wkJSqCYk/HLC133TS7-10_1_51.JPG	n/a	vroWbMoEfNt7afmcrta5a2	uuid:9a86fbc3-8327-4022-bd90-372b46b2e8c7	87272497	9a86fbc3-8327-4022-bd90-372b46b2e8c7	2021-10-14T03:02:07	2021-10-14T03:02:07			vroWbMoEfNt7afmcrta5a2	56	biteproject	1	1	TRUE	564399
2021-10-15T11:02:14.633+07:00	2021-10-15T11:03:19.710+07:00	biteproject	simserial not found	enketo.ona.io:zam0HNMAWxXbg751	phonenumber not found	HLC_134_TS1	TS1	AK	12.320506 107.029912 0 0	12.320506	107.029912	0	0	I3 - ETO x20wash RANGER + PICARIDIN20%	Dyna Doum	10/14/21	17:40:00.000+07:00	24	100	Yes	0.4	http://classic.ona.io/api/v1/files/22579296?filename=biteproject/attachments/564399_a99ZQRMc8fYGJ8wkJSqCYk/HLC134TS1-11_3_9.JPG	n/a	vroWbMoEfNt7afmcrta5a2	uuid:60c17df9-30b3-4b64-8be3-947b1d71538e	87327274	60c17df9-30b3-4b64-8be3-947b1d71538e	2021-10-15T04:03:32	2021-10-15T04:03:32			vroWbMoEfNt7afmcrta5a2	65	biteproject	1	1	TRUE	564399
2021-10-15T11:03:19.729+07:00	2021-10-15T11:04:20.466+07:00	biteproject	simserial not found	enketo.ona.io:zam0HNMAWxXbg751	phonenumber not found	HLC_135_TS2	TS2	AK	12.320727 107.029779 0 0	12.320727	107.029779	0	0	I4 - Negative Control	Dyna Doum	10/14/21	17:40:00.000+07:00	24	100	Yes	0.4	http://classic.ona.io/api/v1/files/22579299?filename=biteproject/attachments/564399_a99ZQRMc8fYGJ8wkJSqCYk/HLC135TS2-11_4_18.JPG	n/a	vroWbMoEfNt7afmcrta5a2	uuid:9c652518-b556-480a-a26b-db8519cb52e1	87327284	9c652518-b556-480a-a26b-db8519cb52e1	2021-10-15T04:04:31	2021-10-15T04:04:31			vroWbMoEfNt7afmcrta5a2	61	biteproject	1	1	TRUE	564399
2021-10-15T11:04:20.485+07:00	2021-10-15T11:05:17.744+07:00	biteproject	simserial not found	enketo.ona.io:zam0HNMAWxXbg751	phonenumber not found	HLC_136_TS3	TS3	AK	12.320964 107.029635 0 0	12.320964	107.029635	0	0	I5 - ETO x0wash RANGER + PICARIDIN20%	Dyna Doum	10/14/21	17:40:00.000+07:00	24	100	Yes	0.4	http://classic.ona.io/api/v1/files/22579301?filename=biteproject/attachments/564399_a99ZQRMc8fYGJ8wkJSqCYk/HLC136TS3-11_5_15.JPG	n/a	vroWbMoEfNt7afmcrta5a2	uuid:3be6d4df-6309-4b24-a83b-f1a25d6141e1	87327295	3be6d4df-6309-4b24-a83b-f1a25d6141e1	2021-10-15T04:05:28	2021-10-15T04:05:28			vroWbMoEfNt7afmcrta5a2	57	biteproject	1	1	TRUE	564399
2021-10-15T11:05:17.760+07:00	2021-10-15T11:06:33.107+07:00	biteproject	simserial not found	enketo.ona.io:zam0HNMAWxXbg751	phonenumber not found	HLC_137_TS4	TS4	AK	12.321268 107.029355 0 0	12.321268	107.029355	0	0	I6- ETO x20wash CIVILIAN + PICARIDIN20%	Dyna Doum	10/14/21	17:40:00.000+07:00	24	100	Yes	0.4	http://classic.ona.io/api/v1/files/22579303?filename=biteproject/attachments/564399_a99ZQRMc8fYGJ8wkJSqCYk/HLC137TS4-11_6_14.JPG	n/a	vroWbMoEfNt7afmcrta5a2	uuid:1498b915-4d39-4a64-94e8-e1c2e2559319	87327338	1498b915-4d39-4a64-94e8-e1c2e2559319	2021-10-15T04:06:45	2021-10-15T04:06:45			vroWbMoEfNt7afmcrta5a2	76	biteproject	1	1	TRUE	564399
2021-10-15T11:06:33.124+07:00	2021-10-15T11:10:27.641+07:00	biteproject	simserial not found	enketo.ona.io:zam0HNMAWxXbg751	phonenumber not found	HLC_138_TS5	TS5	AK	12.321563 107.029433 0 0	12.321563	107.029433	0	0	I7 - PIRK (new) + ETO x0wash CIVILIAN + PICARIDIN20%	Dyna Doum	10/14/21	16:00:00.000+07:00	27	99	No	0	http://classic.ona.io/api/v1/files/22579304?filename=biteproject/attachments/564399_a99ZQRMc8fYGJ8wkJSqCYk/HLC138TS5-11_10_25.JPG	n/a	vroWbMoEfNt7afmcrta5a2	uuid:f2616d92-3e7a-4974-804b-c6de852a2abf	87327384	f2616d92-3e7a-4974-804b-c6de852a2abf	2021-10-15T04:10:39	2021-10-15T04:10:39			vroWbMoEfNt7afmcrta5a2	234	biteproject	1	1	TRUE	564399
2021-10-15T11:10:27.661+07:00	2021-10-15T11:11:28.291+07:00	biteproject	simserial not found	enketo.ona.io:zam0HNMAWxXbg751	phonenumber not found	HLC_139_TS6	TS6	AK	12.321557 107.029817 0 0	12.321557	107.029817	0	0	I1 - PIRK	Dyna Doum	10/14/21	16:04:00.000+07:00	27.7	99	No	0	http://classic.ona.io/api/v1/files/22579306?filename=biteproject/attachments/564399_a99ZQRMc8fYGJ8wkJSqCYk/HLC139TS6-11_11_26.JPG	n/a	vroWbMoEfNt7afmcrta5a2	uuid:988ba29e-624c-43e2-98ad-756d161d4243	87327392	988ba29e-624c-43e2-98ad-756d161d4243	2021-10-15T04:11:39	2021-10-15T04:11:39			vroWbMoEfNt7afmcrta5a2	61	biteproject	1	1	TRUE	564399
2021-10-15T11:11:28.311+07:00	2021-10-15T11:12:27.330+07:00	biteproject	simserial not found	enketo.ona.io:zam0HNMAWxXbg751	phonenumber not found	HLC_140_TS7	TS7	AK	12.321176 107.029935 0 0	12.321176	107.029935	0	0	I2 - ETO x0wash CIVILIAN + PICARIDIN20%	Dyna Doum	10/14/21	17:40:00.000+07:00	24	100	Yes	0.4	http://classic.ona.io/api/v1/files/22579307?filename=biteproject/attachments/564399_a99ZQRMc8fYGJ8wkJSqCYk/HLC140TS7-11_12_25.JPG	n/a	vroWbMoEfNt7afmcrta5a2	uuid:155eaba9-4e9d-4348-878d-0fc0b7fcc47e	87327401	155eaba9-4e9d-4348-878d-0fc0b7fcc47e	2021-10-15T04:12:38	2021-10-15T04:12:38			vroWbMoEfNt7afmcrta5a2	59	biteproject	1	1	TRUE	564399
2021-10-16T10:09:32.785+07:00	2021-10-16T10:11:28.163+07:00	biteproject	simserial not found	enketo.ona.io:9AK14aKjOsiVT255	phonenumber not found	HLC_141_TS1	TS1	AK	12.320506 107.029912 0 0	12.320506	107.029912	0	0	I3 - ETO x20wash RANGER + PICARIDIN20%	Dyna Doum	10/15/21	17:43:00.000+07:00	25.1	100	No	0.9	http://classic.ona.io/api/v1/files/22603172?filename=biteproject/attachments/564399_a99ZQRMc8fYGJ8wkJSqCYk/HLC141TS1-10_11_25.JPG	n/a	vroWbMoEfNt7afmcrta5a2	uuid:1deaa3c2-62ae-4e90-bffe-073983034500	87371040	1deaa3c2-62ae-4e90-bffe-073983034500	2021-10-16T03:11:41	2021-10-16T03:11:41			vroWbMoEfNt7afmcrta5a2	116	biteproject	1	1	TRUE	564399
2021-10-16T10:11:28.183+07:00	2021-10-16T10:12:25.510+07:00	biteproject	simserial not found	enketo.ona.io:9AK14aKjOsiVT255	phonenumber not found	HLC_142_TS2	TS2	AK	12.320727 107.029779 0 0	12.320727	107.029779	0	0	I4 - Negative Control	Dyna Doum	10/15/21	17:43:00.000+07:00	25.1	100	No	0.9	http://classic.ona.io/api/v1/files/22603190?filename=biteproject/attachments/564399_a99ZQRMc8fYGJ8wkJSqCYk/HLC142TS2-10_12_22.JPG	n/a	vroWbMoEfNt7afmcrta5a2	uuid:c764fd46-3ccf-408f-acaf-9c5a9bdbdf1a	87371054	c764fd46-3ccf-408f-acaf-9c5a9bdbdf1a	2021-10-16T03:12:36	2021-10-16T03:12:36			vroWbMoEfNt7afmcrta5a2	57	biteproject	1	1	TRUE	564399
2021-10-16T10:12:25.529+07:00	2021-10-16T10:13:18.817+07:00	biteproject	simserial not found	enketo.ona.io:9AK14aKjOsiVT255	phonenumber not found	HLC_143_TS3	TS3	AK	12.320964 107.029635 0 0	12.320964	107.029635	0	0	I5 - ETO x0wash RANGER + PICARIDIN20%	Dyna Doum	10/15/21	17:43:00.000+07:00	25.1	100	No	0.9	http://classic.ona.io/api/v1/files/22603211?filename=biteproject/attachments/564399_a99ZQRMc8fYGJ8wkJSqCYk/HLC143TS3-10_13_17.JPG	n/a	vroWbMoEfNt7afmcrta5a2	uuid:ce1969bc-1574-42c0-ae79-ea81a47317cd	87371069	ce1969bc-1574-42c0-ae79-ea81a47317cd	2021-10-16T03:13:29	2021-10-16T03:13:29			vroWbMoEfNt7afmcrta5a2	53	biteproject	1	1	TRUE	564399
2021-10-16T10:13:18.835+07:00	2021-10-16T10:14:11.246+07:00	biteproject	simserial not found	enketo.ona.io:9AK14aKjOsiVT255	phonenumber not found	HLC_144_TS4	TS4	AK	12.321268 107.029355 0 0	12.321268	107.029355	0	0	I6- ETO x20wash CIVILIAN + PICARIDIN20%	Dyna Doum	10/15/21	17:43:00.000+07:00	25.1	100	No	0.9	http://classic.ona.io/api/v1/files/22603222?filename=biteproject/attachments/564399_a99ZQRMc8fYGJ8wkJSqCYk/HLC144TS4-10_14_8.JPG	n/a	vroWbMoEfNt7afmcrta5a2	uuid:563312e3-3eea-45ed-891b-202aaf64faa3	87371091	563312e3-3eea-45ed-891b-202aaf64faa3	2021-10-16T03:14:22	2021-10-16T03:14:22			vroWbMoEfNt7afmcrta5a2	53	biteproject	1	1	TRUE	564399
2021-10-16T10:14:11.264+07:00	2021-10-16T10:15:06.875+07:00	biteproject	simserial not found	enketo.ona.io:9AK14aKjOsiVT255	phonenumber not found	HLC_145_TS5	TS5	AK	12.321563 107.029433 0 0	12.321563	107.029433	0	0	I7 - PIRK (new) + ETO x0wash CIVILIAN + PICARIDIN20%	Dyna Doum	10/15/21	16:01:00.000+07:00	25.2	99	Yes	0.4	http://classic.ona.io/api/v1/files/22603233?filename=biteproject/attachments/564399_a99ZQRMc8fYGJ8wkJSqCYk/HLC145TS5-10_15_3.JPG	n/a	vroWbMoEfNt7afmcrta5a2	uuid:724492c5-89b3-465a-81c7-39d56d480f47	87371102	724492c5-89b3-465a-81c7-39d56d480f47	2021-10-16T03:15:17	2021-10-16T03:15:17			vroWbMoEfNt7afmcrta5a2	55	biteproject	1	1	TRUE	564399
2021-10-16T10:15:06.897+07:00	2021-10-16T10:15:58.390+07:00	biteproject	simserial not found	enketo.ona.io:9AK14aKjOsiVT255	phonenumber not found	HLC_146_TS6	TS6	AK	12.321557 107.029817 0 0	12.321557	107.029817	0	0	I1 - PIRK	Dyna Doum	10/15/21	16:02:00.000+07:00	25.2	99	Yes	0.6	http://classic.ona.io/api/v1/files/22603238?filename=biteproject/attachments/564399_a99ZQRMc8fYGJ8wkJSqCYk/HLC146TS6-10_15_56.JPG	n/a	vroWbMoEfNt7afmcrta5a2	uuid:816d8e21-ab75-451d-a51a-a33ad7abf6c4	87371114	816d8e21-ab75-451d-a51a-a33ad7abf6c4	2021-10-16T03:16:09	2021-10-16T03:16:09			vroWbMoEfNt7afmcrta5a2	52	biteproject	1	1	TRUE	564399
2021-10-16T10:15:58.410+07:00	2021-10-16T10:16:59.026+07:00	biteproject	simserial not found	enketo.ona.io:9AK14aKjOsiVT255	phonenumber not found	HLC_147_TS7	TS7	AK	12.321176 107.029935 0 0	12.321176	107.029935	0	0	I2 - ETO x0wash CIVILIAN + PICARIDIN20%	Dyna Doum	10/15/21	17:43:00.000+07:00	25.1	100	No	0.9	http://classic.ona.io/api/v1/files/22603243?filename=biteproject/attachments/564399_a99ZQRMc8fYGJ8wkJSqCYk/HLC147TS7-10_16_57.JPG	n/a	vroWbMoEfNt7afmcrta5a2	uuid:3728f6cf-7e29-4fbc-9004-551e8f3e059b	87371129	3728f6cf-7e29-4fbc-9004-551e8f3e059b	2021-10-16T03:17:09	2021-10-16T03:17:09			vroWbMoEfNt7afmcrta5a2	61	biteproject	1	1	TRUE	564399
2021-10-23T09:50:40.368+07:00	2021-10-23T09:52:36.152+07:00	biteproject	simserial not found	enketo.ona.io:oJGmaPmmnE9zKVBF	phonenumber not found	HLC_148_TS1	TS1	AK	12.320506 107.029912 0 0	12.320506	107.029912	0	0	I4 - Negative Control	Dyna Doum	10/22/21	17:40:00.000+07:00	23.7	96.6	Yes	0	http://classic.ona.io/api/v1/files/22734263?filename=biteproject/attachments/564399_a99ZQRMc8fYGJ8wkJSqCYk/HLC148TS1-9_52_20.JPG	n/a	vroWbMoEfNt7afmcrta5a2	uuid:2bac1ac3-ef17-446c-a794-d33dde5acb78	87711603	2bac1ac3-ef17-446c-a794-d33dde5acb78	2021-10-23T02:52:48	2021-10-23T02:52:48			vroWbMoEfNt7afmcrta5a2	116	biteproject	1	1	TRUE	564399
2021-10-23T09:52:36.173+07:00	2021-10-23T09:55:18.746+07:00	biteproject	simserial not found	enketo.ona.io:oJGmaPmmnE9zKVBF	phonenumber not found	HLC_149_TS2	TS2	AK	12.320727 107.029779 0 0	12.320727	107.029779	0	0	I5 - ETO x0wash RANGER + PICARIDIN20%	Dyna Doum	10/22/21	17:40:00.000+07:00	23.7	96.6	Yes	0	http://classic.ona.io/api/v1/files/22734270?filename=biteproject/attachments/564399_a99ZQRMc8fYGJ8wkJSqCYk/HLC149TS2-9_54_45.JPG	n/a	vroWbMoEfNt7afmcrta5a2	uuid:465443b4-a85d-448a-af96-eebf6dff33f5	87711624	465443b4-a85d-448a-af96-eebf6dff33f5	2021-10-23T02:55:31	2021-10-23T02:55:31			vroWbMoEfNt7afmcrta5a2	162	biteproject	1	1	TRUE	564399
2021-10-23T09:55:18.781+07:00	2021-10-23T09:56:23.329+07:00	biteproject	simserial not found	enketo.ona.io:oJGmaPmmnE9zKVBF	phonenumber not found	HLC_150_TS3	TS3	AK	12.320964 107.029635 0 0	12.320964	107.029635	0	0	I6- ETO x20wash CIVILIAN + PICARIDIN20%	Dyna Doum	10/22/21	17:40:00.000+07:00	23.7	96.6	Yes	0	http://classic.ona.io/api/v1/files/22734273?filename=biteproject/attachments/564399_a99ZQRMc8fYGJ8wkJSqCYk/HLC150TS3-9_56_20.JPG	n/a	vroWbMoEfNt7afmcrta5a2	uuid:243e95af-d427-49e0-8a42-e6746564243f	87711633	243e95af-d427-49e0-8a42-e6746564243f	2021-10-23T02:56:35	2021-10-23T02:56:35			vroWbMoEfNt7afmcrta5a2	65	biteproject	1	1	TRUE	564399
2021-10-23T09:56:23.348+07:00	2021-10-23T09:58:10.027+07:00	biteproject	simserial not found	enketo.ona.io:oJGmaPmmnE9zKVBF	phonenumber not found	HLC_151_TS4	TS4	AK	12.321268 107.0229355 0 0	12.321268	107.0229355	0	0	I7 - PIRK (new) + ETO x0wash CIVILIAN + PICARIDIN20%	Dyna Doum	10/22/21	16:03:00.000+07:00	26.6	80.5	Yes	0.5	http://classic.ona.io/api/v1/files/22734281?filename=biteproject/attachments/564399_a99ZQRMc8fYGJ8wkJSqCYk/HLC151TS4-9_58_8.JPG	n/a	vroWbMoEfNt7afmcrta5a2	uuid:f83be3fd-cfdf-4f9e-9bb1-7a517d9ac2c7	87711644	f83be3fd-cfdf-4f9e-9bb1-7a517d9ac2c7	2021-10-23T02:58:22	2021-10-23T02:58:22			vroWbMoEfNt7afmcrta5a2	107	biteproject	1	1	TRUE	564399
2021-10-23T09:58:10.047+07:00	2021-10-23T09:59:07.947+07:00	biteproject	simserial not found	enketo.ona.io:oJGmaPmmnE9zKVBF	phonenumber not found	HLC_152_TS5	TS5	AK	12.321563 107.029433 0 0	12.321563	107.029433	0	0	I1 - PIRK	Dyna Doum	10/22/21	16:01:00.000+07:00	26.9	83.3	Yes	0.3	http://classic.ona.io/api/v1/files/22734284?filename=biteproject/attachments/564399_a99ZQRMc8fYGJ8wkJSqCYk/HLC152TS5-9_59_6.JPG	n/a	vroWbMoEfNt7afmcrta5a2	uuid:de91e398-2fd8-4e0d-a182-a2cbfbbf2680	87711649	de91e398-2fd8-4e0d-a182-a2cbfbbf2680	2021-10-23T02:59:18	2021-10-23T02:59:18			vroWbMoEfNt7afmcrta5a2	57	biteproject	1	1	TRUE	564399
2021-10-23T09:59:07.969+07:00	2021-10-23T10:00:23.049+07:00	biteproject	simserial not found	enketo.ona.io:oJGmaPmmnE9zKVBF	phonenumber not found	HLC_153_TS6	TS6	AK	12.321557 107.029817 0 0	12.321557	107.029817	0	0	I2 - ETO x0wash CIVILIAN + PICARIDIN20%	Dyna Doum	10/22/21	17:40:00.000+07:00	23.7	96.6	Yes	0	http://classic.ona.io/api/v1/files/22734288?filename=biteproject/attachments/564399_a99ZQRMc8fYGJ8wkJSqCYk/HLC153TS6-10_0_21.JPG	n/a	vroWbMoEfNt7afmcrta5a2	uuid:fe97a292-e312-418a-b80f-02a2c979d493	87711655	fe97a292-e312-418a-b80f-02a2c979d493	2021-10-23T03:00:35	2021-10-23T03:00:35			vroWbMoEfNt7afmcrta5a2	76	biteproject	1	1	TRUE	564399
2021-10-24T11:09:59.128+07:00	2021-10-24T11:19:40.743+07:00	biteproject	simserial not found	enketo.ona.io:l3gpOSHKYPOOOC0z	phonenumber not found	HLC_155_TS1	TS1	AK	12.320506 107.029912 0 0	12.320506	107.029912	0	0	I4 - Negative Control	Dyna Doum	10/23/21	17:40:00.000+07:00	23.8	100	No	0	http://classic.ona.io/api/v1/files/22751163?filename=biteproject/attachments/564399_a99ZQRMc8fYGJ8wkJSqCYk/155.TS1-11_19_26.JPG	n/a	vroWbMoEfNt7afmcrta5a2	uuid:a4256226-46c4-4275-8184-215b3dc31648	87746896	a4256226-46c4-4275-8184-215b3dc31648	2021-10-24T04:19:53	2021-10-24T04:19:53			vroWbMoEfNt7afmcrta5a2	581	biteproject	1	1	TRUE	564399
2021-10-24T11:19:40.894+07:00	2021-10-24T11:21:42.475+07:00	biteproject	simserial not found	enketo.ona.io:l3gpOSHKYPOOOC0z	phonenumber not found	HLC_156_TS2	TS2	AK	12.320727 107.029779 0 0	12.320727	107.029779	0	0	I5 - ETO x0wash RANGER + PICARIDIN20%	Dyna Doum	10/23/21	17:40:00.000+07:00	23.8	100	No	0	http://classic.ona.io/api/v1/files/22751164?filename=biteproject/attachments/564399_a99ZQRMc8fYGJ8wkJSqCYk/156.TS2-11_21_37.JPG	n/a	vroWbMoEfNt7afmcrta5a2	uuid:fe5b5a3f-f74e-4030-b9cf-8a0bcdb1891a	87746916	fe5b5a3f-f74e-4030-b9cf-8a0bcdb1891a	2021-10-24T04:21:54	2021-10-24T04:21:54			vroWbMoEfNt7afmcrta5a2	122	biteproject	1	1	TRUE	564399
2021-10-24T11:21:42.612+07:00	2021-10-24T11:31:11.655+07:00	biteproject	simserial not found	enketo.ona.io:l3gpOSHKYPOOOC0z	phonenumber not found	HLC_157_TS3	TS3	AK	12.320964 107.029635 0 0	12.320964	107.029635	0	0	I6- ETO x20wash CIVILIAN + PICARIDIN20%	Dyna Doum	10/23/21	17:40:00.000+07:00	23.8	100	No	0	http://classic.ona.io/api/v1/files/22751174?filename=biteproject/attachments/564399_a99ZQRMc8fYGJ8wkJSqCYk/157.TS3-11_23_19.JPG	n/a	vroWbMoEfNt7afmcrta5a2	uuid:2930c3f1-44ad-4c42-abca-5ed484f504c3	87746936	2930c3f1-44ad-4c42-abca-5ed484f504c3	2021-10-24T04:23:34	2021-10-24T04:31:11			vroWbMoEfNt7afmcrta5a2	569	biteproject	1	1	TRUE	564399
2021-10-24T11:23:21.992+07:00	2021-10-24T11:24:54.069+07:00	biteproject	simserial not found	enketo.ona.io:l3gpOSHKYPOOOC0z	phonenumber not found	HLC_158_TS4	TS4	AK	12.321268 107.029355 0 0	12.321268	107.029355	0	0	I7 - PIRK (new) + ETO x0wash CIVILIAN + PICARIDIN20%	Dyna Doum	10/23/21	16:02:00.000+07:00	27.8	80	No	0	http://classic.ona.io/api/v1/files/22751176?filename=biteproject/attachments/564399_a99ZQRMc8fYGJ8wkJSqCYk/158.TS4-11_23_36.JPG	n/a	vroWbMoEfNt7afmcrta5a2	uuid:5584d8ec-d718-4a88-9666-0e37e50610d8	87746948	5584d8ec-d718-4a88-9666-0e37e50610d8	2021-10-24T04:25:01	2021-10-24T04:25:01			vroWbMoEfNt7afmcrta5a2	93	biteproject	1	1	TRUE	564399
2021-10-24T11:24:54.204+07:00	2021-10-24T11:26:40.907+07:00	biteproject	simserial not found	enketo.ona.io:l3gpOSHKYPOOOC0z	phonenumber not found	HLC_159_TS5	TS5	AK	12.321563 107.029433 0 0	12.321563	107.029433	0	0	I1 - PIRK	Dyna Doum	10/23/21	16:05:00.000+07:00	28.1	77	No	0	http://classic.ona.io/api/v1/files/22751183?filename=biteproject/attachments/564399_a99ZQRMc8fYGJ8wkJSqCYk/159.TS5-11_25_10.JPG	n/a	vroWbMoEfNt7afmcrta5a2	uuid:56fa7a66-2ff6-41b9-aaf8-0ca2a93c5e44	87746987	56fa7a66-2ff6-41b9-aaf8-0ca2a93c5e44	2021-10-24T04:26:53	2021-10-24T04:26:53			vroWbMoEfNt7afmcrta5a2	106	biteproject	1	1	TRUE	564399
2021-10-24T11:26:41.036+07:00	2021-10-24T11:28:09.215+07:00	biteproject	simserial not found	enketo.ona.io:l3gpOSHKYPOOOC0z	phonenumber not found	HLC_160_TS6	TS6	AK	12.321557 107.029817 0 0	12.321557	107.029817	0	0	I2 - ETO x0wash CIVILIAN + PICARIDIN20%	Dyna Doum	10/23/21	17:40:00.000+07:00	23.8	100	No	0	http://classic.ona.io/api/v1/files/22751186?filename=biteproject/attachments/564399_a99ZQRMc8fYGJ8wkJSqCYk/160.TS6-11_26_48.JPG	n/a	vroWbMoEfNt7afmcrta5a2	uuid:c4867a72-6514-4819-aa60-9279d3527ad5	87747005	c4867a72-6514-4819-aa60-9279d3527ad5	2021-10-24T04:28:24	2021-10-24T04:28:24			vroWbMoEfNt7afmcrta5a2	88	biteproject	1	1	TRUE	564399
2021-10-24T11:28:09.348+07:00	2021-10-24T11:29:21.932+07:00	biteproject	simserial not found	enketo.ona.io:l3gpOSHKYPOOOC0z	phonenumber not found	HLC_161_TS7	TS7	AK	12.321176 107.029935 0 0	12.321176	107.029935	0	0	I3 - ETO x20wash RANGER + PICARIDIN20%	Dyna Doum	10/23/21	17:40:00.000+07:00	23.8	100	No	0	http://classic.ona.io/api/v1/files/22751194?filename=biteproject/attachments/564399_a99ZQRMc8fYGJ8wkJSqCYk/161.TS7-11_28_15.JPG	n/a	vroWbMoEfNt7afmcrta5a2	uuid:a582a97d-5c84-403b-9d59-97f12f5ab7fa	87747053	a582a97d-5c84-403b-9d59-97f12f5ab7fa	2021-10-24T04:32:11	2021-10-24T04:32:11			vroWbMoEfNt7afmcrta5a2	72	biteproject	1	1	TRUE	564399
2021-10-24T11:33:17.947+07:00	2021-10-25T11:59:27.191+07:00	biteproject	simserial not found	enketo.ona.io:l3gpOSHKYPOOOC0z	phonenumber not found	HLC_162_TS1	TS1	AK	12.320506 107.029912 0 0	12.320506	107.029912	0	0	I4 - Negative Control	Dyna Doum	10/24/21	17:40:00.000+07:00	23.1	94.1	No	0	http://classic.ona.io/api/v1/files/22766642?filename=biteproject/attachments/564399_a99ZQRMc8fYGJ8wkJSqCYk/162.TS1-11_59_24.JPG	n/a	vroWbMoEfNt7afmcrta5a2	uuid:52ff0f2e-7cf0-4d3b-896d-51211caed62e	87783741	52ff0f2e-7cf0-4d3b-896d-51211caed62e	2021-10-25T04:59:39	2021-10-25T04:59:39			vroWbMoEfNt7afmcrta5a2	87970	biteproject	1	1	TRUE	564399
2021-10-25T11:59:27.326+07:00	2021-10-25T12:00:44.018+07:00	biteproject	simserial not found	enketo.ona.io:l3gpOSHKYPOOOC0z	phonenumber not found	HLC_163_TS2	TS2	AK	12.320727 107.029779 0 0	12.320727	107.029779	0	0	I5 - ETO x0wash RANGER + PICARIDIN20%	Dyna Doum	10/24/21	17:40:00.000+07:00	23.1	94.1	No	0	http://classic.ona.io/api/v1/files/22766653?filename=biteproject/attachments/564399_a99ZQRMc8fYGJ8wkJSqCYk/163.TS2-12_0_41.JPG	n/a	vroWbMoEfNt7afmcrta5a2	uuid:f883bb12-5817-4a67-a7fe-b52400dacf80	87783757	f883bb12-5817-4a67-a7fe-b52400dacf80	2021-10-25T05:00:56	2021-10-25T05:00:56			vroWbMoEfNt7afmcrta5a2	77	biteproject	1	1	TRUE	564399
2021-10-25T12:00:44.147+07:00	2021-10-25T12:01:49.057+07:00	biteproject	simserial not found	enketo.ona.io:l3gpOSHKYPOOOC0z	phonenumber not found	HLC_164_TS3	TS3	AK	12.320964 107.029635 0 0	12.320964	107.029635	0	0	I6- ETO x20wash CIVILIAN + PICARIDIN20%	Dyna Doum	10/24/21	17:40:00.000+07:00	23.1	94.1	No	0	http://classic.ona.io/api/v1/files/22766662?filename=biteproject/attachments/564399_a99ZQRMc8fYGJ8wkJSqCYk/164.TS3-12_1_47.JPG	n/a	vroWbMoEfNt7afmcrta5a2	uuid:77f0de04-e21a-47ae-8733-958e5e456628	87783787	77f0de04-e21a-47ae-8733-958e5e456628	2021-10-25T05:02:01	2021-10-25T05:02:01			vroWbMoEfNt7afmcrta5a2	65	biteproject	1	1	TRUE	564399
2021-10-25T12:01:49.189+07:00	2021-10-25T12:09:09.800+07:00	biteproject	simserial not found	enketo.ona.io:l3gpOSHKYPOOOC0z	phonenumber not found	HLC_165_TS4	TS4	AK	12.321268 107.029355 0 0	12.321268	107.029355	0	0	I7 - PIRK (new) + ETO x0wash CIVILIAN + PICARIDIN20%	Dyna Doum	10/24/21	16:08:00.000+07:00	28.4	73	No	0.4	http://classic.ona.io/api/v1/files/22766669?filename=biteproject/attachments/564399_a99ZQRMc8fYGJ8wkJSqCYk/165.TS4-12_3_1.JPG	n/a	vroWbMoEfNt7afmcrta5a2	uuid:adcbb15b-cf3a-4d2c-9666-b0a401dc086a	87783813	adcbb15b-cf3a-4d2c-9666-b0a401dc086a	2021-10-25T05:03:15	2021-10-25T05:09:10			vroWbMoEfNt7afmcrta5a2	440	biteproject	1	1	TRUE	564399
2021-10-25T12:03:03.255+07:00	2021-10-25T12:04:05.005+07:00	biteproject	simserial not found	enketo.ona.io:l3gpOSHKYPOOOC0z	phonenumber not found	HLC_166_TS5	TS5	AK	12.321563 107.029433 0 0	12.321563	107.029433	0	0	I1 - PIRK	Dyna Doum	10/24/21	16:07:00.000+07:00	28.5	76	No	0.5	http://classic.ona.io/api/v1/files/22766677?filename=biteproject/attachments/564399_a99ZQRMc8fYGJ8wkJSqCYk/166.TS5-12_4_3.JPG	n/a	vroWbMoEfNt7afmcrta5a2	uuid:eb8b9207-57a3-4160-9c41-a46001687340	87783829	eb8b9207-57a3-4160-9c41-a46001687340	2021-10-25T05:04:16	2021-10-25T05:04:16			vroWbMoEfNt7afmcrta5a2	62	biteproject	1	1	TRUE	564399
2021-10-25T12:04:05.138+07:00	2021-10-25T12:06:19.297+07:00	biteproject	simserial not found	enketo.ona.io:l3gpOSHKYPOOOC0z	phonenumber not found	HLC_167_TS6	TS6	AK	12.321557 107.029817 0 0	12.321557	107.029817	0	0	I2 - ETO x0wash CIVILIAN + PICARIDIN20%	Dyna Doum	10/24/21	17:40:00.000+07:00	23.1	94.1	No	0	http://classic.ona.io/api/v1/files/22766700?filename=biteproject/attachments/564399_a99ZQRMc8fYGJ8wkJSqCYk/167.TS6-12_5_5.JPG	n/a	vroWbMoEfNt7afmcrta5a2	uuid:dc557cc0-5c82-419e-96c1-ce530461641d	87783867	dc557cc0-5c82-419e-96c1-ce530461641d	2021-10-25T05:06:31	2021-10-25T05:06:31			vroWbMoEfNt7afmcrta5a2	134	biteproject	1	1	TRUE	564399
2021-10-25T12:06:19.437+07:00	2021-10-25T12:07:16.561+07:00	biteproject	simserial not found	enketo.ona.io:l3gpOSHKYPOOOC0z	phonenumber not found	HLC_168_TS7	TS7	AK	12.321176 107.029935 0 0	12.321176	107.029935	0	0	I3 - ETO x20wash RANGER + PICARIDIN20%	Dyna Doum	10/24/21	17:40:00.000+07:00	23.1	94.1	No	0	http://classic.ona.io/api/v1/files/22766707?filename=biteproject/attachments/564399_a99ZQRMc8fYGJ8wkJSqCYk/168.TS7-12_7_14.JPG	n/a	vroWbMoEfNt7afmcrta5a2	uuid:8a088161-0f00-4b43-8569-a30c8d6989db	87783887	8a088161-0f00-4b43-8569-a30c8d6989db	2021-10-25T05:07:28	2021-10-25T05:07:28			vroWbMoEfNt7afmcrta5a2	57	biteproject	1	1	TRUE	564399
2021-10-26T11:09:16.019+07:00	2021-10-26T11:21:48.884+07:00	biteproject	simserial not found	enketo.ona.io:l3gpOSHKYPOOOC0z	phonenumber not found	HLC_169_TS1	TS1	AK	12.320506 107.029912 0 0	12.320506	107.029912	0	0	I4 - Negative Control	Dyna Doum	10/25/21	17:43:00.000+07:00	23.5	90	No	0.5	http://classic.ona.io/api/v1/files/22787201?filename=biteproject/attachments/564399_a99ZQRMc8fYGJ8wkJSqCYk/169.TS1-11_21_43.JPG	n/a	vroWbMoEfNt7afmcrta5a2	uuid:df756f94-9511-47e7-9cc7-804d309f32e3	87858292	df756f94-9511-47e7-9cc7-804d309f32e3	2021-10-26T04:22:01	2021-10-26T04:22:01			vroWbMoEfNt7afmcrta5a2	752	biteproject	1	1	TRUE	564399
2021-10-26T11:21:49.015+07:00	2021-10-26T11:22:59.721+07:00	biteproject	simserial not found	enketo.ona.io:l3gpOSHKYPOOOC0z	phonenumber not found	HLC_170_TS2	TS2	AK	12.320727 107.029779 0 0	12.320727	107.029779	0	0	I5 - ETO x0wash RANGER + PICARIDIN20%	Dyna Doum	10/25/21	17:53:00.000+07:00	23.5	90	No	0.5	http://classic.ona.io/api/v1/files/22787224?filename=biteproject/attachments/564399_a99ZQRMc8fYGJ8wkJSqCYk/170.TS2-11_22_53.JPG	n/a	vroWbMoEfNt7afmcrta5a2	uuid:d6f6e7d6-d5f4-4628-84dd-6efb497bc0eb	87858310	d6f6e7d6-d5f4-4628-84dd-6efb497bc0eb	2021-10-26T04:23:16	2021-10-26T04:23:16			vroWbMoEfNt7afmcrta5a2	70	biteproject	1	1	TRUE	564399
2021-10-26T11:22:59.859+07:00	2021-10-26T11:23:58.863+07:00	biteproject	simserial not found	enketo.ona.io:l3gpOSHKYPOOOC0z	phonenumber not found	HLC_171_TS3	TS3	AK	12.320964 107.029635 0 0	12.320964	107.029635	0	0	I6- ETO x20wash CIVILIAN + PICARIDIN20%	Dyna Doum	10/25/21	17:43:00.000+07:00	23.5	90	No	0.5	http://classic.ona.io/api/v1/files/22787228?filename=biteproject/attachments/564399_a99ZQRMc8fYGJ8wkJSqCYk/171.TS3-11_23_7.JPG	n/a	vroWbMoEfNt7afmcrta5a2	uuid:2aa17159-baaa-43f4-a407-ab2dafccae63	87858316	2aa17159-baaa-43f4-a407-ab2dafccae63	2021-10-26T04:24:13	2021-10-26T04:24:13			vroWbMoEfNt7afmcrta5a2	59	biteproject	1	1	TRUE	564399
2021-10-26T11:23:58.999+07:00	2021-10-26T11:24:59.644+07:00	biteproject	simserial not found	enketo.ona.io:l3gpOSHKYPOOOC0z	phonenumber not found	HLC_172_TS4	TS4	AK	12.321268 107.029355 0 0	12.321268	107.029355	0	0	I7 - PIRK (new) + ETO x0wash CIVILIAN + PICARIDIN20%	Dyna Doum	10/25/21	16:00:00.000+07:00	27.7	76	No	0.6	http://classic.ona.io/api/v1/files/22787237?filename=biteproject/attachments/564399_a99ZQRMc8fYGJ8wkJSqCYk/172.TS4-11_24_56.JPG	n/a	vroWbMoEfNt7afmcrta5a2	uuid:cbc4f70e-1a99-40e9-8838-de17b0dcf939	87858339	cbc4f70e-1a99-40e9-8838-de17b0dcf939	2021-10-26T04:25:13	2021-10-26T04:25:13			vroWbMoEfNt7afmcrta5a2	61	biteproject	1	1	TRUE	564399
2021-10-26T11:24:59.778+07:00	2021-10-26T11:25:55.802+07:00	biteproject	simserial not found	enketo.ona.io:l3gpOSHKYPOOOC0z	phonenumber not found	HLC_173_TS5	TS5	AK	12.321563 107.029433 0 0	12.321563	107.029433	0	0	I1 - PIRK	Dyna Doum	10/25/21	11:30:00.000+07:00	25.9	82	No	0.5	http://classic.ona.io/api/v1/files/22787245?filename=biteproject/attachments/564399_a99ZQRMc8fYGJ8wkJSqCYk/173.TS5-11_25_7.JPG	n/a	vroWbMoEfNt7afmcrta5a2	uuid:0f8e6962-0107-4d12-9b96-20704ea3cc6c	87858361	0f8e6962-0107-4d12-9b96-20704ea3cc6c	2021-10-26T04:26:09	2021-10-26T04:26:09			vroWbMoEfNt7afmcrta5a2	56	biteproject	1	1	TRUE	564399
2021-10-26T11:25:55.932+07:00	2021-10-26T11:26:52.512+07:00	biteproject	simserial not found	enketo.ona.io:l3gpOSHKYPOOOC0z	phonenumber not found	HLC_174_TS6	TS6	AK	12.321557 107.029817 0 0	12.321557	107.029817	0	0	I2 - ETO x0wash CIVILIAN + PICARIDIN20%	Dyna Doum	10/25/21	17:43:00.000+07:00	23.5	90	No	0.5	http://classic.ona.io/api/v1/files/22787258?filename=biteproject/attachments/564399_a99ZQRMc8fYGJ8wkJSqCYk/174.TS6-11_26_6.JPG	n/a	vroWbMoEfNt7afmcrta5a2	uuid:055df772-c1d9-46e0-8bfe-2712f16290c1	87858370	055df772-c1d9-46e0-8bfe-2712f16290c1	2021-10-26T04:27:07	2021-10-26T04:27:07			vroWbMoEfNt7afmcrta5a2	57	biteproject	1	1	TRUE	564399
2021-10-26T11:26:52.651+07:00	2021-10-26T11:27:45.974+07:00	biteproject	simserial not found	enketo.ona.io:l3gpOSHKYPOOOC0z	phonenumber not found	HLC_175_TS7	TS7	AK	12.321176 107.029935 0 0	12.321176	107.029935	0	0	I3 - ETO x20wash RANGER + PICARIDIN20%	Dyna Doum	10/25/21	05:43:00.000+07:00	23.5	90	No	0.5	http://classic.ona.io/api/v1/files/22787263?filename=biteproject/attachments/564399_a99ZQRMc8fYGJ8wkJSqCYk/175.TS7-11_27_1.JPG	n/a	vroWbMoEfNt7afmcrta5a2	uuid:58c03178-841e-45c5-8772-03d52501dd3d	87858376	58c03178-841e-45c5-8772-03d52501dd3d	2021-10-26T04:27:59	2021-10-26T04:27:59			vroWbMoEfNt7afmcrta5a2	53	biteproject	1	1	TRUE	564399
2021-10-26T11:27:46.109+07:00	2021-10-27T13:21:00.041+07:00	biteproject	simserial not found	enketo.ona.io:l3gpOSHKYPOOOC0z	phonenumber not found	HLC_176_TS1	TS1	AK	12.320506 107.029912 0 0	12.320506	107.029912	0	0	I4 - Negative Control	Dyna Doum	10/26/21	16:43:00.000+07:00	23.9	91	No	0	http://classic.ona.io/api/v1/files/22813603?filename=biteproject/attachments/564399_a99ZQRMc8fYGJ8wkJSqCYk/176.TS1-13_20_57.JPG	n/a	vroWbMoEfNt7afmcrta5a2	uuid:895c1ce8-329b-4cac-9c74-0325cdc7a805	87915767	895c1ce8-329b-4cac-9c74-0325cdc7a805	2021-10-27T06:21:12	2021-10-27T06:21:12			vroWbMoEfNt7afmcrta5a2	93194	biteproject	1	1	TRUE	564399
2021-10-27T13:21:00.191+07:00	2021-10-27T13:22:00.854+07:00	biteproject	simserial not found	enketo.ona.io:l3gpOSHKYPOOOC0z	phonenumber not found	HLC_177_TS2	TS2	AK	12.320727 107.029779 0 0	12.320727	107.029779	0	0	I5 - ETO x0wash RANGER + PICARIDIN20%	Dyna Doum	10/26/21	16:43:00.000+07:00	23.9	91	No	0	http://classic.ona.io/api/v1/files/22813636?filename=biteproject/attachments/564399_a99ZQRMc8fYGJ8wkJSqCYk/177.TS2-13_21_58.JPG	n/a	vroWbMoEfNt7afmcrta5a2	uuid:9a12a7f8-e768-4fab-b9df-06ac38284ad0	87915838	9a12a7f8-e768-4fab-b9df-06ac38284ad0	2021-10-27T06:22:11	2021-10-27T06:22:11			vroWbMoEfNt7afmcrta5a2	60	biteproject	1	1	TRUE	564399
2021-10-27T13:22:00.991+07:00	2021-10-27T13:22:59.331+07:00	biteproject	simserial not found	enketo.ona.io:l3gpOSHKYPOOOC0z	phonenumber not found	HLC_178_TS3	TS3	AK	12.320964 107.029635 0 0	12.320964	107.029635	0	0	I6- ETO x20wash CIVILIAN + PICARIDIN20%	Dyna Doum	10/26/21	16:43:00.000+07:00	23.9	91	No	0	http://classic.ona.io/api/v1/files/22813659?filename=biteproject/attachments/564399_a99ZQRMc8fYGJ8wkJSqCYk/178.TS3-13_22_57.JPG	n/a	vroWbMoEfNt7afmcrta5a2	uuid:b1512a92-0eda-4434-ad24-3738cabf9943	87915926	b1512a92-0eda-4434-ad24-3738cabf9943	2021-10-27T06:23:10	2021-10-27T06:23:10			vroWbMoEfNt7afmcrta5a2	59	biteproject	1	1	TRUE	564399
2021-10-27T13:22:59.466+07:00	2021-10-27T13:23:55.808+07:00	biteproject	simserial not found	enketo.ona.io:l3gpOSHKYPOOOC0z	phonenumber not found	HLC_179_TS4	TS4	AK	12.321268 107.029355 0 0	12.321268	107.029355	0	0	I7 - PIRK (new) + ETO x0wash CIVILIAN + PICARIDIN20%	Dyna Doum	10/26/21	15:59:00.000+07:00	28.2	79	No	0	http://classic.ona.io/api/v1/files/22813674?filename=biteproject/attachments/564399_a99ZQRMc8fYGJ8wkJSqCYk/179.TS4-13_23_53.JPG	n/a	vroWbMoEfNt7afmcrta5a2	uuid:755f11c4-ef11-4aa9-9bd9-0129e1cf8778	87915990	755f11c4-ef11-4aa9-9bd9-0129e1cf8778	2021-10-27T06:24:07	2021-10-27T06:24:07			vroWbMoEfNt7afmcrta5a2	56	biteproject	1	1	TRUE	564399
2021-10-27T13:23:55.955+07:00	2021-10-27T13:24:45.346+07:00	biteproject	simserial not found	enketo.ona.io:l3gpOSHKYPOOOC0z	phonenumber not found	HLC_180_TS5	TS5	AK	12.321563 107.029433 0 0	12.321563	107.029433	0	0	I1 - PIRK	Dyna Doum	10/26/21	15:57:00.000+07:00	28.3	82	No	0.5	http://classic.ona.io/api/v1/files/22813682?filename=biteproject/attachments/564399_a99ZQRMc8fYGJ8wkJSqCYk/180.TS5-13_24_43.JPG	n/a	vroWbMoEfNt7afmcrta5a2	uuid:217c74a0-53f4-44a2-81ce-b45b78667f81	87916050	217c74a0-53f4-44a2-81ce-b45b78667f81	2021-10-27T06:24:56	2021-10-27T06:24:56			vroWbMoEfNt7afmcrta5a2	50	biteproject	1	1	TRUE	564399
2021-10-27T13:24:45.471+07:00	2021-10-27T13:25:36.641+07:00	biteproject	simserial not found	enketo.ona.io:l3gpOSHKYPOOOC0z	phonenumber not found	HLC_181_TS6	TS6	AK	12.321557 107.029817 0 0	12.321557	107.029817	0	0	I2 - ETO x0wash CIVILIAN + PICARIDIN20%	Dyna Doum	10/26/21	16:43:00.000+07:00	23.9	91	No	0	http://classic.ona.io/api/v1/files/22813700?filename=biteproject/attachments/564399_a99ZQRMc8fYGJ8wkJSqCYk/181.TS6-13_24_51.JPG	n/a	vroWbMoEfNt7afmcrta5a2	uuid:81528af8-1288-4d39-a8ff-2f5e141ef48b	87916108	81528af8-1288-4d39-a8ff-2f5e141ef48b	2021-10-27T06:25:47	2021-10-27T06:25:47			vroWbMoEfNt7afmcrta5a2	51	biteproject	1	1	TRUE	564399
2021-10-27T13:25:36.775+07:00	2021-10-27T13:27:01.295+07:00	biteproject	simserial not found	enketo.ona.io:l3gpOSHKYPOOOC0z	phonenumber not found	HLC_182_TS7	TS7	AK	12.321176 107.029935 0 0	12.321176	107.029935	0	0	I3 - ETO x20wash RANGER + PICARIDIN20%	Dyna Doum	10/26/21	16:43:00.000+07:00	23.9	91	No	0	http://classic.ona.io/api/v1/files/22813726?filename=biteproject/attachments/564399_a99ZQRMc8fYGJ8wkJSqCYk/182.TS7-13_25_43.JPG	n/a	vroWbMoEfNt7afmcrta5a2	uuid:20acd3d3-2c9f-4e17-af19-60b14a98494b	87916186	20acd3d3-2c9f-4e17-af19-60b14a98494b	2021-10-27T06:27:14	2021-10-27T06:27:14			vroWbMoEfNt7afmcrta5a2	85	biteproject	1	1	TRUE	564399
2021-10-27T13:27:01.432+07:00	2021-10-28T11:35:32.955+07:00	biteproject	simserial not found	enketo.ona.io:l3gpOSHKYPOOOC0z	phonenumber not found	HLC_183_TS1	TS1	AK	12.320506 107.029912 0 0	12.320506	107.029912	0	0	I4 - Negative Control	Dyna Doum	10/27/21	17:41:00.000+07:00	22.6	100	Yes	0	http://classic.ona.io/api/v1/files/22834273?filename=biteproject/attachments/564399_a99ZQRMc8fYGJ8wkJSqCYk/183.TS1-11_35_30.JPG	n/a	vroWbMoEfNt7afmcrta5a2	uuid:5998f6a4-1900-4ec0-810d-3766fc7f4f4f	87971087	5998f6a4-1900-4ec0-810d-3766fc7f4f4f	2021-10-28T04:35:45	2021-10-28T04:35:45			vroWbMoEfNt7afmcrta5a2	79711	biteproject	1	1	TRUE	564399
2021-10-28T11:35:33.109+07:00	2021-10-28T11:36:32.083+07:00	biteproject	simserial not found	enketo.ona.io:l3gpOSHKYPOOOC0z	phonenumber not found	HLC_184_TS2	TS2	AK	12.320727 107.029779 0 0	12.320727	107.029779	0	0	I5 - ETO x0wash RANGER + PICARIDIN20%	Dyna Doum	10/27/21	17:41:00.000+07:00	22.6	100	Yes	0	http://classic.ona.io/api/v1/files/22834281?filename=biteproject/attachments/564399_a99ZQRMc8fYGJ8wkJSqCYk/184.TS2-11_35_48.JPG	n/a	vroWbMoEfNt7afmcrta5a2	uuid:50cba3f8-f40a-4914-bf84-47130343b905	87971107	50cba3f8-f40a-4914-bf84-47130343b905	2021-10-28T04:36:43	2021-10-28T04:36:43			vroWbMoEfNt7afmcrta5a2	59	biteproject	1	1	TRUE	564399
2021-10-28T11:36:32.215+07:00	2021-10-28T11:37:33.409+07:00	biteproject	simserial not found	enketo.ona.io:l3gpOSHKYPOOOC0z	phonenumber not found	HLC_185_TS3	TS3	AK	12.320964 107.029635 0 0	12.320964	107.029635	0	0	I6- ETO x20wash CIVILIAN + PICARIDIN20%	Dyna Doum	10/27/21	17:41:00.000+07:00	22.6	100	Yes	0	http://classic.ona.io/api/v1/files/22834289?filename=biteproject/attachments/564399_a99ZQRMc8fYGJ8wkJSqCYk/185.TS3-11_37_31.JPG	n/a	vroWbMoEfNt7afmcrta5a2	uuid:805869c4-fbd3-4925-8a28-57ac96930e73	87971120	805869c4-fbd3-4925-8a28-57ac96930e73	2021-10-28T04:37:44	2021-10-28T04:37:44			vroWbMoEfNt7afmcrta5a2	61	biteproject	1	1	TRUE	564399
2021-10-28T11:37:33.536+07:00	2021-10-28T11:38:42.008+07:00	biteproject	simserial not found	enketo.ona.io:l3gpOSHKYPOOOC0z	phonenumber not found	HLC_186_TS4	TS4	AK	12.321268 107.029355 0 0	12.321268	107.029355	0	0	I7 - PIRK (new) + ETO x0wash CIVILIAN + PICARIDIN20%	Dyna Doum	10/27/21	16:00:00.000+07:00	25.6	90	Yes	0.5	http://classic.ona.io/api/v1/files/22834296?filename=biteproject/attachments/564399_a99ZQRMc8fYGJ8wkJSqCYk/186.TS4-11_37_39.JPG	n/a	vroWbMoEfNt7afmcrta5a2	uuid:0e4fa2cc-ebac-486a-b361-3191be3d4eb2	87971136	0e4fa2cc-ebac-486a-b361-3191be3d4eb2	2021-10-28T04:38:55	2021-10-28T04:38:55			vroWbMoEfNt7afmcrta5a2	69	biteproject	1	1	TRUE	564399
2021-10-28T11:38:42.143+07:00	2021-10-28T11:39:42.251+07:00	biteproject	simserial not found	enketo.ona.io:l3gpOSHKYPOOOC0z	phonenumber not found	HLC_187_TS5	TS5	AK	12.321563 107.029433 0 0	12.321563	107.029433	0	0	I1 - PIRK	Dyna Doum	10/27/21	15:58:00.000+07:00	25.3	93	Yes	0	http://classic.ona.io/api/v1/files/22834300?filename=biteproject/attachments/564399_a99ZQRMc8fYGJ8wkJSqCYk/187.TS5-11_39_40.JPG	n/a	vroWbMoEfNt7afmcrta5a2	uuid:ffb4e767-2c51-4f2f-9d3a-3d789c266a2e	87971147	ffb4e767-2c51-4f2f-9d3a-3d789c266a2e	2021-10-28T04:39:53	2021-10-28T04:39:53			vroWbMoEfNt7afmcrta5a2	60	biteproject	1	1	TRUE	564399
2021-10-28T11:39:42.380+07:00	2021-10-28T11:40:33.298+07:00	biteproject	simserial not found	enketo.ona.io:l3gpOSHKYPOOOC0z	phonenumber not found	HLC_188_TS6	TS6	AK	12.321557 107.029817 0 0	12.321557	107.029817	0	0	I2 - ETO x0wash CIVILIAN + PICARIDIN20%	Dyna Doum	10/27/21	17:41:00.000+07:00	22.6	100	Yes	0	http://classic.ona.io/api/v1/files/22834303?filename=biteproject/attachments/564399_a99ZQRMc8fYGJ8wkJSqCYk/188TS6-11_39_47.JPG	n/a	vroWbMoEfNt7afmcrta5a2	uuid:5fb7a694-b1c6-4400-875c-94ac86521052	87971154	5fb7a694-b1c6-4400-875c-94ac86521052	2021-10-28T04:40:45	2021-10-28T04:40:45			vroWbMoEfNt7afmcrta5a2	51	biteproject	1	1	TRUE	564399
2021-10-28T11:40:33.430+07:00	2021-10-28T11:41:27.896+07:00	biteproject	simserial not found	enketo.ona.io:l3gpOSHKYPOOOC0z	phonenumber not found	HLC_189_TS7	TS7	AK	12.321176 107.029935 0 0	12.321176	107.029935	0	0	I3 - ETO x20wash RANGER + PICARIDIN20%	Dyna Doum	10/27/21	17:41:00.000+07:00	22.6	100	Yes	0	http://classic.ona.io/api/v1/files/22834311?filename=biteproject/attachments/564399_a99ZQRMc8fYGJ8wkJSqCYk/189.TS7-11_41_25.JPG	n/a	vroWbMoEfNt7afmcrta5a2	uuid:9cff2584-89e4-41a2-a0ae-b2d81cc15e3a	87971164	9cff2584-89e4-41a2-a0ae-b2d81cc15e3a	2021-10-28T04:41:39	2021-10-28T04:41:39			vroWbMoEfNt7afmcrta5a2	54	biteproject	1	1	TRUE	564399
2021-10-28T11:41:28.028+07:00	2021-10-29T09:38:51.855+07:00	biteproject	simserial not found	enketo.ona.io:l3gpOSHKYPOOOC0z	phonenumber not found	HLC_154_TS7	TS7	AK	12.321176 107.029935 0 0	12.321176	107.029935	0	0	I3 - ETO x20wash RANGER + PICARIDIN20%	Dyna Doum	10/22/21	17:40:00.000+07:00	23.7	96.6	Yes	0	http://classic.ona.io/api/v1/files/22852824?filename=biteproject/attachments/564399_a99ZQRMc8fYGJ8wkJSqCYk/154.TS7-9_38_49.JPG	n/a	vroWbMoEfNt7afmcrta5a2	uuid:1c94195a-85b8-446d-a533-5344c06ca41f	88022237	1c94195a-85b8-446d-a533-5344c06ca41f	2021-10-29T02:39:04	2021-10-29T02:39:04			vroWbMoEfNt7afmcrta5a2	79043	biteproject	1	1	TRUE	564399
2021-10-29T09:38:52.014+07:00	2021-10-29T09:43:27.962+07:00	biteproject	simserial not found	enketo.ona.io:l3gpOSHKYPOOOC0z	phonenumber not found	HLC_190_TS1	TS1	AK	12.320506 107.029912 0 0	12.320506	107.029912	0	0	I4 - Negative Control	Dyna Doum	10/28/21	17:40:00.000+07:00	24.1	89	No	0.5	http://classic.ona.io/api/v1/files/22852826?filename=biteproject/attachments/564399_a99ZQRMc8fYGJ8wkJSqCYk/190.TS1-9_43_25.JPG	n/a	vroWbMoEfNt7afmcrta5a2	uuid:37277ed0-f7da-4429-8051-27016806a672	88022255	37277ed0-f7da-4429-8051-27016806a672	2021-10-29T02:43:40	2021-10-29T02:43:40			vroWbMoEfNt7afmcrta5a2	275	biteproject	1	1	TRUE	564399
2021-10-29T09:43:28.096+07:00	2021-10-29T09:44:32.388+07:00	biteproject	simserial not found	enketo.ona.io:l3gpOSHKYPOOOC0z	phonenumber not found	HLC_191_TS2	TS2	AK	12.320727 107.029779 0 0	12.320727	107.029779	0	0	I5 - ETO x0wash RANGER + PICARIDIN20%	Dyna Doum	10/28/21	17:40:00.000+07:00	24.1	89	No	0.5	http://classic.ona.io/api/v1/files/22852827?filename=biteproject/attachments/564399_a99ZQRMc8fYGJ8wkJSqCYk/191.TS2-9_43_32.JPG	n/a	vroWbMoEfNt7afmcrta5a2	uuid:cfe976cd-e89f-4059-b5e7-52af68ed3253	88022262	cfe976cd-e89f-4059-b5e7-52af68ed3253	2021-10-29T02:44:44	2021-10-29T02:44:44			vroWbMoEfNt7afmcrta5a2	64	biteproject	1	1	TRUE	564399
2021-10-29T09:44:32.523+07:00	2021-10-29T09:45:26.570+07:00	biteproject	simserial not found	enketo.ona.io:l3gpOSHKYPOOOC0z	phonenumber not found	HLC_192_TS3	TS3	AK	12.320964 107.029635 0 0	12.320964	107.029635	0	0	I6- ETO x20wash CIVILIAN + PICARIDIN20%	Dyna Doum	10/28/21	17:40:00.000+07:00	24.1	89	No	0.5	http://classic.ona.io/api/v1/files/22852828?filename=biteproject/attachments/564399_a99ZQRMc8fYGJ8wkJSqCYk/192.TS3-9_45_24.JPG	n/a	vroWbMoEfNt7afmcrta5a2	uuid:4ae1f01c-99c4-4223-8049-e01b8d60a7d4	88022274	4ae1f01c-99c4-4223-8049-e01b8d60a7d4	2021-10-29T02:45:37	2021-10-29T02:45:37			vroWbMoEfNt7afmcrta5a2	54	biteproject	1	1	TRUE	564399
2021-10-29T09:45:26.695+07:00	2021-10-29T09:46:16.854+07:00	biteproject	simserial not found	enketo.ona.io:l3gpOSHKYPOOOC0z	phonenumber not found	HLC_193_TS4	TS4	AK	12.321268 107.029355 0 0	12.321268	107.029355	0	0	I7 - PIRK (new) + ETO x0wash CIVILIAN + PICARIDIN20%	Dyna Doum	10/28/21	16:00:00.000+07:00	32.7	74	No	0	http://classic.ona.io/api/v1/files/22852829?filename=biteproject/attachments/564399_a99ZQRMc8fYGJ8wkJSqCYk/193.TS4-9_45_35.JPG	n/a	vroWbMoEfNt7afmcrta5a2	uuid:696a1239-380e-4fb1-a623-20ddd5f70012	88022277	696a1239-380e-4fb1-a623-20ddd5f70012	2021-10-29T02:46:27	2021-10-29T02:46:27			vroWbMoEfNt7afmcrta5a2	50	biteproject	1	1	TRUE	564399
2021-10-29T09:46:16.986+07:00	2021-10-29T09:47:01.091+07:00	biteproject	simserial not found	enketo.ona.io:l3gpOSHKYPOOOC0z	phonenumber not found	HLC_194_TS5	TS5	AK	12.321563 107.029433 0 0	12.321563	107.029433	0	0	I1 - PIRK	Dyna Doum	10/28/21	16:00:00.000+07:00	32.5	73	No	0	http://classic.ona.io/api/v1/files/22852830?filename=biteproject/attachments/564399_a99ZQRMc8fYGJ8wkJSqCYk/194.TS5-9_46_25.JPG	n/a	vroWbMoEfNt7afmcrta5a2	uuid:902afbc9-a6b0-4972-b9fd-dba4c300e881	88022279	902afbc9-a6b0-4972-b9fd-dba4c300e881	2021-10-29T02:47:11	2021-10-29T02:47:11			vroWbMoEfNt7afmcrta5a2	45	biteproject	1	1	TRUE	564399
2021-10-29T09:47:01.225+07:00	2021-10-29T09:47:52.891+07:00	biteproject	simserial not found	enketo.ona.io:l3gpOSHKYPOOOC0z	phonenumber not found	HLC_195_TS6	TS6	AK	12.321557 107.029817 0 0	12.321557	107.029817	0	0	I2 - ETO x0wash CIVILIAN + PICARIDIN20%	Dyna Doum	10/28/21	17:40:00.000+07:00	24.1	89	No	0.5	http://classic.ona.io/api/v1/files/22852831?filename=biteproject/attachments/564399_a99ZQRMc8fYGJ8wkJSqCYk/195.TS6-9_47_10.JPG	n/a	vroWbMoEfNt7afmcrta5a2	uuid:de1f8d24-698c-4199-939d-5519b55c75c4	88022284	de1f8d24-698c-4199-939d-5519b55c75c4	2021-10-29T02:48:03	2021-10-29T02:48:03			vroWbMoEfNt7afmcrta5a2	51	biteproject	1	1	TRUE	564399
2021-10-29T09:47:53.042+07:00	2021-10-29T09:48:50.106+07:00	biteproject	simserial not found	enketo.ona.io:l3gpOSHKYPOOOC0z	phonenumber not found	HLC_196_TS7	TS7	AK	12.321176 107.029935 0 0	12.321176	107.029935	0	0	I3 - ETO x20wash RANGER + PICARIDIN20%	Dyna Doum	10/28/21	17:40:00.000+07:00	24.1	89	No	0.5	http://classic.ona.io/api/v1/files/22852889?filename=biteproject/attachments/564399_a99ZQRMc8fYGJ8wkJSqCYk/196.TS7-9_48_5.JPG	n/a	vroWbMoEfNt7afmcrta5a2	uuid:38523525-04e3-42e4-89dc-c8ddcabe24d5	88022571	38523525-04e3-42e4-89dc-c8ddcabe24d5	2021-10-29T03:13:41	2021-10-29T03:13:41			vroWbMoEfNt7afmcrta5a2	57	biteproject	1	1	TRUE	564399
2021-10-29T09:48:50.237+07:00	2021-11-01T09:39:24.701+07:00	biteproject	simserial not found	enketo.ona.io:l3gpOSHKYPOOOC0z	phonenumber not found	HLC_197_TS1	TS1	AK	12.320506 107.029912 0 0	12.320506	107.029912	0	0	I5 - ETO x0wash RANGER + PICARIDIN20%	Dyna Doum	10/31/21	17:50:00.000+07:00	23.2	95	No	0	http://classic.ona.io/api/v1/files/22894530?filename=biteproject/attachments/564399_a99ZQRMc8fYGJ8wkJSqCYk/197.TS1-9_39_19.JPG	n/a	vroWbMoEfNt7afmcrta5a2	uuid:ed59f550-aa88-4904-901c-96cd3d476c7c	88125527	ed59f550-aa88-4904-901c-96cd3d476c7c	2021-11-01T02:39:37	2021-11-01T02:39:37			vroWbMoEfNt7afmcrta5a2	258634	biteproject	1	1	TRUE	564399
2021-11-01T09:39:24.838+07:00	2021-11-01T09:40:20.264+07:00	biteproject	simserial not found	enketo.ona.io:l3gpOSHKYPOOOC0z	phonenumber not found	HLC_198_TS2	TS2	AK	12.320727 107.029779 0 0	12.320727	107.029779	0	0	I6- ETO x20wash CIVILIAN + PICARIDIN20%	Dyna Doum	10/31/21	17:50:00.000+07:00	23.2	95	No	0	http://classic.ona.io/api/v1/files/22894531?filename=biteproject/attachments/564399_a99ZQRMc8fYGJ8wkJSqCYk/198.TS2-9_39_31.JPG	n/a	vroWbMoEfNt7afmcrta5a2	uuid:600de1b0-1232-4ee9-a862-32039ba5ff44	88125540	600de1b0-1232-4ee9-a862-32039ba5ff44	2021-11-01T02:40:31	2021-11-01T02:40:31			vroWbMoEfNt7afmcrta5a2	56	biteproject	1	1	TRUE	564399
2021-11-01T09:40:20.395+07:00	2021-11-01T09:46:25.754+07:00	biteproject	simserial not found	enketo.ona.io:l3gpOSHKYPOOOC0z	phonenumber not found	HLC_199_TS3	TS3	AK	12.320964 107.029635 0 0	12.320964	107.029635	0	0	I7 - PIRK (new) + ETO x0wash CIVILIAN + PICARIDIN20%	Dyna Doum	10/31/21	16:00:00.000+07:00	26.7	88	No	0.4	http://classic.ona.io/api/v1/files/22894532?filename=biteproject/attachments/564399_a99ZQRMc8fYGJ8wkJSqCYk/199.TS3-9_40_29.JPG	n/a	vroWbMoEfNt7afmcrta5a2	uuid:87169f82-27dd-4719-9bf4-f0e0f413505c	88125555	87169f82-27dd-4719-9bf4-f0e0f413505c	2021-11-01T02:41:25	2021-11-01T02:46:26			vroWbMoEfNt7afmcrta5a2	365	biteproject	1	1	TRUE	564399
2021-11-01T09:41:12.929+07:00	2021-11-01T09:41:59.140+07:00	biteproject	simserial not found	enketo.ona.io:l3gpOSHKYPOOOC0z	phonenumber not found	HLC_200_TS4	TS4	AK	12.321268 107.029355 0 0	12.321268	107.029355	0	0	I1 - PIRK	Dyna Doum	10/31/21	16:02:00.000+07:00	25	92	No	0.5	http://classic.ona.io/api/v1/files/22894533?filename=biteproject/attachments/564399_a99ZQRMc8fYGJ8wkJSqCYk/200.TS4-9_41_21.JPG	n/a	vroWbMoEfNt7afmcrta5a2	uuid:d3841132-2325-4319-a9e2-7d1dc68b66cc	88125556	d3841132-2325-4319-a9e2-7d1dc68b66cc	2021-11-01T02:42:11	2021-11-01T02:42:11			vroWbMoEfNt7afmcrta5a2	47	biteproject	1	1	TRUE	564399
2021-11-01T09:41:59.276+07:00	2021-11-01T09:42:55.380+07:00	biteproject	simserial not found	enketo.ona.io:l3gpOSHKYPOOOC0z	phonenumber not found	HLC_201_TS5	TS5	AK	12.321563 107.029433 0 0	12.321563	107.029433	0	0	I2 - ETO x0wash CIVILIAN + PICARIDIN20%	Dyna Doum	10/31/21	17:50:00.000+07:00	23.2	95	No	0	http://classic.ona.io/api/v1/files/22894535?filename=biteproject/attachments/564399_a99ZQRMc8fYGJ8wkJSqCYk/201.TS5-9_42_7.JPG	n/a	vroWbMoEfNt7afmcrta5a2	uuid:80f29bb9-9f85-463d-936f-db21a05bee6e	88125576	80f29bb9-9f85-463d-936f-db21a05bee6e	2021-11-01T02:43:06	2021-11-01T02:43:06			vroWbMoEfNt7afmcrta5a2	56	biteproject	1	1	TRUE	564399
2021-11-01T09:42:55.504+07:00	2021-11-01T09:43:51.452+07:00	biteproject	simserial not found	enketo.ona.io:l3gpOSHKYPOOOC0z	phonenumber not found	HLC_202_TS6	TS6	AK	12.321557 107.029817 0 0	12.321557	107.029817	0	0	I3 - ETO x20wash RANGER + PICARIDIN20%	Dyna Doum	10/31/21	17:40:00.000+07:00	23.3	95	No	0	http://classic.ona.io/api/v1/files/22894536?filename=biteproject/attachments/564399_a99ZQRMc8fYGJ8wkJSqCYk/202.TS6-9_43_1.JPG	n/a	vroWbMoEfNt7afmcrta5a2	uuid:db77b460-4894-44e0-8d72-a49ed0663eba	88125593	db77b460-4894-44e0-8d72-a49ed0663eba	2021-11-01T02:44:02	2021-11-01T02:44:02			vroWbMoEfNt7afmcrta5a2	56	biteproject	1	1	TRUE	564399
2021-11-01T09:43:51.583+07:00	2021-11-01T09:44:46.993+07:00	biteproject	simserial not found	enketo.ona.io:l3gpOSHKYPOOOC0z	phonenumber not found	HLC_203_TS7	TS7	AK	12.321176 107.029935 0 0	12.321176	107.029935	0	0	I4 - Negative Control	Dyna Doum	10/31/21	17:50:00.000+07:00	23.2	95	No	0	http://classic.ona.io/api/v1/files/22894547?filename=biteproject/attachments/564399_a99ZQRMc8fYGJ8wkJSqCYk/203.TS7-9_43_56.JPG	n/a	vroWbMoEfNt7afmcrta5a2	uuid:481df473-d029-4df7-8832-053ea31f29ee	88125610	481df473-d029-4df7-8832-053ea31f29ee	2021-11-01T02:47:27	2021-11-01T02:47:27			vroWbMoEfNt7afmcrta5a2	55	biteproject	1	1	TRUE	564399
2021-11-01T09:44:47.123+07:00	2021-11-02T11:03:37.143+07:00	biteproject	simserial not found	enketo.ona.io:l3gpOSHKYPOOOC0z	phonenumber not found	HLC_204_TS1	TS1	AK	12.320506 107.029912 0 0	12.320506	107.029912	0	0	I5 - ETO x0wash RANGER + PICARIDIN20%	Dyna Doum	11/1/21	17:43:00.000+07:00	26.1	83	No	0.4	http://classic.ona.io/api/v1/files/22911113?filename=biteproject/attachments/564399_a99ZQRMc8fYGJ8wkJSqCYk/204.TS1-11_3_35.JPG	n/a	vroWbMoEfNt7afmcrta5a2	uuid:21a5b359-bb9f-428d-ba7d-496ab531c487	88178147	21a5b359-bb9f-428d-ba7d-496ab531c487	2021-11-02T04:03:59	2021-11-02T04:03:59			vroWbMoEfNt7afmcrta5a2	91130	biteproject	1	1	TRUE	564399
2021-11-02T11:03:37.284+07:00	2021-11-02T11:10:11.169+07:00	biteproject	simserial not found	enketo.ona.io:l3gpOSHKYPOOOC0z	phonenumber not found	HLC_205_TS2	TS2	AK	12.320727 107.029779 0 0	12.320727	107.029779	0	0	I6- ETO x20wash CIVILIAN + PICARIDIN20%	Dyna Doum	11/1/21	17:43:00.000+07:00	26.1	83	No	0.4	http://classic.ona.io/api/v1/files/22911116?filename=biteproject/attachments/564399_a99ZQRMc8fYGJ8wkJSqCYk/205.TS2-11_3_42.JPG	n/a	vroWbMoEfNt7afmcrta5a2	uuid:c1b71d32-5215-4125-982e-1c3dd0e89c6c	88178153	c1b71d32-5215-4125-982e-1c3dd0e89c6c	2021-11-02T04:04:36	2021-11-02T04:10:11			vroWbMoEfNt7afmcrta5a2	394	biteproject	1	1	TRUE	564399
2021-11-02T11:04:26.032+07:00	2021-11-02T11:05:40.838+07:00	biteproject	simserial not found	enketo.ona.io:l3gpOSHKYPOOOC0z	phonenumber not found	HLC_206_TS3	TS3	AK	12.320964 107.029635 0 0	12.320964	107.029635	0	0	I7 - PIRK (new) + ETO x0wash CIVILIAN + PICARIDIN20%	Dyna Doum	11/1/21	16:04:00.000+07:00	31.5	72	No	0.6	http://classic.ona.io/api/v1/files/22911123?filename=biteproject/attachments/564399_a99ZQRMc8fYGJ8wkJSqCYk/206.TS3-11_4_31.JPG	n/a	vroWbMoEfNt7afmcrta5a2	uuid:376a7f5e-71b4-4e5b-be89-377788104bdf	88178162	376a7f5e-71b4-4e5b-be89-377788104bdf	2021-11-02T04:05:54	2021-11-02T04:05:54			vroWbMoEfNt7afmcrta5a2	74	biteproject	1	1	TRUE	564399
2021-11-02T11:05:40.967+07:00	2021-11-02T11:06:38.494+07:00	biteproject	simserial not found	enketo.ona.io:l3gpOSHKYPOOOC0z	phonenumber not found	HLC_207_TS4	TS4	AK	12.321268 107.029355 0 0	12.321268	107.029355	0	0	I1 - PIRK	Dyna Doum	11/1/21	16:00:00.000+07:00	31.5	76	No	0.5	http://classic.ona.io/api/v1/files/22911126?filename=biteproject/attachments/564399_a99ZQRMc8fYGJ8wkJSqCYk/207.TS4-11_5_46.JPG	n/a	vroWbMoEfNt7afmcrta5a2	uuid:ca7f79f7-fddc-4432-889c-2b81ca1a0e12	88178178	ca7f79f7-fddc-4432-889c-2b81ca1a0e12	2021-11-02T04:06:49	2021-11-02T04:06:49			vroWbMoEfNt7afmcrta5a2	58	biteproject	1	1	TRUE	564399
2021-11-02T11:06:38.631+07:00	2021-11-02T11:11:07.387+07:00	biteproject	simserial not found	enketo.ona.io:l3gpOSHKYPOOOC0z	phonenumber not found	HLC_208_TS5	TS5	AK	12.321563 107.029433 0 0	12.321563	107.029433	0	0	I2 - ETO x0wash CIVILIAN + PICARIDIN20%	Dyna Doum	11/1/21	17:43:00.000+07:00	26.1	83	No	0.4	http://classic.ona.io/api/v1/files/22911129?filename=biteproject/attachments/564399_a99ZQRMc8fYGJ8wkJSqCYk/208.TS5-11_6_49.JPG	n/a	vroWbMoEfNt7afmcrta5a2	uuid:c37e41c4-bcd4-41e6-95dd-f2969c5f7612	88178200	c37e41c4-bcd4-41e6-95dd-f2969c5f7612	2021-11-02T04:07:48	2021-11-02T04:11:07			vroWbMoEfNt7afmcrta5a2	269	biteproject	1	1	TRUE	564399
2021-11-02T11:07:36.499+07:00	2021-11-02T11:11:15.437+07:00	biteproject	simserial not found	enketo.ona.io:l3gpOSHKYPOOOC0z	phonenumber not found	HLC_209_TS6	TS6	AK	12.321557 107.029817 0 0	12.321557	107.029817	0	0	I3 - ETO x20wash RANGER + PICARIDIN20%	Dyna Doum	11/1/21	17:43:00.000+07:00	26.1	83	No	0.4	http://classic.ona.io/api/v1/files/22911132?filename=biteproject/attachments/564399_a99ZQRMc8fYGJ8wkJSqCYk/209.TS6-11_7_41.JPG	n/a	vroWbMoEfNt7afmcrta5a2	uuid:446b59e1-4e48-4cc4-a3cf-ac1696a5e325	88178245	446b59e1-4e48-4cc4-a3cf-ac1696a5e325	2021-11-02T04:08:40	2021-11-02T04:11:15			vroWbMoEfNt7afmcrta5a2	219	biteproject	1	1	TRUE	564399
2021-11-02T11:08:29.861+07:00	2021-11-02T11:09:32.492+07:00	biteproject	simserial not found	enketo.ona.io:l3gpOSHKYPOOOC0z	phonenumber not found	HLC_210_TS7	TS7	AK	12.321176 107.029935 0 0	12.321176	107.029935	0	0	I4 - Negative Control	Dyna Doum	11/1/21	17:43:00.000+07:00	26.1	83	No	0.4	http://classic.ona.io/api/v1/files/22911136?filename=biteproject/attachments/564399_a99ZQRMc8fYGJ8wkJSqCYk/210.TS7-11_8_34.JPG	n/a	vroWbMoEfNt7afmcrta5a2	uuid:e573431f-9aba-4e1a-aca5-d246492a7b46	88178421	e573431f-9aba-4e1a-aca5-d246492a7b46	2021-11-02T04:11:53	2021-11-02T04:11:53			vroWbMoEfNt7afmcrta5a2	63	biteproject	1	1	TRUE	564399
2021-11-02T11:09:32.628+07:00	2021-11-03T09:30:46.736+07:00	biteproject	simserial not found	enketo.ona.io:l3gpOSHKYPOOOC0z	phonenumber not found	HLC_211_TS1	TS1	AK	12.320534 107.029942 0 0	12.320534	107.029942	0	0	I5 - ETO x0wash RANGER + PICARIDIN20%	Dyna Doum	11/2/21	17:45:00.000+07:00	23.8	89	No	0.7	http://classic.ona.io/api/v1/files/22925125?filename=biteproject/attachments/564399_a99ZQRMc8fYGJ8wkJSqCYk/211.TS1-9_22_8.JPG	Location moved slightly from this date on (see GPS)	vroWbMoEfNt7afmcrta5a2	uuid:613e1e07-baf1-4652-bbde-3f43079fc8fb	88231667	613e1e07-baf1-4652-bbde-3f43079fc8fb	2021-11-03T02:22:34	2021-11-03T02:30:46			vroWbMoEfNt7afmcrta5a2	80474	biteproject	1	1	TRUE	564399
2021-11-03T09:22:21.760+07:00	2021-11-03T09:23:19.242+07:00	biteproject	simserial not found	enketo.ona.io:l3gpOSHKYPOOOC0z	phonenumber not found	HLC_212_TS2	TS2	AK	12.320727 107.029779 0 0	12.320727	107.029779	0	0	I6- ETO x20wash CIVILIAN + PICARIDIN20%	Dyna Doum	11/2/21	17:45:00.000+07:00	23.8	89	No	0.7	http://classic.ona.io/api/v1/files/22925131?filename=biteproject/attachments/564399_a99ZQRMc8fYGJ8wkJSqCYk/212.TS2-9_22_29.JPG	n/a	vroWbMoEfNt7afmcrta5a2	uuid:b511ccc9-6419-40ce-a3bc-5f5dd60410c1	88231671	b511ccc9-6419-40ce-a3bc-5f5dd60410c1	2021-11-03T02:23:31	2021-11-03T02:23:31			vroWbMoEfNt7afmcrta5a2	58	biteproject	1	1	TRUE	564399
2021-11-03T09:23:19.420+07:00	2021-11-03T09:24:17.050+07:00	biteproject	simserial not found	enketo.ona.io:l3gpOSHKYPOOOC0z	phonenumber not found	HLC_213_TS3	TS3	AK	12.320964 107.029635 0 0	12.320964	107.029635	0	0	I7 - PIRK (new) + ETO x0wash CIVILIAN + PICARIDIN20%	Dyna Doum	11/2/21	16:00:00.000+07:00	29.5	70	No	0.6	http://classic.ona.io/api/v1/files/22925135?filename=biteproject/attachments/564399_a99ZQRMc8fYGJ8wkJSqCYk/213.TS3-9_23_24.JPG	n/a	vroWbMoEfNt7afmcrta5a2	uuid:5efc36d5-a080-4e33-af33-c8f4bf0cd46f	88231675	5efc36d5-a080-4e33-af33-c8f4bf0cd46f	2021-11-03T02:24:29	2021-11-03T02:24:29			vroWbMoEfNt7afmcrta5a2	58	biteproject	1	1	TRUE	564399
2021-11-03T09:24:17.183+07:00	2021-11-03T09:25:14.473+07:00	biteproject	simserial not found	enketo.ona.io:l3gpOSHKYPOOOC0z	phonenumber not found	HLC_214_TS4	TS4	AK	12.321268 107.029355 0 0	12.321268	107.029355	0	0	I1 - PIRK	Dyna Doum	11/2/21	16:02:00.000+07:00	29.4	71	No	0.5	http://classic.ona.io/api/v1/files/22925142?filename=biteproject/attachments/564399_a99ZQRMc8fYGJ8wkJSqCYk/214.TS4-9_24_22.JPG	n/a	vroWbMoEfNt7afmcrta5a2	uuid:2938e6aa-f6ba-40f8-afce-ebdc72ce2eeb	88231685	2938e6aa-f6ba-40f8-afce-ebdc72ce2eeb	2021-11-03T02:25:27	2021-11-03T02:25:27			vroWbMoEfNt7afmcrta5a2	57	biteproject	1	1	TRUE	564399
2021-11-03T09:25:14.704+07:00	2021-11-03T09:26:31.886+07:00	biteproject	simserial not found	enketo.ona.io:l3gpOSHKYPOOOC0z	phonenumber not found	HLC_215_TS5	TS5	AK	12.321508 107.02962 0 0	12.321508	107.02962	0	0	I2 - ETO x0wash CIVILIAN + PICARIDIN20%	Dyna Doum	11/2/21	17:45:00.000+07:00	23.8	89	No	0.7	http://classic.ona.io/api/v1/files/22925146?filename=biteproject/attachments/564399_a99ZQRMc8fYGJ8wkJSqCYk/215.TS5-9_25_22.JPG	Location moved slightly from this date on (see GPS)	vroWbMoEfNt7afmcrta5a2	uuid:32f14e1c-80a1-4f71-933b-f94597c973fd	88231689	32f14e1c-80a1-4f71-933b-f94597c973fd	2021-11-03T02:26:44	2021-11-03T02:26:44			vroWbMoEfNt7afmcrta5a2	77	biteproject	1	1	TRUE	564399
2021-11-03T09:26:32.017+07:00	2021-11-03T09:27:26.850+07:00	biteproject	simserial not found	enketo.ona.io:l3gpOSHKYPOOOC0z	phonenumber not found	HLC_216_TS6	TS6	AK	12.321557 107.029817 0 0	12.321557	107.029817	0	0	I3 - ETO x20wash RANGER + PICARIDIN20%	Dyna Doum	11/2/21	17:45:00.000+07:00	23.8	89	No	0.7	http://classic.ona.io/api/v1/files/22925149?filename=biteproject/attachments/564399_a99ZQRMc8fYGJ8wkJSqCYk/216.TS6-9_26_38.JPG	n/a	vroWbMoEfNt7afmcrta5a2	uuid:96872874-48ea-4493-a967-d756eccd619c	88231701	96872874-48ea-4493-a967-d756eccd619c	2021-11-03T02:27:37	2021-11-03T02:27:37			vroWbMoEfNt7afmcrta5a2	54	biteproject	1	1	TRUE	564399
2021-11-03T09:27:26.982+07:00	2021-11-03T09:28:15.872+07:00	biteproject	simserial not found	enketo.ona.io:l3gpOSHKYPOOOC0z	phonenumber not found	HLC_217_TS7	TS7	AK	12.321176 107.029935 0 0	12.321176	107.029935	0	0	I4 - Negative Control	Dyna Doum	11/2/21	17:45:00.000+07:00	23.8	89	No	0.7	http://classic.ona.io/api/v1/files/22925157?filename=biteproject/attachments/564399_a99ZQRMc8fYGJ8wkJSqCYk/217.TS7-9_27_31.JPG	n/a	vroWbMoEfNt7afmcrta5a2	uuid:ced16147-a4e4-40b4-92a2-99d4214c6535	88231709	ced16147-a4e4-40b4-92a2-99d4214c6535	2021-11-03T02:28:28	2021-11-03T02:28:28			vroWbMoEfNt7afmcrta5a2	49	biteproject	1	1	TRUE	564399
2021-11-04T10:58:50.407+07:00	2021-11-04T11:00:16.427+07:00	biteproject	simserial not found	enketo.ona.io:WkOYPD8vvyHgIlAu	phonenumber not found	HLC_218_TS1	TS1	AK	12.320534 107.029942 0 0	12.320534	107.029942	0	0	I5 - ETO x0wash RANGER + PICARIDIN20%	Dyna Doum	11/3/21	17:45:00.000+07:00	24.5	87	No	0.4	http://classic.ona.io/api/v1/files/22939581?filename=biteproject/attachments/564399_a99ZQRMc8fYGJ8wkJSqCYk/218.TS1-11_0_12.JPG	n/a	vroWbMoEfNt7afmcrta5a2	uuid:8619c989-0a08-4f53-84e4-890d46902fd2	88277092	8619c989-0a08-4f53-84e4-890d46902fd2	2021-11-04T04:00:28	2021-11-04T04:00:28			vroWbMoEfNt7afmcrta5a2	86	biteproject	1	1	TRUE	564399
2021-11-04T11:00:16.568+07:00	2021-11-04T11:07:12.509+07:00	biteproject	simserial not found	enketo.ona.io:WkOYPD8vvyHgIlAu	phonenumber not found	HLC_219_TS2	TS2	AK	12.320727 107.029779 0 0	12.320727	107.029779	0	0	I6- ETO x20wash CIVILIAN + PICARIDIN20%	Dyna Doum	11/3/21	17:45:00.000+07:00	25.4	87	No	0.4	http://classic.ona.io/api/v1/files/22939582?filename=biteproject/attachments/564399_a99ZQRMc8fYGJ8wkJSqCYk/219.TS2-11_0_23.JPG	n/a	vroWbMoEfNt7afmcrta5a2	uuid:90217e52-a9c2-432e-8940-7a62b7ed4f84	88277157	90217e52-a9c2-432e-8940-7a62b7ed4f84	2021-11-04T04:01:19	2021-11-04T04:07:12			vroWbMoEfNt7afmcrta5a2	416	biteproject	1	1	TRUE	564399
2021-11-04T11:01:08.509+07:00	2021-11-04T11:01:59.267+07:00	biteproject	simserial not found	enketo.ona.io:WkOYPD8vvyHgIlAu	phonenumber not found	HLC_220_TS3	TS3	AK	12.320964 107.029635 0 0	12.320964	107.029635	0	0	I7 - PIRK (new) + ETO x0wash CIVILIAN + PICARIDIN20%	Dyna Doum	11/3/21	16:03:00.000+07:00	30	84	No	0.4	http://classic.ona.io/api/v1/files/22939591?filename=biteproject/attachments/564399_a99ZQRMc8fYGJ8wkJSqCYk/220.TS3-11_1_14.JPG	n/a	vroWbMoEfNt7afmcrta5a2	uuid:c3aeb2dd-2edb-4213-a284-4e990e0b3a85	88277169	c3aeb2dd-2edb-4213-a284-4e990e0b3a85	2021-11-04T04:02:10	2021-11-04T04:02:10			vroWbMoEfNt7afmcrta5a2	51	biteproject	1	1	TRUE	564399
2021-11-04T11:01:59.490+07:00	2021-11-04T11:02:50.900+07:00	biteproject	simserial not found	enketo.ona.io:WkOYPD8vvyHgIlAu	phonenumber not found	HLC_221_TS4	TS4	AK	12.321268 107.029355 0 0	12.321268	107.029355	0	0	I1 - PIRK	Dyna Doum	11/3/21	16:01:00.000+07:00	29.5	87	No	0.4	http://classic.ona.io/api/v1/files/22939632?filename=biteproject/attachments/564399_a99ZQRMc8fYGJ8wkJSqCYk/221.TS4-11_2_5.JPG	n/a	vroWbMoEfNt7afmcrta5a2	uuid:13eb0400-3f4a-4579-966e-e4bc5029f2ae	88277196	13eb0400-3f4a-4579-966e-e4bc5029f2ae	2021-11-04T04:03:01	2021-11-04T04:03:01			vroWbMoEfNt7afmcrta5a2	51	biteproject	1	1	TRUE	564399
2021-11-04T11:02:51.029+07:00	2021-11-04T11:03:48.633+07:00	biteproject	simserial not found	enketo.ona.io:WkOYPD8vvyHgIlAu	phonenumber not found	HLC_222_TS5	TS5	AK	12.321508 107.02962 0 0	12.321508	107.02962	0	0	I2 - ETO x0wash CIVILIAN + PICARIDIN20%	Dyna Doum	11/3/21	17:45:00.000+07:00	24.5	87	No	0.4	http://classic.ona.io/api/v1/files/22939633?filename=biteproject/attachments/564399_a99ZQRMc8fYGJ8wkJSqCYk/222.TS5-11_2_58.JPG	n/a	vroWbMoEfNt7afmcrta5a2	uuid:b30d8d03-01d7-491b-bc51-e2e69d656eaa	88277201	b30d8d03-01d7-491b-bc51-e2e69d656eaa	2021-11-04T04:03:51	2021-11-04T04:03:51			vroWbMoEfNt7afmcrta5a2	57	biteproject	1	1	TRUE	564399
2021-11-04T11:03:48.778+07:00	2021-11-05T16:05:42.909+01:00	biteproject	simserial not found	enketo.ona.io:WkOYPD8vvyHgIlAu	phonenumber not found	HLC_223_TS6	TS6	AK	12.321557 107.029817 0 0	12.321557	107.029817	0	0	I3 - ETO x20wash RANGER + PICARIDIN20%	Dyna Doum	11/3/21	17:45:00.000+07:00	25.4	87	No	0.4	http://classic.ona.io/api/v1/files/22939639?filename=biteproject/attachments/564399_a99ZQRMc8fYGJ8wkJSqCYk/223.TS6-11_4_41.JPG	n/a	vroWbMoEfNt7afmcrta5a2	uuid:747a0795-c2ab-421c-9a8d-4e5c90c95d79	88277233	747a0795-c2ab-421c-9a8d-4e5c90c95d79	2021-11-04T04:05:00	2021-11-05T15:05:43			vroWbMoEfNt7afmcrta5a2	104514	biteproject	1	1	TRUE	564399
2021-11-04T11:04:44.020+07:00	2021-11-04T11:05:49.214+07:00	biteproject	simserial not found	enketo.ona.io:WkOYPD8vvyHgIlAu	phonenumber not found	HLC_224_TS7	TS7	AK	12.321176 107.029935 0 0	12.321176	107.029935	0	0	I4 - Negative Control	Dyna Doum	11/3/21	17:45:00.000+07:00	25.4	87	No	0.4	http://classic.ona.io/api/v1/files/22939646?filename=biteproject/attachments/564399_a99ZQRMc8fYGJ8wkJSqCYk/224.TS7-11_4_49.JPG	n/a	vroWbMoEfNt7afmcrta5a2	uuid:9f538086-df64-4590-a9df-ef3224a18bd1	88277240	9f538086-df64-4590-a9df-ef3224a18bd1	2021-11-04T04:06:01	2021-11-04T04:06:01			vroWbMoEfNt7afmcrta5a2	65	biteproject	1	1	TRUE	564399
2021-11-03T09:28:16.001+07:00	2021-11-05T08:56:13.747+07:00	biteproject	simserial not found	enketo.ona.io:l3gpOSHKYPOOOC0z	phonenumber not found	HLC_225_TS1	TS1	AK	12.320534 107.029942 0 0	12.320534	107.029942	0	0	I5 - ETO x0wash RANGER + PICARIDIN20%	Dyna Doum	11/4/21	17:54:00.000+07:00	26.28	84.7	No	0	http://classic.ona.io/api/v1/files/22952916?filename=biteproject/attachments/564399_a99ZQRMc8fYGJ8wkJSqCYk/225.TS1-8_56_10.JPG	n/a	vroWbMoEfNt7afmcrta5a2	uuid:fd0b5be7-1f6a-4d3c-b65d-24025c20d300	88315336	fd0b5be7-1f6a-4d3c-b65d-24025c20d300	2021-11-05T01:56:28	2021-11-05T01:56:28			vroWbMoEfNt7afmcrta5a2	170877	biteproject	1	1	TRUE	564399
2021-11-05T08:56:13.898+07:00	2021-11-05T08:57:06.167+07:00	biteproject	simserial not found	enketo.ona.io:l3gpOSHKYPOOOC0z	phonenumber not found	HLC_226_TS2	TS2	AK	12.320727 107.029779 0 0	12.320727	107.029779	0	0	I6- ETO x20wash CIVILIAN + PICARIDIN20%	Dyna Doum	11/4/21	17:54:00.000+07:00	26.28	84.7	No	0	http://classic.ona.io/api/v1/files/22952917?filename=biteproject/attachments/564399_a99ZQRMc8fYGJ8wkJSqCYk/226.TS2-8_56_23.JPG	n/a	vroWbMoEfNt7afmcrta5a2	uuid:c235578f-f870-4b0f-a5ae-a1ea9e457316	88315339	c235578f-f870-4b0f-a5ae-a1ea9e457316	2021-11-05T01:57:17	2021-11-05T01:57:17			vroWbMoEfNt7afmcrta5a2	53	biteproject	1	1	TRUE	564399
2021-11-05T08:57:06.303+07:00	2021-11-05T08:57:56.447+07:00	biteproject	simserial not found	enketo.ona.io:l3gpOSHKYPOOOC0z	phonenumber not found	HLC_227_TS3	TS3	AK	12.320964 107.029635 0 0	12.320964	107.029635	0	0	I7 - PIRK (new) + ETO x0wash CIVILIAN + PICARIDIN20%	Dyna Doum	11/4/21	16:00:00.000+07:00	29.3	81	No	0.5	http://classic.ona.io/api/v1/files/22952918?filename=biteproject/attachments/564399_a99ZQRMc8fYGJ8wkJSqCYk/227.TS3-8_57_14.JPG	n/a	vroWbMoEfNt7afmcrta5a2	uuid:8afbf0b2-a720-44fe-aadb-cc061944d7c4	88315341	8afbf0b2-a720-44fe-aadb-cc061944d7c4	2021-11-05T01:58:07	2021-11-05T01:58:07			vroWbMoEfNt7afmcrta5a2	50	biteproject	1	1	TRUE	564399
2021-11-05T08:57:56.576+07:00	2021-11-05T08:58:46.863+07:00	biteproject	simserial not found	enketo.ona.io:l3gpOSHKYPOOOC0z	phonenumber not found	HLC_228_TS4	TS4	AK	12.321268 107.029355 0 0	12.321268	107.029355	0	0	I1 - PIRK	Dyna Doum	11/4/21	16:03:00.000+07:00	29.3	77	No	0.4	http://classic.ona.io/api/v1/files/22952919?filename=biteproject/attachments/564399_a99ZQRMc8fYGJ8wkJSqCYk/228.TS4-8_58_3.JPG	n/a	vroWbMoEfNt7afmcrta5a2	uuid:6b79fd15-23ea-4e79-9906-7afe11f11d64	88315343	6b79fd15-23ea-4e79-9906-7afe11f11d64	2021-11-05T01:58:59	2021-11-05T01:58:59			vroWbMoEfNt7afmcrta5a2	50	biteproject	1	1	TRUE	564399
2021-11-05T08:58:46.996+07:00	2021-11-05T08:59:48.955+07:00	biteproject	simserial not found	enketo.ona.io:l3gpOSHKYPOOOC0z	phonenumber not found	HLC_229_TS5	TS5	AK	12.321508 107.02962 0 0	12.321508	107.02962	0	0	I2 - ETO x0wash CIVILIAN + PICARIDIN20%	Dyna Doum	11/4/21	17:54:00.000+07:00	26.28	84.7	No	0	http://classic.ona.io/api/v1/files/22952925?filename=biteproject/attachments/564399_a99ZQRMc8fYGJ8wkJSqCYk/229.TS5-8_58_59.JPG	n/a	vroWbMoEfNt7afmcrta5a2	uuid:299d62d6-a6b8-4cf6-bd80-cd829728658e	88315355	299d62d6-a6b8-4cf6-bd80-cd829728658e	2021-11-05T02:00:00	2021-11-05T02:00:00			vroWbMoEfNt7afmcrta5a2	62	biteproject	1	1	TRUE	564399
2021-11-05T08:59:49.088+07:00	2021-11-05T09:02:19.828+07:00	biteproject	simserial not found	enketo.ona.io:l3gpOSHKYPOOOC0z	phonenumber not found	HLC_230_TS6	TS6	AK	12.321557 107.029817 0 0	12.321557	107.029817	0	0	I3 - ETO x20wash RANGER + PICARIDIN20%	Dyna Doum	11/4/21	17:54:00.000+07:00	26.28	84.7	No	0	http://classic.ona.io/api/v1/files/22952926?filename=biteproject/attachments/564399_a99ZQRMc8fYGJ8wkJSqCYk/230.TS6-8_59_59.JPG	n/a	vroWbMoEfNt7afmcrta5a2	uuid:a50faaa1-0987-423c-bdaa-f8c9bb0c7825	88315358	a50faaa1-0987-423c-bdaa-f8c9bb0c7825	2021-11-05T02:00:58	2021-11-05T02:02:20			vroWbMoEfNt7afmcrta5a2	150	biteproject	1	1	TRUE	564399
2021-11-05T09:00:47.201+07:00	2021-11-05T09:01:36.903+07:00	biteproject	simserial not found	enketo.ona.io:l3gpOSHKYPOOOC0z	phonenumber not found	HLC_231_TS7	TS7	AK	12.321176 107.029935 0 0	12.321176	107.029935	0	0	I7 - PIRK (new) + ETO x0wash CIVILIAN + PICARIDIN20%	Dyna Doum	11/4/21	17:54:00.000+07:00	26.28	84.7	No	0	http://classic.ona.io/api/v1/files/22952927?filename=biteproject/attachments/564399_a99ZQRMc8fYGJ8wkJSqCYk/231.TS7-9_0_54.JPG	n/a	vroWbMoEfNt7afmcrta5a2	uuid:c109cdc7-ecb7-4c16-8dee-03978d8c49f3	88315361	c109cdc7-ecb7-4c16-8dee-03978d8c49f3	2021-11-05T02:01:48	2021-11-05T02:01:48			vroWbMoEfNt7afmcrta5a2	49	biteproject	1	1	TRUE	564399
2021-11-05T09:01:37.034+07:00	2021-11-06T10:39:47.600+07:00	biteproject	simserial not found	enketo.ona.io:l3gpOSHKYPOOOC0z	phonenumber not found	HLC_232_TS1	TS1	AK	12.320534 107.029942 0 0	12.320534	107.029942	0	0	I5 - ETO x0wash RANGER + PICARIDIN20%	Dyna Doum	11/5/21	17:41:00.000+07:00	23.8	94	Yes	0.8	http://classic.ona.io/api/v1/files/22967706?filename=biteproject/attachments/564399_a99ZQRMc8fYGJ8wkJSqCYk/232.TS1-10_39_43.JPG	n/a	vroWbMoEfNt7afmcrta5a2	uuid:822e482a-8df1-428a-bdf0-b1361c605ffb	88349806	822e482a-8df1-428a-bdf0-b1361c605ffb	2021-11-06T03:39:59	2021-11-06T03:39:59			vroWbMoEfNt7afmcrta5a2	92290	biteproject	1	1	TRUE	564399
2021-11-06T10:39:47.740+07:00	2021-11-06T10:47:29.934+07:00	biteproject	simserial not found	enketo.ona.io:l3gpOSHKYPOOOC0z	phonenumber not found	HLC_233_TS2	TS2	AK	12.320727 107.029779 0 0	12.320727	107.029779	0	0	I6- ETO x20wash CIVILIAN + PICARIDIN20%	Dyna Doum	11/5/21	17:41:00.000+07:00	23.8	94	Yes	0.8	http://classic.ona.io/api/v1/files/22967724?filename=biteproject/attachments/564399_a99ZQRMc8fYGJ8wkJSqCYk/233.TS2-10_39_52.JPG	n/a	vroWbMoEfNt7afmcrta5a2	uuid:6d3b143f-9ffe-4afb-ad91-e15a821a2491	88349815	6d3b143f-9ffe-4afb-ad91-e15a821a2491	2021-11-06T03:40:41	2021-11-06T03:47:30			vroWbMoEfNt7afmcrta5a2	462	biteproject	1	1	TRUE	564399
2021-11-06T10:40:30.938+07:00	2021-11-06T10:49:11.822+07:00	biteproject	simserial not found	enketo.ona.io:l3gpOSHKYPOOOC0z	phonenumber not found	HLC_234_TS3	TS3	AK	12.320964 107.029635 0 0	12.320964	107.029635	0	0	I7 - PIRK (new) + ETO x0wash CIVILIAN + PICARIDIN20%	Dyna Doum	11/5/21	17:41:00.000+07:00	23.8	73	No	0.8	http://classic.ona.io/api/v1/files/22967725?filename=biteproject/attachments/564399_a99ZQRMc8fYGJ8wkJSqCYk/234.TS3-10_40_37.JPG	n/a	vroWbMoEfNt7afmcrta5a2	uuid:732cdc75-3b0e-4b91-a598-ca29b52d2abc	88349825	732cdc75-3b0e-4b91-a598-ca29b52d2abc	2021-11-06T03:42:07	2021-11-06T03:49:12			vroWbMoEfNt7afmcrta5a2	521	biteproject	1	1	TRUE	564399
2021-11-06T10:41:55.649+07:00	2021-11-06T10:42:46.192+07:00	biteproject	simserial not found	enketo.ona.io:l3gpOSHKYPOOOC0z	phonenumber not found	HLC_235_TS4	TS4	AK	12.321268 107.029355 0 0	12.321268	107.029355	0	0	I1 - PIRK	Dyna Doum	11/5/21	16:00:00.000+07:00	32.7	76	No	0.5	http://classic.ona.io/api/v1/files/22967726?filename=biteproject/attachments/564399_a99ZQRMc8fYGJ8wkJSqCYk/235.TS4-10_42_4.JPG	n/a	vroWbMoEfNt7afmcrta5a2	uuid:40df8b31-d2a8-4360-a743-00bd9c62e90b	88349832	40df8b31-d2a8-4360-a743-00bd9c62e90b	2021-11-06T03:42:58	2021-11-06T03:42:58			vroWbMoEfNt7afmcrta5a2	51	biteproject	1	1	TRUE	564399
2021-11-06T10:42:46.328+07:00	2021-11-06T10:43:47.306+07:00	biteproject	simserial not found	enketo.ona.io:l3gpOSHKYPOOOC0z	phonenumber not found	HLC_236_TS5	TS5	AK	12.321508 107.02962 0 0	12.321508	107.02962	0	0	I2 - ETO x0wash CIVILIAN + PICARIDIN20%	Dyna Doum	11/5/21	17:41:00.000+07:00	23.8	94	Yes	0.8	http://classic.ona.io/api/v1/files/22967727?filename=biteproject/attachments/564399_a99ZQRMc8fYGJ8wkJSqCYk/236.TS5-10_42_56.JPG	n/a	vroWbMoEfNt7afmcrta5a2	uuid:b6d2b9f0-6dfa-49e8-8c76-194daf513295	88349838	b6d2b9f0-6dfa-49e8-8c76-194daf513295	2021-11-06T03:43:53	2021-11-06T03:43:53			vroWbMoEfNt7afmcrta5a2	61	biteproject	1	1	TRUE	564399
2021-11-06T10:43:47.447+07:00	2021-11-06T10:44:44.813+07:00	biteproject	simserial not found	enketo.ona.io:l3gpOSHKYPOOOC0z	phonenumber not found	HLC_237_TS6	TS6	AK	12.321557 107.029817 0 0	12.321557	107.029817	0	0	I3 - ETO x20wash RANGER + PICARIDIN20%	Dyna Doum	11/5/21	17:41:00.000+07:00	23.8	94	Yes	0.8	http://classic.ona.io/api/v1/files/22967728?filename=biteproject/attachments/564399_a99ZQRMc8fYGJ8wkJSqCYk/237.TS6-10_43_57.JPG	n/a	vroWbMoEfNt7afmcrta5a2	uuid:48f433d3-0053-4c37-941c-f6fc0349ac1e	88349850	48f433d3-0053-4c37-941c-f6fc0349ac1e	2021-11-06T03:44:59	2021-11-06T03:44:59			vroWbMoEfNt7afmcrta5a2	57	biteproject	1	1	TRUE	564399
2021-11-06T10:44:44.940+07:00	2021-11-06T10:45:37.284+07:00	biteproject	simserial not found	enketo.ona.io:l3gpOSHKYPOOOC0z	phonenumber not found	HLC_238_TS7	TS7	AK	12.321176 107.029935 0 0	12.321176	107.029935	0	0	I4 - Negative Control	Dyna Doum	11/5/21	17:41:00.000+07:00	23.8	94	Yes	0.8	http://classic.ona.io/api/v1/files/22967729?filename=biteproject/attachments/564399_a99ZQRMc8fYGJ8wkJSqCYk/238.TS7-10_44_50.JPG	n/a	vroWbMoEfNt7afmcrta5a2	uuid:967c2cc4-4078-4240-8324-33e71ccf3c5e	88349871	967c2cc4-4078-4240-8324-33e71ccf3c5e	2021-11-06T03:45:50	2021-11-06T03:45:50			vroWbMoEfNt7afmcrta5a2	53	biteproject	1	1	TRUE	564399
2021-11-06T10:45:37.417+07:00	2021-11-07T13:49:07.563+07:00	biteproject	simserial not found	enketo.ona.io:l3gpOSHKYPOOOC0z	phonenumber not found	HLC_239_TS1	TS1	AK	12.320534 107.029942 0 0	12.320534	107.029942	0	0	I5 - ETO x0wash RANGER + PICARIDIN20%	Dyna Doum	11/6/21	17:39:00.000+07:00	26.8	90	No	0	http://classic.ona.io/api/v1/files/22975248?filename=biteproject/attachments/564399_a99ZQRMc8fYGJ8wkJSqCYk/239.TS1-13_49_1.JPG	n/a	vroWbMoEfNt7afmcrta5a2	uuid:6b943202-3a58-4e29-ab09-1c4e6a2cded0	88378224	6b943202-3a58-4e29-ab09-1c4e6a2cded0	2021-11-07T06:49:22	2021-11-07T06:49:22			vroWbMoEfNt7afmcrta5a2	97410	biteproject	1	1	TRUE	564399
2021-11-07T13:49:07.706+07:00	2021-11-07T13:49:55.015+07:00	biteproject	simserial not found	enketo.ona.io:l3gpOSHKYPOOOC0z	phonenumber not found	HLC_240_TS2	TS2	AK	12.320727 107.029779 0 0	12.320727	107.029779	0	0	I6- ETO x20wash CIVILIAN + PICARIDIN20%	Dyna Doum	11/6/21	17:39:00.000+07:00	26.8	90	No	0	http://classic.ona.io/api/v1/files/22975250?filename=biteproject/attachments/564399_a99ZQRMc8fYGJ8wkJSqCYk/240.TS2-13_49_12.JPG	n/a	vroWbMoEfNt7afmcrta5a2	uuid:c3c36a25-d3bc-4f29-8b82-935da20b4bcb	88378277	c3c36a25-d3bc-4f29-8b82-935da20b4bcb	2021-11-07T06:50:07	2021-11-07T06:50:07			vroWbMoEfNt7afmcrta5a2	48	biteproject	1	1	TRUE	564399
2021-11-07T13:49:55.150+07:00	2021-11-07T13:50:56.592+07:00	biteproject	simserial not found	enketo.ona.io:l3gpOSHKYPOOOC0z	phonenumber not found	HLC_241_TS3	TS3	AK	12.320964 107.029635 0 0	12.320964	107.029635	0	0	I7 - PIRK (new) + ETO x0wash CIVILIAN + PICARIDIN20%	Dyna Doum	11/6/21	16:01:00.000+07:00	28.8	85	No	0	http://classic.ona.io/api/v1/files/22975257?filename=biteproject/attachments/564399_a99ZQRMc8fYGJ8wkJSqCYk/241.TS3-13_50_15.JPG	n/a	vroWbMoEfNt7afmcrta5a2	uuid:9704090c-21ed-40e0-915c-c3f46bf68fc0	88378301	9704090c-21ed-40e0-915c-c3f46bf68fc0	2021-11-07T06:51:10	2021-11-07T06:51:10			vroWbMoEfNt7afmcrta5a2	61	biteproject	1	1	TRUE	564399
2021-11-07T13:50:56.724+07:00	2021-11-07T13:52:46.022+07:00	biteproject	simserial not found	enketo.ona.io:l3gpOSHKYPOOOC0z	phonenumber not found	HLC_242_TS4	TS4	AK	12.321268 107.029355 0 0	12.321268	107.029355	0	0	I1 - PIRK	Dyna Doum	11/6/21	16:00:00.000+07:00	28.5	91	No	0	http://classic.ona.io/api/v1/files/22975258?filename=biteproject/attachments/564399_a99ZQRMc8fYGJ8wkJSqCYk/242.TS4-13_52_4.JPG	n/a	vroWbMoEfNt7afmcrta5a2	uuid:f5e0c654-0096-43a7-bf4d-b017107a33ce	88378319	f5e0c654-0096-43a7-bf4d-b017107a33ce	2021-11-07T06:52:54	2021-11-07T06:52:54			vroWbMoEfNt7afmcrta5a2	110	biteproject	1	1	TRUE	564399
2021-11-07T13:52:46.155+07:00	2021-11-07T13:53:39.778+07:00	biteproject	simserial not found	enketo.ona.io:l3gpOSHKYPOOOC0z	phonenumber not found	HLC_243_TS5	TS5	AK	12.321508 107.02962 0 0	12.321508	107.02962	0	0	I2 - ETO x0wash CIVILIAN + PICARIDIN20%	Dyna Doum	11/6/21	17:39:00.000+07:00	26.8	90	No	0	http://classic.ona.io/api/v1/files/22975259?filename=biteproject/attachments/564399_a99ZQRMc8fYGJ8wkJSqCYk/243.TS5-13_52_57.JPG	n/a	vroWbMoEfNt7afmcrta5a2	uuid:8e65fc7d-b9df-4411-bb8f-e3aa1d3366de	88378327	8e65fc7d-b9df-4411-bb8f-e3aa1d3366de	2021-11-07T06:53:51	2021-11-07T06:53:51			vroWbMoEfNt7afmcrta5a2	53	biteproject	1	1	TRUE	564399
2021-11-07T13:53:39.912+07:00	2021-11-07T13:54:29.690+07:00	biteproject	simserial not found	enketo.ona.io:l3gpOSHKYPOOOC0z	phonenumber not found	HLC_244_TS6	TS6	AK	12.321557 107.029817 0 0	12.321557	107.029817	0	0	I3 - ETO x20wash RANGER + PICARIDIN20%	Dyna Doum	11/6/21	17:39:00.000+07:00	26.8	90	No	0	http://classic.ona.io/api/v1/files/22975260?filename=biteproject/attachments/564399_a99ZQRMc8fYGJ8wkJSqCYk/244.TS6-13_53_45.JPG	n/a	vroWbMoEfNt7afmcrta5a2	uuid:5f6d1898-97c6-4565-9e78-85c9e35f9989	88378342	5f6d1898-97c6-4565-9e78-85c9e35f9989	2021-11-07T06:54:42	2021-11-07T06:54:42			vroWbMoEfNt7afmcrta5a2	50	biteproject	1	1	TRUE	564399
2021-11-07T13:54:29.828+07:00	2021-11-07T13:55:16.249+07:00	biteproject	simserial not found	enketo.ona.io:l3gpOSHKYPOOOC0z	phonenumber not found	HLC_245_TS7	TS7	AK	12.321176 107.029935 0 0	12.321176	107.029935	0	0	I4 - Negative Control	Dyna Doum	11/6/21	17:39:00.000+07:00	26.8	90	No	0	http://classic.ona.io/api/v1/files/22975261?filename=biteproject/attachments/564399_a99ZQRMc8fYGJ8wkJSqCYk/245.TS7-13_54_35.JPG	n/a	vroWbMoEfNt7afmcrta5a2	uuid:85d5438d-4cc9-478f-ab7d-996418c2a705	88378363	85d5438d-4cc9-478f-ab7d-996418c2a705	2021-11-07T06:55:27	2021-11-07T06:55:27			vroWbMoEfNt7afmcrta5a2	47	biteproject	1	1	TRUE	564399
2021-11-07T13:55:16.390+07:00	2021-11-10T11:14:30.324+07:00	biteproject	simserial not found	enketo.ona.io:l3gpOSHKYPOOOC0z	phonenumber not found	HLC_246_TS1	TS1	AK	12.320534 107.029942 0 0	12.320534	107.029942	0	0	I6- ETO x20wash CIVILIAN + PICARIDIN20%	Dyna Doum	11/9/21	17:40:00.000+07:00	24.3	88	No	0	http://classic.ona.io/api/v1/files/23026032?filename=biteproject/attachments/564399_a99ZQRMc8fYGJ8wkJSqCYk/246.TS1-11_14_27.JPG	n/a	vroWbMoEfNt7afmcrta5a2	uuid:7a12c050-a180-4815-a636-7fff1bd273c9	88486999	7a12c050-a180-4815-a636-7fff1bd273c9	2021-11-10T04:14:42	2021-11-10T04:14:42			vroWbMoEfNt7afmcrta5a2	249554	biteproject	1	1	TRUE	564399
2021-11-10T11:14:30.483+07:00	2021-11-10T11:15:21.876+07:00	biteproject	simserial not found	enketo.ona.io:l3gpOSHKYPOOOC0z	phonenumber not found	HLC_247_TS2	TS2	AK	12.320727 107.029779 0 0	12.320727	107.029779	0	0	I7 - PIRK (new) + ETO x0wash CIVILIAN + PICARIDIN20%	Dyna Doum	11/9/21	17:40:00.000+07:00	24.3	88	No	0	http://classic.ona.io/api/v1/files/23026037?filename=biteproject/attachments/564399_a99ZQRMc8fYGJ8wkJSqCYk/247.TS2-11_14_34.JPG	n/a	vroWbMoEfNt7afmcrta5a2	uuid:87c16fca-31d9-44c2-932e-1cdfabc33848	88487008	87c16fca-31d9-44c2-932e-1cdfabc33848	2021-11-10T04:15:32	2021-11-10T04:15:32			vroWbMoEfNt7afmcrta5a2	51	biteproject	1	1	TRUE	564399
2021-11-10T11:15:22.012+07:00	2021-11-10T11:16:12.457+07:00	biteproject	simserial not found	enketo.ona.io:l3gpOSHKYPOOOC0z	phonenumber not found	HLC_248_TS3	TS3	AK	12.320964 107.029635 0 0	12.320964	107.029635	0	0	I1 - PIRK	Dyna Doum	11/9/21	15:30:00.000+07:00	33.2	66	No	0.6	http://classic.ona.io/api/v1/files/23026040?filename=biteproject/attachments/564399_a99ZQRMc8fYGJ8wkJSqCYk/248.TS3-11_15_27.JPG	n/a	vroWbMoEfNt7afmcrta5a2	uuid:26dc3ab1-5b76-4fb4-be55-9b7417c2802e	88487031	26dc3ab1-5b76-4fb4-be55-9b7417c2802e	2021-11-10T04:16:24	2021-11-10T04:16:24			vroWbMoEfNt7afmcrta5a2	50	biteproject	1	1	TRUE	564399
2021-11-10T11:16:12.593+07:00	2021-11-10T11:17:04.495+07:00	biteproject	simserial not found	enketo.ona.io:l3gpOSHKYPOOOC0z	phonenumber not found	HLC_249_TS4	TS4	AK	12.321268 107.029355 0 0	12.321268	107.029355	0	0	I2 - ETO x0wash CIVILIAN + PICARIDIN20%	Dyna Doum	11/9/21	17:40:00.000+07:00	24.3	88	No	0	http://classic.ona.io/api/v1/files/23026045?filename=biteproject/attachments/564399_a99ZQRMc8fYGJ8wkJSqCYk/249.TS4-11_16_21.JPG	n/a	vroWbMoEfNt7afmcrta5a2	uuid:b54c5326-cdbd-4bca-9cee-b8a642ea1b5b	88487035	b54c5326-cdbd-4bca-9cee-b8a642ea1b5b	2021-11-10T04:17:15	2021-11-10T04:17:15			vroWbMoEfNt7afmcrta5a2	52	biteproject	1	1	TRUE	564399
2021-11-10T11:17:04.628+07:00	2021-11-10T11:21:17.088+07:00	biteproject	simserial not found	enketo.ona.io:l3gpOSHKYPOOOC0z	phonenumber not found	HLC_250_TS5	TS5	AK	12.321508 107.02962 0 0	12.321508	107.02962	0	0	I3 - ETO x20wash RANGER + PICARIDIN20%	Dyna Doum	11/9/21	17:40:00.000+07:00	24.3	88	No	0	http://classic.ona.io/api/v1/files/23026048?filename=biteproject/attachments/564399_a99ZQRMc8fYGJ8wkJSqCYk/250.TS5-11_17_12.JPG	n/a	vroWbMoEfNt7afmcrta5a2	uuid:21f2a046-f8cd-413b-b3a0-7951b050cd3b	88487039	21f2a046-f8cd-413b-b3a0-7951b050cd3b	2021-11-10T04:18:00	2021-11-10T04:21:17			vroWbMoEfNt7afmcrta5a2	253	biteproject	1	1	TRUE	564399
2021-11-10T11:17:49.962+07:00	2021-11-10T11:18:41.606+07:00	biteproject	simserial not found	enketo.ona.io:l3gpOSHKYPOOOC0z	phonenumber not found	HLC_251_TS6	TS6	AK	12.321557 107.029817 0 0	12.321557	107.029817	0	0	I4 - Negative Control	Dyna Doum	11/9/21	15:45:00.000+07:00	32.6	72	No	0.7	http://classic.ona.io/api/v1/files/23026051?filename=biteproject/attachments/564399_a99ZQRMc8fYGJ8wkJSqCYk/251.TS6-11_17_58.JPG	n/a	vroWbMoEfNt7afmcrta5a2	uuid:86f6221d-4e75-4ab7-8589-20c24d568c5e	88487048	86f6221d-4e75-4ab7-8589-20c24d568c5e	2021-11-10T04:18:53	2021-11-10T04:18:53			vroWbMoEfNt7afmcrta5a2	52	biteproject	1	1	TRUE	564399
2021-11-10T11:18:41.738+07:00	2021-11-10T11:20:03.205+07:00	biteproject	simserial not found	enketo.ona.io:l3gpOSHKYPOOOC0z	phonenumber not found	HLC_252_TS7	TS7	AK	12.321176 107.029935 0 0	12.321176	107.029935	0	0	I5 - ETO x0wash RANGER + PICARIDIN20%	Dyna Doum	11/9/21	17:40:00.000+07:00	23.71	88	No	0	http://classic.ona.io/api/v1/files/23026058?filename=biteproject/attachments/564399_a99ZQRMc8fYGJ8wkJSqCYk/252.TS7-11_19_59.JPG	n/a	vroWbMoEfNt7afmcrta5a2	uuid:093c1264-e24f-4c5b-b440-5d37cf9bbb94	88487057	093c1264-e24f-4c5b-b440-5d37cf9bbb94	2021-11-10T04:20:15	2021-11-10T04:20:15			vroWbMoEfNt7afmcrta5a2	82	biteproject	1	1	TRUE	564399
2021-11-10T11:20:03.343+07:00	2021-11-11T14:02:16.418+07:00	biteproject	simserial not found	enketo.ona.io:l3gpOSHKYPOOOC0z	phonenumber not found	HLC_253_TS1	TS1	AK	12.320534 107.029942 0 0	12.320534	107.029942	0	0	I6- ETO x20wash CIVILIAN + PICARIDIN20%	Dyna Doum	11/10/21	17:42:00.000+07:00	24	88	No	0.5	http://classic.ona.io/api/v1/files/23049761?filename=biteproject/attachments/564399_a99ZQRMc8fYGJ8wkJSqCYk/253.TS1-14_2_14.JPG	n/a	vroWbMoEfNt7afmcrta5a2	uuid:a99d2993-8e55-488a-afa4-7af9adf156e6	88542933	a99d2993-8e55-488a-afa4-7af9adf156e6	2021-11-11T07:02:28	2021-11-11T07:02:28			vroWbMoEfNt7afmcrta5a2	96133	biteproject	1	1	TRUE	564399
2021-11-11T14:02:16.557+07:00	2021-11-11T14:03:11.143+07:00	biteproject	simserial not found	enketo.ona.io:l3gpOSHKYPOOOC0z	phonenumber not found	HLC_254_TS2	TS2	AK	12.320727 107.029779 0 0	12.320727	107.029779	0	0	I7 - PIRK (new) + ETO x0wash CIVILIAN + PICARIDIN20%	Dyna Doum	11/10/21	15:56:00.000+07:00	27.7	79	No	0.5	http://classic.ona.io/api/v1/files/23049770?filename=biteproject/attachments/564399_a99ZQRMc8fYGJ8wkJSqCYk/254.TS2-14_2_22.JPG	n/a	vroWbMoEfNt7afmcrta5a2	uuid:117bee94-1aa8-46fb-a26f-a951da287f2e	88542959	117bee94-1aa8-46fb-a26f-a951da287f2e	2021-11-11T07:03:21	2021-11-11T07:03:21			vroWbMoEfNt7afmcrta5a2	55	biteproject	1	1	TRUE	564399
2021-11-11T14:03:11.279+07:00	2021-11-11T14:04:04.659+07:00	biteproject	simserial not found	enketo.ona.io:l3gpOSHKYPOOOC0z	phonenumber not found	HLC_255_TS3	TS3	AK	12.320964 107.029635 0 0	12.320964	107.029635	0	0	I1 - PIRK	Dyna Doum	11/10/21	15:54:00.000+07:00	27.3	79	No	0.4	http://classic.ona.io/api/v1/files/23049776?filename=biteproject/attachments/564399_a99ZQRMc8fYGJ8wkJSqCYk/255.TS3-14_3_19.JPG	n/a	vroWbMoEfNt7afmcrta5a2	uuid:190da4fc-d67b-4649-8cbe-8c2705891c53	88542973	190da4fc-d67b-4649-8cbe-8c2705891c53	2021-11-11T07:04:15	2021-11-11T07:04:15			vroWbMoEfNt7afmcrta5a2	53	biteproject	1	1	TRUE	564399
2021-11-11T14:04:04.791+07:00	2021-11-11T14:05:03.739+07:00	biteproject	simserial not found	enketo.ona.io:l3gpOSHKYPOOOC0z	phonenumber not found	HLC_256_TS4	TS4	AK	12.321268 107.029355 0 0	12.321268	107.029355	0	0	I2 - ETO x0wash CIVILIAN + PICARIDIN20%	Dyna Doum	11/10/21	17:42:00.000+07:00	24	88	No	0.5	http://classic.ona.io/api/v1/files/23049784?filename=biteproject/attachments/564399_a99ZQRMc8fYGJ8wkJSqCYk/256.TS4-14_4_15.JPG	n/a	vroWbMoEfNt7afmcrta5a2	uuid:64ef4772-2797-4b76-a6a3-998866cfd791	88542997	64ef4772-2797-4b76-a6a3-998866cfd791	2021-11-11T07:05:14	2021-11-11T07:05:14			vroWbMoEfNt7afmcrta5a2	59	biteproject	1	1	TRUE	564399
2021-11-11T14:05:03.874+07:00	2021-11-11T14:06:03.017+07:00	biteproject	simserial not found	enketo.ona.io:l3gpOSHKYPOOOC0z	phonenumber not found	HLC_257_TS5	TS5	AK	12.321508 107.02962 0 0	12.321508	107.02962	0	0	I3 - ETO x20wash RANGER + PICARIDIN20%	Dyna Doum	11/10/21	17:42:00.000+07:00	24	88	No	0.5	http://classic.ona.io/api/v1/files/23049796?filename=biteproject/attachments/564399_a99ZQRMc8fYGJ8wkJSqCYk/257.TS5-14_5_13.JPG	n/a	vroWbMoEfNt7afmcrta5a2	uuid:7f7e389c-09f8-4fe6-8184-de48d16c6a98	88543048	7f7e389c-09f8-4fe6-8184-de48d16c6a98	2021-11-11T07:06:13	2021-11-11T07:06:13			vroWbMoEfNt7afmcrta5a2	60	biteproject	1	1	TRUE	564399
2021-11-11T14:06:03.153+07:00	2021-11-11T14:06:53.900+07:00	biteproject	simserial not found	enketo.ona.io:l3gpOSHKYPOOOC0z	phonenumber not found	HLC_258_TS6	TS6	AK	12.321557 107.029817 0 0	12.321557	107.029817	0	0	I4 - Negative Control	Dyna Doum	11/10/21	17:42:00.000+07:00	24	88	No	0.5	http://classic.ona.io/api/v1/files/23049811?filename=biteproject/attachments/564399_a99ZQRMc8fYGJ8wkJSqCYk/258.TS6-14_6_11.JPG	n/a	vroWbMoEfNt7afmcrta5a2	uuid:46a4e320-997d-485f-b8b3-2f16bb43bf76	88543113	46a4e320-997d-485f-b8b3-2f16bb43bf76	2021-11-11T07:07:05	2021-11-11T07:07:05			vroWbMoEfNt7afmcrta5a2	50	biteproject	1	1	TRUE	564399
2021-11-11T14:06:54.035+07:00	2021-11-11T14:07:45.027+07:00	biteproject	simserial not found	enketo.ona.io:l3gpOSHKYPOOOC0z	phonenumber not found	HLC_259_TS7	TS7	AK	12.321176 107.029935 0 0	12.321176	107.029935	0	0	I5 - ETO x0wash RANGER + PICARIDIN20%	Dyna Doum	11/10/21	05:42:00.000+07:00	24	88	No	0.5	http://classic.ona.io/api/v1/files/23049818?filename=biteproject/attachments/564399_a99ZQRMc8fYGJ8wkJSqCYk/259.TS7-14_7_3.JPG	n/a	vroWbMoEfNt7afmcrta5a2	uuid:8bd7ac83-e35b-488c-8792-319facbf6834	88543156	8bd7ac83-e35b-488c-8792-319facbf6834	2021-11-11T07:07:57	2021-11-11T07:07:57			vroWbMoEfNt7afmcrta5a2	51	biteproject	1	1	TRUE	564399
2021-11-11T14:07:45.166+07:00	2021-11-12T10:25:49.297+07:00	biteproject	simserial not found	enketo.ona.io:l3gpOSHKYPOOOC0z	phonenumber not found	HLC_260_TS1	TS1	AK	12.320534 107.029942 0 0	12.320534	107.029942	0	0	I6- ETO x20wash CIVILIAN + PICARIDIN20%	Dyna Doum	11/11/21	17:44:00.000+07:00	23	92	No	0.5	http://classic.ona.io/api/v1/files/23069775?filename=biteproject/attachments/564399_a99ZQRMc8fYGJ8wkJSqCYk/HLC260.TS1-10_25_37.JPG	n/a	vroWbMoEfNt7afmcrta5a2	uuid:3de6c6d1-e21b-484e-a697-ae988cd48902	88578686	3de6c6d1-e21b-484e-a697-ae988cd48902	2021-11-12T03:26:01	2021-11-12T03:26:01			vroWbMoEfNt7afmcrta5a2	73084	biteproject	1	1	TRUE	564399
2021-11-12T10:25:49.434+07:00	2021-11-12T10:26:42.475+07:00	biteproject	simserial not found	enketo.ona.io:l3gpOSHKYPOOOC0z	phonenumber not found	HLC_261_TS2	TS2	AK	12.320727 107.029779 0 0	12.320727	107.029779	0	0	I7 - PIRK (new) + ETO x0wash CIVILIAN + PICARIDIN20%	Dyna Doum	11/11/21	15:50:00.000+07:00	25.9	87	No	1.2	http://classic.ona.io/api/v1/files/23069781?filename=biteproject/attachments/564399_a99ZQRMc8fYGJ8wkJSqCYk/HLC261.TS2-10_25_55.JPG	n/a	vroWbMoEfNt7afmcrta5a2	uuid:5e8dfd27-1c98-4f1f-9ef5-04081a84259d	88578690	5e8dfd27-1c98-4f1f-9ef5-04081a84259d	2021-11-12T03:26:54	2021-11-12T03:26:54			vroWbMoEfNt7afmcrta5a2	53	biteproject	1	1	TRUE	564399
2021-11-12T10:26:42.626+07:00	2021-11-12T10:27:35.607+07:00	biteproject	simserial not found	enketo.ona.io:l3gpOSHKYPOOOC0z	phonenumber not found	HLC_262_TS3	TS3	AK	12.320964 107.029635 0 0	12.320964	107.029635	0	0	I1 - PIRK	Dyna Doum	11/11/21	17:48:00.000+07:00	25.1	88	No	1.1	http://classic.ona.io/api/v1/files/23069782?filename=biteproject/attachments/564399_a99ZQRMc8fYGJ8wkJSqCYk/HLC262.TS3-10_26_47.JPG	n/a	vroWbMoEfNt7afmcrta5a2	uuid:554f43b8-9edf-4917-9c0a-0d502fe24ff6	88578691	554f43b8-9edf-4917-9c0a-0d502fe24ff6	2021-11-12T03:27:46	2021-11-12T03:27:46			vroWbMoEfNt7afmcrta5a2	53	biteproject	1	1	TRUE	564399
2021-11-12T10:27:35.743+07:00	2021-11-12T10:28:32.320+07:00	biteproject	simserial not found	enketo.ona.io:l3gpOSHKYPOOOC0z	phonenumber not found	HLC_263_TS4	TS4	AK	12.321268 107.029355 0 0	12.321268	107.029355	0	0	I2 - ETO x0wash CIVILIAN + PICARIDIN20%	Dyna Doum	11/11/21	17:44:00.000+07:00	23	92	No	0.5	http://classic.ona.io/api/v1/files/23069788?filename=biteproject/attachments/564399_a99ZQRMc8fYGJ8wkJSqCYk/HLC263.TS4-10_27_43.JPG	n/a	vroWbMoEfNt7afmcrta5a2	uuid:92db52e0-545c-4743-938a-7a08cfc1303b	88578700	92db52e0-545c-4743-938a-7a08cfc1303b	2021-11-12T03:28:43	2021-11-12T03:28:43			vroWbMoEfNt7afmcrta5a2	57	biteproject	1	1	TRUE	564399
2021-11-12T10:28:32.459+07:00	2021-11-12T10:29:24.740+07:00	biteproject	simserial not found	enketo.ona.io:l3gpOSHKYPOOOC0z	phonenumber not found	HLC_264_TS5	TS5	AK	12.321508 107.02962 0 0	12.321508	107.02962	0	0	I3 - ETO x20wash RANGER + PICARIDIN20%	Dyna Doum	11/11/21	17:44:00.000+07:00	23	92	No	0.5	http://classic.ona.io/api/v1/files/23069789?filename=biteproject/attachments/564399_a99ZQRMc8fYGJ8wkJSqCYk/HLC264.TS5-10_28_41.JPG	n/a	vroWbMoEfNt7afmcrta5a2	uuid:c85ecca5-9823-4fa3-8641-470135142162	88578705	c85ecca5-9823-4fa3-8641-470135142162	2021-11-12T03:29:35	2021-11-12T03:29:35			vroWbMoEfNt7afmcrta5a2	52	biteproject	1	1	TRUE	564399
2021-11-12T10:29:24.875+07:00	2021-11-12T10:30:16.500+07:00	biteproject	simserial not found	enketo.ona.io:l3gpOSHKYPOOOC0z	phonenumber not found	HLC_265_TS6	TS6	AK	12.321557 107.029817 0 0	12.321557	107.029817	0	0	I4 - Negative Control	Dyna Doum	11/11/21	17:44:00.000+07:00	23	92	No	0.5	http://classic.ona.io/api/v1/files/23069790?filename=biteproject/attachments/564399_a99ZQRMc8fYGJ8wkJSqCYk/HLC265.TS6-10_29_30.JPG	n/a	vroWbMoEfNt7afmcrta5a2	uuid:28cff0fb-89ad-4378-93cd-2cf8154e3388	88578708	28cff0fb-89ad-4378-93cd-2cf8154e3388	2021-11-12T03:30:35	2021-11-12T03:30:35			vroWbMoEfNt7afmcrta5a2	52	biteproject	1	1	TRUE	564399
2021-11-12T10:30:16.638+07:00	2021-11-12T10:32:35.328+07:00	biteproject	simserial not found	enketo.ona.io:l3gpOSHKYPOOOC0z	phonenumber not found	HLC_266_TS7	TS7	AK	12.321176 107.029935 0 0	12.321176	107.029935	0	0	I5 - ETO x0wash RANGER + PICARIDIN20%	Dyna Doum	11/11/21	17:44:00.000+07:00	23	92	No	0.5	http://classic.ona.io/api/v1/files/23069791?filename=biteproject/attachments/564399_a99ZQRMc8fYGJ8wkJSqCYk/HLC266.TS7-10_31_7.JPG	n/a	vroWbMoEfNt7afmcrta5a2	uuid:f3339963-4674-48d1-a247-028fd6c558e0	88578711	f3339963-4674-48d1-a247-028fd6c558e0	2021-11-12T03:31:22	2021-11-12T03:32:35			vroWbMoEfNt7afmcrta5a2	139	biteproject	1	1	TRUE	564399
2021-11-12T10:31:09.519+07:00	2021-11-13T09:35:39.173+07:00	biteproject	simserial not found	enketo.ona.io:l3gpOSHKYPOOOC0z	phonenumber not found	HLC_267_TS1	TS1	AK	12.320534 107.029942 0 0	12.320534	107.029942	0	0	I6- ETO x20wash CIVILIAN + PICARIDIN20%	Dyna Doum	11/12/21	17:40:00.000+07:00	26.6	75	No	1.6	http://classic.ona.io/api/v1/files/23089535?filename=biteproject/attachments/564399_a99ZQRMc8fYGJ8wkJSqCYk/HLC267.TS1-9_35_37.JPG	n/a	vroWbMoEfNt7afmcrta5a2	uuid:87a1b56c-563a-46e4-9b98-c9a5750f774f	88611447	87a1b56c-563a-46e4-9b98-c9a5750f774f	2021-11-13T02:35:52	2021-11-13T02:35:52			vroWbMoEfNt7afmcrta5a2	83070	biteproject	1	1	TRUE	564399
2021-11-13T09:35:39.324+07:00	2021-11-13T09:36:31.800+07:00	biteproject	simserial not found	enketo.ona.io:l3gpOSHKYPOOOC0z	phonenumber not found	HLC_268_TS2	TS2	AK	12.320727 107.029779 0 0	12.320727	107.029779	0	0	I7 - PIRK (new) + ETO x0wash CIVILIAN + PICARIDIN20%	Dyna Doum	11/12/21	16:00:00.000+07:00	29.7	74	No	1.9	http://classic.ona.io/api/v1/files/23089536?filename=biteproject/attachments/564399_a99ZQRMc8fYGJ8wkJSqCYk/HLC268.TS2-9_35_44.JPG	n/a	vroWbMoEfNt7afmcrta5a2	uuid:f46ad01b-2a54-4030-8f97-02e1d44e63d3	88611449	f46ad01b-2a54-4030-8f97-02e1d44e63d3	2021-11-13T02:36:43	2021-11-13T02:36:43			vroWbMoEfNt7afmcrta5a2	52	biteproject	1	1	TRUE	564399
2021-11-13T09:36:31.935+07:00	2021-11-13T09:37:31.755+07:00	biteproject	simserial not found	enketo.ona.io:l3gpOSHKYPOOOC0z	phonenumber not found	HLC_269_TS3	TS3	AK	12.320964 107.029635 0 0	12.320964	107.029635	0	0	I1 - PIRK	Dyna Doum	11/12/21	15:57:00.000+07:00	28.2	77	No	2.3	http://classic.ona.io/api/v1/files/23089537?filename=biteproject/attachments/564399_a99ZQRMc8fYGJ8wkJSqCYk/HLC269.TS3-9_36_42.JPG	n/a	vroWbMoEfNt7afmcrta5a2	uuid:2310518f-9f12-4745-878e-68979e531021	88611452	2310518f-9f12-4745-878e-68979e531021	2021-11-13T02:37:42	2021-11-13T02:37:42			vroWbMoEfNt7afmcrta5a2	60	biteproject	1	1	TRUE	564399
2021-11-13T09:37:31.891+07:00	2021-11-13T09:38:29.472+07:00	biteproject	simserial not found	enketo.ona.io:l3gpOSHKYPOOOC0z	phonenumber not found	HLC_270_TS4	TS4	AK	12.321268 107.029355 0 0	12.321268	107.029355	0	0	I2 - ETO x0wash CIVILIAN + PICARIDIN20%	Dyna Doum	11/12/21	17:40:00.000+07:00	26.6	75	No	1.6	http://classic.ona.io/api/v1/files/23089538?filename=biteproject/attachments/564399_a99ZQRMc8fYGJ8wkJSqCYk/HLC270.TS4-9_37_41.JPG	n/a	vroWbMoEfNt7afmcrta5a2	uuid:49fc2f4e-2dd2-4f64-a366-98f472fa8179	88611456	49fc2f4e-2dd2-4f64-a366-98f472fa8179	2021-11-13T02:38:40	2021-11-13T02:38:40			vroWbMoEfNt7afmcrta5a2	58	biteproject	1	1	TRUE	564399
2021-11-13T09:38:29.604+07:00	2021-11-13T09:39:15.184+07:00	biteproject	simserial not found	enketo.ona.io:l3gpOSHKYPOOOC0z	phonenumber not found	HLC_271_TS5	TS5	AK	12.321508 107.02962 0 0	12.321508	107.02962	0	0	I3 - ETO x20wash RANGER + PICARIDIN20%	Dyna Doum	11/12/21	17:40:00.000+07:00	26.6	75	No	1.6	http://classic.ona.io/api/v1/files/23089539?filename=biteproject/attachments/564399_a99ZQRMc8fYGJ8wkJSqCYk/HLC271.TS5-9_38_38.JPG	n/a	vroWbMoEfNt7afmcrta5a2	uuid:1702bc81-bc48-45c2-ba0b-684525e46a76	88611457	1702bc81-bc48-45c2-ba0b-684525e46a76	2021-11-13T02:39:26	2021-11-13T02:39:26			vroWbMoEfNt7afmcrta5a2	46	biteproject	1	1	TRUE	564399
2021-11-13T09:39:15.315+07:00	2021-11-13T09:40:19.519+07:00	biteproject	simserial not found	enketo.ona.io:l3gpOSHKYPOOOC0z	phonenumber not found	HLC_272_TS6	TS6	AK	12.321557 107.029817 0 0	12.321557	107.029817	0	0	I4 - Negative Control	Dyna Doum	11/12/21	17:40:00.000+07:00	26.6	75	No	1.6	http://classic.ona.io/api/v1/files/23089540?filename=biteproject/attachments/564399_a99ZQRMc8fYGJ8wkJSqCYk/HLC272.TS6-9_39_21.JPG	n/a	vroWbMoEfNt7afmcrta5a2	uuid:0e7899ee-7b31-4da2-a2e2-2209118159e7	88611462	0e7899ee-7b31-4da2-a2e2-2209118159e7	2021-11-13T02:40:31	2021-11-13T02:40:31			vroWbMoEfNt7afmcrta5a2	64	biteproject	1	1	TRUE	564399
2021-11-13T09:40:19.659+07:00	2021-11-13T09:41:23.741+07:00	biteproject	simserial not found	enketo.ona.io:l3gpOSHKYPOOOC0z	phonenumber not found	HLC_273_TS7	TS7	AK	12.321176 107.029935 0 0	12.321176	107.029935	0	0	I5 - ETO x0wash RANGER + PICARIDIN20%	Dyna Doum	11/12/21	17:40:00.000+07:00	26.6	75	No	1.6	http://classic.ona.io/api/v1/files/23089541?filename=biteproject/attachments/564399_a99ZQRMc8fYGJ8wkJSqCYk/HLC273.TS7-9_40_25.JPG	n/a	vroWbMoEfNt7afmcrta5a2	uuid:90853749-4be0-4231-b09e-a2f2200307ad	88611468	90853749-4be0-4231-b09e-a2f2200307ad	2021-11-13T02:41:36	2021-11-13T02:41:36			vroWbMoEfNt7afmcrta5a2	64	biteproject	1	1	TRUE	564399
2021-11-13T09:41:23.875+07:00	2021-11-14T10:02:12.959+07:00	biteproject	simserial not found	enketo.ona.io:l3gpOSHKYPOOOC0z	phonenumber not found	HLC_274_TS1	TS1	AK	12.320534 107.029942 0 0	12.320534	107.029942	0	0	I6- ETO x20wash CIVILIAN + PICARIDIN20%	Dyna Doum	11/13/21	17:40:00.000+07:00	23.7	90	Yes	1.8	http://classic.ona.io/api/v1/files/23098943?filename=biteproject/attachments/564399_a99ZQRMc8fYGJ8wkJSqCYk/HLC274.TS1-10_2_2.JPG	n/a	vroWbMoEfNt7afmcrta5a2	uuid:741338ca-041d-43aa-8ebc-f79660763f73	88635260	741338ca-041d-43aa-8ebc-f79660763f73	2021-11-14T03:02:25	2021-11-14T03:02:25			vroWbMoEfNt7afmcrta5a2	87649	biteproject	1	1	TRUE	564399
2021-11-14T10:02:13.100+07:00	2021-11-14T10:03:10.090+07:00	biteproject	simserial not found	enketo.ona.io:l3gpOSHKYPOOOC0z	phonenumber not found	HLC_275_TS2	TS2	AK	12.320727 107.029779 0 0	12.320727	107.029779	0	0	I7 - PIRK (new) + ETO x0wash CIVILIAN + PICARIDIN20%	Dyna Doum	11/13/21	16:05:00.000+07:00	28.4	76	No	0.5	http://classic.ona.io/api/v1/files/23098947?filename=biteproject/attachments/564399_a99ZQRMc8fYGJ8wkJSqCYk/HLC275.TS12JPG-10_2_17.JPG	n/a	vroWbMoEfNt7afmcrta5a2	uuid:68c021b9-5979-4470-a968-25da14e8730a	88635262	68c021b9-5979-4470-a968-25da14e8730a	2021-11-14T03:03:20	2021-11-14T03:03:20			vroWbMoEfNt7afmcrta5a2	57	biteproject	1	1	TRUE	564399
2021-11-14T10:03:10.222+07:00	2021-11-14T10:04:39.654+07:00	biteproject	simserial not found	enketo.ona.io:l3gpOSHKYPOOOC0z	phonenumber not found	HLC_276_TS3	TS3	AK	12.320964 107.029635 0 0	12.320964	107.029635	0	0	I1 - PIRK	Dyna Doum	11/13/21	16:05:00.000+07:00	28.9	79	No	0.9	http://classic.ona.io/api/v1/files/23098952?filename=biteproject/attachments/564399_a99ZQRMc8fYGJ8wkJSqCYk/HLC276.TS3-10_3_19.JPG	n/a	vroWbMoEfNt7afmcrta5a2	uuid:9e6cef53-5271-463a-9613-a828e1345e90	88635275	9e6cef53-5271-463a-9613-a828e1345e90	2021-11-14T03:04:52	2021-11-14T03:04:52			vroWbMoEfNt7afmcrta5a2	89	biteproject	1	1	TRUE	564399
2021-11-14T10:04:39.794+07:00	2021-11-14T10:05:29.803+07:00	biteproject	simserial not found	enketo.ona.io:l3gpOSHKYPOOOC0z	phonenumber not found	HLC_277_TS4	TS4	AK	12.321268 107.029355 0 0	12.321268	107.029355	0	0	I2 - ETO x0wash CIVILIAN + PICARIDIN20%	Dyna Doum	11/13/21	17:40:00.000+07:00	23.7	90	Yes	1.8	http://classic.ona.io/api/v1/files/23098953?filename=biteproject/attachments/564399_a99ZQRMc8fYGJ8wkJSqCYk/HLC277.TS4-10_4_45.JPG	n/a	vroWbMoEfNt7afmcrta5a2	uuid:21e93d70-1a35-4e15-b4d8-a1fc030dfb0b	88635277	21e93d70-1a35-4e15-b4d8-a1fc030dfb0b	2021-11-14T03:05:40	2021-11-14T03:05:40			vroWbMoEfNt7afmcrta5a2	50	biteproject	1	1	TRUE	564399
2021-11-14T10:05:29.928+07:00	2021-11-14T10:07:40.844+07:00	biteproject	simserial not found	enketo.ona.io:l3gpOSHKYPOOOC0z	phonenumber not found	HLC_278_TS5	TS5	AK	12.321508 107.02962 0 0	12.321508	107.02962	0	0	I3 - ETO x20wash RANGER + PICARIDIN20%	Dyna Doum	11/13/21	17:40:00.000+07:00	23.7	90	Yes	1.8	http://classic.ona.io/api/v1/files/23098954?filename=biteproject/attachments/564399_a99ZQRMc8fYGJ8wkJSqCYk/HLC278.TS5-10_5_35.JPG	n/a	vroWbMoEfNt7afmcrta5a2	uuid:853f5a05-f71f-4da0-998c-8b03387ec49f	88635282	853f5a05-f71f-4da0-998c-8b03387ec49f	2021-11-14T03:07:54	2021-11-14T03:07:54			vroWbMoEfNt7afmcrta5a2	131	biteproject	1	1	TRUE	564399
2021-11-14T10:07:40.978+07:00	2021-11-14T10:10:29.878+07:00	biteproject	simserial not found	enketo.ona.io:l3gpOSHKYPOOOC0z	phonenumber not found	HLC_279_TS6	TS6	AK	12.321557 107.029817 0 0	12.321557	107.029817	0	0	I4 - Negative Control	Dyna Doum	11/13/21	17:40:00.000+07:00	23.7	90	Yes	1.8	http://classic.ona.io/api/v1/files/23098955?filename=biteproject/attachments/564399_a99ZQRMc8fYGJ8wkJSqCYk/HLC279.TS6-10_7_47.JPG	n/a	vroWbMoEfNt7afmcrta5a2	uuid:2b6f45c6-69a8-4a1e-80e8-3819ad64fae4	88635284	2b6f45c6-69a8-4a1e-80e8-3819ad64fae4	2021-11-14T03:08:41	2021-11-14T03:10:30			vroWbMoEfNt7afmcrta5a2	169	biteproject	1	1	TRUE	564399
2021-11-14T10:08:30.242+07:00	2021-11-14T10:09:28.196+07:00	biteproject	simserial not found	enketo.ona.io:l3gpOSHKYPOOOC0z	phonenumber not found	HLC_280_TS7	TS7	AK	12.321176 107.029935 0 0	12.321176	107.029935	0	0	I5 - ETO x0wash RANGER + PICARIDIN20%	Dyna Doum	11/13/21	17:40:00.000+07:00	23.7	90	Yes	1.8	http://classic.ona.io/api/v1/files/23098956?filename=biteproject/attachments/564399_a99ZQRMc8fYGJ8wkJSqCYk/HLC280.TS7-10_8_36.JPG	n/a	vroWbMoEfNt7afmcrta5a2	uuid:1db59abb-933b-4242-a28a-9259227ad778	88635287	1db59abb-933b-4242-a28a-9259227ad778	2021-11-14T03:09:39	2021-11-14T03:09:39			vroWbMoEfNt7afmcrta5a2	58	biteproject	1	1	TRUE	564399
2021-11-14T10:09:28.329+07:00	2021-11-15T16:06:22.714+07:00	biteproject	simserial not found	enketo.ona.io:l3gpOSHKYPOOOC0z	phonenumber not found	HLC_281_TS1	TS1	AK	12.320534 107.029942 0 0	12.320534	107.029942	0	0	I6- ETO x20wash CIVILIAN + PICARIDIN20%	Dyna Doum	11/14/21	17:39:00.000+07:00	23	93	No	1	http://classic.ona.io/api/v1/files/23112015?filename=biteproject/attachments/564399_a99ZQRMc8fYGJ8wkJSqCYk/HLC281.TS1-16_6_21.JPG	n/a	vroWbMoEfNt7afmcrta5a2	uuid:0113fed3-59f1-49ae-a04d-1e8f718bc23c	88670759	0113fed3-59f1-49ae-a04d-1e8f718bc23c	2021-11-15T09:06:34	2021-11-15T09:06:34			vroWbMoEfNt7afmcrta5a2	107814	biteproject	1	1	TRUE	564399
2021-11-15T16:06:22.850+07:00	2021-11-15T16:07:15.535+07:00	biteproject	simserial not found	enketo.ona.io:l3gpOSHKYPOOOC0z	phonenumber not found	HLC_282_TS2	TS2	AK	12.320727 107.029779 0 0	12.320727	107.029779	0	0	I7 - PIRK (new) + ETO x0wash CIVILIAN + PICARIDIN20%	Dyna Doum	11/14/21	15:46:00.000+07:00	27.6	78	No	1.3	http://classic.ona.io/api/v1/files/23112029?filename=biteproject/attachments/564399_a99ZQRMc8fYGJ8wkJSqCYk/HLC282.TS2-16_6_27.JPG	n/a	vroWbMoEfNt7afmcrta5a2	uuid:0531cda7-b0d1-4cc1-8bc3-2eecb772949c	88670803	0531cda7-b0d1-4cc1-8bc3-2eecb772949c	2021-11-15T09:07:26	2021-11-15T09:07:26			vroWbMoEfNt7afmcrta5a2	53	biteproject	1	1	TRUE	564399
2021-11-15T16:07:15.669+07:00	2021-11-15T16:08:10.484+07:00	biteproject	simserial not found	enketo.ona.io:l3gpOSHKYPOOOC0z	phonenumber not found	HLC_283_TS3	TS3	AK	12.320964 107.029635 0 0	12.320964	107.029635	0	0	I1 - PIRK	Dyna Doum	11/14/21	15:44:00.000+07:00	28	80	No	1.5	http://classic.ona.io/api/v1/files/23112043?filename=biteproject/attachments/564399_a99ZQRMc8fYGJ8wkJSqCYk/HLC283.TS3-16_7_21.JPG	n/a	vroWbMoEfNt7afmcrta5a2	uuid:78f1c051-21a5-43d5-9481-35d8527af8d5	88670830	78f1c051-21a5-43d5-9481-35d8527af8d5	2021-11-15T09:08:21	2021-11-15T09:08:21			vroWbMoEfNt7afmcrta5a2	55	biteproject	1	1	TRUE	564399
2021-11-15T16:08:10.627+07:00	2021-11-15T16:12:57.388+07:00	biteproject	simserial not found	enketo.ona.io:l3gpOSHKYPOOOC0z	phonenumber not found	HLC_284_TS4	TS4	AK	12.321268 107.029355 0 0	12.321268	107.029355	0	0	I2 - ETO x0wash CIVILIAN + PICARIDIN20%	Dyna Doum	11/14/21	17:39:00.000+07:00	23	93	No	1	http://classic.ona.io/api/v1/files/23112066?filename=biteproject/attachments/564399_a99ZQRMc8fYGJ8wkJSqCYk/HLC284.TS4-16_8_18.JPG	n/a	vroWbMoEfNt7afmcrta5a2	uuid:a780dd77-e5a4-4a49-8452-fbe874969e42	88670877	a780dd77-e5a4-4a49-8452-fbe874969e42	2021-11-15T09:09:15	2021-11-15T09:12:57			vroWbMoEfNt7afmcrta5a2	287	biteproject	1	1	TRUE	564399
2021-11-15T16:09:05.153+07:00	2021-11-15T16:09:50.301+07:00	biteproject	simserial not found	enketo.ona.io:l3gpOSHKYPOOOC0z	phonenumber not found	HLC_285_TS5	TS5	AK	12.321508 107.02962 0 0	12.321508	107.02962	0	0	I3 - ETO x20wash RANGER + PICARIDIN20%	Dyna Doum	11/14/21	17:39:00.000+07:00	23	93	No	1	http://classic.ona.io/api/v1/files/23112077?filename=biteproject/attachments/564399_a99ZQRMc8fYGJ8wkJSqCYk/HLC285.TS5-16_9_13.JPG	n/a	vroWbMoEfNt7afmcrta5a2	uuid:7d0da402-efe9-4a38-9e1a-8214161a95e6	88670902	7d0da402-efe9-4a38-9e1a-8214161a95e6	2021-11-15T09:10:01	2021-11-15T09:10:01			vroWbMoEfNt7afmcrta5a2	45	biteproject	1	1	TRUE	564399
2021-11-15T16:09:50.438+07:00	2021-11-15T16:10:39.689+07:00	biteproject	simserial not found	enketo.ona.io:l3gpOSHKYPOOOC0z	phonenumber not found	HLC_286_TS6	TS6	AK	12.321557 107.029817 0 0	12.321557	107.029817	0	0	I4 - Negative Control	Dyna Doum	11/14/21	17:39:00.000+07:00	23	93	No	1	http://classic.ona.io/api/v1/files/23112089?filename=biteproject/attachments/564399_a99ZQRMc8fYGJ8wkJSqCYk/HLC286.TS6-16_10_0.JPG	n/a	vroWbMoEfNt7afmcrta5a2	uuid:ad0fe8cc-4779-42b2-9c62-791ecb04f275	88670926	ad0fe8cc-4779-42b2-9c62-791ecb04f275	2021-11-15T09:10:50	2021-11-15T09:10:50			vroWbMoEfNt7afmcrta5a2	49	biteproject	1	1	TRUE	564399
2021-11-15T16:10:39.825+07:00	2021-11-15T16:11:34.788+07:00	biteproject	simserial not found	enketo.ona.io:l3gpOSHKYPOOOC0z	phonenumber not found	HLC_287_TS7	TS7	AK	12.321176 107.029935 0 0	12.321176	107.029935	0	0	I5 - ETO x0wash RANGER + PICARIDIN20%	Dyna Doum	11/14/21	17:39:00.000+07:00	23	93	No	1	http://classic.ona.io/api/v1/files/23112107?filename=biteproject/attachments/564399_a99ZQRMc8fYGJ8wkJSqCYk/HLC287.TS7-16_10_46.JPG	n/a	vroWbMoEfNt7afmcrta5a2	uuid:7b692d36-325d-4cd8-b22c-79df55554dca	88670958	7b692d36-325d-4cd8-b22c-79df55554dca	2021-11-15T09:11:45	2021-11-15T09:11:45			vroWbMoEfNt7afmcrta5a2	55	biteproject	1	1	TRUE	564399
2021-11-15T16:11:35.058+07:00	2021-11-16T16:10:50.439+07:00	biteproject	simserial not found	enketo.ona.io:l3gpOSHKYPOOOC0z	phonenumber not found	HLC_288_TS1	TS1	AK	12.320534 107.029942 0 0	12.320534	107.029942	0	0	I6- ETO x20wash CIVILIAN + PICARIDIN20%	Dyna Doum	11/15/21	17:40:00.000+07:00	24.5	88	No	2	http://classic.ona.io/api/v1/files/23134948?filename=biteproject/attachments/564399_a99ZQRMc8fYGJ8wkJSqCYk/HLC288.TS1-16_10_48.JPG	n/a	vroWbMoEfNt7afmcrta5a2	uuid:f2e9c2de-9803-4272-b001-d0a6453c52a7	88714952	f2e9c2de-9803-4272-b001-d0a6453c52a7	2021-11-16T09:11:04	2021-11-16T09:11:04			vroWbMoEfNt7afmcrta5a2	86355	biteproject	1	1	TRUE	564399
2021-11-16T16:10:50.577+07:00	2021-11-16T16:11:41.199+07:00	biteproject	simserial not found	enketo.ona.io:l3gpOSHKYPOOOC0z	phonenumber not found	HLC_289_TS2	TS2	AK	12.320727 107.029779 0 0	12.320727	107.029779	0	0	I7 - PIRK (new) + ETO x0wash CIVILIAN + PICARIDIN20%	Dyna Doum	11/15/21	15:55:00.000+07:00	29.1	82	No	0.8	http://classic.ona.io/api/v1/files/23134955?filename=biteproject/attachments/564399_a99ZQRMc8fYGJ8wkJSqCYk/HLC289.TS2-16_10_54.JPG	n/a	vroWbMoEfNt7afmcrta5a2	uuid:3e8fcc06-943f-4eb1-9d27-449a0e1bb1de	88714980	3e8fcc06-943f-4eb1-9d27-449a0e1bb1de	2021-11-16T09:11:52	2021-11-16T09:11:52			vroWbMoEfNt7afmcrta5a2	51	biteproject	1	1	TRUE	564399
2021-11-16T16:11:41.412+07:00	2021-11-16T16:12:41.426+07:00	biteproject	simserial not found	enketo.ona.io:l3gpOSHKYPOOOC0z	phonenumber not found	HLC_290_TS3	TS3	AK	12.320964 107.029635 0 0	12.320964	107.029635	0	0	I1 - PIRK	Dyna Doum	11/15/21	15:54:00.000+07:00	28.8	73	No	0.6	http://classic.ona.io/api/v1/files/23134957?filename=biteproject/attachments/564399_a99ZQRMc8fYGJ8wkJSqCYk/HLC290.TS3-16_11_48.JPG	n/a	vroWbMoEfNt7afmcrta5a2	uuid:afd796ea-5483-4610-9f0e-10b33a08d0ab	88714997	afd796ea-5483-4610-9f0e-10b33a08d0ab	2021-11-16T09:12:52	2021-11-16T09:12:52			vroWbMoEfNt7afmcrta5a2	60	biteproject	1	1	TRUE	564399
2021-11-16T16:12:41.562+07:00	2021-11-16T16:17:12.684+07:00	biteproject	simserial not found	enketo.ona.io:l3gpOSHKYPOOOC0z	phonenumber not found	HLC_291_TS4	TS4	AK	12.321268 107.029355 0 0	12.321268	107.029355	0	0	I2 - ETO x0wash CIVILIAN + PICARIDIN20%	Dyna Doum	11/15/21	17:40:00.000+07:00	24.5	88	No	2	http://classic.ona.io/api/v1/files/23134962?filename=biteproject/attachments/564399_a99ZQRMc8fYGJ8wkJSqCYk/HLC291.TS4-16_12_49.JPG	n/a	vroWbMoEfNt7afmcrta5a2	uuid:d13ece1a-8d54-46f3-8411-dde4392e3a82	88715029	d13ece1a-8d54-46f3-8411-dde4392e3a82	2021-11-16T09:13:35	2021-11-16T09:17:12			vroWbMoEfNt7afmcrta5a2	271	biteproject	1	1	TRUE	564399
2021-11-16T16:13:24.744+07:00	2021-11-16T16:14:10.852+07:00	biteproject	simserial not found	enketo.ona.io:l3gpOSHKYPOOOC0z	phonenumber not found	HLC_292_TS5	TS5	AK	12.321508 107.02962 0 0	12.321508	107.02962	0	0	I3 - ETO x20wash RANGER + PICARIDIN20%	Dyna Doum	11/15/21	17:40:00.000+07:00	24.5	88	No	2	http://classic.ona.io/api/v1/files/23134963?filename=biteproject/attachments/564399_a99ZQRMc8fYGJ8wkJSqCYk/HLC292.TS5-16_13_33.JPG	n/a	vroWbMoEfNt7afmcrta5a2	uuid:f40ca969-0ffc-499a-b81e-a4a85950fb90	88715048	f40ca969-0ffc-499a-b81e-a4a85950fb90	2021-11-16T09:14:21	2021-11-16T09:14:21			vroWbMoEfNt7afmcrta5a2	46	biteproject	1	1	TRUE	564399
2021-11-16T16:14:10.982+07:00	2021-11-16T16:17:30.682+07:00	biteproject	simserial not found	enketo.ona.io:l3gpOSHKYPOOOC0z	phonenumber not found	HLC_293_TS6	TS6	AK	12.321557 107.029817 0 0	12.321557	107.029817	0	0	I4 - Negative Control	Dyna Doum	11/15/21	17:40:00.000+07:00	24.5	88	No	2	http://classic.ona.io/api/v1/files/23134969?filename=biteproject/attachments/564399_a99ZQRMc8fYGJ8wkJSqCYk/HLC293.TS6-16_14_18.JPG	n/a	vroWbMoEfNt7afmcrta5a2	uuid:cce7dc39-d347-41c4-ae59-0c41c8105404	88715066	cce7dc39-d347-41c4-ae59-0c41c8105404	2021-11-16T09:15:10	2021-11-16T09:17:30			vroWbMoEfNt7afmcrta5a2	200	biteproject	1	1	TRUE	564399
2021-11-16T16:14:58.240+07:00	2021-11-16T16:15:43.986+07:00	biteproject	simserial not found	enketo.ona.io:l3gpOSHKYPOOOC0z	phonenumber not found	HLC_294_TS7	TS7	AK	12.321176 107.029935 0 0	12.321176	107.029935	0	0	I5 - ETO x0wash RANGER + PICARIDIN20%	Dyna Doum	11/15/21	17:40:00.000+07:00	24.5	88	No	2	http://classic.ona.io/api/v1/files/23134976?filename=biteproject/attachments/564399_a99ZQRMc8fYGJ8wkJSqCYk/HLC294.TS7-16_15_6.JPG	n/a	vroWbMoEfNt7afmcrta5a2	uuid:85d52fcc-1dbf-4b18-a623-f3f76b95fc41	88715081	85d52fcc-1dbf-4b18-a623-f3f76b95fc41	2021-11-16T09:15:55	2021-11-16T09:15:55			vroWbMoEfNt7afmcrta5a2	45	biteproject	1	1	TRUE	564399
2021-11-16T16:15:44.123+07:00	2021-11-19T14:13:36.240+07:00	biteproject	simserial not found	enketo.ona.io:l3gpOSHKYPOOOC0z	phonenumber not found	HLC_295_TS1	TS1	AK	12.320534 107.029942 0 0	12.320534	107.029942	0	0	I7 - PIRK (new) + ETO x0wash CIVILIAN + PICARIDIN20%	Dyna Doum	11/18/21	15:44:00.000+07:00	29.8	75	No	1.3	http://classic.ona.io/api/v1/files/23212054?filename=biteproject/attachments/564399_a99ZQRMc8fYGJ8wkJSqCYk/HLC295.TS1-14_13_34.JPG	n/a	vroWbMoEfNt7afmcrta5a2	uuid:60ae40b1-1208-4871-be80-26c9413818c2	88857347	60ae40b1-1208-4871-be80-26c9413818c2	2021-11-19T07:13:48	2021-11-19T07:13:48			vroWbMoEfNt7afmcrta5a2	251872	biteproject	1	1	TRUE	564399
2021-11-19T14:13:36.376+07:00	2021-11-19T14:14:22.727+07:00	biteproject	simserial not found	enketo.ona.io:l3gpOSHKYPOOOC0z	phonenumber not found	HLC_296_TS2	TS2	AK	12.320727 107.029779 0 0	12.320727	107.029779	0	0	I1 - PIRK	Dyna Doum	11/18/21	15:41:00.000+07:00	29.1	76	No	1.5	http://classic.ona.io/api/v1/files/23212067?filename=biteproject/attachments/564399_a99ZQRMc8fYGJ8wkJSqCYk/HLC296.TS2-14_13_42.JPG	n/a	vroWbMoEfNt7afmcrta5a2	uuid:84eb44fc-1296-45c1-9127-31018a5c5d29	88857382	84eb44fc-1296-45c1-9127-31018a5c5d29	2021-11-19T07:14:33	2021-11-19T07:14:33			vroWbMoEfNt7afmcrta5a2	46	biteproject	1	1	TRUE	564399
2021-11-19T14:14:22.863+07:00	2021-11-19T14:15:12.881+07:00	biteproject	simserial not found	enketo.ona.io:l3gpOSHKYPOOOC0z	phonenumber not found	HLC_297_TS3	TS3	AK	12.320964 107.029635 0 0	12.320964	107.029635	0	0	I2 - ETO x0wash CIVILIAN + PICARIDIN20%	Dyna Doum	11/18/21	17:38:00.000+07:00	24	89	No	1.7	http://classic.ona.io/api/v1/files/23212075?filename=biteproject/attachments/564399_a99ZQRMc8fYGJ8wkJSqCYk/HLC297.TS3-14_14_30.JPG	n/a	vroWbMoEfNt7afmcrta5a2	uuid:673c0af0-f993-492d-8d22-659ae21895a3	88857413	673c0af0-f993-492d-8d22-659ae21895a3	2021-11-19T07:15:25	2021-11-19T07:15:25			vroWbMoEfNt7afmcrta5a2	50	biteproject	1	1	TRUE	564399
2021-11-19T14:15:13.012+07:00	2021-11-19T14:15:59.054+07:00	biteproject	simserial not found	enketo.ona.io:l3gpOSHKYPOOOC0z	phonenumber not found	HLC_298_TS4	TS4	AK	12.321268 107.029355 0 0	12.321268	107.029355	0	0	I3 - ETO x20wash RANGER + PICARIDIN20%	Dyna Doum	11/18/21	17:38:00.000+07:00	24	89	No	1.7	http://classic.ona.io/api/v1/files/23212080?filename=biteproject/attachments/564399_a99ZQRMc8fYGJ8wkJSqCYk/HLC298.TS4-14_15_20.JPG	n/a	vroWbMoEfNt7afmcrta5a2	uuid:f90e6376-4e4a-4118-b26c-b0da6e437439	88857433	f90e6376-4e4a-4118-b26c-b0da6e437439	2021-11-19T07:16:10	2021-11-19T07:16:10			vroWbMoEfNt7afmcrta5a2	46	biteproject	1	1	TRUE	564399
2021-11-19T14:15:59.187+07:00	2021-11-19T14:16:43.779+07:00	biteproject	simserial not found	enketo.ona.io:l3gpOSHKYPOOOC0z	phonenumber not found	HLC_299_TS5	TS5	AK	12.321508 107.02962 0 0	12.321508	107.02962	0	0	I4 - Negative Control	Dyna Doum	11/18/21	17:38:00.000+07:00	24	89	No	1.7	http://classic.ona.io/api/v1/files/23212087?filename=biteproject/attachments/564399_a99ZQRMc8fYGJ8wkJSqCYk/HLC299.TS5-14_16_6.JPG	n/a	vroWbMoEfNt7afmcrta5a2	uuid:4c8caa50-4f98-4e04-a4f1-a58b4d8636ca	88857445	4c8caa50-4f98-4e04-a4f1-a58b4d8636ca	2021-11-19T07:16:55	2021-11-19T07:16:55			vroWbMoEfNt7afmcrta5a2	44	biteproject	1	1	TRUE	564399
2021-11-19T14:16:43.911+07:00	2021-11-19T14:17:35.071+07:00	biteproject	simserial not found	enketo.ona.io:l3gpOSHKYPOOOC0z	phonenumber not found	HLC_300_TS6	TS6	AK	12.321557 107.029817 0 0	12.321557	107.029817	0	0	I5 - ETO x0wash RANGER + PICARIDIN20%	Dyna Doum	11/18/21	17:38:00.000+07:00	24	89	No	1.7	http://classic.ona.io/api/v1/files/23212094?filename=biteproject/attachments/564399_a99ZQRMc8fYGJ8wkJSqCYk/HLC300.TS6-14_16_55.JPG	n/a	vroWbMoEfNt7afmcrta5a2	uuid:24f4f637-8014-4948-9929-fe7851a74680	88857455	24f4f637-8014-4948-9929-fe7851a74680	2021-11-19T07:17:47	2021-11-19T07:17:47			vroWbMoEfNt7afmcrta5a2	52	biteproject	1	1	TRUE	564399
2021-11-19T14:17:35.204+07:00	2021-11-19T14:18:31.949+07:00	biteproject	simserial not found	enketo.ona.io:l3gpOSHKYPOOOC0z	phonenumber not found	HLC_301_TS7	TS7	AK	12.321176 107.029935 0 0	12.321176	107.029935	0	0	I6- ETO x20wash CIVILIAN + PICARIDIN20%	Dyna Doum	11/18/21	17:38:00.000+07:00	24	89	No	1.7	http://classic.ona.io/api/v1/files/23212106?filename=biteproject/attachments/564399_a99ZQRMc8fYGJ8wkJSqCYk/HLC301.TS7-14_17_45.JPG	n/a	vroWbMoEfNt7afmcrta5a2	uuid:b261e6d0-2acd-48b8-bb6f-a903ea52b8c6	88857462	b261e6d0-2acd-48b8-bb6f-a903ea52b8c6	2021-11-19T07:18:43	2021-11-19T07:18:43			vroWbMoEfNt7afmcrta5a2	56	biteproject	1	1	TRUE	564399
2021-11-19T14:18:32.082+07:00	2021-11-20T11:44:20.813+07:00	biteproject	simserial not found	enketo.ona.io:l3gpOSHKYPOOOC0z	phonenumber not found	HLC_302_TS1	TS1	AK	12.320534 107.029942 0 0	12.320534	107.029942	0	0	I7 - PIRK (new) + ETO x0wash CIVILIAN + PICARIDIN20%	Dyna Doum	11/19/21	15:59:00.000+07:00	32.7	72	No	0.4	http://classic.ona.io/api/v1/files/23235798?filename=biteproject/attachments/564399_a99ZQRMc8fYGJ8wkJSqCYk/HLC302.TS1-11_44_18.JPG	n/a	vroWbMoEfNt7afmcrta5a2	uuid:965dd647-57d7-4322-8647-7c734cd35d4d	88896895	965dd647-57d7-4322-8647-7c734cd35d4d	2021-11-20T04:44:33	2021-11-20T04:44:33			vroWbMoEfNt7afmcrta5a2	77148	biteproject	1	1	TRUE	564399
2021-11-20T11:44:20.949+07:00	2021-11-20T11:45:11.653+07:00	biteproject	simserial not found	enketo.ona.io:l3gpOSHKYPOOOC0z	phonenumber not found	HLC_303_TS2	TS2	AK	12.320727 107.029779 0 0	12.320727	107.029779	0	0	I1 - PIRK	Dyna Doum	11/19/21	15:57:00.000+07:00	32	70	No	0.7	http://classic.ona.io/api/v1/files/23235803?filename=biteproject/attachments/564399_a99ZQRMc8fYGJ8wkJSqCYk/HLC303.TS2-11_44_25.JPG	n/a	vroWbMoEfNt7afmcrta5a2	uuid:dbc8acc8-4d29-467d-a6c3-9fc5a40c7d91	88896899	dbc8acc8-4d29-467d-a6c3-9fc5a40c7d91	2021-11-20T04:45:22	2021-11-20T04:45:22			vroWbMoEfNt7afmcrta5a2	51	biteproject	1	1	TRUE	564399
2021-11-20T11:45:11.785+07:00	2021-11-20T11:46:03.402+07:00	biteproject	simserial not found	enketo.ona.io:l3gpOSHKYPOOOC0z	phonenumber not found	HLC_304_TS3	TS3	AK	12.320964 107.029635 0 0	12.320964	107.029635	0	0	I2 - ETO x0wash CIVILIAN + PICARIDIN20%	Dyna Doum	11/19/21	17:37:00.000+07:00	26.4	86	No	0	http://classic.ona.io/api/v1/files/23235807?filename=biteproject/attachments/564399_a99ZQRMc8fYGJ8wkJSqCYk/HLC304.TS3-11_45_18.JPG	n/a	vroWbMoEfNt7afmcrta5a2	uuid:2b7a4608-1a28-4c3e-86c7-9c3d9f2992c9	88896905	2b7a4608-1a28-4c3e-86c7-9c3d9f2992c9	2021-11-20T04:46:14	2021-11-20T04:46:14			vroWbMoEfNt7afmcrta5a2	52	biteproject	1	1	TRUE	564399
2021-11-20T11:46:03.546+07:00	2021-11-20T11:47:00.526+07:00	biteproject	simserial not found	enketo.ona.io:l3gpOSHKYPOOOC0z	phonenumber not found	HLC_305_TS4	TS4	AK	12.321268 107.029355 0 0	12.321268	107.029355	0	0	I3 - ETO x20wash RANGER + PICARIDIN20%	Dyna Doum	11/19/21	17:37:00.000+07:00	26.4	86	No	0	http://classic.ona.io/api/v1/files/23235816?filename=biteproject/attachments/564399_a99ZQRMc8fYGJ8wkJSqCYk/HLC305.TS4-11_46_12.JPG	n/a	vroWbMoEfNt7afmcrta5a2	uuid:65e083eb-b6da-4f64-b881-eb440d1e6636	88896911	65e083eb-b6da-4f64-b881-eb440d1e6636	2021-11-20T04:47:11	2021-11-20T04:47:11			vroWbMoEfNt7afmcrta5a2	57	biteproject	1	1	TRUE	564399
2021-11-20T11:47:00.662+07:00	2021-11-20T11:48:03.871+07:00	biteproject	simserial not found	enketo.ona.io:l3gpOSHKYPOOOC0z	phonenumber not found	HLC_306_TS5	TS5	AK	12.321508 107.02962 0 0	12.321508	107.02962	0	0	I4 - Negative Control	Dyna Doum	11/19/21	17:37:00.000+07:00	26.4	86	No	0	http://classic.ona.io/api/v1/files/23235819?filename=biteproject/attachments/564399_a99ZQRMc8fYGJ8wkJSqCYk/HLC306.TS5-11_47_12.JPG	n/a	vroWbMoEfNt7afmcrta5a2	uuid:1bd52bdf-278e-4b87-b0f6-1f0dc9598692	88896919	1bd52bdf-278e-4b87-b0f6-1f0dc9598692	2021-11-20T04:48:16	2021-11-20T04:48:16			vroWbMoEfNt7afmcrta5a2	63	biteproject	1	1	TRUE	564399
2021-11-20T11:48:04.012+07:00	2021-11-20T11:48:53.177+07:00	biteproject	simserial not found	enketo.ona.io:l3gpOSHKYPOOOC0z	phonenumber not found	HLC_307_TS6	TS6	AK	12.321557 107.029817 0 0	12.321557	107.029817	0	0	I5 - ETO x0wash RANGER + PICARIDIN20%	Dyna Doum	11/19/21	17:37:00.000+07:00	26.4	86	No	0	http://classic.ona.io/api/v1/files/23235826?filename=biteproject/attachments/564399_a99ZQRMc8fYGJ8wkJSqCYk/HLC307.TS6-11_48_13.JPG	n/a	vroWbMoEfNt7afmcrta5a2	uuid:5963f4fe-7480-49e6-9264-ecc2a1599a3b	88896924	5963f4fe-7480-49e6-9264-ecc2a1599a3b	2021-11-20T04:49:03	2021-11-20T04:49:03			vroWbMoEfNt7afmcrta5a2	49	biteproject	1	1	TRUE	564399
2021-11-20T11:48:53.311+07:00	2021-11-20T11:49:43.150+07:00	biteproject	simserial not found	enketo.ona.io:l3gpOSHKYPOOOC0z	phonenumber not found	HLC_308_TS7	TS7	AK	12.321176 107.029935 0 0	12.321176	107.029935	0	0	I6- ETO x20wash CIVILIAN + PICARIDIN20%	Dyna Doum	11/19/21	17:37:00.000+07:00	25.4	86	No	0	http://classic.ona.io/api/v1/files/23235830?filename=biteproject/attachments/564399_a99ZQRMc8fYGJ8wkJSqCYk/HLC308.TS7-11_49_2.JPG	n/a	vroWbMoEfNt7afmcrta5a2	uuid:92f10573-1002-4ddf-b1d2-3b220adde52e	88896928	92f10573-1002-4ddf-b1d2-3b220adde52e	2021-11-20T04:49:54	2021-11-20T04:49:54			vroWbMoEfNt7afmcrta5a2	50	biteproject	1	1	TRUE	564399
2021-11-20T11:49:43.286+07:00	2021-11-21T13:14:05.444+07:00	biteproject	simserial not found	enketo.ona.io:l3gpOSHKYPOOOC0z	phonenumber not found	HLC_309_TS1	TS1	AK	12.320534 107.029942 0 0	12.320534	107.029942	0	0	I7 - PIRK (new) + ETO x0wash CIVILIAN + PICARIDIN20%	Dyna Doum	11/20/21	15:53:00.000+07:00	31.7	79	No	0.3	http://classic.ona.io/api/v1/files/23250083?filename=biteproject/attachments/564399_a99ZQRMc8fYGJ8wkJSqCYk/309.TS1-13_14_3.JPG	n/a	vroWbMoEfNt7afmcrta5a2	uuid:de90128b-f6de-4134-bba9-4f2d23d23a48	88921743	de90128b-f6de-4134-bba9-4f2d23d23a48	2021-11-21T06:14:17	2021-11-21T06:14:17			vroWbMoEfNt7afmcrta5a2	91462	biteproject	1	1	TRUE	564399
2021-11-21T13:14:05.594+07:00	2021-11-21T13:14:53.263+07:00	biteproject	simserial not found	enketo.ona.io:l3gpOSHKYPOOOC0z	phonenumber not found	HLC_310_TS2	TS2	AK	12.320727 107.029779 0 0	12.320727	107.029779	0	0	I1 - PIRK	Dyna Doum	11/20/21	15:50:00.000+07:00	31.3	75	No	0.6	http://classic.ona.io/api/v1/files/23250092?filename=biteproject/attachments/564399_a99ZQRMc8fYGJ8wkJSqCYk/310.TS2-13_14_10.JPG	n/a	vroWbMoEfNt7afmcrta5a2	uuid:102ba222-86b0-4815-93e1-81052a56c4cf	88921753	102ba222-86b0-4815-93e1-81052a56c4cf	2021-11-21T06:15:04	2021-11-21T06:15:04			vroWbMoEfNt7afmcrta5a2	48	biteproject	1	1	TRUE	564399
2021-11-21T13:14:53.418+07:00	2021-11-21T13:15:50.336+07:00	biteproject	simserial not found	enketo.ona.io:l3gpOSHKYPOOOC0z	phonenumber not found	HLC_311_TS3	TS3	AK	12.320964 107.029635 0 0	12.320964	107.029635	0	0	I2 - ETO x0wash CIVILIAN + PICARIDIN20%	Dyna Doum	11/20/21	17:38:00.000+07:00	24.6	91	No	0	http://classic.ona.io/api/v1/files/23250094?filename=biteproject/attachments/564399_a99ZQRMc8fYGJ8wkJSqCYk/311.TS3-13_15_4.JPG	n/a	vroWbMoEfNt7afmcrta5a2	uuid:0dd832c6-d9cc-401c-acbc-b45b41f47f02	88921790	0dd832c6-d9cc-401c-acbc-b45b41f47f02	2021-11-21T06:16:01	2021-11-21T06:16:01			vroWbMoEfNt7afmcrta5a2	57	biteproject	1	1	TRUE	564399
2021-11-21T13:15:50.468+07:00	2021-11-21T13:16:39.705+07:00	biteproject	simserial not found	enketo.ona.io:l3gpOSHKYPOOOC0z	phonenumber not found	HLC_312_TS4	TS4	AK	12.321268 107.029355 0 0	12.321268	107.029355	0	0	I3 - ETO x20wash RANGER + PICARIDIN20%	Dyna Doum	11/20/21	13:03:00.000+07:00	24.6	91	No	0	http://classic.ona.io/api/v1/files/23250095?filename=biteproject/attachments/564399_a99ZQRMc8fYGJ8wkJSqCYk/312.TS4-13_16_0.JPG	n/a	vroWbMoEfNt7afmcrta5a2	uuid:d6e4091f-5511-485b-9df5-48cc20d00336	88921803	d6e4091f-5511-485b-9df5-48cc20d00336	2021-11-21T06:16:50	2021-11-21T06:16:50			vroWbMoEfNt7afmcrta5a2	49	biteproject	1	1	TRUE	564399
2021-11-21T13:16:39.836+07:00	2021-11-21T13:17:27.195+07:00	biteproject	simserial not found	enketo.ona.io:l3gpOSHKYPOOOC0z	phonenumber not found	HLC_313_TS5	TS5	AK	12.321508 107.02962 0 0	12.321508	107.02962	0	0	I4 - Negative Control	Dyna Doum	11/20/21	17:38:00.000+07:00	24.6	91	No	0	http://classic.ona.io/api/v1/files/23250103?filename=biteproject/attachments/564399_a99ZQRMc8fYGJ8wkJSqCYk/313.TS5-13_16_48.JPG	n/a	vroWbMoEfNt7afmcrta5a2	uuid:4b7e30f0-eeac-46c5-8423-5a57e89477f0	88921815	4b7e30f0-eeac-46c5-8423-5a57e89477f0	2021-11-21T06:17:38	2021-11-21T06:17:38			vroWbMoEfNt7afmcrta5a2	48	biteproject	1	1	TRUE	564399
2021-11-21T13:17:27.343+07:00	2021-11-22T14:31:04.793+01:00	biteproject	simserial not found	enketo.ona.io:l3gpOSHKYPOOOC0z	phonenumber not found	HLC_314_TS6	TS6	AK	12.321557 107.029817 0 0	12.321557	107.029817	0	0	I5 - ETO x0wash RANGER + PICARIDIN20%	Dyna Doum	11/20/21	17:38:00.000+07:00	24.6	91	No	0	http://classic.ona.io/api/v1/files/23250110?filename=biteproject/attachments/564399_a99ZQRMc8fYGJ8wkJSqCYk/314.TS6-13_17_37.JPG	n/a	vroWbMoEfNt7afmcrta5a2	uuid:37c9674b-fb1d-44a8-bc20-30b4a4a049f4	88921824	37c9674b-fb1d-44a8-bc20-30b4a4a049f4	2021-11-21T06:18:31	2021-11-22T13:31:05			vroWbMoEfNt7afmcrta5a2	90817	biteproject	1	1	TRUE	564399
2021-11-21T13:18:20.651+07:00	2021-11-21T13:19:08.754+07:00	biteproject	simserial not found	enketo.ona.io:l3gpOSHKYPOOOC0z	phonenumber not found	HLC_315_TS7	TS7	AK	12.321176 107.029935 0 0	12.321176	107.029935	0	0	I6- ETO x20wash CIVILIAN + PICARIDIN20%	Dyna Doum	11/20/21	17:38:00.000+07:00	24.6	91	No	0	http://classic.ona.io/api/v1/files/23250114?filename=biteproject/attachments/564399_a99ZQRMc8fYGJ8wkJSqCYk/315.TS7-13_18_27.JPG	n/a	vroWbMoEfNt7afmcrta5a2	uuid:2592d619-390e-458a-b230-ccd19751e95a	88921853	2592d619-390e-458a-b230-ccd19751e95a	2021-11-21T06:19:19	2021-11-21T06:19:19			vroWbMoEfNt7afmcrta5a2	48	biteproject	1	1	TRUE	564399
2021-11-22T15:54:13.756+07:00	2021-11-22T15:55:20.531+07:00	biteproject	simserial not found	enketo.ona.io:l3gpOSHKYPOOOC0z	phonenumber not found	HLC_316_TS1	TS1	AK	12.320534 107.029942 0 0	12.320534	107.029942	0	0	I7 - PIRK (new) + ETO x0wash CIVILIAN + PICARIDIN20%	Dyna Doum	11/21/21	15:58:00.000+07:00	30.5	71	No	0.6	http://classic.ona.io/api/v1/files/23267578?filename=biteproject/attachments/564399_a99ZQRMc8fYGJ8wkJSqCYk/316.TS1-15_55_16.JPG	n/a	vroWbMoEfNt7afmcrta5a2	uuid:3238ad57-c617-4074-ac52-64f8054b02b4	88952826	3238ad57-c617-4074-ac52-64f8054b02b4	2021-11-22T08:55:32	2021-11-22T08:55:32			vroWbMoEfNt7afmcrta5a2	67	biteproject	1	1	TRUE	564399
2021-11-22T15:55:20.678+07:00	2021-11-22T15:56:10.269+07:00	biteproject	simserial not found	enketo.ona.io:l3gpOSHKYPOOOC0z	phonenumber not found	HLC_317_TS2	TS2	AK	12.320727 107.029779 0 0	12.320727	107.029779	0	0	I1 - PIRK	Dyna Doum	11/21/21	15:57:00.000+07:00	30.8	72	No	0.7	http://classic.ona.io/api/v1/files/23267587?filename=biteproject/attachments/564399_a99ZQRMc8fYGJ8wkJSqCYk/317.TS2-15_55_25.JPG	n/a	vroWbMoEfNt7afmcrta5a2	uuid:109c6116-9c32-46e1-8d38-fe6fdd5ab6c3	88952846	109c6116-9c32-46e1-8d38-fe6fdd5ab6c3	2021-11-22T08:56:21	2021-11-22T08:56:21			vroWbMoEfNt7afmcrta5a2	50	biteproject	1	1	TRUE	564399
2021-11-22T15:56:10.406+07:00	2021-11-22T15:56:58.230+07:00	biteproject	simserial not found	enketo.ona.io:l3gpOSHKYPOOOC0z	phonenumber not found	HLC_318_TS3	TS3	AK	12.320964 107.029635 0 0	12.320964	107.029635	0	0	I2 - ETO x0wash CIVILIAN + PICARIDIN20%	Dyna Doum	11/21/21	17:39:00.000+07:00	24.8	87	No	0	http://classic.ona.io/api/v1/files/23267596?filename=biteproject/attachments/564399_a99ZQRMc8fYGJ8wkJSqCYk/318.TS3-15_56_18.JPG	n/a	vroWbMoEfNt7afmcrta5a2	uuid:9c283644-73ba-4cc3-9003-f7fe4c650967	88952860	9c283644-73ba-4cc3-9003-f7fe4c650967	2021-11-22T08:57:09	2021-11-22T08:57:09			vroWbMoEfNt7afmcrta5a2	48	biteproject	1	1	TRUE	564399
2021-11-22T15:56:58.360+07:00	2021-11-22T15:57:46.779+07:00	biteproject	simserial not found	enketo.ona.io:l3gpOSHKYPOOOC0z	phonenumber not found	HLC_319_TS4	TS4	AK	12.321268 107.029355 0 0	12.321268	107.029355	0	0	I3 - ETO x20wash RANGER + PICARIDIN20%	Dyna Doum	11/21/21	17:39:00.000+07:00	24.8	87	No	0	http://classic.ona.io/api/v1/files/23267601?filename=biteproject/attachments/564399_a99ZQRMc8fYGJ8wkJSqCYk/319.TS4-15_57_6.JPG	n/a	vroWbMoEfNt7afmcrta5a2	uuid:d41ef901-ef51-49bd-90db-13afb1150c88	88952868	d41ef901-ef51-49bd-90db-13afb1150c88	2021-11-22T08:57:57	2021-11-22T08:57:57			vroWbMoEfNt7afmcrta5a2	48	biteproject	1	1	TRUE	564399
2021-11-22T15:57:46.914+07:00	2021-11-22T15:58:32.673+07:00	biteproject	simserial not found	enketo.ona.io:l3gpOSHKYPOOOC0z	phonenumber not found	HLC_320_TS5	TS5	AK	12.321508 107.02962 0 0	12.321508	107.02962	0	0	I4 - Negative Control	Dyna Doum	11/21/21	17:39:00.000+07:00	24.8	87	No	0	http://classic.ona.io/api/v1/files/23267607?filename=biteproject/attachments/564399_a99ZQRMc8fYGJ8wkJSqCYk/320..TS5-15_57_55.JPG	n/a	vroWbMoEfNt7afmcrta5a2	uuid:3d9048ab-8949-41e1-b635-425be4691e2b	88952882	3d9048ab-8949-41e1-b635-425be4691e2b	2021-11-22T08:58:43	2021-11-22T08:58:43			vroWbMoEfNt7afmcrta5a2	46	biteproject	1	1	TRUE	564399
2021-11-22T15:58:32.805+07:00	2021-11-22T15:59:24.734+07:00	biteproject	simserial not found	enketo.ona.io:l3gpOSHKYPOOOC0z	phonenumber not found	HLC_321_TS6	TS6	AK	12.321557 107.029817 0 0	12.321557	107.029817	0	0	I5 - ETO x0wash RANGER + PICARIDIN20%	Dyna Doum	11/21/21	17:39:00.000+07:00	24.8	87	No	0	http://classic.ona.io/api/v1/files/23267617?filename=biteproject/attachments/564399_a99ZQRMc8fYGJ8wkJSqCYk/321.TS6-15_58_40.JPG	n/a	vroWbMoEfNt7afmcrta5a2	uuid:d1e10a1c-765e-42ee-816f-1fd1e428025a	88952908	d1e10a1c-765e-42ee-816f-1fd1e428025a	2021-11-22T08:59:35	2021-11-22T08:59:35			vroWbMoEfNt7afmcrta5a2	52	biteproject	1	1	TRUE	564399
2021-11-22T15:59:24.865+07:00	2021-11-22T16:00:11.646+07:00	biteproject	simserial not found	enketo.ona.io:l3gpOSHKYPOOOC0z	phonenumber not found	HLC_322_TS7	TS7	AK	12.321176 107.029935 0 0	12.321176	107.029935	0	0	I6- ETO x20wash CIVILIAN + PICARIDIN20%	Dyna Doum	11/21/21	17:39:00.000+07:00	24.8	87	No	0	http://classic.ona.io/api/v1/files/23267641?filename=biteproject/attachments/564399_a99ZQRMc8fYGJ8wkJSqCYk/322.TS7-15_59_33.JPG	n/a	vroWbMoEfNt7afmcrta5a2	uuid:0f299b31-9c7d-4a87-8126-3227f745a321	88952937	0f299b31-9c7d-4a87-8126-3227f745a321	2021-11-22T09:00:22	2021-11-22T09:00:22			vroWbMoEfNt7afmcrta5a2	47	biteproject	1	1	TRUE	564399
2021-11-22T16:00:11.779+07:00	2021-11-23T09:14:51.358+07:00	biteproject	simserial not found	enketo.ona.io:l3gpOSHKYPOOOC0z	phonenumber not found	HLC_323_TS1	TS1	AK	12.320534 107.029942 0 0	12.320534	107.029942	0	0	I7 - PIRK (new) + ETO x0wash CIVILIAN + PICARIDIN20%	Dyna Doum	11/22/21	15:58:00.000+07:00	28.5	80	No	0.4	http://classic.ona.io/api/v1/files/23289922?filename=biteproject/attachments/564399_a99ZQRMc8fYGJ8wkJSqCYk/323.TS1-9_14_49.JPG	n/a	vroWbMoEfNt7afmcrta5a2	uuid:491cb326-c1e6-43b0-91d9-2e9178c65c96	89006169	491cb326-c1e6-43b0-91d9-2e9178c65c96	2021-11-23T02:15:03	2021-11-23T02:15:03			vroWbMoEfNt7afmcrta5a2	62080	biteproject	1	1	TRUE	564399
2021-11-23T09:14:51.496+07:00	2021-11-23T09:15:43.630+07:00	biteproject	simserial not found	enketo.ona.io:l3gpOSHKYPOOOC0z	phonenumber not found	HLC_324_TS2	TS2	AK	12.320727 107.029779 0 0	12.320727	107.029779	0	0	I1 - PIRK	Dyna Doum	11/22/21	15:57:00.000+07:00	28.4	86	No	0.7	http://classic.ona.io/api/v1/files/23289935?filename=biteproject/attachments/564399_a99ZQRMc8fYGJ8wkJSqCYk/324.TS2-9_14_56.JPG	n/a	vroWbMoEfNt7afmcrta5a2	uuid:66134093-c957-4c97-9fa0-69d5f8d9d606	89006177	66134093-c957-4c97-9fa0-69d5f8d9d606	2021-11-23T02:15:54	2021-11-23T02:15:54			vroWbMoEfNt7afmcrta5a2	52	biteproject	1	1	TRUE	564399
2021-11-23T09:15:43.773+07:00	2021-11-23T09:16:29.893+07:00	biteproject	simserial not found	enketo.ona.io:l3gpOSHKYPOOOC0z	phonenumber not found	HLC_325_TS3	TS3	AK	12.320964 107.029635 0 0	12.320964	107.029635	0	0	I2 - ETO x0wash CIVILIAN + PICARIDIN20%	Dyna Doum	11/22/21	17:40:00.000+07:00	24.3	88	No	0	http://classic.ona.io/api/v1/files/23289970?filename=biteproject/attachments/564399_a99ZQRMc8fYGJ8wkJSqCYk/325.TS3-9_15_52.JPG	n/a	vroWbMoEfNt7afmcrta5a2	uuid:649e3451-8d14-417d-bb8a-0476b9116091	89006236	649e3451-8d14-417d-bb8a-0476b9116091	2021-11-23T02:16:41	2021-11-23T02:16:41			vroWbMoEfNt7afmcrta5a2	46	biteproject	1	1	TRUE	564399
2021-11-23T09:16:30.028+07:00	2021-11-23T09:17:34.478+07:00	biteproject	simserial not found	enketo.ona.io:l3gpOSHKYPOOOC0z	phonenumber not found	HLC_326_TS4	TS4	AK	12.321268 107.029355 0 0	12.321268	107.029355	0	0	I3 - ETO x20wash RANGER + PICARIDIN20%	Dyna Doum	11/22/21	17:40:00.000+07:00	24.3	88	No	0	http://classic.ona.io/api/v1/files/23289983?filename=biteproject/attachments/564399_a99ZQRMc8fYGJ8wkJSqCYk/326.TS4-9_16_38.JPG	n/a	vroWbMoEfNt7afmcrta5a2	uuid:af923610-7396-4f35-baaf-581f44d770ab	89006494	af923610-7396-4f35-baaf-581f44d770ab	2021-11-23T02:17:47	2021-11-23T02:17:47			vroWbMoEfNt7afmcrta5a2	64	biteproject	1	1	TRUE	564399
2021-11-23T09:17:34.613+07:00	2021-11-23T09:18:28.441+07:00	biteproject	simserial not found	enketo.ona.io:l3gpOSHKYPOOOC0z	phonenumber not found	HLC_327_TS5	TS5	AK	12.321508 107.02962 0 0	12.321508	107.02962	0	0	I4 - Negative Control	Dyna Doum	11/22/21	17:40:00.000+07:00	24.3	88	No	0	http://classic.ona.io/api/v1/files/23290000?filename=biteproject/attachments/564399_a99ZQRMc8fYGJ8wkJSqCYk/327.TS5-9_17_43.JPG	n/a	vroWbMoEfNt7afmcrta5a2	uuid:80340598-71ab-47cc-943b-8944a84574fa	89006706	80340598-71ab-47cc-943b-8944a84574fa	2021-11-23T02:18:40	2021-11-23T02:18:40			vroWbMoEfNt7afmcrta5a2	54	biteproject	1	1	TRUE	564399
2021-11-23T09:18:28.565+07:00	2021-11-23T09:19:15.054+07:00	biteproject	simserial not found	enketo.ona.io:l3gpOSHKYPOOOC0z	phonenumber not found	HLC_328_TS6	TS6	AK	12.321557 107.029817 0 0	12.321557	107.029817	0	0	I5 - ETO x0wash RANGER + PICARIDIN20%	Dyna Doum	11/22/21	17:40:00.000+07:00	24.3	88	No	0	http://classic.ona.io/api/v1/files/23290009?filename=biteproject/attachments/564399_a99ZQRMc8fYGJ8wkJSqCYk/328.TS6-9_18_37.JPG	n/a	vroWbMoEfNt7afmcrta5a2	uuid:e36306bf-328a-4355-926c-f9f69d55e2e9	89006884	e36306bf-328a-4355-926c-f9f69d55e2e9	2021-11-23T02:19:25	2021-11-23T02:19:25			vroWbMoEfNt7afmcrta5a2	47	biteproject	1	1	TRUE	564399
2021-11-23T09:19:15.191+07:00	2021-11-23T09:20:03.289+07:00	biteproject	simserial not found	enketo.ona.io:l3gpOSHKYPOOOC0z	phonenumber not found	HLC_329_TS7	TS7	AK	12.321176 107.029935 0 0	12.321176	107.029935	0	0	I6- ETO x20wash CIVILIAN + PICARIDIN20%	Dyna Doum	11/22/21	17:40:00.000+07:00	24.3	88	No	0	http://classic.ona.io/api/v1/files/23290029?filename=biteproject/attachments/564399_a99ZQRMc8fYGJ8wkJSqCYk/329.TS7-9_19_28.JPG	n/a	vroWbMoEfNt7afmcrta5a2	uuid:d38ec4ca-771b-4d7f-97cb-a575c60a79b2	89007078	d38ec4ca-771b-4d7f-97cb-a575c60a79b2	2021-11-23T02:20:14	2021-11-23T02:20:14			vroWbMoEfNt7afmcrta5a2	48	biteproject	1	1	TRUE	564399
2021-11-23T09:20:03.425+07:00	2021-11-24T09:23:03.092+07:00	biteproject	simserial not found	enketo.ona.io:l3gpOSHKYPOOOC0z	phonenumber not found	HLC_330_TS1	TS1	AK	12.320534 107.029942 0 0	12.320534	107.029942	0	0	I7 - PIRK (new) + ETO x0wash CIVILIAN + PICARIDIN20%	Dyna Doum	11/23/21	15:37:00.000+07:00	28.9	71	No	0.8	http://classic.ona.io/api/v1/files/23324208?filename=biteproject/attachments/564399_a99ZQRMc8fYGJ8wkJSqCYk/330.TS1-9_22_58.JPG	n/a	vroWbMoEfNt7afmcrta5a2	uuid:d0e8e9e2-d60b-40b9-a040-8f3dcaae328d	89096050	d0e8e9e2-d60b-40b9-a040-8f3dcaae328d	2021-11-24T02:23:14	2021-11-24T02:23:14			vroWbMoEfNt7afmcrta5a2	86580	biteproject	1	1	TRUE	564399
2021-11-24T09:23:03.230+07:00	2021-11-24T09:23:51.076+07:00	biteproject	simserial not found	enketo.ona.io:l3gpOSHKYPOOOC0z	phonenumber not found	HLC_331_TS2	TS2	AK	12.320727 107.029779 0 0	12.320727	107.029779	0	0	I1 - PIRK	Dyna Doum	11/23/21	15:55:00.000+07:00	28.7	75	No	0.6	http://classic.ona.io/api/v1/files/23324222?filename=biteproject/attachments/564399_a99ZQRMc8fYGJ8wkJSqCYk/331.TS2-9_23_8.JPG	n/a	vroWbMoEfNt7afmcrta5a2	uuid:5631db81-2a62-40da-9cd6-2286ac35bcc2	89096057	5631db81-2a62-40da-9cd6-2286ac35bcc2	2021-11-24T02:24:02	2021-11-24T02:24:02			vroWbMoEfNt7afmcrta5a2	48	biteproject	1	1	TRUE	564399
2021-11-24T09:23:51.228+07:00	2021-11-24T09:24:39.419+07:00	biteproject	simserial not found	enketo.ona.io:l3gpOSHKYPOOOC0z	phonenumber not found	HLC_332_TS3	TS3	AK	12.320964 107.029635 0 0	12.320964	107.029635	0	0	I2 - ETO x0wash CIVILIAN + PICARIDIN20%	Dyna Doum	11/23/21	17:40:00.000+07:00	24.1	85	No	0.7	http://classic.ona.io/api/v1/files/23324230?filename=biteproject/attachments/564399_a99ZQRMc8fYGJ8wkJSqCYk/332.TS3-9_23_59.JPG	n/a	vroWbMoEfNt7afmcrta5a2	uuid:818e8b19-d9e3-4544-bea3-a367a724f2cf	89096059	818e8b19-d9e3-4544-bea3-a367a724f2cf	2021-11-24T02:24:50	2021-11-24T02:24:50			vroWbMoEfNt7afmcrta5a2	48	biteproject	1	1	TRUE	564399
2021-11-24T09:24:39.554+07:00	2021-11-24T09:25:28.685+07:00	biteproject	simserial not found	enketo.ona.io:l3gpOSHKYPOOOC0z	phonenumber not found	HLC_333_TS4	TS4	AK	12.321268 107.029355 0 0	12.321268	107.029355	0	0	I3 - ETO x20wash RANGER + PICARIDIN20%	Dyna Doum	11/23/21	05:40:00.000+07:00	24.1	85	No	0.7	http://classic.ona.io/api/v1/files/23324235?filename=biteproject/attachments/564399_a99ZQRMc8fYGJ8wkJSqCYk/333.TS4-9_24_48.JPG	n/a	vroWbMoEfNt7afmcrta5a2	uuid:f51b2689-7870-4aaf-a9e7-794fe98c01a5	89096064	f51b2689-7870-4aaf-a9e7-794fe98c01a5	2021-11-24T02:25:39	2021-11-24T02:25:39			vroWbMoEfNt7afmcrta5a2	49	biteproject	1	1	TRUE	564399
2021-11-24T09:25:28.822+07:00	2021-11-24T09:26:17.396+07:00	biteproject	simserial not found	enketo.ona.io:l3gpOSHKYPOOOC0z	phonenumber not found	HLC_334_TS5	TS5	AK	12.321508 107.02962 0 0	12.321508	107.02962	0	0	I4 - Negative Control	Dyna Doum	11/23/21	17:40:00.000+07:00	24.1	85	No	0.7	http://classic.ona.io/api/v1/files/23324236?filename=biteproject/attachments/564399_a99ZQRMc8fYGJ8wkJSqCYk/334.TS5-9_25_37.JPG	n/a	vroWbMoEfNt7afmcrta5a2	uuid:cf920078-cddd-4528-a68a-b0d16acb397c	89096068	cf920078-cddd-4528-a68a-b0d16acb397c	2021-11-24T02:26:28	2021-11-24T02:26:28			vroWbMoEfNt7afmcrta5a2	49	biteproject	1	1	TRUE	564399
2021-11-24T09:26:17.532+07:00	2021-11-24T09:27:07.289+07:00	biteproject	simserial not found	enketo.ona.io:l3gpOSHKYPOOOC0z	phonenumber not found	HLC_335_TS6	TS6	AK	12.321557 107.029817 0 0	12.321557	107.029817	0	0	I5 - ETO x0wash RANGER + PICARIDIN20%	Dyna Doum	11/23/21	17:40:00.000+07:00	24.1	85	No	0.7	http://classic.ona.io/api/v1/files/23324244?filename=biteproject/attachments/564399_a99ZQRMc8fYGJ8wkJSqCYk/335.TS6-9_26_26.JPG	n/a	vroWbMoEfNt7afmcrta5a2	uuid:716f2732-9c48-4161-be11-1d341a679522	89096073	716f2732-9c48-4161-be11-1d341a679522	2021-11-24T02:27:09	2021-11-24T02:27:09			vroWbMoEfNt7afmcrta5a2	50	biteproject	1	1	TRUE	564399
2021-11-24T09:27:07.425+07:00	2021-11-24T09:27:54.973+07:00	biteproject	simserial not found	enketo.ona.io:l3gpOSHKYPOOOC0z	phonenumber not found	HLC_336_TS7	TS7	AK	12.321176 107.029935 0 0	12.321176	107.029935	0	0	I6- ETO x20wash CIVILIAN + PICARIDIN20%	Dyna Doum	11/23/21	17:40:00.000+07:00	24.1	85	No	0.7	http://classic.ona.io/api/v1/files/23324256?filename=biteproject/attachments/564399_a99ZQRMc8fYGJ8wkJSqCYk/336.TS7-9_27_17.JPG	n/a	vroWbMoEfNt7afmcrta5a2	uuid:5e6f957b-e2a3-44e7-ba2a-d0b466ca5d30	89096078	5e6f957b-e2a3-44e7-ba2a-d0b466ca5d30	2021-11-24T02:28:10	2021-11-24T02:28:10			vroWbMoEfNt7afmcrta5a2	47	biteproject	1	1	TRUE	564399
2021-11-24T09:27:55.108+07:00	2021-11-25T14:46:42.887+07:00	biteproject	simserial not found	enketo.ona.io:l3gpOSHKYPOOOC0z	phonenumber not found	HLC_337_TS1	TS1	AK	12.320534 107.029942 0 0	12.320534	107.029942	0	0	I7 - PIRK (new) + ETO x0wash CIVILIAN + PICARIDIN20%	Dyna Doum	11/24/21	15:57:00.000+07:00	28.9	71	No	0.8	http://classic.ona.io/api/v1/files/23357391?filename=biteproject/attachments/564399_a99ZQRMc8fYGJ8wkJSqCYk/337.TS1-13_47_13.JPG	n/a	vroWbMoEfNt7afmcrta5a2	uuid:209e38a2-c20b-4fe4-acba-c3f0c7866fac	89160413	209e38a2-c20b-4fe4-acba-c3f0c7866fac	2021-11-25T06:47:28	2021-11-25T07:46:43			vroWbMoEfNt7afmcrta5a2	105527	biteproject	1	1	TRUE	564399
2021-11-25T13:47:15.472+07:00	2021-11-25T14:47:14.662+07:00	biteproject	simserial not found	enketo.ona.io:l3gpOSHKYPOOOC0z	phonenumber not found	HLC_338_TS2	TS2	AK	12.320727 107.029779 0 0	12.320727	107.029779	0	0	I1 - PIRK	Dyna Doum	11/24/21	15:55:00.000+07:00	28.7	75	No	0.6	http://classic.ona.io/api/v1/files/23357398?filename=biteproject/attachments/564399_a99ZQRMc8fYGJ8wkJSqCYk/338.TS2-13_47_22.JPG	n/a	vroWbMoEfNt7afmcrta5a2	uuid:78d6731b-2f67-4f7a-80fa-90aef58ac0da	89160450	78d6731b-2f67-4f7a-80fa-90aef58ac0da	2021-11-25T06:48:07	2021-11-25T07:47:15			vroWbMoEfNt7afmcrta5a2	3599	biteproject	1	1	TRUE	564399
2021-11-25T13:47:56.604+07:00	2021-11-25T13:48:54.104+07:00	biteproject	simserial not found	enketo.ona.io:l3gpOSHKYPOOOC0z	phonenumber not found	HLC_339_TS3	TS3	AK	12.320964 107.029635 0 0	12.320964	107.029635	0	0	I2 - ETO x0wash CIVILIAN + PICARIDIN20%	Dyna Doum	11/24/21	17:43:00.000+07:00	24.1	84.6	No	1.4	http://classic.ona.io/api/v1/files/23357413?filename=biteproject/attachments/564399_a99ZQRMc8fYGJ8wkJSqCYk/339.TS3-13_48_5.JPG	n/a	vroWbMoEfNt7afmcrta5a2	uuid:b10e0358-fe1c-4d85-b5e4-0e55859101f1	89160474	b10e0358-fe1c-4d85-b5e4-0e55859101f1	2021-11-25T06:49:05	2021-11-25T06:49:05			vroWbMoEfNt7afmcrta5a2	58	biteproject	1	1	TRUE	564399
2021-11-25T13:48:54.240+07:00	2021-11-25T13:49:40.679+07:00	biteproject	simserial not found	enketo.ona.io:l3gpOSHKYPOOOC0z	phonenumber not found	HLC_340_TS4	TS4	AK	12.321268 107.029355 0 0	12.321268	107.029355	0	0	I3 - ETO x20wash RANGER + PICARIDIN20%	Dyna Doum	11/24/21	14:00:00.000+07:00	24.1	84.6	No	1.4	http://classic.ona.io/api/v1/files/23357422?filename=biteproject/attachments/564399_a99ZQRMc8fYGJ8wkJSqCYk/340.TS4-13_49_2.JPG	n/a	vroWbMoEfNt7afmcrta5a2	uuid:6c218690-937e-416f-b667-d4011cd5dbc4	89160487	6c218690-937e-416f-b667-d4011cd5dbc4	2021-11-25T06:49:51	2021-11-25T06:49:51			vroWbMoEfNt7afmcrta5a2	46	biteproject	1	1	TRUE	564399
2021-11-25T13:49:40.813+07:00	2021-11-25T13:50:32.838+07:00	biteproject	simserial not found	enketo.ona.io:l3gpOSHKYPOOOC0z	phonenumber not found	HLC_341_TS5	TS5	AK	12.321508 107.02962 0 0	12.321508	107.02962	0	0	I4 - Negative Control	Dyna Doum	11/24/21	17:43:00.000+07:00	24.1	84.6	No	1.4	http://classic.ona.io/api/v1/files/23357436?filename=biteproject/attachments/564399_a99ZQRMc8fYGJ8wkJSqCYk/341.TS5-13_49_49.JPG	n/a	vroWbMoEfNt7afmcrta5a2	uuid:92009f35-2681-4425-858c-303f3ca293c2	89160517	92009f35-2681-4425-858c-303f3ca293c2	2021-11-25T06:50:44	2021-11-25T06:50:44			vroWbMoEfNt7afmcrta5a2	52	biteproject	1	1	TRUE	564399
2021-11-25T13:50:32.975+07:00	2021-11-25T13:55:33.460+07:00	biteproject	simserial not found	enketo.ona.io:l3gpOSHKYPOOOC0z	phonenumber not found	HLC_342_TS6	TS6	AK	12.321557 107.029817 0 0	12.321557	107.029817	0	0	I5 - ETO x0wash RANGER + PICARIDIN20%	Dyna Doum	11/24/21	17:43:00.000+07:00	24.1	84.6	No	1.4	http://classic.ona.io/api/v1/files/23357440?filename=biteproject/attachments/564399_a99ZQRMc8fYGJ8wkJSqCYk/342.TS6-13_50_40.JPG	n/a	vroWbMoEfNt7afmcrta5a2	uuid:4dd48b95-1435-492a-afbe-cc49e4a700c5	89160542	4dd48b95-1435-492a-afbe-cc49e4a700c5	2021-11-25T06:51:33	2021-11-25T06:55:33			vroWbMoEfNt7afmcrta5a2	301	biteproject	1	1	TRUE	564399
2021-11-25T13:51:22.961+07:00	2021-11-25T13:52:10.611+07:00	biteproject	simserial not found	enketo.ona.io:l3gpOSHKYPOOOC0z	phonenumber not found	HLC_343_TS7	TS7	AK	12.321176 107.029935 0 0	12.321176	107.029935	0	0	I6- ETO x20wash CIVILIAN + PICARIDIN20%	Dyna Doum	11/24/21	17:43:00.000+07:00	24.1	84.6	No	1.4	http://classic.ona.io/api/v1/files/23357463?filename=biteproject/attachments/564399_a99ZQRMc8fYGJ8wkJSqCYk/343.TS7-13_51_31.JPG	n/a	vroWbMoEfNt7afmcrta5a2	uuid:00dbfefa-4e7f-42e0-82ee-999d1b703937	89160588	00dbfefa-4e7f-42e0-82ee-999d1b703937	2021-11-25T06:52:21	2021-11-25T06:52:21			vroWbMoEfNt7afmcrta5a2	48	biteproject	1	1	TRUE	564399
