# Supplementary material for: Field evaluation of a volatile pyrethroid spatial repellent and etofenprox treated clothing for outdoor protection against forest malaria vectors in Cambodia
Source: Sci Rep. 2024 Jul 29;14:17348. doi: 10.1038/s41598-024-67470-3 (PMC11284218; doi:10.1038/s41598-024-67470-3)
Supplement: Supplementary file 2 — Supplementary Information 2. [file 41598_2024_67470_MOESM2_ESM.csv]

start	end	username	deviceid	Unique HLC Form Serial Number (HLC-Form Number-Temporary Structure Number)	Batch Code (HLC-Form Number-Temporary Structure ID-HLC collection hour)	Hour Number	Start Time	Temperature (Celcius)	% Relative Humidity	Rain (Y/N)	Wind Speed (km/hour)	Collector Name	Number of Anopheles	Number of "Others"	Please upload a photo of the completed paper form	Are there any notes to include with this form?	__version__	instanceID	_id	_uuid	_submission_time	_date_modified	_tags	_notes	_version	_duration	_submitted_by	_total_media	_media_count	_media_all_received	_xform_id
2021-10-24T11:19:40.894+07:00	2021-10-24T11:21:42.475+07:00	biteproject	enketo.ona.io:BjJhvCWU4mxFVtPl	HLC_1_TS1	HLC_1_TS1_1	1 (18:00-19:00)	18:00:00.000+07:00	23.91	100	yes	0	1	1	5	20210923_HLC1TS1-10_33_19.JPG	n/a	n/a	uuid:912ca01b-8536-4aa4-b656-ddaa9e39ea23	85594248	912ca01b-8536-4aa4-b656-ddaa9e39ea23	2021-09-24T03:33:34	2021-10-04T16:30:34			v2HkV2aotvP3YkXV6nnog8	42	biteproject	1	1	TRUE	558126
2021-10-24T11:21:42.612+07:00	2021-10-24T11:31:11.655+07:00	biteproject	enketo.ona.io:BjJhvCWU4mxFVtPl	HLC_1_TS1	HLC_1_TS1_2	2 (19:00-20:00)	19:00:00.000+07:00	23.42	100	yes	0	1	0	0	n/a	n/a	n/a	uuid:6f1ec136-c44a-4164-ab89-4b58c69d5436	85594261	6f1ec136-c44a-4164-ab89-4b58c69d5436	2021-09-24T03:34:14	2021-10-04T16:30:35			v2HkV2aotvP3YkXV6nnog8	52	biteproject	0	0	TRUE	558126
2021-10-24T11:23:21.992+07:00	2021-10-24T11:24:54.069+07:00	biteproject	enketo.ona.io:BjJhvCWU4mxFVtPl	HLC_1_TS1	HLC_1_TS1_3	3 (20:00-21:00)	20:00:00.000+07:00	23.14	100	yes	0	1	0	0	n/a	n/a	n/a	uuid:e19ef965-4486-4777-a728-62705dd8c2c5	85594275	e19ef965-4486-4777-a728-62705dd8c2c5	2021-09-24T03:35:06	2021-10-04T16:30:35			v2HkV2aotvP3YkXV6nnog8	48	biteproject	0	0	TRUE	558126
2021-10-24T11:24:54.204+07:00	2021-10-24T11:26:40.907+07:00	biteproject	enketo.ona.io:BjJhvCWU4mxFVtPl	HLC_1_TS1	HLC_1_TS1_4	4 (21:00-22:00)	21:00:00.000+07:00	23.16	100	yes	0	1	0	0	n/a	n/a	n/a	uuid:3c389217-ae63-4539-ac80-6a9891afb0e4	85594287	3c389217-ae63-4539-ac80-6a9891afb0e4	2021-09-24T03:35:53	2021-10-04T16:30:35			v2HkV2aotvP3YkXV6nnog8	61	biteproject	0	0	TRUE	558126
2021-10-24T11:26:41.036+07:00	2021-10-24T11:28:09.215+07:00	biteproject	enketo.ona.io:BjJhvCWU4mxFVtPl	HLC_1_TS1	HLC_1_TS1_5	5 (22:00-23:00)	22:00:00.000+07:00	23.14	100	no	0	1	0	0	n/a	n/a	n/a	uuid:a1c8676f-a521-464b-9d91-67664fc3aca0	85594309	a1c8676f-a521-464b-9d91-67664fc3aca0	2021-09-24T03:36:57	2021-10-04T16:30:35			v2HkV2aotvP3YkXV6nnog8	55	biteproject	0	0	TRUE	558126
2021-10-24T11:28:09.348+07:00	2021-10-24T11:29:21.932+07:00	biteproject	enketo.ona.io:BjJhvCWU4mxFVtPl	HLC_1_TS1	HLC_1_TS1_6	6 (23:00-00:00)	23:00:00.000+07:00	22.34	100	no	0	1	0	1	n/a	n/a	n/a	uuid:78e91010-3d87-49b3-9780-19dce74a7a61	85594341	78e91010-3d87-49b3-9780-19dce74a7a61	2021-09-24T03:38:28	2021-10-04T16:30:35			v2HkV2aotvP3YkXV6nnog8	58	biteproject	0	0	TRUE	558126
2021-10-24T11:33:17.947+07:00	2021-10-25T11:59:27.191+07:00	biteproject	enketo.ona.io:BjJhvCWU4mxFVtPl	HLC_1_TS1	HLC_1_TS1_7	7 (00:00-01:00)	00:00:00.000+07:00	22.7	100	no	0	2	0	0	n/a	n/a	n/a	uuid:a8b51d5b-aacb-4d5a-94e3-eee70fe0d4a7	85594351	a8b51d5b-aacb-4d5a-94e3-eee70fe0d4a7	2021-09-24T03:38:48	2021-10-04T16:30:36			v2HkV2aotvP3YkXV6nnog8	55	biteproject	0	0	TRUE	558126
2021-10-25T11:59:27.326+07:00	2021-10-25T12:00:44.018+07:00	biteproject	enketo.ona.io:BjJhvCWU4mxFVtPl	HLC_1_TS1	HLC_1_TS1_8	8 (01:00-02:00)	01:00:00.000+07:00	22.9	100	yes	0.3	2	0	0	n/a	n/a	n/a	uuid:52fd50ca-ae5c-4de6-a796-5b28ead2aebe	85594363	52fd50ca-ae5c-4de6-a796-5b28ead2aebe	2021-09-24T03:39:43	2021-10-04T16:30:36			v2HkV2aotvP3YkXV6nnog8	40	biteproject	0	0	TRUE	558126
2021-10-25T12:00:44.147+07:00	2021-10-25T12:01:49.057+07:00	biteproject	enketo.ona.io:BjJhvCWU4mxFVtPl	HLC_1_TS1	HLC_1_TS1_9	9 (02:00-03:00)	02:00:00.000+07:00	23.04	100	yes	0.3	2	0	0	n/a	n/a	n/a	uuid:9502f9e8-7f66-481f-a7b5-f955964636bd	85594373	9502f9e8-7f66-481f-a7b5-f955964636bd	2021-09-24T03:40:23	2021-10-04T16:30:36			v2HkV2aotvP3YkXV6nnog8	47	biteproject	0	0	TRUE	558126
2021-10-25T12:01:49.189+07:00	2021-10-25T12:09:09.800+07:00	biteproject	enketo.ona.io:BjJhvCWU4mxFVtPl	HLC_1_TS1	HLC_1_TS1_10	10 (03:00-04:00)	03:00:00.000+07:00	23.55	100	yes	0	2	0	0	n/a	n/a	n/a	uuid:5fbbdbef-35f4-4573-9152-60e79a7c190f	85594393	5fbbdbef-35f4-4573-9152-60e79a7c190f	2021-09-24T03:41:09	2021-10-04T16:30:36			v2HkV2aotvP3YkXV6nnog8	44	biteproject	0	0	TRUE	558126
2021-10-25T12:03:03.255+07:00	2021-10-25T12:04:05.005+07:00	biteproject	enketo.ona.io:BjJhvCWU4mxFVtPl	HLC_1_TS1	HLC_1_TS1_11	11 (04:00-05:00)	04:00:00.000+07:00	23.11	100	yes	0.3	2	0	0	n/a	n/a	n/a	uuid:a29d8c47-586e-4776-835e-70f55924d575	85594421	a29d8c47-586e-4776-835e-70f55924d575	2021-09-24T03:41:54	2021-10-04T16:30:36			v2HkV2aotvP3YkXV6nnog8	42	biteproject	0	0	TRUE	558126
2021-10-25T12:04:05.138+07:00	2021-10-25T12:06:19.297+07:00	biteproject	enketo.ona.io:BjJhvCWU4mxFVtPl	HLC_1_TS1	HLC_1_TS1_12	12 (05:00-06:00)	05:00:00.000+07:00	23.02	100	no	0.5	2	0	0	n/a	n/a	n/a	uuid:abbd9f0e-b316-42ea-a74c-3a49d215eebb	85594450	abbd9f0e-b316-42ea-a74c-3a49d215eebb	2021-09-24T03:42:36	2021-10-04T16:30:37			v2HkV2aotvP3YkXV6nnog8	53	biteproject	0	0	TRUE	558126
2021-10-25T12:06:19.437+07:00	2021-10-25T12:07:16.561+07:00	biteproject	enketo.ona.io:BjJhvCWU4mxFVtPl	HLC_2_TS2	HLC_2_TS2_1	1 (18:00-19:00)	18:00:00.000+07:00	23	100	yes	0.4	3	0	0	20210923_HLC2TS2-10_48_27.JPG	n/a	n/a	uuid:8073c68c-d689-40e8-af70-0737a29d8a97	85594575	8073c68c-d689-40e8-af70-0737a29d8a97	2021-09-24T03:48:42	2021-10-04T16:30:37			v2HkV2aotvP3YkXV6nnog8	51	biteproject	1	1	TRUE	558126
2021-10-26T11:09:16.019+07:00	2021-10-26T11:21:48.884+07:00	biteproject	enketo.ona.io:BjJhvCWU4mxFVtPl	HLC_2_TS2	HLC_2_TS2_2	2 (19:00-20:00)	19:00:00.000+07:00	23.62	100	yes	0.5	3	0	0	n/a	n/a	n/a	uuid:a18c7b4b-d259-46e2-9b21-ba0e6e428f5f	85594608	a18c7b4b-d259-46e2-9b21-ba0e6e428f5f	2021-09-24T03:49:31	2021-10-04T16:30:37			v2HkV2aotvP3YkXV6nnog8	49	biteproject	0	0	TRUE	558126
2021-10-26T11:21:49.015+07:00	2021-10-26T11:22:59.721+07:00	biteproject	enketo.ona.io:BjJhvCWU4mxFVtPl	HLC_2_TS2	HLC_2_TS2_3	3 (20:00-21:00)	20:00:00.000+07:00	23.47	100	yes	0	3	0	0	n/a	n/a	n/a	uuid:eefe3215-f499-424b-97ce-58ef9226bd7e	85594624	eefe3215-f499-424b-97ce-58ef9226bd7e	2021-09-24T03:50:20	2021-10-04T16:30:37			v2HkV2aotvP3YkXV6nnog8	57	biteproject	0	0	TRUE	558126
2021-10-26T11:22:59.859+07:00	2021-10-26T11:23:58.863+07:00	biteproject	enketo.ona.io:BjJhvCWU4mxFVtPl	HLC_2_TS2	HLC_2_TS2_4	4 (21:00-22:00)	21:00:00.000+07:00	23.57	100	yes	0	3	0	1	n/a	n/a	n/a	uuid:633be781-d9d3-44ab-93cd-b0722bad4447	85594670	633be781-d9d3-44ab-93cd-b0722bad4447	2021-09-24T03:51:17	2021-10-04T16:30:37			v2HkV2aotvP3YkXV6nnog8	111	biteproject	0	0	TRUE	558126
2021-10-26T11:23:58.999+07:00	2021-10-26T11:24:59.644+07:00	biteproject	enketo.ona.io:BjJhvCWU4mxFVtPl	HLC_2_TS2	HLC_2_TS2_5	5 (22:00-23:00)	22:00:00.000+07:00	23.33	100	no	0	3	0	1	n/a	n/a	n/a	uuid:9dba2dfa-0e13-4cb6-984a-a9dfe7f78e86	85594706	9dba2dfa-0e13-4cb6-984a-a9dfe7f78e86	2021-09-24T03:53:08	2021-10-04T16:30:38			v2HkV2aotvP3YkXV6nnog8	53	biteproject	0	0	TRUE	558126
2021-10-26T11:24:59.778+07:00	2021-10-26T11:25:55.802+07:00	biteproject	enketo.ona.io:BjJhvCWU4mxFVtPl	HLC_2_TS2	HLC_2_TS2_6	6 (23:00-00:00)	23:00:00.000+07:00	23.11	100	no	0	3	0	0	n/a	n/a	n/a	uuid:469faf23-3172-4d54-93fb-f24f5ed22877	85594739	469faf23-3172-4d54-93fb-f24f5ed22877	2021-09-24T03:54:02	2021-10-04T16:30:38			v2HkV2aotvP3YkXV6nnog8	53	biteproject	0	0	TRUE	558126
2021-10-26T11:25:55.932+07:00	2021-10-26T11:26:52.512+07:00	biteproject	enketo.ona.io:BjJhvCWU4mxFVtPl	HLC_2_TS2	HLC_2_TS2_7	7 (00:00-01:00)	00:00:00.000+07:00	23.3	100	no	0.4	4	0	0	n/a	n/a	n/a	uuid:f5ebf869-4b40-4afe-858d-700dbcb75f09	85594751	f5ebf869-4b40-4afe-858d-700dbcb75f09	2021-09-24T03:54:53	2021-10-04T16:30:38			v2HkV2aotvP3YkXV6nnog8	54	biteproject	0	0	TRUE	558126
2021-10-26T11:26:52.651+07:00	2021-10-26T11:27:45.974+07:00	biteproject	enketo.ona.io:BjJhvCWU4mxFVtPl	HLC_2_TS2	HLC_2_TS2_8	8 (01:00-02:00)	01:00:00.000+07:00	23.7	100	yes	0	4	0	1	n/a	n/a	n/a	uuid:05b802b1-9015-408d-9039-74a03d4d7940	85594773	05b802b1-9015-408d-9039-74a03d4d7940	2021-09-24T03:55:48	2021-10-04T16:30:38			v2HkV2aotvP3YkXV6nnog8	58	biteproject	0	0	TRUE	558126
2021-10-26T11:27:46.109+07:00	2021-10-27T13:21:00.041+07:00	biteproject	enketo.ona.io:BjJhvCWU4mxFVtPl	HLC_2_TS2	HLC_2_TS2_9	9 (02:00-03:00)	02:00:00.000+07:00	23.81	100	yes	0.3	4	0	0	n/a	n/a	n/a	uuid:0369a6b3-8233-4477-9bea-8c0852d9dad7	85594802	0369a6b3-8233-4477-9bea-8c0852d9dad7	2021-09-24T03:56:46	2021-10-04T16:30:38			v2HkV2aotvP3YkXV6nnog8	46	biteproject	0	0	TRUE	558126
2021-10-27T13:21:00.191+07:00	2021-10-27T13:22:00.854+07:00	biteproject	enketo.ona.io:BjJhvCWU4mxFVtPl	HLC_2_TS2	HLC_2_TS2_10	10 (03:00-04:00)	03:00:00.000+07:00	23.35	100	yes	0	4	0	1	n/a	n/a	n/a	uuid:0622c396-7130-4091-9d56-2a3a2c1eb446	85594808	0622c396-7130-4091-9d56-2a3a2c1eb446	2021-09-24T03:57:31	2021-10-04T16:30:39			v2HkV2aotvP3YkXV6nnog8	54	biteproject	0	0	TRUE	558126
2021-10-27T13:22:00.991+07:00	2021-10-27T13:22:59.331+07:00	biteproject	enketo.ona.io:BjJhvCWU4mxFVtPl	HLC_2_TS2	HLC_2_TS2_11	11 (04:00-05:00)	04:00:00.000+07:00	23.69	100	yes	0	4	1	2	n/a	n/a	n/a	uuid:0e93c663-787b-4dcd-913f-0449f1dd8d0b	85594828	0e93c663-787b-4dcd-913f-0449f1dd8d0b	2021-09-24T03:58:36	2021-10-04T16:30:39			v2HkV2aotvP3YkXV6nnog8	46	biteproject	0	0	TRUE	558126
2021-10-27T13:22:59.466+07:00	2021-10-27T13:23:55.808+07:00	biteproject	enketo.ona.io:BjJhvCWU4mxFVtPl	HLC_2_TS2	HLC_2_TS2_12	12 (05:00-06:00)	05:00:00.000+07:00	23.18	100	no	0	4	0	0	n/a	n/a	n/a	uuid:03dc1f8b-2ba6-4355-b0ac-4fb9f0a4c837	85594842	03dc1f8b-2ba6-4355-b0ac-4fb9f0a4c837	2021-09-24T03:59:12	2021-10-04T16:30:39			v2HkV2aotvP3YkXV6nnog8	63	biteproject	0	0	TRUE	558126
2021-10-27T13:23:55.955+07:00	2021-10-27T13:24:45.346+07:00	biteproject	enketo.ona.io:BjJhvCWU4mxFVtPl	HLC_3_TS3	HLC_3_TS3_1	1 (18:00-19:00)	18:00:00.000+07:00	23.6	100	yes	0	5	0	0	20210923_HLC3TS3-11_0_3.JPG	n/a	n/a	uuid:efb85b8e-b26a-4620-8982-71035a61360c	85594857	efb85b8e-b26a-4620-8982-71035a61360c	2021-09-24T04:00:18	2021-10-04T16:30:39			v2HkV2aotvP3YkXV6nnog8	60	biteproject	1	1	TRUE	558126
2021-10-27T13:24:45.471+07:00	2021-10-27T13:25:36.641+07:00	biteproject	enketo.ona.io:BjJhvCWU4mxFVtPl	HLC_3_TS3	HLC_3_TS3_2	2 (19:00-20:00)	19:00:00.000+07:00	22.9	100	yes	0.3	5	0	0	n/a	n/a	n/a	uuid:ace8be26-970e-4753-94ea-34d8557658ef	85594874	ace8be26-970e-4753-94ea-34d8557658ef	2021-09-24T04:01:15	2021-10-04T16:30:40			v2HkV2aotvP3YkXV6nnog8	51	biteproject	0	0	TRUE	558126
2021-10-27T13:25:36.775+07:00	2021-10-27T13:27:01.295+07:00	biteproject	enketo.ona.io:BjJhvCWU4mxFVtPl	HLC_3_TS3	HLC_3_TS3_3	3 (20:00-21:00)	20:00:00.000+07:00	23	100	yes	0	5	0	0	n/a	n/a	n/a	uuid:c803e06c-34c8-487f-a55f-a0c82fcdc8b6	85594885	c803e06c-34c8-487f-a55f-a0c82fcdc8b6	2021-09-24T04:02:07	2021-10-04T16:30:40			v2HkV2aotvP3YkXV6nnog8	50	biteproject	0	0	TRUE	558126
2021-10-27T13:27:01.432+07:00	2021-10-28T11:35:32.955+07:00	biteproject	enketo.ona.io:BjJhvCWU4mxFVtPl	HLC_3_TS3	HLC_3_TS3_4	4 (21:00-22:00)	21:00:00.000+07:00	23	100	yes	0	5	0	0	n/a	n/a	n/a	uuid:b4ec2a5d-56e7-48fd-86c1-9c4bb82f2395	85594899	b4ec2a5d-56e7-48fd-86c1-9c4bb82f2395	2021-09-24T04:02:57	2021-10-04T16:30:40			v2HkV2aotvP3YkXV6nnog8	54	biteproject	0	0	TRUE	558126
2021-10-28T11:35:33.109+07:00	2021-10-28T11:36:32.083+07:00	biteproject	enketo.ona.io:BjJhvCWU4mxFVtPl	HLC_3_TS3	HLC_3_TS3_5	5 (22:00-23:00)	22:00:00.000+07:00	23.3	100	no	0	5	0	1	n/a	n/a	n/a	uuid:5ca93d1a-7557-4dd1-94da-5d0018772928	85594917	5ca93d1a-7557-4dd1-94da-5d0018772928	2021-09-24T04:03:50	2021-10-04T16:30:40			v2HkV2aotvP3YkXV6nnog8	58	biteproject	0	0	TRUE	558126
2021-10-28T11:36:32.215+07:00	2021-10-28T11:37:33.409+07:00	biteproject	enketo.ona.io:BjJhvCWU4mxFVtPl	HLC_3_TS3	HLC_3_TS3_6	6 (23:00-00:00)	23:00:00.000+07:00	23.6	100	no	0	5	0	2	n/a	n/a	n/a	uuid:39927194-df30-4a19-bb11-9e833a750790	85594939	39927194-df30-4a19-bb11-9e833a750790	2021-09-24T04:04:49	2021-10-04T16:30:40			v2HkV2aotvP3YkXV6nnog8	43	biteproject	0	0	TRUE	558126
2021-10-28T11:37:33.536+07:00	2021-10-28T11:38:42.008+07:00	biteproject	enketo.ona.io:BjJhvCWU4mxFVtPl	HLC_3_TS3	HLC_3_TS3_7	7 (00:00-01:00)	00:00:00.000+07:00	23.1	100	no	0	6	0	0	n/a	n/a	n/a	uuid:2910b580-51ed-4882-9ce9-1055e14f3acf	85594953	2910b580-51ed-4882-9ce9-1055e14f3acf	2021-09-24T04:05:32	2021-10-04T16:30:41			v2HkV2aotvP3YkXV6nnog8	44	biteproject	0	0	TRUE	558126
2021-10-28T11:38:42.143+07:00	2021-10-28T11:39:42.251+07:00	biteproject	enketo.ona.io:BjJhvCWU4mxFVtPl	HLC_3_TS3	HLC_3_TS3_8	8 (01:00-02:00)	01:00:00.000+07:00	23	100	yes	0.4	6	0	0	n/a	n/a	n/a	uuid:5e9b3302-bb92-47ca-9715-534c6f567b4f	85594973	5e9b3302-bb92-47ca-9715-534c6f567b4f	2021-09-24T04:06:15	2021-10-04T16:30:41			v2HkV2aotvP3YkXV6nnog8	46	biteproject	0	0	TRUE	558126
2021-10-28T11:39:42.380+07:00	2021-10-28T11:40:33.298+07:00	biteproject	enketo.ona.io:BjJhvCWU4mxFVtPl	HLC_3_TS3	HLC_3_TS3_9	9 (02:00-03:00)	02:00:00.000+07:00	22.73	100	yes	0.3	6	0	1	n/a	n/a	n/a	uuid:87ab690a-203b-499d-b9d3-b800fb0e62bb	85594993	87ab690a-203b-499d-b9d3-b800fb0e62bb	2021-09-24T04:07:01	2021-10-04T16:30:41			v2HkV2aotvP3YkXV6nnog8	132	biteproject	0	0	TRUE	558126
2021-10-28T11:40:33.430+07:00	2021-10-28T11:41:27.896+07:00	biteproject	enketo.ona.io:BjJhvCWU4mxFVtPl	HLC_3_TS3	HLC_3_TS3_10	10 (03:00-04:00)	03:00:00.000+07:00	22.99	100	yes	0.4	6	0	1	n/a	n/a	n/a	uuid:614720fc-1b75-4c17-880d-eaf40cb1adda	85595081	614720fc-1b75-4c17-880d-eaf40cb1adda	2021-09-24T04:09:15	2021-10-04T16:30:41			v2HkV2aotvP3YkXV6nnog8	58	biteproject	0	0	TRUE	558126
2021-10-28T11:41:28.028+07:00	2021-10-29T09:38:51.855+07:00	biteproject	enketo.ona.io:BjJhvCWU4mxFVtPl	HLC_3_TS3	HLC_3_TS3_11	11 (04:00-05:00)	04:00:00.000+07:00	22.8	100	yes	0	6	0	0	n/a	n/a	n/a	uuid:aa0329da-26b8-42ce-95ed-1a66f84d4dcd	85595127	aa0329da-26b8-42ce-95ed-1a66f84d4dcd	2021-09-24T04:10:12	2021-10-04T16:30:42			v2HkV2aotvP3YkXV6nnog8	179	biteproject	0	0	TRUE	558126
2021-10-29T09:38:52.014+07:00	2021-10-29T09:43:27.962+07:00	biteproject	enketo.ona.io:BjJhvCWU4mxFVtPl	HLC_3_TS3	HLC_3_TS3_12	12 (05:00-06:00)	05:00:00.000+07:00	22.9	100	no	0	6	0	0	n/a	n/a	n/a	uuid:5fd6ef42-6ce3-40db-952c-fbf0153db522	85595258	5fd6ef42-6ce3-40db-952c-fbf0153db522	2021-09-24T04:13:12	2021-10-04T16:30:42			v2HkV2aotvP3YkXV6nnog8	83	biteproject	0	0	TRUE	558126
2021-10-29T09:43:28.096+07:00	2021-10-29T09:44:32.388+07:00	biteproject	enketo.ona.io:BjJhvCWU4mxFVtPl	HLC_4_TS4	HLC_4_TS4_1	1 (18:00-19:00)	18:00:00.000+07:00	24	100	yes	0	7	0	1	20210923_HLC4TS4-11_14_21.JPG	n/a	n/a	uuid:1b4ca638-d53c-4a36-a5bd-e12142ee46fb	85595294	1b4ca638-d53c-4a36-a5bd-e12142ee46fb	2021-09-24T04:14:36	2021-10-04T16:30:42			v2HkV2aotvP3YkXV6nnog8	56	biteproject	1	1	TRUE	558126
2021-10-29T09:44:32.523+07:00	2021-10-29T09:45:26.570+07:00	biteproject	enketo.ona.io:BjJhvCWU4mxFVtPl	HLC_4_TS4	HLC_4_TS4_2	2 (19:00-20:00)	19:00:00.000+07:00	23.37	100	yes	0.3	7	0	0	n/a	n/a	n/a	uuid:fb814cf7-7eeb-4cb6-b108-82145b5960f8	85595319	fb814cf7-7eeb-4cb6-b108-82145b5960f8	2021-09-24T04:15:29	2021-10-04T16:30:42			v2HkV2aotvP3YkXV6nnog8	71	biteproject	0	0	TRUE	558126
2021-10-29T09:45:26.695+07:00	2021-10-29T09:46:16.854+07:00	biteproject	enketo.ona.io:BjJhvCWU4mxFVtPl	HLC_4_TS4	HLC_4_TS4_3	3 (20:00-21:00)	20:00:00.000+07:00	23.16	100	yes	0	7	0	2	n/a	n/a	n/a	uuid:0204fd6c-744b-45e9-8e80-74154ad00b30	85595348	0204fd6c-744b-45e9-8e80-74154ad00b30	2021-09-24T04:16:41	2021-10-04T16:30:42			v2HkV2aotvP3YkXV6nnog8	83	biteproject	0	0	TRUE	558126
2021-10-29T09:46:16.986+07:00	2021-10-29T09:47:01.091+07:00	biteproject	enketo.ona.io:BjJhvCWU4mxFVtPl	HLC_4_TS4	HLC_4_TS4_4	4 (21:00-22:00)	21:00:00.000+07:00	23.28	100	yes	0	7	0	1	n/a	n/a	n/a	uuid:6acfcd79-bba5-4785-9ae9-8847cae04953	85595378	6acfcd79-bba5-4785-9ae9-8847cae04953	2021-09-24T04:18:05	2021-10-04T16:30:43			v2HkV2aotvP3YkXV6nnog8	63	biteproject	0	0	TRUE	558126
2021-10-29T09:47:01.225+07:00	2021-10-29T09:47:52.891+07:00	biteproject	enketo.ona.io:BjJhvCWU4mxFVtPl	HLC_4_TS4	HLC_4_TS4_5	5 (22:00-23:00)	22:00:00.000+07:00	23.3	100	no	0	7	0	0	n/a	n/a	n/a	uuid:a98b1c0e-ac0d-4b12-ae05-81d2387607fd	85595412	a98b1c0e-ac0d-4b12-ae05-81d2387607fd	2021-09-24T04:19:07	2021-10-04T16:30:43			v2HkV2aotvP3YkXV6nnog8	104	biteproject	0	0	TRUE	558126
2021-10-29T09:47:53.042+07:00	2021-10-29T09:48:50.106+07:00	biteproject	enketo.ona.io:BjJhvCWU4mxFVtPl	HLC_4_TS4	HLC_4_TS4_6	6 (23:00-00:00)	23:00:00.000+07:00	23.2	100	no	0	7	0	0	n/a	n/a	n/a	uuid:d3da679d-0d1e-4ad6-aaa1-26faeb2bcd18	85595470	d3da679d-0d1e-4ad6-aaa1-26faeb2bcd18	2021-09-24T04:20:51	2021-10-04T16:30:43			v2HkV2aotvP3YkXV6nnog8	56	biteproject	0	0	TRUE	558126
2021-10-29T09:48:50.237+07:00	2021-11-01T09:39:24.701+07:00	biteproject	enketo.ona.io:BjJhvCWU4mxFVtPl	HLC_4_TS4	HLC_4_TS4_7	7 (00:00-01:00)	00:00:00.000+07:00	23.3	100	no	0	8	0	0	n/a	n/a	n/a	uuid:7574b980-2b72-4248-95a9-48e868c274dc	85595509	7574b980-2b72-4248-95a9-48e868c274dc	2021-09-24T04:21:47	2021-10-04T16:30:43			v2HkV2aotvP3YkXV6nnog8	123	biteproject	0	0	TRUE	558126
2021-11-01T09:39:24.838+07:00	2021-11-01T09:40:20.264+07:00	biteproject	enketo.ona.io:BjJhvCWU4mxFVtPl	HLC_4_TS4	HLC_4_TS4_8	8 (01:00-02:00)	01:00:00.000+07:00	23.2	100	yes	0	8	1	1	n/a	n/a	n/a	uuid:7422950b-3bdf-4af1-bf1d-dcffd5eb4058	85595580	7422950b-3bdf-4af1-bf1d-dcffd5eb4058	2021-09-24T04:23:50	2021-10-04T16:30:43			v2HkV2aotvP3YkXV6nnog8	47	biteproject	0	0	TRUE	558126
2021-11-01T09:40:20.395+07:00	2021-11-01T09:46:25.754+07:00	biteproject	enketo.ona.io:BjJhvCWU4mxFVtPl	HLC_4_TS4	HLC_4_TS4_9	9 (02:00-03:00)	02:00:00.000+07:00	22.94	100	yes	0	8	1	0	n/a	n/a	n/a	uuid:028fc11c-890b-4007-bc2f-1d1bd26e5543	85595602	028fc11c-890b-4007-bc2f-1d1bd26e5543	2021-09-24T04:24:36	2021-10-04T16:30:44			v2HkV2aotvP3YkXV6nnog8	57	biteproject	0	0	TRUE	558126
2021-11-01T09:41:12.929+07:00	2021-11-01T09:41:59.140+07:00	biteproject	enketo.ona.io:BjJhvCWU4mxFVtPl	HLC_4_TS4	HLC_4_TS4_10	10 (03:00-04:00)	03:00:00.000+07:00	23.8	100	yes	0	8	1	1	n/a	n/a	n/a	uuid:c53a1b72-9c20-4996-9aa4-ef50c1cd028f	85595628	c53a1b72-9c20-4996-9aa4-ef50c1cd028f	2021-09-24T04:25:33	2021-10-04T16:30:44			v2HkV2aotvP3YkXV6nnog8	53	biteproject	0	0	TRUE	558126
2021-11-01T09:41:59.276+07:00	2021-11-01T09:42:55.380+07:00	biteproject	enketo.ona.io:BjJhvCWU4mxFVtPl	HLC_4_TS4	HLC_4_TS4_11	11 (04:00-05:00)	04:00:00.000+07:00	23.64	100	yes	0	8	1	1	n/a	n/a	n/a	uuid:e4bb7f3f-5635-4650-8f6b-06dbd40ecbc9	85595650	e4bb7f3f-5635-4650-8f6b-06dbd40ecbc9	2021-09-24T04:26:26	2021-10-04T16:30:44			v2HkV2aotvP3YkXV6nnog8	44	biteproject	0	0	TRUE	558126
2021-11-01T09:42:55.504+07:00	2021-11-01T09:43:51.452+07:00	biteproject	enketo.ona.io:BjJhvCWU4mxFVtPl	HLC_4_TS4	HLC_4_TS4_12	12 (05:00-06:00)	05:00:00.000+07:00	23.36	100	no	0	8	1	1	n/a	n/a	n/a	uuid:c5ca3a58-9f7c-4cf7-8f3c-5cab6121b7b8	85595671	c5ca3a58-9f7c-4cf7-8f3c-5cab6121b7b8	2021-09-24T04:27:10	2021-10-04T16:30:44			v2HkV2aotvP3YkXV6nnog8	64	biteproject	0	0	TRUE	558126
2021-11-01T09:43:51.583+07:00	2021-11-01T09:44:46.993+07:00	biteproject	enketo.ona.io:BjJhvCWU4mxFVtPl	HLC_5_TS5	HLC_5_TS5_1	1 (18:00-19:00)	18:00:00.000+07:00	23.52	100	yes	0.6	9	0	1	20210923_HLC5TS5-11_28_2.JPG	n/a	n/a	uuid:918a73d3-a73c-4078-afff-4dce3e7e3562	85595695	918a73d3-a73c-4078-afff-4dce3e7e3562	2021-09-24T04:28:16	2021-10-04T16:30:44			v2HkV2aotvP3YkXV6nnog8	41	biteproject	1	1	TRUE	558126
2021-11-01T09:44:47.123+07:00	2021-11-02T11:03:37.143+07:00	biteproject	enketo.ona.io:BjJhvCWU4mxFVtPl	HLC_5_TS5	HLC_5_TS5_2	2 (19:00-20:00)	19:00:00.000+07:00	23.23	100	yes	0	9	0	0	n/a	n/a	n/a	uuid:777bb9e9-ed3c-4b4d-a831-a5ea5dcaf8ca	85595712	777bb9e9-ed3c-4b4d-a831-a5ea5dcaf8ca	2021-09-24T04:28:55	2021-10-04T16:30:44			v2HkV2aotvP3YkXV6nnog8	49	biteproject	0	0	TRUE	558126
2021-11-02T11:03:37.284+07:00	2021-11-02T11:10:11.169+07:00	biteproject	enketo.ona.io:BjJhvCWU4mxFVtPl	HLC_5_TS5	HLC_5_TS5_3	3 (20:00-21:00)	20:00:00.000+07:00	23.21	100	yes	0	9	0	0	n/a	n/a	n/a	uuid:4da6b597-d604-44ef-ba80-44439d6901f2	85595734	4da6b597-d604-44ef-ba80-44439d6901f2	2021-09-24T04:29:45	2021-10-04T16:30:45			v2HkV2aotvP3YkXV6nnog8	52	biteproject	0	0	TRUE	558126
2021-11-02T11:04:26.032+07:00	2021-11-02T11:05:40.838+07:00	biteproject	enketo.ona.io:BjJhvCWU4mxFVtPl	HLC_5_TS5	HLC_5_TS5_4	4 (21:00-22:00)	21:00:00.000+07:00	23.45	100	yes	0.3	9	0	0	n/a	n/a	n/a	uuid:e555f3b0-ed6d-4d0f-939d-542f8c8d4e82	85595756	e555f3b0-ed6d-4d0f-939d-542f8c8d4e82	2021-09-24T04:30:37	2021-10-04T16:30:45			v2HkV2aotvP3YkXV6nnog8	46	biteproject	0	0	TRUE	558126
2021-11-02T11:05:40.967+07:00	2021-11-02T11:06:38.494+07:00	biteproject	enketo.ona.io:BjJhvCWU4mxFVtPl	HLC_5_TS5	HLC_5_TS5_5	5 (22:00-23:00)	22:00:00.000+07:00	23.28	100	no	0	9	0	0	n/a	n/a	n/a	uuid:f59c33ff-b747-4132-b51f-0f76ef8316ab	85595771	f59c33ff-b747-4132-b51f-0f76ef8316ab	2021-09-24T04:31:22	2021-10-04T16:30:45			v2HkV2aotvP3YkXV6nnog8	46	biteproject	0	0	TRUE	558126
2021-11-02T11:06:38.631+07:00	2021-11-02T11:11:07.387+07:00	biteproject	enketo.ona.io:BjJhvCWU4mxFVtPl	HLC_5_TS5	HLC_5_TS5_6	6 (23:00-00:00)	23:00:00.000+07:00	23.2	100	no	0	9	0	0	n/a	n/a	n/a	uuid:82247f2c-0cef-4d2d-8380-c9b00ebd6fe6	85595785	82247f2c-0cef-4d2d-8380-c9b00ebd6fe6	2021-09-24T04:32:08	2021-10-04T16:30:45			v2HkV2aotvP3YkXV6nnog8	51	biteproject	0	0	TRUE	558126
2021-11-02T11:07:36.499+07:00	2021-11-02T11:11:15.437+07:00	biteproject	enketo.ona.io:BjJhvCWU4mxFVtPl	HLC_5_TS5	HLC_5_TS5_7	7 (00:00-01:00)	00:00:00.000+07:00	22.6	100	no	0	10	0	0	n/a	n/a	n/a	uuid:707dccbe-2869-4477-9c29-6e0388f9fea7	85595806	707dccbe-2869-4477-9c29-6e0388f9fea7	2021-09-24T04:32:59	2021-10-04T16:30:45			v2HkV2aotvP3YkXV6nnog8	41	biteproject	0	0	TRUE	558126
2021-11-02T11:08:29.861+07:00	2021-11-02T11:09:32.492+07:00	biteproject	enketo.ona.io:BjJhvCWU4mxFVtPl	HLC_5_TS5	HLC_5_TS5_8	8 (01:00-02:00)	01:00:00.000+07:00	22.6	100	no	0	10	0	0	n/a	n/a	n/a	uuid:7e3005c7-c7ea-4e86-808f-e3943aa76cb3	85595823	7e3005c7-c7ea-4e86-808f-e3943aa76cb3	2021-09-24T04:33:40	2021-10-04T16:30:46			v2HkV2aotvP3YkXV6nnog8	50	biteproject	0	0	TRUE	558126
2021-11-02T11:09:32.628+07:00	2021-11-03T09:30:46.736+07:00	biteproject	enketo.ona.io:BjJhvCWU4mxFVtPl	HLC_5_TS5	HLC_5_TS5_9	9 (02:00-03:00)	02:00:00.000+07:00	23.18	100	yes	0	10	0	0	n/a	n/a	n/a	uuid:e7d20afd-4c73-40cd-a27a-fe90b5106235	85595840	e7d20afd-4c73-40cd-a27a-fe90b5106235	2021-09-24T04:34:31	2021-10-04T16:30:46			v2HkV2aotvP3YkXV6nnog8	40	biteproject	0	0	TRUE	558126
2021-11-03T09:22:21.760+07:00	2021-11-03T09:23:19.242+07:00	biteproject	enketo.ona.io:BjJhvCWU4mxFVtPl	HLC_5_TS5	HLC_5_TS5_10	10 (03:00-04:00)	03:00:00.000+07:00	23.16	100	yes	0	10	0	0	n/a	n/a	n/a	uuid:33730d1c-03be-47f4-90f6-9e27905d2364	85595852	33730d1c-03be-47f4-90f6-9e27905d2364	2021-09-24T04:35:11	2021-10-04T16:30:46			v2HkV2aotvP3YkXV6nnog8	42	biteproject	0	0	TRUE	558126
2021-11-03T09:23:19.420+07:00	2021-11-03T09:24:17.050+07:00	biteproject	enketo.ona.io:BjJhvCWU4mxFVtPl	HLC_5_TS5	HLC_5_TS5_11	11 (04:00-05:00)	04:00:00.000+07:00	23.47	100	yes	0	10	0	0	n/a	n/a	n/a	uuid:0e885ac8-4cc1-46e8-871d-a768117d9935	85595871	0e885ac8-4cc1-46e8-871d-a768117d9935	2021-09-24T04:35:52	2021-10-04T16:30:46			v2HkV2aotvP3YkXV6nnog8	40	biteproject	0	0	TRUE	558126
2021-11-03T09:24:17.183+07:00	2021-11-03T09:25:14.473+07:00	biteproject	enketo.ona.io:BjJhvCWU4mxFVtPl	HLC_5_TS5	HLC_5_TS5_12	12 (05:00-06:00)	05:00:00.000+07:00	23.04	100	no	0.4	10	0	0	n/a	n/a	n/a	uuid:8a75b853-2a8e-4cc0-bb03-51026d898a9a	85595882	8a75b853-2a8e-4cc0-bb03-51026d898a9a	2021-09-24T04:36:33	2021-10-04T16:30:46			v2HkV2aotvP3YkXV6nnog8	54	biteproject	0	0	TRUE	558126
2021-11-03T09:25:14.704+07:00	2021-11-03T09:26:31.886+07:00	biteproject	enketo.ona.io:BjJhvCWU4mxFVtPl	HLC_6_TS6	HLC_6_TS6_1	1 (18:00-19:00)	18:00:00.000+07:00	23.57	100	yes	0	11	0	0	20210923_HLC6TS6-11_37_13.JPG	n/a	n/a	uuid:a58a5162-fe77-4e40-b72b-4d39573dacde	85595897	a58a5162-fe77-4e40-b72b-4d39573dacde	2021-09-24T04:37:26	2021-10-04T16:30:47			v2HkV2aotvP3YkXV6nnog8	40	biteproject	1	1	TRUE	558126
2021-11-03T09:26:32.017+07:00	2021-11-03T09:27:26.850+07:00	biteproject	enketo.ona.io:BjJhvCWU4mxFVtPl	HLC_6_TS6	HLC_6_TS6_2	2 (19:00-20:00)	19:00:00.000+07:00	23.33	100	yes	0.3	11	0	0	n/a	n/a	n/a	uuid:eeb681b6-d73c-4b85-b3ea-096afcd13468	85595917	eeb681b6-d73c-4b85-b3ea-096afcd13468	2021-09-24T04:38:06	2021-10-04T16:30:47			v2HkV2aotvP3YkXV6nnog8	51	biteproject	0	0	TRUE	558126
2021-11-03T09:27:26.982+07:00	2021-11-03T09:28:15.872+07:00	biteproject	enketo.ona.io:BjJhvCWU4mxFVtPl	HLC_6_TS6	HLC_6_TS6_3	3 (20:00-21:00)	20:00:00.000+07:00	23.04	100	yes	0	11	0	0	n/a	n/a	n/a	uuid:876f10a2-ed82-49d8-803e-f1024d77b50a	85595943	876f10a2-ed82-49d8-803e-f1024d77b50a	2021-09-24T04:38:58	2021-10-04T16:30:47			v2HkV2aotvP3YkXV6nnog8	56	biteproject	0	0	TRUE	558126
2021-11-04T10:58:50.407+07:00	2021-11-04T11:00:16.427+07:00	biteproject	enketo.ona.io:BjJhvCWU4mxFVtPl	HLC_6_TS6	HLC_6_TS6_4	4 (21:00-22:00)	21:00:00.000+07:00	23.23	100	yes	0	11	0	1	n/a	n/a	n/a	uuid:5df61603-414b-4b62-8bdc-1412ac2b1255	85595961	5df61603-414b-4b62-8bdc-1412ac2b1255	2021-09-24T04:39:54	2021-10-04T16:30:47			v2HkV2aotvP3YkXV6nnog8	42	biteproject	0	0	TRUE	558126
2021-11-04T11:00:16.568+07:00	2021-11-04T11:07:12.509+07:00	biteproject	enketo.ona.io:BjJhvCWU4mxFVtPl	HLC_6_TS6	HLC_6_TS6_5	5 (22:00-23:00)	22:00:00.000+07:00	23.06	100	no	0	11	0	0	n/a	n/a	n/a	uuid:5f8d5f08-6ddb-4d38-a5cc-9309f142c195	85595975	5f8d5f08-6ddb-4d38-a5cc-9309f142c195	2021-09-24T04:40:36	2021-10-04T16:30:47			v2HkV2aotvP3YkXV6nnog8	58	biteproject	0	0	TRUE	558126
2021-11-04T11:01:08.509+07:00	2021-11-04T11:01:59.267+07:00	biteproject	enketo.ona.io:BjJhvCWU4mxFVtPl	HLC_6_TS6	HLC_6_TS6_6	6 (23:00-00:00)	23:00:00.000+07:00	22.8	100	no	0	11	1	0	n/a	n/a	n/a	uuid:139e4849-e718-4e38-b30c-5e4e0adaf290	85596006	139e4849-e718-4e38-b30c-5e4e0adaf290	2021-09-24T04:41:34	2021-10-04T16:30:48			v2HkV2aotvP3YkXV6nnog8	53	biteproject	0	0	TRUE	558126
2021-11-04T11:01:59.490+07:00	2021-11-04T11:02:50.900+07:00	biteproject	enketo.ona.io:BjJhvCWU4mxFVtPl	HLC_6_TS6	HLC_6_TS6_7	7 (00:00-01:00)	00:00:00.000+07:00	22.6	100	no	0	12	0	1	n/a	n/a	n/a	uuid:177b5827-bd90-485c-8628-cacc0f2db465	85596028	177b5827-bd90-485c-8628-cacc0f2db465	2021-09-24T04:42:26	2021-10-04T16:30:48			v2HkV2aotvP3YkXV6nnog8	1387	biteproject	0	0	TRUE	558126
2021-11-04T11:02:51.029+07:00	2021-11-04T11:03:48.633+07:00	biteproject	enketo.ona.io:BjJhvCWU4mxFVtPl	HLC_6_TS6	HLC_6_TS6_8	8 (01:00-02:00)	01:00:00.000+07:00	23.1	100	yes	0	12	0	0	n/a	n/a	n/a	uuid:f00e995e-f49a-4378-b91a-e80da3630f24	85596059	f00e995e-f49a-4378-b91a-e80da3630f24	2021-09-24T04:43:26	2021-10-04T16:30:48			v2HkV2aotvP3YkXV6nnog8	48	biteproject	0	0	TRUE	558126
2021-11-04T11:03:48.778+07:00	2021-11-05T16:05:42.909+01:00	biteproject	enketo.ona.io:BjJhvCWU4mxFVtPl	HLC_6_TS6	HLC_6_TS6_9	9 (02:00-03:00)	02:00:00.000+07:00	22.78	100	yes	0.8	12	0	0	n/a	n/a	n/a	uuid:d55993dc-ea5b-4753-bc3b-0b3d9b612df5	85596072	d55993dc-ea5b-4753-bc3b-0b3d9b612df5	2021-09-24T04:44:13	2021-10-04T16:30:48			v2HkV2aotvP3YkXV6nnog8	40	biteproject	0	0	TRUE	558126
2021-11-04T11:04:44.020+07:00	2021-11-04T11:05:49.214+07:00	biteproject	enketo.ona.io:BjJhvCWU4mxFVtPl	HLC_6_TS6	HLC_6_TS6_10	10 (03:00-04:00)	03:00:00.000+07:00	22.99	100	yes	0	12	0	2	n/a	n/a	n/a	uuid:809ea8dc-df8d-4c62-a3e4-4b8529be270b	85596087	809ea8dc-df8d-4c62-a3e4-4b8529be270b	2021-09-24T04:44:54	2021-10-04T16:30:48			v2HkV2aotvP3YkXV6nnog8	48	biteproject	0	0	TRUE	558126
2021-11-03T09:28:16.001+07:00	2021-11-05T08:56:13.747+07:00	biteproject	enketo.ona.io:BjJhvCWU4mxFVtPl	HLC_6_TS6	HLC_6_TS6_11	11 (04:00-05:00)	04:00:00.000+07:00	22.92	100	yes	0	12	1	0	n/a	n/a	n/a	uuid:9f3e2752-28c2-49de-b1d4-cd7b332e2405	85596111	9f3e2752-28c2-49de-b1d4-cd7b332e2405	2021-09-24T04:45:41	2021-10-04T16:30:49			v2HkV2aotvP3YkXV6nnog8	48	biteproject	0	0	TRUE	558126
2021-11-05T08:56:13.898+07:00	2021-11-05T08:57:06.167+07:00	biteproject	enketo.ona.io:BjJhvCWU4mxFVtPl	HLC_6_TS6	HLC_6_TS6_12	12 (05:00-06:00)	05:00:00.000+07:00	22.79	100	no	0	12	0	4	n/a	n/a	n/a	uuid:c7c7f115-ee9e-44c4-a9b5-b7965ed50533	85596125	c7c7f115-ee9e-44c4-a9b5-b7965ed50533	2021-09-24T04:46:29	2021-10-04T16:30:49			v2HkV2aotvP3YkXV6nnog8	54	biteproject	0	0	TRUE	558126
2021-11-05T08:57:06.303+07:00	2021-11-05T08:57:56.447+07:00	biteproject	enketo.ona.io:BjJhvCWU4mxFVtPl	HLC_7_TS7	HLC_7_TS7_1	1 (18:00-19:00)	18:00:00.000+07:00	23.52	100	yes	0.4	13	0	0	20210923_HLC7TS7-11_47_10.JPG	n/a	n/a	uuid:289ee7e0-3c3f-4690-a1a4-4e979fc22090	85596149	289ee7e0-3c3f-4690-a1a4-4e979fc22090	2021-09-24T04:47:34	2021-10-04T16:30:49			v2HkV2aotvP3YkXV6nnog8	43	biteproject	1	1	TRUE	558126
2021-11-05T08:57:56.576+07:00	2021-11-05T08:58:46.863+07:00	biteproject	enketo.ona.io:BjJhvCWU4mxFVtPl	HLC_7_TS7	HLC_7_TS7_2	2 (19:00-20:00)	19:00:00.000+07:00	23.26	100	yes	0	13	0	0	n/a	n/a	n/a	uuid:274c3c63-66ad-4b4e-bf30-29a002bf782b	85596157	274c3c63-66ad-4b4e-bf30-29a002bf782b	2021-09-24T04:48:07	2021-10-04T16:30:49			v2HkV2aotvP3YkXV6nnog8	40	biteproject	0	0	TRUE	558126
2021-11-05T08:58:46.996+07:00	2021-11-05T08:59:48.955+07:00	biteproject	enketo.ona.io:BjJhvCWU4mxFVtPl	HLC_7_TS7	HLC_7_TS7_3	3 (20:00-21:00)	20:00:00.000+07:00	22.9	100	yes	0	13	0	0	n/a	n/a	n/a	uuid:69964401-06cd-45cc-b700-450849a43b20	85596169	69964401-06cd-45cc-b700-450849a43b20	2021-09-24T04:48:47	2021-10-04T16:30:49			v2HkV2aotvP3YkXV6nnog8	43	biteproject	0	0	TRUE	558126
2021-11-05T08:59:49.088+07:00	2021-11-05T09:02:19.828+07:00	biteproject	enketo.ona.io:BjJhvCWU4mxFVtPl	HLC_7_TS7	HLC_7_TS7_4	4 (21:00-22:00)	21:00:00.000+07:00	23.16	100	yes	0	13	0	0	n/a	n/a	n/a	uuid:ef7b95eb-1d58-472b-a4ca-ff03f9200859	85596182	ef7b95eb-1d58-472b-a4ca-ff03f9200859	2021-09-24T04:49:29	2021-10-04T16:30:50			v2HkV2aotvP3YkXV6nnog8	40	biteproject	0	0	TRUE	558126
2021-11-05T09:00:47.201+07:00	2021-11-05T09:01:36.903+07:00	biteproject	enketo.ona.io:BjJhvCWU4mxFVtPl	HLC_7_TS7	HLC_7_TS7_5	5 (22:00-23:00)	22:00:00.000+07:00	22.92	100	no	0	13	0	0	n/a	n/a	n/a	uuid:eeb919cf-1408-4ad2-9200-f16f64c97450	85596199	eeb919cf-1408-4ad2-9200-f16f64c97450	2021-09-24T04:50:10	2021-10-04T16:30:50			v2HkV2aotvP3YkXV6nnog8	44	biteproject	0	0	TRUE	558126
2021-11-05T09:01:37.034+07:00	2021-11-06T10:39:47.600+07:00	biteproject	enketo.ona.io:BjJhvCWU4mxFVtPl	HLC_7_TS7	HLC_7_TS7_6	6 (23:00-00:00)	23:00:00.000+07:00	22.7	100	no	0	13	0	0	n/a	n/a	n/a	uuid:8bda7997-b849-4cbb-b82f-67e5c17b2e42	85596209	8bda7997-b849-4cbb-b82f-67e5c17b2e42	2021-09-24T04:50:53	2021-10-04T16:30:50			v2HkV2aotvP3YkXV6nnog8	46	biteproject	0	0	TRUE	558126
2021-11-06T10:39:47.740+07:00	2021-11-06T10:47:29.934+07:00	biteproject	enketo.ona.io:BjJhvCWU4mxFVtPl	HLC_7_TS7	HLC_7_TS7_7	7 (00:00-01:00)	00:00:00.000+07:00	22.6	100	no	0	14	0	1	n/a	n/a	n/a	uuid:091805be-1046-466c-988d-eedadff9e196	85596226	091805be-1046-466c-988d-eedadff9e196	2021-09-24T04:51:40	2021-10-04T16:30:50			v2HkV2aotvP3YkXV6nnog8	39	biteproject	0	0	TRUE	558126
2021-11-06T10:40:30.938+07:00	2021-11-06T10:49:11.822+07:00	biteproject	enketo.ona.io:BjJhvCWU4mxFVtPl	HLC_7_TS7	HLC_7_TS7_8	8 (01:00-02:00)	01:00:00.000+07:00	22.8	100	yes	0	14	0	0	n/a	n/a	n/a	uuid:49daf413-962d-4eeb-a5ab-6b06226619a9	85596235	49daf413-962d-4eeb-a5ab-6b06226619a9	2021-09-24T04:52:19	2021-10-04T16:30:50			v2HkV2aotvP3YkXV6nnog8	42	biteproject	0	0	TRUE	558126
2021-11-06T10:41:55.649+07:00	2021-11-06T10:42:46.192+07:00	biteproject	enketo.ona.io:BjJhvCWU4mxFVtPl	HLC_7_TS7	HLC_7_TS7_9	9 (02:00-03:00)	02:00:00.000+07:00	22.92	100	yes	0	14	0	0	n/a	n/a	n/a	uuid:5e169036-fc08-4d48-b6d4-9350869afb56	85596250	5e169036-fc08-4d48-b6d4-9350869afb56	2021-09-24T04:53:02	2021-10-04T16:30:51			v2HkV2aotvP3YkXV6nnog8	44	biteproject	0	0	TRUE	558126
2021-11-06T10:42:46.328+07:00	2021-11-06T10:43:47.306+07:00	biteproject	enketo.ona.io:BjJhvCWU4mxFVtPl	HLC_7_TS7	HLC_7_TS7_10	10 (03:00-04:00)	03:00:00.000+07:00	23.04	100	yes	0	14	0	0	n/a	n/a	n/a	uuid:da4f6f66-1b74-4566-9276-c0ab73939bba	85596267	da4f6f66-1b74-4566-9276-c0ab73939bba	2021-09-24T04:53:45	2021-10-04T16:30:51			v2HkV2aotvP3YkXV6nnog8	45	biteproject	0	0	TRUE	558126
2021-11-06T10:43:47.447+07:00	2021-11-06T10:44:44.813+07:00	biteproject	enketo.ona.io:BjJhvCWU4mxFVtPl	HLC_7_TS7	HLC_7_TS7_11	11 (04:00-05:00)	04:00:00.000+07:00	23.04	100	yes	0	14	0	0	n/a	n/a	n/a	uuid:015a634f-c890-47fb-b2bc-30e83ea52f90	85596290	015a634f-c890-47fb-b2bc-30e83ea52f90	2021-09-24T04:54:30	2021-10-04T16:30:51			v2HkV2aotvP3YkXV6nnog8	44	biteproject	0	0	TRUE	558126
2021-11-06T10:44:44.940+07:00	2021-11-06T10:45:37.284+07:00	biteproject	enketo.ona.io:BjJhvCWU4mxFVtPl	HLC_7_TS7	HLC_7_TS7_12	12 (05:00-06:00)	05:00:00.000+07:00	22.02	100	no	0	14	0	0	n/a	n/a	n/a	uuid:46c48b15-ef7e-4b9f-9056-453a44bcd075	85596309	46c48b15-ef7e-4b9f-9056-453a44bcd075	2021-09-24T04:55:15	2021-10-04T16:30:51			v2HkV2aotvP3YkXV6nnog8	125	biteproject	0	0	TRUE	558126
2021-11-06T10:45:37.417+07:00	2021-11-07T13:49:07.563+07:00	biteproject	enketo.ona.io:BjJhvCWU4mxFVtPl	HLC_8_TS1	HLC_8_TS1_1	1 (18:00-19:00)	18:00:00.000+07:00	23.26	100	yes	0	3	0	0	20210924_HLC8TS1-10_29_46.JPG	n/a	n/a	uuid:7862ebe2-181b-4edf-b707-116083a53bcb	85665888	7862ebe2-181b-4edf-b707-116083a53bcb	2021-09-25T03:30:01	2021-10-04T16:30:52			v2HkV2aotvP3YkXV6nnog8	60	biteproject	1	1	TRUE	558126
2021-11-07T13:49:07.706+07:00	2021-11-07T13:49:55.015+07:00	biteproject	enketo.ona.io:BjJhvCWU4mxFVtPl	HLC_8_TS1	HLC_8_TS1_2	2 (19:00-20:00)	19:00:00.000+07:00	23.64	100	yes	0.3	3	0	0	n/a	n/a	n/a	uuid:23e4cf3f-c515-42f2-8f1d-ba3f31c32f46	85665919	23e4cf3f-c515-42f2-8f1d-ba3f31c32f46	2021-09-25T03:30:59	2021-10-04T16:30:52			v2HkV2aotvP3YkXV6nnog8	52	biteproject	0	0	TRUE	558126
2021-11-07T13:49:55.150+07:00	2021-11-07T13:50:56.592+07:00	biteproject	enketo.ona.io:BjJhvCWU4mxFVtPl	HLC_8_TS1	HLC_8_TS1_3	3 (20:00-21:00)	20:00:00.000+07:00	23.06	100	yes	0	3	0	0	n/a	n/a	n/a	uuid:cc019e5e-4784-4714-b383-16e0254d5832	85665953	cc019e5e-4784-4714-b383-16e0254d5832	2021-09-25T03:31:52	2021-10-04T16:30:52			v2HkV2aotvP3YkXV6nnog8	53	biteproject	0	0	TRUE	558126
2021-11-07T13:50:56.724+07:00	2021-11-07T13:52:46.022+07:00	biteproject	enketo.ona.io:BjJhvCWU4mxFVtPl	HLC_8_TS1	HLC_8_TS1_4	4 (21:00-22:00)	21:00:00.000+07:00	23.23	100	yes	0	3	0	0	n/a	n/a	n/a	uuid:9be19677-0607-47b5-9250-ecb02a592ce7	85665977	9be19677-0607-47b5-9250-ecb02a592ce7	2021-09-25T03:32:43	2021-10-04T16:30:52			v2HkV2aotvP3YkXV6nnog8	57	biteproject	0	0	TRUE	558126
2021-11-07T13:52:46.155+07:00	2021-11-07T13:53:39.778+07:00	biteproject	enketo.ona.io:BjJhvCWU4mxFVtPl	HLC_8_TS1	HLC_8_TS1_5	5 (22:00-23:00)	22:00:00.000+07:00	23.71	100	yes	0	3	0	0	n/a	n/a	n/a	uuid:de3a84dc-625c-422f-8c05-a8885abbd844	85665994	de3a84dc-625c-422f-8c05-a8885abbd844	2021-09-25T03:33:42	2021-10-04T16:30:53			v2HkV2aotvP3YkXV6nnog8	51	biteproject	0	0	TRUE	558126
2021-11-07T13:53:39.912+07:00	2021-11-07T13:54:29.690+07:00	biteproject	enketo.ona.io:BjJhvCWU4mxFVtPl	HLC_8_TS1	HLC_8_TS1_6	6 (23:00-00:00)	23:00:00.000+07:00	23.02	100	yes	0	3	0	0	n/a	n/a	n/a	uuid:a0040714-e9ac-4c96-9208-b03e8e407ee2	85666012	a0040714-e9ac-4c96-9208-b03e8e407ee2	2021-09-25T03:34:33	2021-10-04T16:30:53			v2HkV2aotvP3YkXV6nnog8	54	biteproject	0	0	TRUE	558126
2021-11-07T13:54:29.828+07:00	2021-11-07T13:55:16.249+07:00	biteproject	enketo.ona.io:BjJhvCWU4mxFVtPl	HLC_8_TS1	HLC_8_TS1_7	7 (00:00-01:00)	00:00:00.000+07:00	22.68	100	yes	0.3	4	0	0	n/a	n/a	n/a	uuid:dcf543dd-0da6-478a-9c03-aa3b3c203e9b	85666034	dcf543dd-0da6-478a-9c03-aa3b3c203e9b	2021-09-25T03:35:26	2021-10-04T16:30:53			v2HkV2aotvP3YkXV6nnog8	59	biteproject	0	0	TRUE	558126
2021-11-07T13:55:16.390+07:00	2021-11-10T11:14:30.324+07:00	biteproject	enketo.ona.io:BjJhvCWU4mxFVtPl	HLC_8_TS1	HLC_8_TS1_8	8 (01:00-02:00)	01:00:00.000+07:00	22.34	100	yes	0	4	0	0	n/a	n/a	n/a	uuid:36a9c71f-c179-41b0-afef-737b1c3db059	85666047	36a9c71f-c179-41b0-afef-737b1c3db059	2021-09-25T03:36:26	2021-10-04T16:30:54			v2HkV2aotvP3YkXV6nnog8	53	biteproject	0	0	TRUE	558126
2021-11-10T11:14:30.483+07:00	2021-11-10T11:15:21.876+07:00	biteproject	enketo.ona.io:BjJhvCWU4mxFVtPl	HLC_8_TS1	HLC_8_TS1_9	9 (02:00-03:00)	02:00:00.000+07:00	22.2	100	yes	0	4	0	0	n/a	n/a	n/a	uuid:4f57106a-0e7d-4172-9fba-5641128896c3	85666069	4f57106a-0e7d-4172-9fba-5641128896c3	2021-09-25T03:37:18	2021-10-04T16:30:54			v2HkV2aotvP3YkXV6nnog8	45	biteproject	0	0	TRUE	558126
2021-11-10T11:15:22.012+07:00	2021-11-10T11:16:12.457+07:00	biteproject	enketo.ona.io:BjJhvCWU4mxFVtPl	HLC_8_TS1	HLC_8_TS1_10	10 (03:00-04:00)	03:00:00.000+07:00	22.11	100	no	0	4	0	0	n/a	n/a	n/a	uuid:f4064c0d-fe7e-498e-88e0-d6b20aef16c2	85666083	f4064c0d-fe7e-498e-88e0-d6b20aef16c2	2021-09-25T03:38:04	2021-10-04T16:30:55			v2HkV2aotvP3YkXV6nnog8	58	biteproject	0	0	TRUE	558126
2021-11-10T11:16:12.593+07:00	2021-11-10T11:17:04.495+07:00	biteproject	enketo.ona.io:BjJhvCWU4mxFVtPl	HLC_8_TS1	HLC_8_TS1_11	11 (04:00-05:00)	04:00:00.000+07:00	22.08	100	no	0	4	0	0	n/a	n/a	n/a	uuid:a4ee2b6a-9ac9-40fb-b9a9-ea27f94652b0	85666105	a4ee2b6a-9ac9-40fb-b9a9-ea27f94652b0	2021-09-25T03:39:02	2021-10-04T16:30:55			v2HkV2aotvP3YkXV6nnog8	64	biteproject	0	0	TRUE	558126
2021-11-10T11:17:04.628+07:00	2021-11-10T11:21:17.088+07:00	biteproject	enketo.ona.io:BjJhvCWU4mxFVtPl	HLC_8_TS1	HLC_8_TS1_12	12 (05:00-06:00)	05:00:00.000+07:00	22.03	100	no	0	4	0	2	n/a	n/a	n/a	uuid:b9a7d1cb-f014-4a7b-b0dc-38453665a458	85666128	b9a7d1cb-f014-4a7b-b0dc-38453665a458	2021-09-25T03:40:07	2021-10-04T16:30:55			v2HkV2aotvP3YkXV6nnog8	534	biteproject	0	0	TRUE	558126
2021-11-10T11:17:49.962+07:00	2021-11-10T11:18:41.606+07:00	biteproject	enketo.ona.io:BjJhvCWU4mxFVtPl	HLC_9_TS2	HLC_9_TS2_1	1 (18:00-19:00)	18:00:00.000+07:00	23.57	100	yes	0.4	5	0	1	20210924_HLC9TS2-10_48_47.JPG	n/a	n/a	uuid:8caf8210-9703-4f86-8643-b51c666420f3	85666518	8caf8210-9703-4f86-8643-b51c666420f3	2021-09-25T03:49:48	2021-10-04T16:30:55			v2HkV2aotvP3YkXV6nnog8	47	biteproject	1	1	TRUE	558126
2021-11-10T11:18:41.738+07:00	2021-11-10T11:20:03.205+07:00	biteproject	enketo.ona.io:BjJhvCWU4mxFVtPl	HLC_9_TS2	HLC_9_TS2_2	2 (19:00-20:00)	19:00:00.000+07:00	22.92	100	yes	0.4	5	0	0	n/a	n/a	n/a	uuid:0eeb707e-ba3a-48c2-9983-871c4d10881b	85666520	0eeb707e-ba3a-48c2-9983-871c4d10881b	2021-09-25T03:49:49	2021-10-04T16:30:55			v2HkV2aotvP3YkXV6nnog8	52	biteproject	0	0	TRUE	558126
2021-11-10T11:20:03.343+07:00	2021-11-11T14:02:16.418+07:00	biteproject	enketo.ona.io:BjJhvCWU4mxFVtPl	HLC_9_TS2	HLC_9_TS2_3	3 (20:00-21:00)	20:00:00.000+07:00	23.09	100	yes	0.3	5	0	0	n/a	n/a	v2HkV2aotvP3YkXV6nnog8	uuid:c4ca3ee0-dc80-401d-819b-fb790397f53d	85666567	c4ca3ee0-dc80-401d-819b-fb790397f53d	2021-09-25T03:50:41	2021-10-05T12:13:56			v2HkV2aotvP3YkXV6nnog8	54	biteproject	0	0	TRUE	558126
2021-11-11T14:02:16.557+07:00	2021-11-11T14:03:11.143+07:00	biteproject	enketo.ona.io:BjJhvCWU4mxFVtPl	HLC_9_TS2	HLC_9_TS2_4	4 (21:00-22:00)	21:00:00.000+07:00	23.33	100	yes	0	5	0	1	n/a	n/a	n/a	uuid:a37cfa12-400e-425a-86e9-0fe6c2560ee5	85666594	a37cfa12-400e-425a-86e9-0fe6c2560ee5	2021-09-25T03:51:33	2021-10-04T16:30:56			v2HkV2aotvP3YkXV6nnog8	49	biteproject	0	0	TRUE	558126
2021-11-11T14:03:11.279+07:00	2021-11-11T14:04:04.659+07:00	biteproject	enketo.ona.io:BjJhvCWU4mxFVtPl	HLC_9_TS2	HLC_9_TS2_5	5 (22:00-23:00)	22:00:00.000+07:00	23.11	100	yes	0	5	0	0	n/a	n/a	n/a	uuid:41458faf-ef9b-45a9-9d2d-2adc7e14b919	85666632	41458faf-ef9b-45a9-9d2d-2adc7e14b919	2021-09-25T03:52:27	2021-10-04T16:30:56			v2HkV2aotvP3YkXV6nnog8	44	biteproject	0	0	TRUE	558126
2021-11-11T14:04:04.791+07:00	2021-11-11T14:05:03.739+07:00	biteproject	enketo.ona.io:BjJhvCWU4mxFVtPl	HLC_9_TS2	HLC_9_TS2_6	6 (23:00-00:00)	23:00:00.000+07:00	23.09	100	yes	0	5	0	0	n/a	n/a	n/a	uuid:457f80df-7f37-4454-87eb-5c51bbb06c10	85666658	457f80df-7f37-4454-87eb-5c51bbb06c10	2021-09-25T03:53:16	2021-10-04T16:30:56			v2HkV2aotvP3YkXV6nnog8	55	biteproject	0	0	TRUE	558126
2021-11-11T14:05:03.874+07:00	2021-11-11T14:06:03.017+07:00	biteproject	enketo.ona.io:BjJhvCWU4mxFVtPl	HLC_9_TS2	HLC_9_TS2_7	7 (00:00-01:00)	00:00:00.000+07:00	22.9	100	yes	0	6	0	0	n/a	n/a	n/a	uuid:1befaa1d-fb20-4127-ad0a-fc1765d4de37	85666682	1befaa1d-fb20-4127-ad0a-fc1765d4de37	2021-09-25T03:54:00	2021-10-04T16:30:56			v2HkV2aotvP3YkXV6nnog8	49	biteproject	0	0	TRUE	558126
2021-11-11T14:06:03.153+07:00	2021-11-11T14:06:53.900+07:00	biteproject	enketo.ona.io:BjJhvCWU4mxFVtPl	HLC_9_TS2	HLC_9_TS2_8	8 (01:00-02:00)	01:00:00.000+07:00	22.7	100	yes	0	6	1	0	n/a	n/a	n/a	uuid:dd085047-2e9e-4ae2-92bf-5c7798ee0a6d	85666700	dd085047-2e9e-4ae2-92bf-5c7798ee0a6d	2021-09-25T03:54:55	2021-10-04T16:30:57			v2HkV2aotvP3YkXV6nnog8	52	biteproject	0	0	TRUE	558126
2021-11-11T14:06:54.035+07:00	2021-11-11T14:07:45.027+07:00	biteproject	enketo.ona.io:BjJhvCWU4mxFVtPl	HLC_9_TS2	HLC_9_TS2_9	9 (02:00-03:00)	02:00:00.000+07:00	22.7	100	yes	0	6	0	0	n/a	n/a	n/a	uuid:00d9300a-998b-4bc0-9620-65c4e5017fea	85666722	00d9300a-998b-4bc0-9620-65c4e5017fea	2021-09-25T03:55:44	2021-10-04T16:30:57			v2HkV2aotvP3YkXV6nnog8	50	biteproject	0	0	TRUE	558126
2021-11-11T14:07:45.166+07:00	2021-11-12T10:25:49.297+07:00	biteproject	enketo.ona.io:BjJhvCWU4mxFVtPl	HLC_9_TS2	HLC_9_TS2_10	10 (03:00-04:00)	03:00:00.000+07:00	22.2	100	no	0	6	1	0	n/a	n/a	n/a	uuid:07cd3b95-1df4-4e6b-a756-01cfe0ec1e4e	85666765	07cd3b95-1df4-4e6b-a756-01cfe0ec1e4e	2021-09-25T03:56:36	2021-10-04T16:30:57			v2HkV2aotvP3YkXV6nnog8	55	biteproject	0	0	TRUE	558126
2021-11-12T10:25:49.434+07:00	2021-11-12T10:26:42.475+07:00	biteproject	enketo.ona.io:BjJhvCWU4mxFVtPl	HLC_9_TS2	HLC_9_TS2_11	11 (04:00-05:00)	04:00:00.000+07:00	22.3	100	no	0	6	0	0	n/a	n/a	n/a	uuid:5d94eda5-9586-4400-908e-4183f9d2adbb	85666791	5d94eda5-9586-4400-908e-4183f9d2adbb	2021-09-25T03:57:26	2021-10-04T16:30:57			v2HkV2aotvP3YkXV6nnog8	121	biteproject	0	0	TRUE	558126
2021-11-12T10:26:42.626+07:00	2021-11-12T10:27:35.607+07:00	biteproject	enketo.ona.io:BjJhvCWU4mxFVtPl	HLC_9_TS2	HLC_9_TS2_12	12 (05:00-06:00)	05:00:00.000+07:00	22	100	no	0	6	0	0	n/a	n/a	n/a	uuid:56ce42e0-6eec-47c5-9ca9-761ca004f26f	85666818	56ce42e0-6eec-47c5-9ca9-761ca004f26f	2021-09-25T03:58:21	2021-10-04T16:30:57			v2HkV2aotvP3YkXV6nnog8	57	biteproject	0	0	TRUE	558126
2021-11-12T10:27:35.743+07:00	2021-11-12T10:28:32.320+07:00	biteproject	enketo.ona.io:BjJhvCWU4mxFVtPl	HLC_10_TS3	HLC_10_TS3_1	1 (18:00-19:00)	18:00:00.000+07:00	22.85	100	yes	0	7	0	1	20210924_HLC10TS3-11_0_9.JPG	n/a	n/a	uuid:e915b5e7-7dee-4a70-b136-819faca46f64	85666864	e915b5e7-7dee-4a70-b136-819faca46f64	2021-09-25T04:00:23	2021-10-04T16:30:57			v2HkV2aotvP3YkXV6nnog8	47	biteproject	1	1	TRUE	558126
2021-11-12T10:28:32.459+07:00	2021-11-12T10:29:24.740+07:00	biteproject	enketo.ona.io:BjJhvCWU4mxFVtPl	HLC_10_TS3	HLC_10_TS3_2	2 (19:00-20:00)	19:00:00.000+07:00	22.63	100	yes	0	7	0	0	n/a	n/a	n/a	uuid:a90a3ae4-c27d-4b57-87a7-bc149b227147	85666889	a90a3ae4-c27d-4b57-87a7-bc149b227147	2021-09-25T04:01:18	2021-10-04T16:30:58			v2HkV2aotvP3YkXV6nnog8	44	biteproject	0	0	TRUE	558126
2021-11-12T10:29:24.875+07:00	2021-11-12T10:30:16.500+07:00	biteproject	enketo.ona.io:BjJhvCWU4mxFVtPl	HLC_10_TS3	HLC_10_TS3_3	3 (20:00-21:00)	20:00:00.000+07:00	22.73	100	yes	0	7	0	0	n/a	n/a	n/a	uuid:158317a3-64a7-4f7b-9943-7f02c1ad9cc1	85666907	158317a3-64a7-4f7b-9943-7f02c1ad9cc1	2021-09-25T04:02:06	2021-10-04T16:30:58			v2HkV2aotvP3YkXV6nnog8	55	biteproject	0	0	TRUE	558126
2021-11-12T10:30:16.638+07:00	2021-11-12T10:32:35.328+07:00	biteproject	enketo.ona.io:BjJhvCWU4mxFVtPl	HLC_10_TS3	HLC_10_TS3_4	4 (21:00-22:00)	21:00:00.000+07:00	22.68	100	yes	0	7	0	0	n/a	n/a	n/a	uuid:1982f80c-eb12-4373-acaa-fad1c45271bc	85666920	1982f80c-eb12-4373-acaa-fad1c45271bc	2021-09-25T04:02:43	2021-10-04T16:30:58			v2HkV2aotvP3YkXV6nnog8	50	biteproject	0	0	TRUE	558126
2021-11-12T10:31:09.519+07:00	2021-11-13T09:35:39.173+07:00	biteproject	enketo.ona.io:BjJhvCWU4mxFVtPl	HLC_10_TS3	HLC_10_TS3_5	5 (22:00-23:00)	22:00:00.000+07:00	22.82	100	yes	0	7	1	1	n/a	n/a	n/a	uuid:4fffb5c7-6e3b-4dc2-a7f3-d7684fe5b879	85666943	4fffb5c7-6e3b-4dc2-a7f3-d7684fe5b879	2021-09-25T04:03:46	2021-10-04T16:30:58			v2HkV2aotvP3YkXV6nnog8	52	biteproject	0	0	TRUE	558126
2021-11-13T09:35:39.324+07:00	2021-11-13T09:36:31.800+07:00	biteproject	enketo.ona.io:BjJhvCWU4mxFVtPl	HLC_10_TS3	HLC_10_TS3_6	6 (23:00-00:00)	23:00:00.000+07:00	22.7	100	yes	0	7	0	2	n/a	n/a	n/a	uuid:2e1c3934-8651-420f-aa9f-924c948fca63	85666959	2e1c3934-8651-420f-aa9f-924c948fca63	2021-09-25T04:04:34	2021-10-04T16:30:58			v2HkV2aotvP3YkXV6nnog8	53	biteproject	0	0	TRUE	558126
2021-11-13T09:36:31.935+07:00	2021-11-13T09:37:31.755+07:00	biteproject	enketo.ona.io:BjJhvCWU4mxFVtPl	HLC_10_TS3	HLC_10_TS3_7	7 (00:00-01:00)	00:00:00.000+07:00	22.68	100	yes	0	8	1	0	n/a	n/a	n/a	uuid:be3eeabc-5195-4035-8331-92ce97b3c974	85666980	be3eeabc-5195-4035-8331-92ce97b3c974	2021-09-25T04:05:26	2021-10-04T16:30:59			v2HkV2aotvP3YkXV6nnog8	46	biteproject	0	0	TRUE	558126
2021-11-13T09:37:31.891+07:00	2021-11-13T09:38:29.472+07:00	biteproject	enketo.ona.io:BjJhvCWU4mxFVtPl	HLC_10_TS3	HLC_10_TS3_8	8 (01:00-02:00)	01:00:00.000+07:00	22.58	100	yes	0	8	0	0	n/a	n/a	n/a	uuid:e87fbe5b-4136-460f-b76d-98b4f0c08bd0	85667011	e87fbe5b-4136-460f-b76d-98b4f0c08bd0	2021-09-25T04:06:20	2021-10-04T16:30:59			v2HkV2aotvP3YkXV6nnog8	48	biteproject	0	0	TRUE	558126
2021-11-13T09:38:29.604+07:00	2021-11-13T09:39:15.184+07:00	biteproject	enketo.ona.io:BjJhvCWU4mxFVtPl	HLC_10_TS3	HLC_10_TS3_9	9 (02:00-03:00)	02:00:00.000+07:00	22.58	100	yes	0	8	0	1	n/a	n/a	n/a	uuid:5d18ebb9-9abb-4943-a86f-aee9cb110d29	85667031	5d18ebb9-9abb-4943-a86f-aee9cb110d29	2021-09-25T04:07:06	2021-10-04T16:30:59			v2HkV2aotvP3YkXV6nnog8	56	biteproject	0	0	TRUE	558126
2021-11-13T09:39:15.315+07:00	2021-11-13T09:40:19.519+07:00	biteproject	enketo.ona.io:BjJhvCWU4mxFVtPl	HLC_10_TS3	HLC_10_TS3_10	10 (03:00-04:00)	03:00:00.000+07:00	22.3	100	no	0	8	0	0	n/a	n/a	n/a	uuid:88960a3e-75cb-4693-8c81-a30e82983822	85667054	88960a3e-75cb-4693-8c81-a30e82983822	2021-09-25T04:07:54	2021-10-04T16:30:59			v2HkV2aotvP3YkXV6nnog8	47	biteproject	0	0	TRUE	558126
2021-11-13T09:40:19.659+07:00	2021-11-13T09:41:23.741+07:00	biteproject	enketo.ona.io:BjJhvCWU4mxFVtPl	HLC_10_TS3	HLC_10_TS3_11	11 (04:00-05:00)	04:00:00.000+07:00	22.2	100	no	0	8	0	1	n/a	n/a	n/a	uuid:61862924-3ef6-4714-9d81-2e4a358a7f64	85667084	61862924-3ef6-4714-9d81-2e4a358a7f64	2021-09-25T04:08:49	2021-10-04T16:30:59			v2HkV2aotvP3YkXV6nnog8	115	biteproject	0	0	TRUE	558126
2021-11-13T09:41:23.875+07:00	2021-11-14T10:02:12.959+07:00	biteproject	enketo.ona.io:BjJhvCWU4mxFVtPl	HLC_10_TS3	HLC_10_TS3_12	12 (05:00-06:00)	05:00:00.000+07:00	21.53	100	no	0	8	0	3	n/a	n/a	n/a	uuid:0c85d5f1-53b0-4dbb-a42a-9dbbe98e0d4b	85667104	0c85d5f1-53b0-4dbb-a42a-9dbbe98e0d4b	2021-09-25T04:09:36	2021-10-04T16:30:59			v2HkV2aotvP3YkXV6nnog8	76	biteproject	0	0	TRUE	558126
2021-11-14T10:02:13.100+07:00	2021-11-14T10:03:10.090+07:00	biteproject	enketo.ona.io:BjJhvCWU4mxFVtPl	HLC_11_TS4	HLC_11_TS4_1	1 (18:00-19:00)	18:00:00.000+07:00	23.11	100	yes	0	9	0	2	20210924_HLC11TS4-11_11_19.JPG	n/a	n/a	uuid:94ce6cb6-db72-4bdc-947f-a23c2640ff2c	85667154	94ce6cb6-db72-4bdc-947f-a23c2640ff2c	2021-09-25T04:11:34	2021-10-04T16:31:00			v2HkV2aotvP3YkXV6nnog8	47	biteproject	1	1	TRUE	558126
2021-11-14T10:03:10.222+07:00	2021-11-14T10:04:39.654+07:00	biteproject	enketo.ona.io:BjJhvCWU4mxFVtPl	HLC_11_TS4	HLC_11_TS4_2	2 (19:00-20:00)	19:00:00.000+07:00	22.82	100	yes	0.3	9	0	0	n/a	n/a	n/a	uuid:4141137c-1031-4a98-86b3-ba1b9fe6a8a3	85667193	4141137c-1031-4a98-86b3-ba1b9fe6a8a3	2021-09-25T04:12:44	2021-10-04T16:31:00			v2HkV2aotvP3YkXV6nnog8	44	biteproject	0	0	TRUE	558126
2021-11-14T10:04:39.794+07:00	2021-11-14T10:05:29.803+07:00	biteproject	enketo.ona.io:BjJhvCWU4mxFVtPl	HLC_11_TS4	HLC_11_TS4_3	3 (20:00-21:00)	20:00:00.000+07:00	23.4	100	yes	0	9	0	0	n/a	n/a	n/a	uuid:5c1427f2-3dc3-4b7b-8fa1-cdf343c8f376	85667221	5c1427f2-3dc3-4b7b-8fa1-cdf343c8f376	2021-09-25T04:13:34	2021-10-04T16:31:00			v2HkV2aotvP3YkXV6nnog8	54	biteproject	0	0	TRUE	558126
2021-11-14T10:05:29.928+07:00	2021-11-14T10:07:40.844+07:00	biteproject	enketo.ona.io:BjJhvCWU4mxFVtPl	HLC_11_TS4	HLC_11_TS4_4	4 (21:00-22:00)	21:00:00.000+07:00	23.3	100	yes	0	9	0	0	n/a	n/a	n/a	uuid:dc3467c4-df74-41c3-8391-7d6d6fc4738a	85667242	dc3467c4-df74-41c3-8391-7d6d6fc4738a	2021-09-25T04:14:19	2021-10-04T16:31:00			v2HkV2aotvP3YkXV6nnog8	60	biteproject	0	0	TRUE	558126
2021-11-14T10:07:40.978+07:00	2021-11-14T10:10:29.878+07:00	biteproject	enketo.ona.io:BjJhvCWU4mxFVtPl	HLC_11_TS4	HLC_11_TS4_5	5 (22:00-23:00)	22:00:00.000+07:00	23.6	100	yes	0.3	9	1	0	n/a	n/a	n/a	uuid:88b048f6-d664-4a6d-8fc9-1000df75d176	85667277	88b048f6-d664-4a6d-8fc9-1000df75d176	2021-09-25T04:15:12	2021-10-04T16:31:00			v2HkV2aotvP3YkXV6nnog8	49	biteproject	0	0	TRUE	558126
2021-11-14T10:08:30.242+07:00	2021-11-14T10:09:28.196+07:00	biteproject	enketo.ona.io:BjJhvCWU4mxFVtPl	HLC_11_TS4	HLC_11_TS4_6	6 (23:00-00:00)	23:00:00.000+07:00	22.75	100	yes	0.4	9	0	0	n/a	n/a	n/a	uuid:c8053027-fb38-4b81-a3fb-89105949eae5	85667346	c8053027-fb38-4b81-a3fb-89105949eae5	2021-09-25T04:16:13	2021-10-04T16:31:01			v2HkV2aotvP3YkXV6nnog8	48	biteproject	0	0	TRUE	558126
2021-11-14T10:09:28.329+07:00	2021-11-15T16:06:22.714+07:00	biteproject	enketo.ona.io:BjJhvCWU4mxFVtPl	HLC_11_TS4	HLC_11_TS4_7	7 (00:00-01:00)	00:00:00.000+07:00	22.18	100	yes	0.3	10	0	0	n/a	n/a	n/a	uuid:d0d69a88-fe4e-47dc-9530-74c281083892	85667376	d0d69a88-fe4e-47dc-9530-74c281083892	2021-09-25T04:17:02	2021-10-04T16:31:01			v2HkV2aotvP3YkXV6nnog8	59	biteproject	0	0	TRUE	558126
2021-11-15T16:06:22.850+07:00	2021-11-15T16:07:15.535+07:00	biteproject	enketo.ona.io:BjJhvCWU4mxFVtPl	HLC_11_TS4	HLC_11_TS4_8	8 (01:00-02:00)	01:00:00.000+07:00	22.06	100	yes	0.5	10	0	0	n/a	n/a	n/a	uuid:47aa98d6-a6ca-4a9c-8d3e-acd2fedabd63	85667399	47aa98d6-a6ca-4a9c-8d3e-acd2fedabd63	2021-09-25T04:17:43	2021-10-04T16:31:01			v2HkV2aotvP3YkXV6nnog8	52	biteproject	0	0	TRUE	558126
2021-11-15T16:07:15.669+07:00	2021-11-15T16:08:10.484+07:00	biteproject	enketo.ona.io:BjJhvCWU4mxFVtPl	HLC_11_TS4	HLC_11_TS4_9	9 (02:00-03:00)	02:00:00.000+07:00	21.47	100	yes	0	10	0	0	n/a	n/a	n/a	uuid:3895f5f2-53a0-4ea6-8d6b-e0be337a4b91	85667430	3895f5f2-53a0-4ea6-8d6b-e0be337a4b91	2021-09-25T04:18:50	2021-10-04T16:31:01			v2HkV2aotvP3YkXV6nnog8	57	biteproject	0	0	TRUE	558126
2021-11-15T16:08:10.627+07:00	2021-11-15T16:12:57.388+07:00	biteproject	enketo.ona.io:BjJhvCWU4mxFVtPl	HLC_11_TS4	HLC_11_TS4_10	10 (03:00-04:00)	03:00:00.000+07:00	21.77	100	no	0.8	10	0	0	n/a	n/a	n/a	uuid:938607cf-321e-420f-942b-d508a2c569f1	85667458	938607cf-321e-420f-942b-d508a2c569f1	2021-09-25T04:19:41	2021-10-04T16:31:01			v2HkV2aotvP3YkXV6nnog8	45	biteproject	0	0	TRUE	558126
2021-11-15T16:09:05.153+07:00	2021-11-15T16:09:50.301+07:00	biteproject	enketo.ona.io:BjJhvCWU4mxFVtPl	HLC_11_TS4	HLC_11_TS4_11	11 (04:00-05:00)	04:00:00.000+07:00	21.53	100	no	0.3	10	0	0	n/a	n/a	n/a	uuid:31413acb-9875-4ea1-98c1-238d0f24a48d	85667485	31413acb-9875-4ea1-98c1-238d0f24a48d	2021-09-25T04:20:37	2021-10-04T16:31:01			v2HkV2aotvP3YkXV6nnog8	552	biteproject	0	0	TRUE	558126
2021-11-15T16:09:50.438+07:00	2021-11-15T16:10:39.689+07:00	biteproject	enketo.ona.io:BjJhvCWU4mxFVtPl	HLC_11_TS4	HLC_11_TS4_12	12 (05:00-06:00)	05:00:00.000+07:00	21.32	100	no	0	10	0	0	n/a	n/a	n/a	uuid:09c9cb1f-caea-4ca3-aebe-d1f683ed4b9f	85667507	09c9cb1f-caea-4ca3-aebe-d1f683ed4b9f	2021-09-25T04:21:23	2021-10-04T16:31:02			v2HkV2aotvP3YkXV6nnog8	55	biteproject	0	0	TRUE	558126
2021-11-15T16:10:39.825+07:00	2021-11-15T16:11:34.788+07:00	biteproject	enketo.ona.io:BjJhvCWU4mxFVtPl	HLC_12_TS5	HLC_12_TS5_1	1 (18:00-19:00)	18:00:00.000+07:00	22.8	100	yes	0	11	0	0	20210924_HLC12TS5-11_30_22.JPG	n/a	n/a	uuid:61fa9c85-3c32-4d73-8e4e-c6ad7c926242	85667801	61fa9c85-3c32-4d73-8e4e-c6ad7c926242	2021-09-25T04:30:36	2021-10-04T16:31:02			v2HkV2aotvP3YkXV6nnog8	50	biteproject	1	1	TRUE	558126
2021-11-15T16:11:35.058+07:00	2021-11-16T16:10:50.439+07:00	biteproject	enketo.ona.io:BjJhvCWU4mxFVtPl	HLC_12_TS5	HLC_12_TS5_2	2 (19:00-20:00)	19:00:00.000+07:00	22.66	100	yes	0	11	0	0	n/a	n/a	n/a	uuid:046043a8-3fa0-4c1f-98bd-3f5a2c894f02	85667831	046043a8-3fa0-4c1f-98bd-3f5a2c894f02	2021-09-25T04:31:29	2021-10-04T16:31:02			v2HkV2aotvP3YkXV6nnog8	2269	biteproject	0	0	TRUE	558126
2021-11-16T16:10:50.577+07:00	2021-11-16T16:11:41.199+07:00	biteproject	enketo.ona.io:BjJhvCWU4mxFVtPl	HLC_12_TS5	HLC_12_TS5_3	3 (20:00-21:00)	20:00:00.000+07:00	22.7	100	yes	0	11	0	0	n/a	n/a	n/a	uuid:92b459a8-f3c8-476e-8344-2ec37cc856b3	85667864	92b459a8-f3c8-476e-8344-2ec37cc856b3	2021-09-25T04:32:19	2021-10-04T16:31:02			v2HkV2aotvP3YkXV6nnog8	62	biteproject	0	0	TRUE	558126
2021-11-16T16:11:41.412+07:00	2021-11-16T16:12:41.426+07:00	biteproject	enketo.ona.io:BjJhvCWU4mxFVtPl	HLC_12_TS5	HLC_12_TS5_4	4 (21:00-22:00)	21:00:00.000+07:00	22.8	100	yes	0	11	0	0	n/a	n/a	n/a	uuid:e61b8e43-e357-4f8c-b09f-985e5dc60d43	85669185	e61b8e43-e357-4f8c-b09f-985e5dc60d43	2021-09-25T05:10:10	2021-10-04T16:31:02			v2HkV2aotvP3YkXV6nnog8	120	biteproject	0	0	TRUE	558126
2021-11-16T16:12:41.562+07:00	2021-11-16T16:17:12.684+07:00	biteproject	enketo.ona.io:BjJhvCWU4mxFVtPl	HLC_12_TS5	HLC_12_TS5_5	5 (22:00-23:00)	22:00:00.000+07:00	22.75	100	yes	0	11	0	0	n/a	n/a	n/a	uuid:268b792e-6bf1-4994-bd95-372aa39c09e9	85669221	268b792e-6bf1-4994-bd95-372aa39c09e9	2021-09-25T05:11:11	2021-10-04T16:31:03			v2HkV2aotvP3YkXV6nnog8	71	biteproject	0	0	TRUE	558126
2021-11-16T16:13:24.744+07:00	2021-11-16T16:14:10.852+07:00	biteproject	enketo.ona.io:BjJhvCWU4mxFVtPl	HLC_12_TS5	HLC_12_TS5_6	6 (23:00-00:00)	23:00:00.000+07:00	22.73	100	yes	0	11	0	0	n/a	n/a	n/a	uuid:67f97b3d-0e34-484e-a19f-b5b66ebf46bb	85669298	67f97b3d-0e34-484e-a19f-b5b66ebf46bb	2021-09-25T05:13:11	2021-10-04T16:31:03			v2HkV2aotvP3YkXV6nnog8	48	biteproject	0	0	TRUE	558126
2021-11-16T16:14:10.982+07:00	2021-11-16T16:17:30.682+07:00	biteproject	enketo.ona.io:BjJhvCWU4mxFVtPl	HLC_12_TS5	HLC_12_TS5_7	7 (00:00-01:00)	00:00:00.000+07:00	22.39	100	yes	0.5	12	0	0	n/a	n/a	n/a	uuid:c5d2c6e8-2cff-4242-8de0-dc4a29f254ca	85669333	c5d2c6e8-2cff-4242-8de0-dc4a29f254ca	2021-09-25T05:14:22	2021-10-04T16:31:03			v2HkV2aotvP3YkXV6nnog8	44	biteproject	0	0	TRUE	558126
2021-11-16T16:14:58.240+07:00	2021-11-16T16:15:43.986+07:00	biteproject	enketo.ona.io:BjJhvCWU4mxFVtPl	HLC_12_TS5	HLC_12_TS5_8	8 (01:00-02:00)	01:00:00.000+07:00	22.34	100	yes	0.3	12	0	0	n/a	n/a	n/a	uuid:c6701709-ea96-4825-889f-ccdd77ee4242	85669351	c6701709-ea96-4825-889f-ccdd77ee4242	2021-09-25T05:15:10	2021-10-04T16:31:03			v2HkV2aotvP3YkXV6nnog8	47	biteproject	0	0	TRUE	558126
2021-11-16T16:15:44.123+07:00	2021-11-19T14:13:36.240+07:00	biteproject	enketo.ona.io:BjJhvCWU4mxFVtPl	HLC_12_TS5	HLC_12_TS5_9	9 (02:00-03:00)	02:00:00.000+07:00	22.11	100	yes	0	12	0	0	n/a	n/a	n/a	uuid:ca8d97ab-fd7e-4e9a-ba0d-ab6be5275be1	85669383	ca8d97ab-fd7e-4e9a-ba0d-ab6be5275be1	2021-09-25T05:15:54	2021-10-04T16:31:03			v2HkV2aotvP3YkXV6nnog8	50	biteproject	0	0	TRUE	558126
2021-11-19T14:13:36.376+07:00	2021-11-19T14:14:22.727+07:00	biteproject	enketo.ona.io:BjJhvCWU4mxFVtPl	HLC_12_TS5	HLC_12_TS5_10	10 (03:00-04:00)	03:00:00.000+07:00	21.96	100	no	0.7	12	0	0	n/a	n/a	n/a	uuid:a5dcddd2-f213-4e13-8ee0-f4979a552f2c	85669426	a5dcddd2-f213-4e13-8ee0-f4979a552f2c	2021-09-25T05:16:41	2021-10-04T16:31:04			v2HkV2aotvP3YkXV6nnog8	35	biteproject	0	0	TRUE	558126
2021-11-19T14:14:22.863+07:00	2021-11-19T14:15:12.881+07:00	biteproject	enketo.ona.io:BjJhvCWU4mxFVtPl	HLC_12_TS5	HLC_12_TS5_11	11 (04:00-05:00)	04:00:00.000+07:00	21.77	100	no	0.3	12	0	0	n/a	n/a	n/a	uuid:11a081a6-7946-4386-ad3d-848cbbd0a305	85669467	11a081a6-7946-4386-ad3d-848cbbd0a305	2021-09-25T05:17:31	2021-10-04T16:31:04			v2HkV2aotvP3YkXV6nnog8	1421	biteproject	0	0	TRUE	558126
2021-11-19T14:15:13.012+07:00	2021-11-19T14:15:59.054+07:00	biteproject	enketo.ona.io:BjJhvCWU4mxFVtPl	HLC_12_TS5	HLC_12_TS5_12	12 (05:00-06:00)	05:00:00.000+07:00	21.6	100	no	0	12	0	2	n/a	n/a	n/a	uuid:64cfd118-ff3f-446e-84b2-d58d171e903e	85669501	64cfd118-ff3f-446e-84b2-d58d171e903e	2021-09-25T05:17:59	2021-10-04T16:31:04			v2HkV2aotvP3YkXV6nnog8	60	biteproject	0	0	TRUE	558126
2021-11-19T14:15:59.187+07:00	2021-11-19T14:16:43.779+07:00	biteproject	enketo.ona.io:BjJhvCWU4mxFVtPl	HLC_13_TS6	HLC_13_TS6_1	1 (18:00-19:00)	18:00:00.000+07:00	22	100	yes	0	13	1	1	20210924_HLC13TS6-12_41_34.JPG	n/a	n/a	uuid:615323d0-4101-4171-8002-780beca12ce4	85670667	615323d0-4101-4171-8002-780beca12ce4	2021-09-25T05:41:48	2021-10-04T16:31:04			v2HkV2aotvP3YkXV6nnog8	115	biteproject	1	1	TRUE	558126
2021-11-19T14:16:43.911+07:00	2021-11-19T14:17:35.071+07:00	biteproject	enketo.ona.io:BjJhvCWU4mxFVtPl	HLC_13_TS6	HLC_13_TS6_2	2 (19:00-20:00)	19:00:00.000+07:00	22.66	100	yes	0	13	0	0	n/a	n/a	n/a	uuid:1ab9dc84-b160-4e13-a49c-d8de6f5e2fd2	85670711	1ab9dc84-b160-4e13-a49c-d8de6f5e2fd2	2021-09-25T05:42:46	2021-10-04T16:31:04			v2HkV2aotvP3YkXV6nnog8	76	biteproject	0	0	TRUE	558126
2021-11-19T14:17:35.204+07:00	2021-11-19T14:18:31.949+07:00	biteproject	enketo.ona.io:BjJhvCWU4mxFVtPl	HLC_13_TS6	HLC_13_TS6_3	3 (20:00-21:00)	20:00:00.000+07:00	22.78	100	yes	0	13	0	0	n/a	n/a	n/a	uuid:5ac16b57-2c0b-4779-9cd5-8a9f4709cc44	85670783	5ac16b57-2c0b-4779-9cd5-8a9f4709cc44	2021-09-25T05:44:42	2021-10-04T16:31:04			v2HkV2aotvP3YkXV6nnog8	52	biteproject	0	0	TRUE	558126
2021-11-19T14:18:32.082+07:00	2021-11-20T11:44:20.813+07:00	biteproject	enketo.ona.io:BjJhvCWU4mxFVtPl	HLC_13_TS6	HLC_13_TS6_4	4 (21:00-22:00)	21:00:00.000+07:00	22.9	100	yes	0	13	0	0	n/a	n/a	n/a	uuid:1d7994ae-e512-4017-8c8f-71ee9a2353bc	85670825	1d7994ae-e512-4017-8c8f-71ee9a2353bc	2021-09-25T05:45:58	2021-10-04T16:31:05			v2HkV2aotvP3YkXV6nnog8	55	biteproject	0	0	TRUE	558126
2021-11-20T11:44:20.949+07:00	2021-11-20T11:45:11.653+07:00	biteproject	enketo.ona.io:BjJhvCWU4mxFVtPl	HLC_13_TS6	HLC_13_TS6_5	5 (22:00-23:00)	22:00:00.000+07:00	22.92	100	yes	0	13	0	0	n/a	n/a	n/a	uuid:5b0c292a-de14-4fe4-ac83-12ae0b1c7b33	85670878	5b0c292a-de14-4fe4-ac83-12ae0b1c7b33	2021-09-25T05:46:50	2021-10-04T16:31:05			v2HkV2aotvP3YkXV6nnog8	67	biteproject	0	0	TRUE	558126
2021-11-20T11:45:11.785+07:00	2021-11-20T11:46:03.402+07:00	biteproject	enketo.ona.io:BjJhvCWU4mxFVtPl	HLC_13_TS6	HLC_13_TS6_6	6 (23:00-00:00)	23:00:00.000+07:00	22.75	100	yes	0	13	1	0	n/a	n/a	n/a	uuid:501eec5c-67ad-4310-8170-84c1d58fedf6	85670935	501eec5c-67ad-4310-8170-84c1d58fedf6	2021-09-25T05:47:44	2021-10-04T16:31:05			v2HkV2aotvP3YkXV6nnog8	55	biteproject	0	0	TRUE	558126
2021-11-20T11:46:03.546+07:00	2021-11-20T11:47:00.526+07:00	biteproject	enketo.ona.io:BjJhvCWU4mxFVtPl	HLC_13_TS6	HLC_13_TS6_7	7 (00:00-01:00)	00:00:00.000+07:00	22.18	100	yes	0	14	0	1	n/a	n/a	n/a	uuid:738b4995-4463-4b43-8fbe-bb122c1f4525	85671018	738b4995-4463-4b43-8fbe-bb122c1f4525	2021-09-25T05:48:52	2021-10-04T16:31:05			v2HkV2aotvP3YkXV6nnog8	44	biteproject	0	0	TRUE	558126
2021-11-20T11:47:00.662+07:00	2021-11-20T11:48:03.871+07:00	biteproject	enketo.ona.io:BjJhvCWU4mxFVtPl	HLC_13_TS6	HLC_13_TS6_8	8 (01:00-02:00)	01:00:00.000+07:00	22.11	100	yes	0	14	0	0	n/a	n/a	n/a	uuid:2eea6926-83bf-48a0-ab1d-df31eaabd599	85671048	2eea6926-83bf-48a0-ab1d-df31eaabd599	2021-09-25T05:49:46	2021-10-04T16:31:05			v2HkV2aotvP3YkXV6nnog8	61	biteproject	0	0	TRUE	558126
2021-11-20T11:48:04.012+07:00	2021-11-20T11:48:53.177+07:00	biteproject	enketo.ona.io:BjJhvCWU4mxFVtPl	HLC_13_TS6	HLC_13_TS6_9	9 (02:00-03:00)	02:00:00.000+07:00	21.99	100	yes	0	14	1	0	n/a	n/a	n/a	uuid:7f05b945-2b48-4ad5-afde-663cb0cac23d	85671075	7f05b945-2b48-4ad5-afde-663cb0cac23d	2021-09-25T05:50:31	2021-10-04T16:31:06			v2HkV2aotvP3YkXV6nnog8	50	biteproject	0	0	TRUE	558126
2021-11-20T11:48:53.311+07:00	2021-11-20T11:49:43.150+07:00	biteproject	enketo.ona.io:BjJhvCWU4mxFVtPl	HLC_13_TS6	HLC_13_TS6_10	10 (03:00-04:00)	03:00:00.000+07:00	21.77	100	no	0	14	0	0	n/a	n/a	n/a	uuid:5ca7d404-7bb0-486c-93f7-f59214e2ff2c	85671133	5ca7d404-7bb0-486c-93f7-f59214e2ff2c	2021-09-25T05:51:33	2021-10-04T16:31:06			v2HkV2aotvP3YkXV6nnog8	56	biteproject	0	0	TRUE	558126
2021-11-20T11:49:43.286+07:00	2021-11-21T13:14:05.444+07:00	biteproject	enketo.ona.io:BjJhvCWU4mxFVtPl	HLC_13_TS6	HLC_13_TS6_11	11 (04:00-05:00)	04:00:00.000+07:00	21.56	100	no	0	14	0	0	n/a	n/a	n/a	uuid:31c8fed1-a2ff-4535-b5ab-c00e2551a69a	85671186	31c8fed1-a2ff-4535-b5ab-c00e2551a69a	2021-09-25T05:52:22	2021-10-04T16:31:06			v2HkV2aotvP3YkXV6nnog8	166	biteproject	0	0	TRUE	558126
2021-11-21T13:14:05.594+07:00	2021-11-21T13:14:53.263+07:00	biteproject	enketo.ona.io:BjJhvCWU4mxFVtPl	HLC_13_TS6	HLC_13_TS6_12	12 (05:00-06:00)	05:00:00.000+07:00	21.46	0	no	0	14	0	1	n/a	n/a	n/a	uuid:1e82cc9b-d965-463e-9879-984f2830ce69	85671233	1e82cc9b-d965-463e-9879-984f2830ce69	2021-09-25T05:53:17	2021-10-04T16:31:06			v2HkV2aotvP3YkXV6nnog8	46	biteproject	0	0	TRUE	558126
2021-11-21T13:14:53.418+07:00	2021-11-21T13:15:50.336+07:00	biteproject	enketo.ona.io:BjJhvCWU4mxFVtPl	HLC_14_TS7	HLC_14_TS7_1	1 (18:00-19:00)	18:00:00.000+07:00	23.71	91.3	yes	0	1	0	1	20210924_HLC14TS7-12_55_51.JPG	n/a	n/a	uuid:80d1a234-d71c-444f-818e-0dcd9303b384	85671320	80d1a234-d71c-444f-818e-0dcd9303b384	2021-09-25T05:56:08	2021-10-04T16:31:06			v2HkV2aotvP3YkXV6nnog8	46	biteproject	1	1	TRUE	558126
2021-11-21T13:15:50.468+07:00	2021-11-21T13:16:39.705+07:00	biteproject	enketo.ona.io:BjJhvCWU4mxFVtPl	HLC_14_TS7	HLC_14_TS7_2	2 (19:00-20:00)	19:00:00.000+07:00	23.52	100	yes	0.3	1	0	0	n/a	n/a	n/a	uuid:708e1d37-aa6d-47c1-83c3-3988fe6720e7	85671345	708e1d37-aa6d-47c1-83c3-3988fe6720e7	2021-09-25T05:56:50	2021-10-04T16:31:07			v2HkV2aotvP3YkXV6nnog8	54	biteproject	0	0	TRUE	558126
2021-11-21T13:16:39.836+07:00	2021-11-21T13:17:27.195+07:00	biteproject	enketo.ona.io:BjJhvCWU4mxFVtPl	HLC_14_TS7	HLC_14_TS7_3	3 (20:00-21:00)	20:00:00.000+07:00	22.94	100	yes	0	1	0	0	n/a	n/a	n/a	uuid:42d5ac36-3ffc-4189-add9-5f23fb39725e	85671370	42d5ac36-3ffc-4189-add9-5f23fb39725e	2021-09-25T05:57:35	2021-10-04T16:31:07			v2HkV2aotvP3YkXV6nnog8	37	biteproject	0	0	TRUE	558126
2021-11-21T13:17:27.343+07:00	2021-11-22T14:31:04.793+01:00	biteproject	enketo.ona.io:BjJhvCWU4mxFVtPl	HLC_14_TS7	HLC_14_TS7_4	4 (21:00-22:00)	21:00:00.000+07:00	22.98	100	yes	0.4	1	0	0	n/a	n/a	n/a	uuid:cc7e331a-c6ad-4043-a9e5-ef66a7a8083b	85671396	cc7e331a-c6ad-4043-a9e5-ef66a7a8083b	2021-09-25T05:58:29	2021-10-04T16:31:07			v2HkV2aotvP3YkXV6nnog8	42	biteproject	0	0	TRUE	558126
2021-11-21T13:18:20.651+07:00	2021-11-21T13:19:08.754+07:00	biteproject	enketo.ona.io:BjJhvCWU4mxFVtPl	HLC_14_TS7	HLC_14_TS7_5	5 (22:00-23:00)	22:00:00.000+07:00	22.85	100	yes	0	1	0	0	n/a	n/a	n/a	uuid:14823a18-4e46-4c57-9d71-d907eb26b6e0	85671417	14823a18-4e46-4c57-9d71-d907eb26b6e0	2021-09-25T05:59:07	2021-10-04T16:31:07			v2HkV2aotvP3YkXV6nnog8	50	biteproject	0	0	TRUE	558126
2021-11-22T15:54:13.756+07:00	2021-11-22T15:55:20.531+07:00	biteproject	enketo.ona.io:BjJhvCWU4mxFVtPl	HLC_14_TS7	HLC_14_TS7_6	6 (23:00-00:00)	23:00:00.000+07:00	22.58	100	yes	0	1	0	0	n/a	n/a	n/a	uuid:c22b7f22-eeb4-46da-9ff3-b482afbcb1af	85671458	c22b7f22-eeb4-46da-9ff3-b482afbcb1af	2021-09-25T05:59:49	2021-10-04T16:31:07			v2HkV2aotvP3YkXV6nnog8	46	biteproject	0	0	TRUE	558126
2021-11-22T15:55:20.678+07:00	2021-11-22T15:56:10.269+07:00	biteproject	enketo.ona.io:BjJhvCWU4mxFVtPl	HLC_14_TS7	HLC_14_TS7_7	7 (00:00-01:00)	00:00:00.000+07:00	22.25	100	yes	0	2	0	0	n/a	n/a	n/a	uuid:114c3d70-f25e-4ada-8297-1597c424661b	85671492	114c3d70-f25e-4ada-8297-1597c424661b	2021-09-25T06:00:38	2021-10-04T16:31:08			v2HkV2aotvP3YkXV6nnog8	46	biteproject	0	0	TRUE	558126
2021-11-22T15:56:10.406+07:00	2021-11-22T15:56:58.230+07:00	biteproject	enketo.ona.io:BjJhvCWU4mxFVtPl	HLC_14_TS7	HLC_14_TS7_8	8 (01:00-02:00)	01:00:00.000+07:00	22.7	100	yes	0.4	2	0	0	n/a	n/a	n/a	uuid:6434c093-254f-4c8f-a263-6b2d40d98340	85671513	6434c093-254f-4c8f-a263-6b2d40d98340	2021-09-25T06:01:24	2021-10-04T16:31:08			v2HkV2aotvP3YkXV6nnog8	62	biteproject	0	0	TRUE	558126
2021-11-22T15:56:58.360+07:00	2021-11-22T15:57:46.779+07:00	biteproject	enketo.ona.io:BjJhvCWU4mxFVtPl	HLC_14_TS7	HLC_14_TS7_9	9 (02:00-03:00)	02:00:00.000+07:00	21.96	100	yes	0.5	2	0	0	n/a	n/a	n/a	uuid:ef380dcf-076a-49fe-a970-43f333098871	85671543	ef380dcf-076a-49fe-a970-43f333098871	2021-09-25T06:02:10	2021-10-04T16:31:08			v2HkV2aotvP3YkXV6nnog8	50	biteproject	0	0	TRUE	558126
2021-11-22T15:57:46.914+07:00	2021-11-22T15:58:32.673+07:00	biteproject	enketo.ona.io:BjJhvCWU4mxFVtPl	HLC_14_TS7	HLC_14_TS7_10	10 (03:00-04:00)	03:00:00.000+07:00	21.75	100	no	0	2	0	0	n/a	n/a	n/a	uuid:abc3538e-a325-4072-bb3e-8ee822209a96	85671620	abc3538e-a325-4072-bb3e-8ee822209a96	2021-09-25T06:03:14	2021-10-04T16:31:08			v2HkV2aotvP3YkXV6nnog8	44	biteproject	0	0	TRUE	558126
2021-11-22T15:58:32.805+07:00	2021-11-22T15:59:24.734+07:00	biteproject	enketo.ona.io:BjJhvCWU4mxFVtPl	HLC_14_TS7	HLC_14_TS7_11	11 (04:00-05:00)	04:00:00.000+07:00	21.51	100	no	0	2	0	0	n/a	n/a	n/a	uuid:1c4439d3-51a5-4683-94a1-6a1422cc0215	85671661	1c4439d3-51a5-4683-94a1-6a1422cc0215	2021-09-25T06:04:03	2021-10-04T16:31:08			v2HkV2aotvP3YkXV6nnog8	48	biteproject	0	0	TRUE	558126
2021-11-22T15:59:24.865+07:00	2021-11-22T16:00:11.646+07:00	biteproject	enketo.ona.io:BjJhvCWU4mxFVtPl	HLC_14_TS7	HLC_14_TS7_12	12 (05:00-06:00)	05:00:00.000+07:00	21.36	100	no	0	2	0	1	n/a	n/a	n/a	uuid:07884b55-d920-402c-b57b-d26ccd8c6011	85671694	07884b55-d920-402c-b57b-d26ccd8c6011	2021-09-25T06:04:48	2021-10-04T16:31:09			v2HkV2aotvP3YkXV6nnog8	59	biteproject	0	0	TRUE	558126
2021-11-22T16:00:11.779+07:00	2021-11-23T09:14:51.358+07:00	biteproject	enketo.ona.io:BjJhvCWU4mxFVtPl	HLC_15_TS1	HLC_15_TS1_1	1 (18:00-19:00)	18:00:00.000+07:00	23.02	100	yes	0.1	5	0	0	20210925_HLC15TS1-11_30_13.JPG	n/a	n/a	uuid:964a15a7-9c2c-49b9-9739-bd43206a2f5e	85734019	964a15a7-9c2c-49b9-9739-bd43206a2f5e	2021-09-26T04:30:29	2021-10-04T16:31:09			v2HkV2aotvP3YkXV6nnog8	47	biteproject	1	1	TRUE	558126
2021-11-23T09:14:51.496+07:00	2021-11-23T09:15:43.630+07:00	biteproject	enketo.ona.io:BjJhvCWU4mxFVtPl	HLC_15_TS1	HLC_15_TS1_2	2 (19:00-20:00)	19:00:00.000+07:00	22.39	100	yes	0.2	5	0	0	n/a	n/a	n/a	uuid:bd0deb0f-27ca-4ee2-b068-e7ab7e1a3848	85734041	bd0deb0f-27ca-4ee2-b068-e7ab7e1a3848	2021-09-26T04:31:25	2021-10-04T16:31:09			v2HkV2aotvP3YkXV6nnog8	42	biteproject	0	0	TRUE	558126
2021-11-23T09:15:43.773+07:00	2021-11-23T09:16:29.893+07:00	biteproject	enketo.ona.io:BjJhvCWU4mxFVtPl	HLC_15_TS1	HLC_15_TS1_3	3 (20:00-21:00)	20:00:00.000+07:00	22.37	100	yes	0.4	5	0	1	n/a	n/a	n/a	uuid:e1372760-aa4c-4c28-a621-d111431f4322	85734061	e1372760-aa4c-4c28-a621-d111431f4322	2021-09-26T04:32:11	2021-10-04T16:31:09			v2HkV2aotvP3YkXV6nnog8	44	biteproject	0	0	TRUE	558126
2021-11-23T09:16:30.028+07:00	2021-11-23T09:17:34.478+07:00	biteproject	enketo.ona.io:BjJhvCWU4mxFVtPl	HLC_15_TS1	HLC_15_TS1_4	4 (21:00-22:00)	21:00:00.000+07:00	22.22	100	yes	0	5	0	0	n/a	n/a	n/a	uuid:7609276f-2c8d-48c5-ae6a-bf2f5e7fcbf8	85734078	7609276f-2c8d-48c5-ae6a-bf2f5e7fcbf8	2021-09-26T04:32:54	2021-10-04T16:31:09			v2HkV2aotvP3YkXV6nnog8	43	biteproject	0	0	TRUE	558126
2021-11-23T09:17:34.613+07:00	2021-11-23T09:18:28.441+07:00	biteproject	enketo.ona.io:BjJhvCWU4mxFVtPl	HLC_15_TS1	HLC_15_TS1_5	5 (22:00-23:00)	22:00:00.000+07:00	22.3	100	no	0	5	0	0	n/a	n/a	n/a	uuid:de4c6885-ca7c-4394-9a99-15625f293a75	85734097	de4c6885-ca7c-4394-9a99-15625f293a75	2021-09-26T04:33:37	2021-10-04T16:31:10			v2HkV2aotvP3YkXV6nnog8	59	biteproject	0	0	TRUE	558126
2021-11-23T09:18:28.565+07:00	2021-11-23T09:19:15.054+07:00	biteproject	enketo.ona.io:BjJhvCWU4mxFVtPl	HLC_15_TS1	HLC_15_TS1_6	6 (23:00-00:00)	23:00:00.000+07:00	22.27	100	no	0.6	5	0	1	n/a	n/a	n/a	uuid:e7052c1a-594f-4384-8f57-47026c57531c	85734115	e7052c1a-594f-4384-8f57-47026c57531c	2021-09-26T04:34:21	2021-10-04T16:31:10			v2HkV2aotvP3YkXV6nnog8	51	biteproject	0	0	TRUE	558126
2021-11-23T09:19:15.191+07:00	2021-11-23T09:20:03.289+07:00	biteproject	enketo.ona.io:BjJhvCWU4mxFVtPl	HLC_15_TS1	HLC_15_TS1_7	7 (00:00-01:00)	00:00:00.000+07:00	22.5	100	no	0	6	0	0	n/a	n/a	n/a	uuid:f970107a-6f20-4fe3-8fdb-0265b8b69b12	85734141	f970107a-6f20-4fe3-8fdb-0265b8b69b12	2021-09-26T04:35:19	2021-10-04T16:31:10			v2HkV2aotvP3YkXV6nnog8	37	biteproject	0	0	TRUE	558126
2021-11-23T09:20:03.425+07:00	2021-11-24T09:23:03.092+07:00	biteproject	enketo.ona.io:BjJhvCWU4mxFVtPl	HLC_15_TS1	HLC_15_TS1_8	8 (01:00-02:00)	01:00:00.000+07:00	23.12	100	no	0	6	0	0	n/a	n/a	n/a	uuid:022208b8-6d64-4e8e-9248-c05f398ea8e0	85734154	022208b8-6d64-4e8e-9248-c05f398ea8e0	2021-09-26T04:36:11	2021-10-04T16:31:10			v2HkV2aotvP3YkXV6nnog8	58	biteproject	0	0	TRUE	558126
2021-11-24T09:23:03.230+07:00	2021-11-24T09:23:51.076+07:00	biteproject	enketo.ona.io:BjJhvCWU4mxFVtPl	HLC_15_TS1	HLC_15_TS1_9	9 (02:00-03:00)	02:00:00.000+07:00	22	100	no	0	6	0	0	n/a	n/a	n/a	uuid:13b1b396-c312-45af-bba0-059d27b4a309	85734176	13b1b396-c312-45af-bba0-059d27b4a309	2021-09-26T04:36:48	2021-10-04T16:31:10			v2HkV2aotvP3YkXV6nnog8	104	biteproject	0	0	TRUE	558126
2021-11-24T09:23:51.228+07:00	2021-11-24T09:24:39.419+07:00	biteproject	enketo.ona.io:BjJhvCWU4mxFVtPl	HLC_15_TS1	HLC_15_TS1_10	10 (03:00-04:00)	03:00:00.000+07:00	22.3	100	no	0	6	0	0	n/a	n/a	n/a	uuid:a2a01a67-a958-4f9c-ae2f-354d47a92703	85734213	a2a01a67-a958-4f9c-ae2f-354d47a92703	2021-09-26T04:37:45	2021-10-04T16:31:10			v2HkV2aotvP3YkXV6nnog8	42	biteproject	0	0	TRUE	558126
2021-11-24T09:24:39.554+07:00	2021-11-24T09:25:28.685+07:00	biteproject	enketo.ona.io:BjJhvCWU4mxFVtPl	HLC_15_TS1	HLC_15_TS1_11	11 (04:00-05:00)	04:00:00.000+07:00	21.7	100	no	0.5	6	0	0	n/a	n/a	n/a	uuid:1fa7c671-ec69-40a0-a991-72d1fa02e63a	85734260	1fa7c671-ec69-40a0-a991-72d1fa02e63a	2021-09-26T04:39:32	2021-10-04T16:31:11			v2HkV2aotvP3YkXV6nnog8	340	biteproject	0	0	TRUE	558126
2021-11-24T09:25:28.822+07:00	2021-11-24T09:26:17.396+07:00	biteproject	enketo.ona.io:BjJhvCWU4mxFVtPl	HLC_15_TS1	HLC_15_TS1_12	12 (05:00-06:00)	05:00:00.000+07:00	21.8	100	no	0	6	0	0	n/a	n/a	n/a	uuid:b710f90c-5e6b-43bd-868e-7bbd7cb185cf	85734281	b710f90c-5e6b-43bd-868e-7bbd7cb185cf	2021-09-26T04:40:12	2021-10-04T16:31:11			v2HkV2aotvP3YkXV6nnog8	46	biteproject	0	0	TRUE	558126
2021-11-24T09:26:17.532+07:00	2021-11-24T09:27:07.289+07:00	biteproject	enketo.ona.io:BjJhvCWU4mxFVtPl	HLC_16_TS2	HLC_16_TS2_1	1 (18:00-19:00)	18:00:00.000+07:00	23.14	100	yes	0.9	7	0	1	20210925_HLC16TS2-11_45_37.JPG	n/a	n/a	uuid:eef630c6-f945-4727-948f-bb5d8c559d4d	85734447	eef630c6-f945-4727-948f-bb5d8c559d4d	2021-09-26T04:45:56	2021-10-04T16:31:11			v2HkV2aotvP3YkXV6nnog8	44	biteproject	1	1	TRUE	558126
2021-11-24T09:27:07.425+07:00	2021-11-24T09:27:54.973+07:00	biteproject	enketo.ona.io:BjJhvCWU4mxFVtPl	HLC_16_TS2	HLC_16_TS2_2	2 (19:00-20:00)	19:00:00.000+07:00	22.46	100	yes	0	7	1	0	n/a	n/a	n/a	uuid:68e74779-b281-4938-bf95-1e96f97aea10	85734470	68e74779-b281-4938-bf95-1e96f97aea10	2021-09-26T04:46:38	2021-10-04T16:31:11			v2HkV2aotvP3YkXV6nnog8	40	biteproject	0	0	TRUE	558126
2021-11-24T09:27:55.108+07:00	2021-11-25T14:46:42.887+07:00	biteproject	enketo.ona.io:BjJhvCWU4mxFVtPl	HLC_16_TS2	HLC_16_TS2_3	3 (20:00-21:00)	20:00:00.000+07:00	22.63	100	yes	0	7	0	0	n/a	n/a	n/a	uuid:6449cdb1-25c2-461f-9873-bde7599992a2	85734495	6449cdb1-25c2-461f-9873-bde7599992a2	2021-09-26T04:47:21	2021-10-04T16:31:11			v2HkV2aotvP3YkXV6nnog8	123	biteproject	0	0	TRUE	558126
2021-11-25T13:47:15.472+07:00	2021-11-25T14:47:14.662+07:00	biteproject	enketo.ona.io:BjJhvCWU4mxFVtPl	HLC_16_TS2	HLC_16_TS2_4	4 (21:00-22:00)	21:00:00.000+07:00	22.46	100	yes	0	7	1	2	n/a	n/a	n/a	uuid:d3f33dfc-b12c-4e07-aff2-fca054e33033	85734576	d3f33dfc-b12c-4e07-aff2-fca054e33033	2021-09-26T04:48:02	2021-10-04T16:31:12			v2HkV2aotvP3YkXV6nnog8	47	biteproject	0	0	TRUE	558126
2021-11-25T13:47:56.604+07:00	2021-11-25T13:48:54.104+07:00	biteproject	enketo.ona.io:BjJhvCWU4mxFVtPl	HLC_16_TS2	HLC_16_TS2_5	5 (22:00-23:00)	22:00:00.000+07:00	22.46	100	no	0	7	1	3	n/a	n/a	n/a	uuid:916c1d4a-d7c5-4a9c-9a7e-ecb1caa6381b	85734644	916c1d4a-d7c5-4a9c-9a7e-ecb1caa6381b	2021-09-26T04:50:06	2021-10-04T16:31:12			v2HkV2aotvP3YkXV6nnog8	58	biteproject	0	0	TRUE	558126
2021-11-25T13:48:54.240+07:00	2021-11-25T13:49:40.679+07:00	biteproject	enketo.ona.io:BjJhvCWU4mxFVtPl	HLC_16_TS2	HLC_16_TS2_6	6 (23:00-00:00)	23:00:00.000+07:00	22.37	100	no	0.4	7	0	0	n/a	n/a	n/a	uuid:b3e8c19a-8af9-42ee-8e0c-55c33dc969ee	85734670	b3e8c19a-8af9-42ee-8e0c-55c33dc969ee	2021-09-26T04:50:52	2021-10-04T16:31:12			v2HkV2aotvP3YkXV6nnog8	52	biteproject	0	0	TRUE	558126
2021-11-25T13:49:40.813+07:00	2021-11-25T13:50:32.838+07:00	biteproject	enketo.ona.io:BjJhvCWU4mxFVtPl	HLC_16_TS2	HLC_16_TS2_7	7 (00:00-01:00)	00:00:00.000+07:00	24	100	no	0	8	1	0	n/a	n/a	n/a	uuid:f7776155-ac8a-459b-b049-89361ed6b8ea	85734706	f7776155-ac8a-459b-b049-89361ed6b8ea	2021-09-26T04:51:50	2021-10-04T16:31:12			v2HkV2aotvP3YkXV6nnog8	62	biteproject	0	0	TRUE	558126
2021-11-25T13:50:32.975+07:00	2021-11-25T13:55:33.460+07:00	biteproject	enketo.ona.io:BjJhvCWU4mxFVtPl	HLC_16_TS2	HLC_16_TS2_8	8 (01:00-02:00)	01:00:00.000+07:00	23.09	100	no	0	8	0	0	n/a	n/a	n/a	uuid:2dcbdc31-b336-4464-af22-b1571297ef4c	85734737	2dcbdc31-b336-4464-af22-b1571297ef4c	2021-09-26T04:52:42	2021-10-04T16:31:12			v2HkV2aotvP3YkXV6nnog8	47	biteproject	0	0	TRUE	558126
2021-11-25T13:51:22.961+07:00	2021-11-25T13:52:10.611+07:00	biteproject	enketo.ona.io:BjJhvCWU4mxFVtPl	HLC_16_TS2	HLC_16_TS2_9	9 (02:00-03:00)	02:00:00.000+07:00	22.06	100	no	0	8	0	0	n/a	n/a	n/a	uuid:3e433d74-e7f5-4033-a58a-d812267b1ced	85734781	3e433d74-e7f5-4033-a58a-d812267b1ced	2021-09-26T04:53:46	2021-10-04T16:31:13			v2HkV2aotvP3YkXV6nnog8	47	biteproject	0	0	TRUE	558126
2021-08-29T14:07:38.182+07:00	2021-10-01T09:53:57.853-07:00	biteproject	enketo.ona.io:BjJhvCWU4mxFVtPl	HLC_16_TS2	HLC_16_TS2_10	10 (03:00-04:00)	03:00:00.000+07:00	22.61	100	no	0	8	0	0	n/a	n/a	n/a	uuid:a0737267-a8f9-46f8-9288-16d0ec8af773	85734812	a0737267-a8f9-46f8-9288-16d0ec8af773	2021-09-26T04:54:25	2021-10-04T16:31:13			v2HkV2aotvP3YkXV6nnog8	42	biteproject	0	0	TRUE	558126
2021-08-29T14:15:09.772+07:00	2021-10-01T09:54:20.592-07:00	biteproject	enketo.ona.io:BjJhvCWU4mxFVtPl	HLC_16_TS2	HLC_16_TS2_11	11 (04:00-05:00)	04:00:00.000+07:00	22.2	100	no	0	8	0	0	n/a	n/a	n/a	uuid:4b9aa9aa-8efe-4e87-a6f6-70cb514cd851	85734871	4b9aa9aa-8efe-4e87-a6f6-70cb514cd851	2021-09-26T04:55:18	2021-10-04T16:31:13			v2HkV2aotvP3YkXV6nnog8	175	biteproject	0	0	TRUE	558126
2021-08-29T14:22:50.246+07:00	2021-10-01T09:54:36.129-07:00	biteproject	enketo.ona.io:BjJhvCWU4mxFVtPl	HLC_16_TS2	HLC_16_TS2_12	12 (05:00-06:00)	05:00:00.000+07:00	22.08	100	no	0	8	0	0	n/a	n/a	n/a	uuid:81458ff1-db2f-45d5-a92d-affeae29c2ca	85734896	81458ff1-db2f-45d5-a92d-affeae29c2ca	2021-09-26T04:56:00	2021-10-04T16:31:13			v2HkV2aotvP3YkXV6nnog8	47	biteproject	0	0	TRUE	558126
2021-08-29T14:26:29.611+07:00	2021-10-01T09:54:50.046-07:00	biteproject	enketo.ona.io:BjJhvCWU4mxFVtPl	HLC_17_TS3	HLC_17_TS3_1	1 (18:00-19:00)	18:00:00.000+07:00	25.21	100	yes	0	9	0	0	20210925_HLC17TS3-11_58_43.JPG	n/a	n/a	uuid:e929465b-a3ab-4438-9f38-7811ebaf63c4	85734984	e929465b-a3ab-4438-9f38-7811ebaf63c4	2021-09-26T04:58:57	2021-10-04T16:31:13			v2HkV2aotvP3YkXV6nnog8	48	biteproject	1	1	TRUE	558126
2021-08-29T14:30:47.944+07:00	2021-10-01T09:55:17.307-07:00	biteproject	enketo.ona.io:BjJhvCWU4mxFVtPl	HLC_17_TS3	HLC_17_TS3_2	2 (19:00-20:00)	19:00:00.000+07:00	22.73	99.3	yes	0.5	9	0	0	n/a	n/a	n/a	uuid:ea2a3ebe-7788-4622-bab3-8f1122c5948d	85735014	ea2a3ebe-7788-4622-bab3-8f1122c5948d	2021-09-26T04:59:43	2021-10-04T16:31:13			v2HkV2aotvP3YkXV6nnog8	133	biteproject	0	0	TRUE	558126
2021-08-29T14:39:37.487+07:00	2021-10-01T09:55:42.664-07:00	biteproject	enketo.ona.io:BjJhvCWU4mxFVtPl	HLC_17_TS3	HLC_17_TS3_3	3 (20:00-21:00)	20:00:00.000+07:00	22.46	100	yes	0.5	9	0	0	n/a	n/a	n/a	uuid:a6610325-5c6f-4bc9-8ff6-7ecf7643cbf6	85735036	a6610325-5c6f-4bc9-8ff6-7ecf7643cbf6	2021-09-26T05:00:30	2021-10-04T16:31:14			v2HkV2aotvP3YkXV6nnog8	41	biteproject	0	0	TRUE	558126
2021-08-29T14:43:38.554+07:00	2021-10-01T09:55:56.331-07:00	biteproject	enketo.ona.io:BjJhvCWU4mxFVtPl	HLC_17_TS3	HLC_17_TS3_4	4 (21:00-22:00)	21:00:00.000+07:00	22.68	100	yes	0	9	0	0	n/a	n/a	n/a	uuid:938c25f2-7648-4679-8d43-de92d0799e53	85735113	938c25f2-7648-4679-8d43-de92d0799e53	2021-09-26T05:02:44	2021-10-04T16:31:14			v2HkV2aotvP3YkXV6nnog8	54	biteproject	0	0	TRUE	558126
2021-08-30T11:41:20.014+07:00	2021-10-01T09:56:11.902-07:00	biteproject	enketo.ona.io:BjJhvCWU4mxFVtPl	HLC_17_TS3	HLC_17_TS3_5	5 (22:00-23:00)	22:00:00.000+07:00	22.22	100	no	0	9	0	0	n/a	n/a	n/a	uuid:83d06703-80f6-436e-b434-6cf79d85bd61	85735141	83d06703-80f6-436e-b434-6cf79d85bd61	2021-09-26T05:03:25	2021-10-04T16:31:14			v2HkV2aotvP3YkXV6nnog8	55	biteproject	0	0	TRUE	558126
2021-08-30T11:49:50.742+07:00	2021-10-01T09:56:25.976-07:00	biteproject	enketo.ona.io:BjJhvCWU4mxFVtPl	HLC_17_TS3	HLC_17_TS3_6	6 (23:00-00:00)	23:00:00.000+07:00	22.44	100	no	0.5	9	0	0	n/a	n/a	n/a	uuid:f362f37c-4612-4907-b6ca-4730d4572980	85735188	f362f37c-4612-4907-b6ca-4730d4572980	2021-09-26T05:04:19	2021-10-04T16:31:14			v2HkV2aotvP3YkXV6nnog8	46	biteproject	0	0	TRUE	558126
2021-08-30T12:12:10.024+07:00	2021-10-01T09:56:38.937-07:00	biteproject	enketo.ona.io:BjJhvCWU4mxFVtPl	HLC_17_TS3	HLC_17_TS3_7	7 (00:00-01:00)	00:00:00.000+07:00	22.2	99.9	no	0	10	0	0	n/a	n/a	n/a	uuid:cb6dae46-f4d0-4c58-9c2c-3f05f038179d	85735227	cb6dae46-f4d0-4c58-9c2c-3f05f038179d	2021-09-26T05:05:14	2021-10-04T16:31:14			v2HkV2aotvP3YkXV6nnog8	44	biteproject	0	0	TRUE	558126
2021-08-30T12:13:44.376+07:00	2021-10-01T09:57:16.781-07:00	biteproject	enketo.ona.io:BjJhvCWU4mxFVtPl	HLC_17_TS3	HLC_17_TS3_8	8 (01:00-02:00)	01:00:00.000+07:00	22.49	100	no	0.4	10	0	0	n/a	n/a	n/a	uuid:a959f66a-46d7-4a01-a904-7d8222b10782	85735293	a959f66a-46d7-4a01-a904-7d8222b10782	2021-09-26T05:06:00	2021-10-04T16:31:15			v2HkV2aotvP3YkXV6nnog8	39	biteproject	0	0	TRUE	558126
2021-08-30T12:15:18.953+07:00	2021-10-01T09:57:42.387-07:00	biteproject	enketo.ona.io:BjJhvCWU4mxFVtPl	HLC_17_TS3	HLC_17_TS3_9	9 (02:00-03:00)	02:00:00.000+07:00	22.25	100	no	0	10	1	1	n/a	n/a	n/a	uuid:d5b1e4c7-b5fd-40a7-a1a8-a2cd54e534f9	85735322	d5b1e4c7-b5fd-40a7-a1a8-a2cd54e534f9	2021-09-26T05:06:43	2021-10-04T16:31:15			v2HkV2aotvP3YkXV6nnog8	39	biteproject	0	0	TRUE	558126
2021-08-30T12:16:32.779+07:00	2021-10-01T09:57:59.609-07:00	biteproject	enketo.ona.io:BjJhvCWU4mxFVtPl	HLC_17_TS3	HLC_17_TS3_10	10 (03:00-04:00)	03:00:00.000+07:00	22.6	100	no	0	10	0	0	n/a	n/a	n/a	uuid:fac237d7-80a6-4d81-b651-25e02fe2eba0	85735352	fac237d7-80a6-4d81-b651-25e02fe2eba0	2021-09-26T05:07:22	2021-10-04T16:31:15			v2HkV2aotvP3YkXV6nnog8	35	biteproject	0	0	TRUE	558126
2021-08-30T12:17:43.449+07:00	2021-10-01T09:58:14.215-07:00	biteproject	enketo.ona.io:BjJhvCWU4mxFVtPl	HLC_17_TS3	HLC_17_TS3_11	11 (04:00-05:00)	04:00:00.000+07:00	21.72	100	no	0	10	0	0	n/a	n/a	n/a	uuid:3f508a1f-558f-4e6f-b218-648f5dc42f53	85735394	3f508a1f-558f-4e6f-b218-648f5dc42f53	2021-09-26T05:08:02	2021-10-04T16:31:15			v2HkV2aotvP3YkXV6nnog8	274	biteproject	0	0	TRUE	558126
2021-09-24T09:48:22.210+07:00	2021-09-24T10:06:01.978+07:00	biteproject	enketo.ona.io:BjJhvCWU4mxFVtPl	HLC_17_TS3	HLC_17_TS3_12	12 (05:00-06:00)	05:00:00.000+07:00	22.73	100	no	0	10	0	0	n/a	n/a	n/a	uuid:02bc5df9-66bc-4d71-9f4e-7fc18651f5c9	85735422	02bc5df9-66bc-4d71-9f4e-7fc18651f5c9	2021-09-26T05:08:37	2021-10-04T16:31:15			v2HkV2aotvP3YkXV6nnog8	76	biteproject	0	0	TRUE	558126
2021-09-24T10:06:02.002+07:00	2021-09-24T10:07:27.869+07:00	biteproject	enketo.ona.io:BjJhvCWU4mxFVtPl	HLC_18_TS4	HLC_18_TS4_1	1 (18:00-19:00)	18:00:00.000+07:00	23.42	100	yes	0.4	11	0	0	20210925_HLC18TS4-12_12_57.JPG	n/a	n/a	uuid:9c3fc184-3901-428c-8f0d-5a535be0dddb	85735615	9c3fc184-3901-428c-8f0d-5a535be0dddb	2021-09-26T05:13:13	2021-10-04T16:31:16			v2HkV2aotvP3YkXV6nnog8	45	biteproject	1	1	TRUE	558126
2021-09-24T10:07:27.886+07:00	2021-09-24T10:08:45.217+07:00	biteproject	enketo.ona.io:BjJhvCWU4mxFVtPl	HLC_18_TS4	HLC_18_TS4_2	2 (19:00-20:00)	19:00:00.000+07:00	22.51	100	yes	0.5	11	0	0	n/a	n/a	n/a	uuid:11ce42a5-0cec-44c2-8637-987379974796	85735671	11ce42a5-0cec-44c2-8637-987379974796	2021-09-26T05:14:26	2021-10-04T16:31:16			v2HkV2aotvP3YkXV6nnog8	40	biteproject	0	0	TRUE	558126
2021-09-24T10:08:45.230+07:00	2021-09-27T17:00:11.063+02:00	biteproject	enketo.ona.io:BjJhvCWU4mxFVtPl	HLC_18_TS4	HLC_18_TS4_3	3 (20:00-21:00)	20:00:00.000+07:00	22.8	100	yes	0	11	0	0	n/a	n/a	n/a	uuid:9258a302-ca8e-4698-adb9-27d4814ea815	85735727	9258a302-ca8e-4698-adb9-27d4814ea815	2021-09-26T05:15:12	2021-10-04T16:31:16			v2HkV2aotvP3YkXV6nnog8	36	biteproject	0	0	TRUE	558126
2021-09-24T10:09:53.011+07:00	2021-09-24T10:11:10.282+07:00	biteproject	enketo.ona.io:BjJhvCWU4mxFVtPl	HLC_18_TS4	HLC_18_TS4_4	4 (21:00-22:00)	21:00:00.000+07:00	22.37	100	yes	0	11	0	0	n/a	n/a	n/a	uuid:e9ea80b4-a4a6-48e6-a4af-5e0d59ba6f94	85735762	e9ea80b4-a4a6-48e6-a4af-5e0d59ba6f94	2021-09-26T05:15:52	2021-10-04T16:31:16			v2HkV2aotvP3YkXV6nnog8	36	biteproject	0	0	TRUE	558126
2021-09-24T10:11:10.296+07:00	2021-09-24T10:12:18.116+07:00	biteproject	enketo.ona.io:BjJhvCWU4mxFVtPl	HLC_18_TS4	HLC_18_TS4_5	5 (22:00-23:00)	22:00:00.000+07:00	22.54	100	no	0.3	11	0	0	n/a	n/a	n/a	uuid:8d39f3ab-8203-4c60-b003-61d17228be7c	85735788	8d39f3ab-8203-4c60-b003-61d17228be7c	2021-09-26T05:16:28	2021-10-04T16:31:16			v2HkV2aotvP3YkXV6nnog8	55	biteproject	0	0	TRUE	558126
2021-09-24T10:12:18.134+07:00	2021-09-24T10:13:43.003+07:00	biteproject	enketo.ona.io:BjJhvCWU4mxFVtPl	HLC_18_TS4	HLC_18_TS4_6	6 (23:00-00:00)	23:00:00.000+07:00	22.44	100	no	0.5	11	0	0	n/a	n/a	n/a	uuid:c7cc9fd9-e9f9-4d47-81c7-93873165f9bc	85735817	c7cc9fd9-e9f9-4d47-81c7-93873165f9bc	2021-09-26T05:17:04	2021-10-04T16:31:16			v2HkV2aotvP3YkXV6nnog8	40	biteproject	0	0	TRUE	558126
2021-09-25T10:05:59.476+07:00	2021-09-25T10:09:59.543+07:00	biteproject	enketo.ona.io:BjJhvCWU4mxFVtPl	HLC_18_TS4	HLC_18_TS4_7	7 (00:00-01:00)	00:00:00.000+07:00	22.34	100	no	0	12	1	1	n/a	n/a	n/a	uuid:3dd77f33-5ac2-45f6-a3d8-b2c7f5cfd498	85735853	3dd77f33-5ac2-45f6-a3d8-b2c7f5cfd498	2021-09-26T05:17:58	2021-10-04T16:31:17			v2HkV2aotvP3YkXV6nnog8	42	biteproject	0	0	TRUE	558126
2021-09-25T10:09:59.568+07:00	2021-09-25T10:11:27.249+07:00	biteproject	enketo.ona.io:BjJhvCWU4mxFVtPl	HLC_18_TS4	HLC_18_TS4_8	8 (01:00-02:00)	01:00:00.000+07:00	22.44	100	no	0	12	0	0	n/a	n/a	n/a	uuid:83d217f8-d6ff-4a8c-98df-e43334f914a0	85735883	83d217f8-d6ff-4a8c-98df-e43334f914a0	2021-09-26T05:18:39	2021-10-04T16:31:17			v2HkV2aotvP3YkXV6nnog8	41	biteproject	0	0	TRUE	558126
2021-09-25T10:12:39.086+07:00	2021-09-25T10:13:46.698+07:00	biteproject	enketo.ona.io:BjJhvCWU4mxFVtPl	HLC_18_TS4	HLC_18_TS4_9	9 (02:00-03:00)	02:00:00.000+07:00	22.01	100	no	0	12	3	0	n/a	n/a	n/a	uuid:7622bd6c-b23d-4b0b-b63b-44b62cd0884c	85735953	7622bd6c-b23d-4b0b-b63b-44b62cd0884c	2021-09-26T05:19:21	2021-10-04T16:31:17			v2HkV2aotvP3YkXV6nnog8	46	biteproject	0	0	TRUE	558126
2021-09-25T10:11:27.267+07:00	2021-09-25T10:12:39.068+07:00	biteproject	enketo.ona.io:BjJhvCWU4mxFVtPl	HLC_18_TS4	HLC_18_TS4_10	10 (03:00-04:00)	03:00:00.000+07:00	21.94	100	no	0	12	1	1	n/a	n/a	n/a	uuid:a60cf9c9-d759-463e-860f-b815ea9a5a43	85735981	a60cf9c9-d759-463e-860f-b815ea9a5a43	2021-09-26T05:20:01	2021-10-04T16:31:17			v2HkV2aotvP3YkXV6nnog8	33	biteproject	0	0	TRUE	558126
2021-09-25T10:13:46.716+07:00	2021-09-25T10:15:00.078+07:00	biteproject	enketo.ona.io:BjJhvCWU4mxFVtPl	HLC_18_TS4	HLC_18_TS4_11	11 (04:00-05:00)	04:00:00.000+07:00	21.82	100	no	0	12	0	0	n/a	n/a	n/a	uuid:3d9dd431-5dd4-4ba9-9363-298543032ab1	85736029	3d9dd431-5dd4-4ba9-9363-298543032ab1	2021-09-26T05:20:48	2021-10-04T16:31:17			v2HkV2aotvP3YkXV6nnog8	130	biteproject	0	0	TRUE	558126
2021-09-25T10:15:00.098+07:00	2021-09-25T10:16:12.296+07:00	biteproject	enketo.ona.io:BjJhvCWU4mxFVtPl	HLC_18_TS4	HLC_18_TS4_12	12 (05:00-06:00)	05:00:00.000+07:00	21.79	100	no	0	12	0	1	n/a	n/a	n/a	uuid:2c050e93-16aa-43d0-ab54-52c02e4177fa	85736085	2c050e93-16aa-43d0-ab54-52c02e4177fa	2021-09-26T05:21:21	2021-10-04T16:31:18			v2HkV2aotvP3YkXV6nnog8	50	biteproject	0	0	TRUE	558126
2021-09-25T10:16:12.315+07:00	2021-09-25T10:17:26.166+07:00	biteproject	enketo.ona.io:BjJhvCWU4mxFVtPl	HLC_19_TS5	HLC_19_TS5_1	1 (18:00-19:00)	18:00:00.000+07:00	23.09	100	yes	0	13	0	2	20210925_HLC19TS5-12_23_18.JPG	n/a	n/a	uuid:2663d7c0-0148-4efd-8bf3-2ed7283387ff	85736194	2663d7c0-0148-4efd-8bf3-2ed7283387ff	2021-09-26T05:23:33	2021-10-04T16:31:18			v2HkV2aotvP3YkXV6nnog8	43	biteproject	1	1	TRUE	558126
2021-09-26T10:56:31.728+07:00	2021-09-26T11:06:36.444+07:00	biteproject	enketo.ona.io:BjJhvCWU4mxFVtPl	HLC_19_TS5	HLC_19_TS5_2	2 (19:00-20:00)	19:00:00.000+07:00	22.61	100	yes	0.4	13	0	0	n/a	n/a	n/a	uuid:9e3e60d7-33e2-48f8-aab6-528009db7f0e	85736228	9e3e60d7-33e2-48f8-aab6-528009db7f0e	2021-09-26T05:24:21	2021-10-04T16:31:18			v2HkV2aotvP3YkXV6nnog8	49	biteproject	0	0	TRUE	558126
2021-09-26T11:06:36.465+07:00	2021-09-26T11:07:45.492+07:00	biteproject	enketo.ona.io:BjJhvCWU4mxFVtPl	HLC_19_TS5	HLC_19_TS5_3	3 (20:00-21:00)	20:00:00.000+07:00	22.61	100	yes	0	13	0	0	n/a	n/a	n/a	uuid:26579dd7-ab62-46f1-a46c-ae8cc3570d04	85736254	26579dd7-ab62-46f1-a46c-ae8cc3570d04	2021-09-26T05:25:03	2021-10-04T16:31:18			v2HkV2aotvP3YkXV6nnog8	46	biteproject	0	0	TRUE	558126
2021-09-26T11:07:45.511+07:00	2021-10-01T09:52:48.864-07:00	biteproject	enketo.ona.io:BjJhvCWU4mxFVtPl	HLC_19_TS5	HLC_19_TS5_4	4 (21:00-22:00)	21:00:00.000+07:00	22.49	100	yes	0.4	13	0	0	n/a	n/a	n/a	uuid:27575a47-ca5c-4043-837b-416a108dce75	85736302	27575a47-ca5c-4043-837b-416a108dce75	2021-09-26T05:25:53	2021-10-04T16:31:18			v2HkV2aotvP3YkXV6nnog8	42	biteproject	0	0	TRUE	558126
2021-09-26T11:09:14.762+07:00	2021-09-26T11:10:47.249+07:00	biteproject	enketo.ona.io:BjJhvCWU4mxFVtPl	HLC_19_TS5	HLC_19_TS5_5	5 (22:00-23:00)	22:00:00.000+07:00	22.34	100	no	0.4	13	0	0	n/a	n/a	n/a	uuid:8f4090cb-b0e7-4ca7-9261-702fc2cb116b	85736326	8f4090cb-b0e7-4ca7-9261-702fc2cb116b	2021-09-26T05:26:38	2021-10-04T16:31:18			v2HkV2aotvP3YkXV6nnog8	134	biteproject	0	0	TRUE	558126
2021-09-26T11:10:47.267+07:00	2021-09-26T11:11:54.679+07:00	biteproject	enketo.ona.io:BjJhvCWU4mxFVtPl	HLC_19_TS5	HLC_19_TS5_6	6 (23:00-00:00)	23:00:00.000+07:00	22.25	100	no	0.6	13	0	1	n/a	n/a	n/a	uuid:53d68af9-fc29-427d-a23b-293cda26a70e	85736358	53d68af9-fc29-427d-a23b-293cda26a70e	2021-09-26T05:27:21	2021-10-04T16:31:19			v2HkV2aotvP3YkXV6nnog8	43	biteproject	0	0	TRUE	558126
2021-09-26T11:11:54.698+07:00	2021-09-26T11:13:09.555+07:00	biteproject	enketo.ona.io:BjJhvCWU4mxFVtPl	HLC_19_TS5	HLC_19_TS5_7	7 (00:00-01:00)	00:00:00.000+07:00	22.44	100	no	0	14	0	0	n/a	n/a	n/a	uuid:0f034eae-641e-4a40-a0f1-c38220ef44ad	85736433	0f034eae-641e-4a40-a0f1-c38220ef44ad	2021-09-26T05:29:25	2021-10-04T16:31:19			v2HkV2aotvP3YkXV6nnog8	41	biteproject	0	0	TRUE	558126
2021-09-26T11:13:09.575+07:00	2021-09-26T11:14:18.005+07:00	biteproject	enketo.ona.io:BjJhvCWU4mxFVtPl	HLC_19_TS5	HLC_19_TS5_8	8 (01:00-02:00)	01:00:00.000+07:00	22.37	100	no	0	14	0	0	n/a	n/a	n/a	uuid:cf4941a4-f1b8-4161-9a81-5b73fb6f7d22	85736484	cf4941a4-f1b8-4161-9a81-5b73fb6f7d22	2021-09-26T05:30:17	2021-10-04T16:31:19			v2HkV2aotvP3YkXV6nnog8	39	biteproject	0	0	TRUE	558126
2021-09-27T10:20:17.601+07:00	2021-09-27T10:21:22.366+07:00	biteproject	enketo.ona.io:BjJhvCWU4mxFVtPl	HLC_19_TS5	HLC_19_TS5_9	9 (02:00-03:00)	02:00:00.000+07:00	22.06	100	no	0	14	0	1	n/a	n/a	n/a	uuid:1308c9a1-ec84-41c4-9391-5c543dda067f	85736523	1308c9a1-ec84-41c4-9391-5c543dda067f	2021-09-26T05:30:59	2021-10-04T16:31:19			v2HkV2aotvP3YkXV6nnog8	37	biteproject	0	0	TRUE	558126
2021-09-27T10:21:22.389+07:00	2021-09-27T10:22:26.635+07:00	biteproject	enketo.ona.io:BjJhvCWU4mxFVtPl	HLC_19_TS5	HLC_19_TS5_10	10 (03:00-04:00)	03:00:00.000+07:00	21.99	100	no	0	14	0	1	n/a	n/a	n/a	uuid:56ba1357-cefd-435f-a54a-3517e8238249	85736554	56ba1357-cefd-435f-a54a-3517e8238249	2021-09-26T05:31:37	2021-10-04T16:31:19			v2HkV2aotvP3YkXV6nnog8	41	biteproject	0	0	TRUE	558126
2021-09-27T10:22:26.650+07:00	2021-09-27T10:25:19.398+07:00	biteproject	enketo.ona.io:BjJhvCWU4mxFVtPl	HLC_19_TS5	HLC_19_TS5_11	11 (04:00-05:00)	04:00:00.000+07:00	21.84	100	no	0	14	0	0	n/a	n/a	n/a	uuid:80e16868-866c-4cb4-b99e-4bef5dfe0c5c	85736579	80e16868-866c-4cb4-b99e-4bef5dfe0c5c	2021-09-26T05:32:14	2021-10-04T16:31:20			v2HkV2aotvP3YkXV6nnog8	1160	biteproject	0	0	TRUE	558126
2021-09-27T10:25:19.419+07:00	2021-09-27T10:26:22.936+07:00	biteproject	enketo.ona.io:BjJhvCWU4mxFVtPl	HLC_19_TS5	HLC_19_TS5_12	12 (05:00-06:00)	05:00:00.000+07:00	21.96	100	no	0	14	1	0	n/a	n/a	n/a	uuid:e2f081bf-d33f-4286-9fa5-c7029dfdec20	85736607	e2f081bf-d33f-4286-9fa5-c7029dfdec20	2021-09-26T05:32:56	2021-10-04T16:31:20			v2HkV2aotvP3YkXV6nnog8	41	biteproject	0	0	TRUE	558126
2021-09-27T10:26:22.953+07:00	2021-09-27T10:27:24.572+07:00	biteproject	enketo.ona.io:BjJhvCWU4mxFVtPl	HLC_20_TS6	HLC_20_TS6_1	1 (18:00-19:00)	18:00:00.000+07:00	23.09	100	yes	0.7	1	0	0	20210925_HLC20TS6-12_52_3.JPG	n/a	n/a	uuid:058f5fd6-ebc0-4786-92d3-32d89b701e6d	85737534	058f5fd6-ebc0-4786-92d3-32d89b701e6d	2021-09-26T05:52:17	2021-10-04T16:31:20			v2HkV2aotvP3YkXV6nnog8	40	biteproject	1	1	TRUE	558126
2021-09-27T10:27:24.599+07:00	2021-09-27T10:28:35.239+07:00	biteproject	enketo.ona.io:BjJhvCWU4mxFVtPl	HLC_20_TS6	HLC_20_TS6_2	2 (19:00-20:00)	19:00:00.000+07:00	22.45	100	yes	0.3	1	0	0	n/a	n/a	n/a	uuid:71a43eb7-d13e-4dba-ba19-91029bfd9285	85737563	71a43eb7-d13e-4dba-ba19-91029bfd9285	2021-09-26T05:52:56	2021-10-04T16:31:20			v2HkV2aotvP3YkXV6nnog8	39	biteproject	0	0	TRUE	558126
2021-09-27T10:28:35.258+07:00	2021-09-27T10:29:31.054+07:00	biteproject	enketo.ona.io:BjJhvCWU4mxFVtPl	HLC_20_TS6	HLC_20_TS6_3	3 (20:00-21:00)	20:00:00.000+07:00	22.78	100	yes	0	1	0	0	n/a	n/a	n/a	uuid:b230a6fc-d6ce-4b6a-bbec-030d6aeca31f	85737607	b230a6fc-d6ce-4b6a-bbec-030d6aeca31f	2021-09-26T05:53:36	2021-10-04T16:31:20			v2HkV2aotvP3YkXV6nnog8	50	biteproject	0	0	TRUE	558126
2021-09-28T10:31:24.140+07:00	2021-09-28T16:17:51.689+02:00	biteproject	enketo.ona.io:BjJhvCWU4mxFVtPl	HLC_20_TS6	HLC_20_TS6_4	4 (21:00-22:00)	21:00:00.000+07:00	22.34	100	yes	0	1	0	0	n/a	n/a	n/a	uuid:6751108a-d308-41a7-87b0-3cd492c78cd8	85737661	6751108a-d308-41a7-87b0-3cd492c78cd8	2021-09-26T05:54:16	2021-10-04T16:31:21			v2HkV2aotvP3YkXV6nnog8	41	biteproject	0	0	TRUE	558126
2021-09-28T10:32:24.984+07:00	2021-09-28T10:33:29.913+07:00	biteproject	enketo.ona.io:BjJhvCWU4mxFVtPl	HLC_20_TS6	HLC_20_TS6_5	5 (22:00-23:00)	22:00:00.000+07:00	22.34	100	no	0.3	1	0	0	n/a	n/a	n/a	uuid:641979c8-1f39-4939-ad74-d67551a7c6a0	85737694	641979c8-1f39-4939-ad74-d67551a7c6a0	2021-09-26T05:55:06	2021-10-04T16:31:21			v2HkV2aotvP3YkXV6nnog8	54	biteproject	0	0	TRUE	558126
2021-09-28T10:33:29.929+07:00	2021-09-28T10:34:30.197+07:00	biteproject	enketo.ona.io:BjJhvCWU4mxFVtPl	HLC_20_TS6	HLC_20_TS6_6	6 (23:00-00:00)	23:00:00.000+07:00	22.32	100	no	0.5	1	0	1	n/a	n/a	n/a	uuid:19c5449a-0a45-4bd3-9e31-959597b42baa	85737722	19c5449a-0a45-4bd3-9e31-959597b42baa	2021-09-26T05:55:46	2021-10-04T16:31:21			v2HkV2aotvP3YkXV6nnog8	38	biteproject	0	0	TRUE	558126
2021-09-28T10:34:30.226+07:00	2021-09-28T10:35:35.031+07:00	biteproject	enketo.ona.io:BjJhvCWU4mxFVtPl	HLC_20_TS6	HLC_20_TS6_7	7 (00:00-01:00)	00:00:00.000+07:00	22.51	100	no	0	2	0	0	n/a	n/a	n/a	uuid:73a7f31f-3403-41e7-90cc-b5eac68ff3a0	85737764	73a7f31f-3403-41e7-90cc-b5eac68ff3a0	2021-09-26T05:56:41	2021-10-04T16:31:21			v2HkV2aotvP3YkXV6nnog8	43	biteproject	0	0	TRUE	558126
2021-09-28T10:35:35.052+07:00	2021-09-28T10:36:46.382+07:00	biteproject	enketo.ona.io:BjJhvCWU4mxFVtPl	HLC_20_TS6	HLC_20_TS6_8	8 (01:00-02:00)	01:00:00.000+07:00	22.32	100	no	0	2	0	0	n/a	n/a	n/a	uuid:710bc07f-ff15-4a3b-bfb5-8c3c8d4a174a	85737787	710bc07f-ff15-4a3b-bfb5-8c3c8d4a174a	2021-09-26T05:57:19	2021-10-04T16:31:21			v2HkV2aotvP3YkXV6nnog8	48	biteproject	0	0	TRUE	558126
2021-09-28T10:36:46.432+07:00	2021-09-28T10:37:58.708+07:00	biteproject	enketo.ona.io:BjJhvCWU4mxFVtPl	HLC_20_TS6	HLC_20_TS6_9	9 (02:00-03:00)	02:00:00.000+07:00	21.96	100	no	0	2	1	1	n/a	n/a	n/a	uuid:138f09c8-7e0a-4d26-8c73-f38ea2440a52	85737818	138f09c8-7e0a-4d26-8c73-f38ea2440a52	2021-09-26T05:58:01	2021-10-04T16:31:21			v2HkV2aotvP3YkXV6nnog8	42	biteproject	0	0	TRUE	558126
2021-09-28T10:37:58.727+07:00	2021-09-28T10:39:07.651+07:00	biteproject	enketo.ona.io:BjJhvCWU4mxFVtPl	HLC_20_TS6	HLC_20_TS6_10	10 (03:00-04:00)	03:00:00.000+07:00	21.89	100	no	0	2	1	0	n/a	n/a	n/a	uuid:5d5c25ed-d533-4aae-8364-4b9c7208443a	85737842	5d5c25ed-d533-4aae-8364-4b9c7208443a	2021-09-26T05:58:50	2021-10-04T16:31:22			v2HkV2aotvP3YkXV6nnog8	52	biteproject	0	0	TRUE	558126
2021-09-29T10:20:09.314+07:00	2021-09-29T10:21:26.637+07:00	biteproject	enketo.ona.io:BjJhvCWU4mxFVtPl	HLC_20_TS6	HLC_20_TS6_11	11 (04:00-05:00)	04:00:00.000+07:00	21.79	100	no	0	2	0	1	n/a	n/a	n/a	uuid:a47fc1aa-c142-43db-b8f1-28f54d5c9dee	85737874	a47fc1aa-c142-43db-b8f1-28f54d5c9dee	2021-09-26T05:59:32	2021-10-04T16:31:22			v2HkV2aotvP3YkXV6nnog8	211	biteproject	0	0	TRUE	558126
2021-09-29T10:21:26.661+07:00	2021-09-29T10:22:58.770+07:00	biteproject	enketo.ona.io:BjJhvCWU4mxFVtPl	HLC_20_TS6	HLC_20_TS6_12	12 (05:00-06:00)	05:00:00.000+07:00	21.77	100	no	0	2	0	1	n/a	n/a	n/a	uuid:c6812cae-5a4d-4711-a4e0-7aa566b0b581	85737915	c6812cae-5a4d-4711-a4e0-7aa566b0b581	2021-09-26T06:00:23	2021-10-04T16:31:22			v2HkV2aotvP3YkXV6nnog8	39	biteproject	0	0	TRUE	558126
2021-09-29T10:22:58.789+07:00	2021-09-29T10:24:11.700+07:00	biteproject	enketo.ona.io:BjJhvCWU4mxFVtPl	HLC_21_TS7	HLC_21_TS7_1	1 (18:00-19:00)	18:00:00.000+07:00	23.18	100	yes	0.3	3	0	0	20210925_HLC21TS7-13_3_42.JPG	n/a	n/a	uuid:9936f3bf-8683-4a2d-9d21-29daf7ad1740	85738138	9936f3bf-8683-4a2d-9d21-29daf7ad1740	2021-09-26T06:03:56	2021-10-04T16:31:22			v2HkV2aotvP3YkXV6nnog8	44	biteproject	1	1	TRUE	558126
2021-09-29T10:24:11.719+07:00	2021-09-29T10:25:19.159+07:00	biteproject	enketo.ona.io:BjJhvCWU4mxFVtPl	HLC_21_TS7	HLC_21_TS7_2	2 (19:00-20:00)	19:00:00.000+07:00	22.94	100	yes	0.5	3	0	0	n/a	n/a	n/a	uuid:d7e15a8d-078b-4120-8017-2f86dba3564e	85738188	d7e15a8d-078b-4120-8017-2f86dba3564e	2021-09-26T06:04:34	2021-10-04T16:31:22			v2HkV2aotvP3YkXV6nnog8	35	biteproject	0	0	TRUE	558126
2021-09-29T10:25:19.177+07:00	2021-09-29T10:26:28.781+07:00	biteproject	enketo.ona.io:BjJhvCWU4mxFVtPl	HLC_21_TS7	HLC_21_TS7_3	3 (20:00-21:00)	20:00:00.000+07:00	22.25	100	yes	0	3	0	0	n/a	n/a	n/a	uuid:4aadb26d-dc33-4bf5-a2aa-3d64114b4aa9	85738217	4aadb26d-dc33-4bf5-a2aa-3d64114b4aa9	2021-09-26T06:05:17	2021-10-04T16:31:23			v2HkV2aotvP3YkXV6nnog8	37	biteproject	0	0	TRUE	558126
2021-09-29T10:26:28.803+07:00	2021-09-29T10:27:50.997+07:00	biteproject	enketo.ona.io:BjJhvCWU4mxFVtPl	HLC_21_TS7	HLC_21_TS7_4	4 (21:00-22:00)	21:00:00.000+07:00	22.56	100	yes	0.4	3	0	0	n/a	n/a	n/a	uuid:abfbf70b-7395-4bc2-9d1e-2ef174ad0207	85738248	abfbf70b-7395-4bc2-9d1e-2ef174ad0207	2021-09-26T06:05:53	2021-10-04T16:31:23			v2HkV2aotvP3YkXV6nnog8	49	biteproject	0	0	TRUE	558126
2021-09-29T10:27:51.009+07:00	2021-09-29T10:29:34.347+07:00	biteproject	enketo.ona.io:BjJhvCWU4mxFVtPl	HLC_21_TS7	HLC_21_TS7_5	5 (22:00-23:00)	22:00:00.000+07:00	22.97	100	no	0.3	3	0	0	n/a	n/a	n/a	uuid:2e7b68a1-8811-456f-abbe-fc2cd634fde6	85738283	2e7b68a1-8811-456f-abbe-fc2cd634fde6	2021-09-26T06:06:30	2021-10-04T16:31:23			v2HkV2aotvP3YkXV6nnog8	38	biteproject	0	0	TRUE	558126
2021-09-30T10:14:38.399+07:00	2021-09-30T10:17:16.343+07:00	biteproject	enketo.ona.io:BjJhvCWU4mxFVtPl	HLC_21_TS7	HLC_21_TS7_6	6 (23:00-00:00)	23:00:00.000+07:00	22.85	100	no	0.5	3	0	0	n/a	n/a	n/a	uuid:7938d85b-14f2-4c8a-82ba-d7b461ff025e	85738313	7938d85b-14f2-4c8a-82ba-d7b461ff025e	2021-09-26T06:07:19	2021-10-04T16:31:23			v2HkV2aotvP3YkXV6nnog8	44	biteproject	0	0	TRUE	558126
2021-09-30T10:17:16.364+07:00	2021-10-02T09:57:33.376+07:00	biteproject	enketo.ona.io:BjJhvCWU4mxFVtPl	HLC_21_TS7	HLC_21_TS7_7	7 (00:00-01:00)	00:00:00.000+07:00	22.61	100	no	0	4	1	0	n/a	n/a	n/a	uuid:cadba875-d319-463b-aeac-2b8d7f913e55	85738331	cadba875-d319-463b-aeac-2b8d7f913e55	2021-09-26T06:07:57	2021-10-04T16:31:23			v2HkV2aotvP3YkXV6nnog8	38	biteproject	0	0	TRUE	558126
2021-09-30T10:19:38.120+07:00	2021-09-30T10:43:40.535+07:00	biteproject	enketo.ona.io:BjJhvCWU4mxFVtPl	HLC_21_TS7	HLC_21_TS7_8	8 (01:00-02:00)	01:00:00.000+07:00	22.32	100	no	0.3	4	0	0	n/a	n/a	n/a	uuid:51a56d3b-8bc3-427b-960d-0e19ec80545a	85738373	51a56d3b-8bc3-427b-960d-0e19ec80545a	2021-09-26T06:08:41	2021-10-04T16:31:24			v2HkV2aotvP3YkXV6nnog8	36	biteproject	0	0	TRUE	558126
2021-09-30T10:43:40.568+07:00	2021-09-30T10:45:13.672+07:00	biteproject	enketo.ona.io:BjJhvCWU4mxFVtPl	HLC_21_TS7	HLC_21_TS7_9	9 (02:00-03:00)	02:00:00.000+07:00	21.82	100	no	0	4	0	1	n/a	n/a	n/a	uuid:65b19db2-625e-4ef2-aac4-0cedef12d23c	85738393	65b19db2-625e-4ef2-aac4-0cedef12d23c	2021-09-26T06:09:19	2021-10-04T16:31:24			v2HkV2aotvP3YkXV6nnog8	38	biteproject	0	0	TRUE	558126
2021-09-30T10:45:13.692+07:00	2021-09-30T10:46:11.881+07:00	biteproject	enketo.ona.io:BjJhvCWU4mxFVtPl	HLC_21_TS7	HLC_21_TS7_10	10 (03:00-04:00)	03:00:00.000+07:00	21.77	100	no	0	4	0	0	n/a	n/a	n/a	uuid:49733392-1823-44ed-bb1c-806780081fd8	85738415	49733392-1823-44ed-bb1c-806780081fd8	2021-09-26T06:09:48	2021-10-04T16:31:24			v2HkV2aotvP3YkXV6nnog8	103525	biteproject	0	0	TRUE	558126
2021-09-30T10:46:11.912+07:00	2021-09-30T10:47:22.195+07:00	biteproject	enketo.ona.io:BjJhvCWU4mxFVtPl	HLC_21_TS7	HLC_21_TS7_11	11 (04:00-05:00)	04:00:00.000+07:00	21.6	100	no	0	4	0	0	n/a	n/a	n/a	uuid:1b329798-7d5e-42f8-a3b9-121da0b365cb	85738459	1b329798-7d5e-42f8-a3b9-121da0b365cb	2021-09-26T06:10:33	2021-10-04T16:31:24			v2HkV2aotvP3YkXV6nnog8	368	biteproject	0	0	TRUE	558126
2021-09-30T10:47:22.213+07:00	2021-09-30T10:48:18.510+07:00	biteproject	enketo.ona.io:BjJhvCWU4mxFVtPl	HLC_21_TS7	HLC_21_TS7_12	12 (05:00-06:00)	05:00:00.000+07:00	21.75	100	no	0.3	4	0	0	n/a	n/a	n/a	uuid:9ae51e73-a3c9-4331-b85a-209b5aeef837	85738498	9ae51e73-a3c9-4331-b85a-209b5aeef837	2021-09-26T06:11:09	2021-10-04T16:31:24			v2HkV2aotvP3YkXV6nnog8	52	biteproject	0	0	TRUE	558126
2021-10-02T09:42:53.525+07:00	2021-10-02T09:44:54.810+07:00	biteproject	enketo.ona.io:BjJhvCWU4mxFVtPl	HLC_22_TS1	HLC_22_TS1_1	1 (18:00-19:00)	18:00:00.000+07:00	23.18	100	yes	0	7	1	1	HLC22TS1-10_50_23.JPG	n/a	n/a	uuid:44e6a9af-6c36-45ce-8628-e1fea8c2a8de	85791347	44e6a9af-6c36-45ce-8628-e1fea8c2a8de	2021-09-27T03:50:42	2021-10-04T16:31:24			v2HkV2aotvP3YkXV6nnog8	50	biteproject	1	1	TRUE	558126
2021-10-02T09:44:54.827+07:00	2021-10-02T09:46:28.972+07:00	biteproject	enketo.ona.io:BjJhvCWU4mxFVtPl	HLC_22_TS1	HLC_22_TS1_2	2 (19:00-20:00)	19:00:00.000+07:00	22.66	99.5	yes	0	7	0	0	n/a	n/a	n/a	uuid:74f49994-0fce-4572-859c-dab61b24ef05	85791384	74f49994-0fce-4572-859c-dab61b24ef05	2021-09-27T03:51:28	2021-10-04T16:31:25			v2HkV2aotvP3YkXV6nnog8	47	biteproject	0	0	TRUE	558126
2021-10-02T09:46:28.990+07:00	2021-10-02T09:48:00.939+07:00	biteproject	enketo.ona.io:BjJhvCWU4mxFVtPl	HLC_22_TS1	HLC_22_TS1_3	3 (20:00-21:00)	20:00:00.000+07:00	22.34	100	yes	0	7	0	0	n/a	n/a	v2HkV2aotvP3YkXV6nnog8	uuid:e13fb784-7f55-42ce-a2f2-ce385f31c371	85791420	e13fb784-7f55-42ce-a2f2-ce385f31c371	2021-09-27T03:52:06	2021-10-05T12:15:52			v2HkV2aotvP3YkXV6nnog8	40	biteproject	0	0	TRUE	558126
2021-10-02T09:48:00.963+07:00	2021-10-02T09:50:27.123+07:00	biteproject	enketo.ona.io:BjJhvCWU4mxFVtPl	HLC_22_TS1	HLC_22_TS1_4	4 (21:00-22:00)	21:00:00.000+07:00	22.56	100	no	0	7	0	0	n/a	n/a	n/a	uuid:795458f9-79f2-4b27-afdf-5d3c5b05cce5	85791457	795458f9-79f2-4b27-afdf-5d3c5b05cce5	2021-09-27T03:52:57	2021-10-04T16:31:25			v2HkV2aotvP3YkXV6nnog8	39	biteproject	0	0	TRUE	558126
2021-10-02T09:50:27.143+07:00	2021-10-02T09:51:45.135+07:00	biteproject	enketo.ona.io:BjJhvCWU4mxFVtPl	HLC_22_TS1	HLC_22_TS1_5	5 (22:00-23:00)	22:00:00.000+07:00	22.3	100	no	0	7	0	1	n/a	n/a	n/a	uuid:f8a1589a-e144-4aad-b9ec-0bbc08f03fe8	85791497	f8a1589a-e144-4aad-b9ec-0bbc08f03fe8	2021-09-27T03:53:44	2021-10-04T16:31:25			v2HkV2aotvP3YkXV6nnog8	44	biteproject	0	0	TRUE	558126
2021-10-02T09:51:45.154+07:00	2021-10-02T09:52:59.640+07:00	biteproject	enketo.ona.io:BjJhvCWU4mxFVtPl	HLC_22_TS1	HLC_22_TS1_6	6 (23:00-00:00)	23:00:00.000+07:00	22.25	100	no	0	7	0	0	n/a	n/a	n/a	uuid:99b4cef0-4db4-4398-afce-c40c7f327fb0	85791516	99b4cef0-4db4-4398-afce-c40c7f327fb0	2021-09-27T03:54:14	2021-10-04T16:31:25			v2HkV2aotvP3YkXV6nnog8	36	biteproject	0	0	TRUE	558126
2021-10-02T09:52:59.663+07:00	2021-10-02T09:54:26.178+07:00	biteproject	enketo.ona.io:BjJhvCWU4mxFVtPl	HLC_22_TS1	HLC_22_TS1_7	7 (00:00-01:00)	00:00:00.000+07:00	22.51	100	no	0	8	0	0	n/a	n/a	n/a	uuid:b7239d37-6a52-4bbc-90c4-6bb696105d30	85791535	b7239d37-6a52-4bbc-90c4-6bb696105d30	2021-09-27T03:55:03	2021-10-04T16:31:26			v2HkV2aotvP3YkXV6nnog8	187	biteproject	0	0	TRUE	558126
2021-10-03T10:20:51.575+07:00	2021-10-03T10:28:12.468+07:00	biteproject	enketo.ona.io:BjJhvCWU4mxFVtPl	HLC_22_TS1	HLC_22_TS1_8	8 (01:00-02:00)	01:00:00.000+07:00	22.61	100	no	0	8	0	0	n/a	n/a	n/a	uuid:9d1bb9e3-d2ed-4b32-bfed-5e28f8b3ebca	85791563	9d1bb9e3-d2ed-4b32-bfed-5e28f8b3ebca	2021-09-27T03:55:46	2021-10-04T16:31:26			v2HkV2aotvP3YkXV6nnog8	49	biteproject	0	0	TRUE	558126
2021-10-03T10:28:12.484+07:00	2021-10-03T10:29:54.295+07:00	biteproject	enketo.ona.io:BjJhvCWU4mxFVtPl	HLC_22_TS1	HLC_22_TS1_9	9 (02:00-03:00)	02:00:00.000+07:00	22.44	100	no	0	8	0	0	n/a	n/a	n/a	uuid:d98aab32-780c-4880-a258-e9637eec6af7	85791588	d98aab32-780c-4880-a258-e9637eec6af7	2021-09-27T03:56:22	2021-10-04T16:31:26			v2HkV2aotvP3YkXV6nnog8	34	biteproject	0	0	TRUE	558126
2021-10-03T10:29:54.313+07:00	2021-10-03T10:31:06.247+07:00	biteproject	enketo.ona.io:BjJhvCWU4mxFVtPl	HLC_22_TS1	HLC_22_TS1_10	10 (03:00-04:00)	03:00:00.000+07:00	22.18	100	no	0	8	0	2	n/a	n/a	n/a	uuid:bf5a0986-fdbf-4287-9992-da21dd0586d5	85791604	bf5a0986-fdbf-4287-9992-da21dd0586d5	2021-09-27T03:56:58	2021-10-04T16:31:26			v2HkV2aotvP3YkXV6nnog8	167	biteproject	0	0	TRUE	558126
2021-10-03T10:31:06.265+07:00	2021-10-03T10:32:15.221+07:00	biteproject	enketo.ona.io:BjJhvCWU4mxFVtPl	HLC_22_TS1	HLC_22_TS1_11	11 (04:00-05:00)	04:00:00.000+07:00	21.63	100	no	0	8	0	0	n/a	n/a	n/a	uuid:41619573-108c-43ac-a772-f4f1da98f3ae	85791630	41619573-108c-43ac-a772-f4f1da98f3ae	2021-09-27T03:57:46	2021-10-04T16:31:26			v2HkV2aotvP3YkXV6nnog8	41	biteproject	0	0	TRUE	558126
2021-10-03T10:32:15.241+07:00	2021-10-03T10:33:36.521+07:00	biteproject	enketo.ona.io:BjJhvCWU4mxFVtPl	HLC_22_TS1	HLC_22_TS1_12	12 (05:00-06:00)	05:00:00.000+07:00	21.46	100	no	0	8	0	0	n/a	n/a	n/a	uuid:f38f5148-e768-4da6-9234-76ec06700650	85791637	f38f5148-e768-4da6-9234-76ec06700650	2021-09-27T03:58:21	2021-10-04T16:31:26			v2HkV2aotvP3YkXV6nnog8	44	biteproject	0	0	TRUE	558126
2021-10-03T10:33:36.538+07:00	2021-10-03T10:34:51.555+07:00	biteproject	enketo.ona.io:BjJhvCWU4mxFVtPl	HLC_23_TS2	HLC_23_TS2_1	1 (18:00-19:00)	18:00:00.000+07:00	23.3	100	yes	0.4	9	1	1	HLC23TS2-11_0_53.JPG	n/a	n/a	uuid:7d773998-d896-4974-9760-3ca45a6258aa	85791733	7d773998-d896-4974-9760-3ca45a6258aa	2021-09-27T04:01:09	2021-10-04T16:31:27			v2HkV2aotvP3YkXV6nnog8	46	biteproject	1	1	TRUE	558126
2021-10-03T10:34:51.573+07:00	2021-10-03T10:35:57.620+07:00	biteproject	enketo.ona.io:BjJhvCWU4mxFVtPl	HLC_23_TS2	HLC_23_TS2_2	2 (19:00-20:00)	19:00:00.000+07:00	22.44	100	yes	0	9	0	0	n/a	n/a	n/a	uuid:140e4f28-e818-41f2-a9c8-b91129e99dcf	85791780	140e4f28-e818-41f2-a9c8-b91129e99dcf	2021-09-27T04:01:48	2021-10-04T16:31:27			v2HkV2aotvP3YkXV6nnog8	48	biteproject	0	0	TRUE	558126
2021-10-04T10:40:25.432+07:00	2021-10-04T10:41:37.906+07:00	biteproject	enketo.ona.io:BjJhvCWU4mxFVtPl	HLC_23_TS2	HLC_23_TS2_3	3 (20:00-21:00)	20:00:00.000+07:00	22.37	100	yes	0	9	1	0	n/a	n/a	n/a	uuid:33a4d3ee-6411-4327-9913-0871a4a322cd	85791827	33a4d3ee-6411-4327-9913-0871a4a322cd	2021-09-27T04:02:32	2021-10-04T16:31:27			v2HkV2aotvP3YkXV6nnog8	45	biteproject	0	0	TRUE	558126
2021-10-04T10:41:37.922+07:00	2021-10-04T10:42:44.226+07:00	biteproject	enketo.ona.io:BjJhvCWU4mxFVtPl	HLC_23_TS2	HLC_23_TS2_4	4 (21:00-22:00)	21:00:00.000+07:00	22.63	100	no	0	9	0	0	n/a	n/a	n/a	uuid:764c92b3-0772-4eff-a020-0fd83a1e72f0	85791852	764c92b3-0772-4eff-a020-0fd83a1e72f0	2021-09-27T04:03:19	2021-10-04T16:31:27			v2HkV2aotvP3YkXV6nnog8	39	biteproject	0	0	TRUE	558126
2021-10-04T10:42:44.248+07:00	2021-10-04T10:44:13.394+07:00	biteproject	enketo.ona.io:BjJhvCWU4mxFVtPl	HLC_23_TS2	HLC_23_TS2_5	5 (22:00-23:00)	22:00:00.000+07:00	22.99	100	no	0	9	0	0	n/a	n/a	n/a	uuid:ececc758-6b7c-466d-9643-d12db2fc68ed	85791886	ececc758-6b7c-466d-9643-d12db2fc68ed	2021-09-27T04:04:07	2021-10-04T16:31:28			v2HkV2aotvP3YkXV6nnog8	38	biteproject	0	0	TRUE	558126
2021-10-04T10:44:13.417+07:00	2021-10-04T10:47:17.231+07:00	biteproject	enketo.ona.io:BjJhvCWU4mxFVtPl	HLC_23_TS2	HLC_23_TS2_6	6 (23:00-00:00)	23:00:00.000+07:00	22.37	100	no	0	9	0	0	n/a	n/a	n/a	uuid:5ee45814-f467-4952-b501-63798a18be36	85791927	5ee45814-f467-4952-b501-63798a18be36	2021-09-27T04:04:51	2021-10-04T16:31:28			v2HkV2aotvP3YkXV6nnog8	40	biteproject	0	0	TRUE	558126
2021-10-04T10:47:17.250+07:00	2021-10-04T10:48:46.957+07:00	biteproject	enketo.ona.io:BjJhvCWU4mxFVtPl	HLC_23_TS2	HLC_23_TS2_7	7 (00:00-01:00)	00:00:00.000+07:00	22.27	100	no	0.3	10	0	0	n/a	n/a	n/a	uuid:0b03667e-c1df-4f16-a7f3-786da85fd290	85791945	0b03667e-c1df-4f16-a7f3-786da85fd290	2021-09-27T04:05:31	2021-10-04T16:31:29			v2HkV2aotvP3YkXV6nnog8	36	biteproject	0	0	TRUE	558126
2021-10-04T10:48:46.979+07:00	2021-10-04T10:50:11.278+07:00	biteproject	enketo.ona.io:BjJhvCWU4mxFVtPl	HLC_23_TS2	HLC_23_TS2_8	8 (01:00-02:00)	01:00:00.000+07:00	22.47	100	no	0	10	0	0	n/a	n/a	n/a	uuid:32230ffe-f16c-448b-b41e-40c4e3477e17	85791958	32230ffe-f16c-448b-b41e-40c4e3477e17	2021-09-27T04:06:09	2021-10-04T16:31:29			v2HkV2aotvP3YkXV6nnog8	42	biteproject	0	0	TRUE	558126
2021-10-04T10:50:11.296+07:00	2021-10-04T10:52:24.460+07:00	biteproject	enketo.ona.io:BjJhvCWU4mxFVtPl	HLC_23_TS2	HLC_23_TS2_9	9 (02:00-03:00)	02:00:00.000+07:00	22.08	100	no	0	10	0	0	n/a	n/a	n/a	uuid:3dfe199c-8494-4197-84df-39f9b36dace1	85791973	3dfe199c-8494-4197-84df-39f9b36dace1	2021-09-27T04:06:49	2021-10-04T16:31:30			v2HkV2aotvP3YkXV6nnog8	34	biteproject	0	0	TRUE	558126
2021-10-05T10:46:43.128+07:00	2021-10-05T10:47:59.638+07:00	biteproject	enketo.ona.io:BjJhvCWU4mxFVtPl	HLC_23_TS2	HLC_23_TS2_10	10 (03:00-04:00)	03:00:00.000+07:00	21.91	100	no	0	10	0	0	n/a	n/a	n/a	uuid:53532de3-66ca-4df5-8f93-4c4a1e982622	85791981	53532de3-66ca-4df5-8f93-4c4a1e982622	2021-09-27T04:07:24	2021-10-04T16:31:30			v2HkV2aotvP3YkXV6nnog8	278	biteproject	0	0	TRUE	558126
2021-10-05T10:47:59.657+07:00	2021-10-05T10:49:17.278+07:00	biteproject	enketo.ona.io:BjJhvCWU4mxFVtPl	HLC_23_TS2	HLC_23_TS2_11	11 (04:00-05:00)	04:00:00.000+07:00	21.17	100	no	0	10	0	0	n/a	n/a	n/a	uuid:1d4c2107-4c52-40a3-9fe7-8a094eacdc19	85791990	1d4c2107-4c52-40a3-9fe7-8a094eacdc19	2021-09-27T04:08:06	2021-10-04T16:31:31			v2HkV2aotvP3YkXV6nnog8	43	biteproject	0	0	TRUE	558126
2021-10-05T10:49:17.295+07:00	2021-10-05T10:51:51.658+07:00	biteproject	enketo.ona.io:BjJhvCWU4mxFVtPl	HLC_23_TS2	HLC_23_TS2_12	12 (05:00-06:00)	05:00:00.000+07:00	20.91	100	no	0	10	0	0	n/a	n/a	n/a	uuid:51bea30f-7aef-46f6-8f6a-321c6e8c8606	85792012	51bea30f-7aef-46f6-8f6a-321c6e8c8606	2021-09-27T04:08:41	2021-10-04T16:31:31			v2HkV2aotvP3YkXV6nnog8	39	biteproject	0	0	TRUE	558126
2021-10-05T10:51:51.677+07:00	2021-10-05T10:52:59.608+07:00	biteproject	enketo.ona.io:BjJhvCWU4mxFVtPl	HLC_24_TS3	HLC_24_TS3_1	1 (18:00-19:00)	18:00:00.000+07:00	23.41	100	yes	0.1	11	0	0	HLC24TS3-11_13_6.JPG	n/a	n/a	uuid:71741e16-6ff4-4ade-bbc1-f4ad8382494c	85792183	71741e16-6ff4-4ade-bbc1-f4ad8382494c	2021-09-27T04:13:24	2021-10-04T16:31:31			v2HkV2aotvP3YkXV6nnog8	41	biteproject	1	1	TRUE	558126
2021-10-05T10:52:59.627+07:00	2021-10-05T10:55:08.628+07:00	biteproject	enketo.ona.io:BjJhvCWU4mxFVtPl	HLC_24_TS3	HLC_24_TS3_2	2 (19:00-20:00)	19:00:00.000+07:00	22.7	97.8	yes	0.6	11	0	0	n/a	n/a	n/a	uuid:fdb7f22b-3e98-49fa-9355-5c9adb346a63	85792212	fdb7f22b-3e98-49fa-9355-5c9adb346a63	2021-09-27T04:14:01	2021-10-04T16:31:32			v2HkV2aotvP3YkXV6nnog8	40	biteproject	0	0	TRUE	558126
2021-10-05T10:55:08.647+07:00	2021-10-05T10:56:11.813+07:00	biteproject	enketo.ona.io:BjJhvCWU4mxFVtPl	HLC_24_TS3	HLC_24_TS3_3	3 (20:00-21:00)	20:00:00.000+07:00	22.75	98.5	yes	0	11	0	0	n/a	n/a	n/a	uuid:4fac0fa7-466b-4058-be89-3750fda68348	85792228	4fac0fa7-466b-4058-be89-3750fda68348	2021-09-27T04:14:41	2021-10-04T16:31:32			v2HkV2aotvP3YkXV6nnog8	40	biteproject	0	0	TRUE	558126
2021-10-05T10:56:11.830+07:00	2021-10-05T10:57:55.295+07:00	biteproject	enketo.ona.io:BjJhvCWU4mxFVtPl	HLC_24_TS3	HLC_24_TS3_4	4 (21:00-22:00)	21:00:00.000+07:00	22.51	100	no	0.6	11	0	0	n/a	n/a	n/a	uuid:e2388dc9-a0fc-4572-8228-7339c95691f9	85792247	e2388dc9-a0fc-4572-8228-7339c95691f9	2021-09-27T04:15:22	2021-10-04T16:31:33			v2HkV2aotvP3YkXV6nnog8	73	biteproject	0	0	TRUE	558126
2021-10-06T11:01:00.107+07:00	2021-10-08T17:35:09.317+02:00	biteproject	enketo.ona.io:BjJhvCWU4mxFVtPl	HLC_24_TS3	HLC_24_TS3_5	5 (22:00-23:00)	22:00:00.000+07:00	22.73	100	no	0	11	1	0	n/a	n/a	n/a	uuid:97d4780d-33a6-493e-af09-5e8cb510ca41	85792265	97d4780d-33a6-493e-af09-5e8cb510ca41	2021-09-27T04:16:02	2021-10-04T16:31:33			v2HkV2aotvP3YkXV6nnog8	41	biteproject	0	0	TRUE	558126
2021-10-06T11:02:13.067+07:00	2021-10-08T17:35:39.738+02:00	biteproject	enketo.ona.io:BjJhvCWU4mxFVtPl	HLC_24_TS3	HLC_24_TS3_6	6 (23:00-00:00)	23:00:00.000+07:00	22.94	100	no	0	11	0	0	n/a	n/a	n/a	uuid:1729e10a-b394-43f8-b1fb-da18fdb2cc75	85792308	1729e10a-b394-43f8-b1fb-da18fdb2cc75	2021-09-27T04:16:42	2021-10-04T16:31:34			v2HkV2aotvP3YkXV6nnog8	39	biteproject	0	0	TRUE	558126
2021-10-06T11:03:34.779+07:00	2021-10-08T17:36:10.441+02:00	biteproject	enketo.ona.io:BjJhvCWU4mxFVtPl	HLC_24_TS3	HLC_24_TS3_7	7 (00:00-01:00)	00:00:00.000+07:00	22.42	100	no	0.4	12	0	0	n/a	n/a	n/a	uuid:5dd09ca6-0fc5-48bb-8b96-4f58a46e8ff2	85792357	5dd09ca6-0fc5-48bb-8b96-4f58a46e8ff2	2021-09-27T04:17:56	2021-10-04T16:31:34			v2HkV2aotvP3YkXV6nnog8	42	biteproject	0	0	TRUE	558126
2021-10-06T11:04:29.019+07:00	2021-10-08T17:36:39.466+02:00	biteproject	enketo.ona.io:BjJhvCWU4mxFVtPl	HLC_24_TS3	HLC_24_TS3_8	8 (01:00-02:00)	01:00:00.000+07:00	22.08	100	no	0.3	12	0	0	n/a	n/a	n/a	uuid:bd2b3a6d-336e-42b2-88d8-a2730b0402c9	85792382	bd2b3a6d-336e-42b2-88d8-a2730b0402c9	2021-09-27T04:18:35	2021-10-04T16:31:34			v2HkV2aotvP3YkXV6nnog8	50	biteproject	0	0	TRUE	558126
2021-10-06T11:05:36.035+07:00	2021-11-03T09:28:39.643+07:00	biteproject	enketo.ona.io:BjJhvCWU4mxFVtPl	HLC_24_TS3	HLC_24_TS3_9	9 (02:00-03:00)	02:00:00.000+07:00	21.87	100	no	0	12	1	1	n/a	n/a	n/a	uuid:5113f246-b482-4bef-b276-d597e065730c	85792403	5113f246-b482-4bef-b276-d597e065730c	2021-09-27T04:19:14	2021-10-04T16:31:35			v2HkV2aotvP3YkXV6nnog8	38	biteproject	0	0	TRUE	558126
2021-10-06T11:06:36.679+07:00	2021-10-06T11:07:50.444+07:00	biteproject	enketo.ona.io:BjJhvCWU4mxFVtPl	HLC_24_TS3	HLC_24_TS3_10	10 (03:00-04:00)	03:00:00.000+07:00	21.51	100	no	0.1	12	1	0	n/a	n/a	n/a	uuid:273a58e6-6a67-4508-8d63-5cd80ad33f94	85792446	273a58e6-6a67-4508-8d63-5cd80ad33f94	2021-09-27T04:19:57	2021-10-04T16:31:35			v2HkV2aotvP3YkXV6nnog8	48	biteproject	0	0	TRUE	558126
2021-10-06T11:07:50.463+07:00	2021-10-06T11:08:53.661+07:00	biteproject	enketo.ona.io:BjJhvCWU4mxFVtPl	HLC_24_TS3	HLC_24_TS3_11	11 (04:00-05:00)	04:00:00.000+07:00	20.89	100	no	0.3	12	0	0	n/a	n/a	n/a	uuid:af696498-8ae4-48a2-a559-04f191c87a85	85792465	af696498-8ae4-48a2-a559-04f191c87a85	2021-09-27T04:20:47	2021-10-04T16:31:36			v2HkV2aotvP3YkXV6nnog8	43	biteproject	0	0	TRUE	558126
2021-10-07T08:16:10.226+07:00	2021-10-07T09:14:55.001+07:00	biteproject	enketo.ona.io:BjJhvCWU4mxFVtPl	HLC_24_TS3	HLC_24_TS3_12	12 (05:00-06:00)	05:00:00.000+07:00	21.44	100	no	0	12	0	0	n/a	n/a	n/a	uuid:ab8bf910-96c9-4495-94b9-a7fe6aa091f0	85792479	ab8bf910-96c9-4495-94b9-a7fe6aa091f0	2021-09-27T04:21:24	2021-10-04T16:31:36			v2HkV2aotvP3YkXV6nnog8	39	biteproject	0	0	TRUE	558126
2021-10-07T08:17:01.987+07:00	2021-10-07T09:15:18.620+07:00	biteproject	enketo.ona.io:BjJhvCWU4mxFVtPl	HLC_25_TS4	HLC_25_TS4_1	1 (18:00-19:00)	18:00:00.000+07:00	23.21	100	yes	0.7	13	1	2	HLC25TS4-13_23_5.JPG	n/a	n/a	uuid:68c6b4fb-0406-457f-805a-a8633eb6e6f7	85797830	68c6b4fb-0406-457f-805a-a8633eb6e6f7	2021-09-27T06:24:05	2021-10-04T16:31:37			v2HkV2aotvP3YkXV6nnog8	41	biteproject	1	1	TRUE	558126
2021-10-07T08:18:21.089+07:00	2021-10-07T09:15:55.073+07:00	biteproject	enketo.ona.io:BjJhvCWU4mxFVtPl	HLC_25_TS4	HLC_25_TS4_2	2 (19:00-20:00)	19:00:00.000+07:00	22.44	100	yes	0	13	0	0	n/a	n/a	n/a	uuid:734a2630-583a-4366-9e66-d4bc26a2d13c	85797831	734a2630-583a-4366-9e66-d4bc26a2d13c	2021-09-27T06:24:06	2021-10-04T16:31:37			v2HkV2aotvP3YkXV6nnog8	39	biteproject	0	0	TRUE	558126
2021-10-07T08:19:22.372+07:00	2021-10-07T09:16:16.023+07:00	biteproject	enketo.ona.io:BjJhvCWU4mxFVtPl	HLC_25_TS4	HLC_25_TS4_3	3 (20:00-21:00)	20:00:00.000+07:00	22.06	100	yes	0	13	0	0	n/a	n/a	n/a	uuid:a1dbf491-0ee1-4319-869e-19735a0b6f70	85797866	a1dbf491-0ee1-4319-869e-19735a0b6f70	2021-09-27T06:24:40	2021-10-04T16:31:37			v2HkV2aotvP3YkXV6nnog8	77	biteproject	0	0	TRUE	558126
2021-10-07T08:20:29.887+07:00	2021-10-07T09:16:46.611+07:00	biteproject	enketo.ona.io:BjJhvCWU4mxFVtPl	HLC_25_TS4	HLC_25_TS4_4	4 (21:00-22:00)	21:00:00.000+07:00	22.39	100	no	0	13	0	0	n/a	n/a	n/a	uuid:8c6b7555-a5e5-4728-9c79-515bae677a2a	85797899	8c6b7555-a5e5-4728-9c79-515bae677a2a	2021-09-27T06:25:20	2021-10-04T16:31:38			v2HkV2aotvP3YkXV6nnog8	44	biteproject	0	0	TRUE	558126
2021-10-07T08:21:25.124+07:00	2021-10-07T09:17:08.303+07:00	biteproject	enketo.ona.io:BjJhvCWU4mxFVtPl	HLC_25_TS4	HLC_25_TS4_5	5 (22:00-23:00)	22:00:00.000+07:00	22.32	100	no	0	13	0	0	n/a	n/a	n/a	uuid:e35c91d4-1864-41a3-8d71-bc8b8d98df3e	85797928	e35c91d4-1864-41a3-8d71-bc8b8d98df3e	2021-09-27T06:26:00	2021-10-04T16:31:38			v2HkV2aotvP3YkXV6nnog8	41	biteproject	0	0	TRUE	558126
2021-10-07T08:22:17.085+07:00	2021-10-07T09:17:32.787+07:00	biteproject	enketo.ona.io:BjJhvCWU4mxFVtPl	HLC_25_TS4	HLC_25_TS4_6	6 (23:00-00:00)	23:00:00.000+07:00	22.11	100	no	0	13	0	0	n/a	n/a	n/a	uuid:1f941264-9da1-4f70-b253-7ac9d4d5237f	85797998	1f941264-9da1-4f70-b253-7ac9d4d5237f	2021-09-27T06:27:17	2021-10-04T16:31:39			v2HkV2aotvP3YkXV6nnog8	46	biteproject	0	0	TRUE	558126
2021-10-08T11:30:14.498+07:00	2021-10-08T11:37:16.580+07:00	biteproject	enketo.ona.io:BjJhvCWU4mxFVtPl	HLC_25_TS4	HLC_25_TS4_7	7 (00:00-01:00)	00:00:00.000+07:00	22.01	100	no	0.3	14	1	0	n/a	n/a	n/a	uuid:47e3cb02-ea11-4abd-8f4c-7547dd36be7e	85798027	47e3cb02-ea11-4abd-8f4c-7547dd36be7e	2021-09-27T06:28:01	2021-10-04T16:31:39			v2HkV2aotvP3YkXV6nnog8	56	biteproject	0	0	TRUE	558126
2021-10-08T11:37:16.598+07:00	2021-10-08T11:38:16.827+07:00	biteproject	enketo.ona.io:BjJhvCWU4mxFVtPl	HLC_25_TS4	HLC_25_TS4_8	8 (01:00-02:00)	01:00:00.000+07:00	21.91	100	no	0	14	0	1	n/a	n/a	n/a	uuid:69db06c3-610a-4e16-bd2f-2a13ce45b45f	85798062	69db06c3-610a-4e16-bd2f-2a13ce45b45f	2021-09-27T06:28:41	2021-10-04T16:31:40			v2HkV2aotvP3YkXV6nnog8	51	biteproject	0	0	TRUE	558126
2021-10-08T11:38:16.843+07:00	2021-10-08T11:39:14.946+07:00	biteproject	enketo.ona.io:BjJhvCWU4mxFVtPl	HLC_25_TS4	HLC_25_TS4_9	9 (02:00-03:00)	02:00:00.000+07:00	21.94	100	no	0	14	1	0	n/a	n/a	n/a	uuid:07e96766-b17a-4cb7-a5c3-095caee2b146	85798110	07e96766-b17a-4cb7-a5c3-095caee2b146	2021-09-27T06:29:28	2021-10-04T16:31:40			v2HkV2aotvP3YkXV6nnog8	34	biteproject	0	0	TRUE	558126
2021-10-08T11:39:14.965+07:00	2021-10-08T11:40:14.829+07:00	biteproject	enketo.ona.io:BjJhvCWU4mxFVtPl	HLC_25_TS4	HLC_25_TS4_10	10 (03:00-04:00)	03:00:00.000+07:00	21.87	100	no	0	14	0	0	n/a	n/a	n/a	uuid:cb12efd2-484b-4b24-8c91-ede491dbb27d	85798163	cb12efd2-484b-4b24-8c91-ede491dbb27d	2021-09-27T06:30:23	2021-10-04T16:31:41			v2HkV2aotvP3YkXV6nnog8	139	biteproject	0	0	TRUE	558126
2021-10-08T11:40:14.848+07:00	2021-10-08T11:41:12.375+07:00	biteproject	enketo.ona.io:BjJhvCWU4mxFVtPl	HLC_25_TS4	HLC_25_TS4_11	11 (04:00-05:00)	04:00:00.000+07:00	21.08	100	no	0	14	0	0	n/a	n/a	n/a	uuid:1ac7295f-dbcd-4e49-9ec4-ab370a9332b1	85798209	1ac7295f-dbcd-4e49-9ec4-ab370a9332b1	2021-09-27T06:31:15	2021-10-04T16:31:41			v2HkV2aotvP3YkXV6nnog8	309	biteproject	0	0	TRUE	558126
2021-10-08T11:41:12.390+07:00	2021-10-08T11:42:06.710+07:00	biteproject	enketo.ona.io:BjJhvCWU4mxFVtPl	HLC_25_TS4	HLC_25_TS4_12	12 (05:00-06:00)	05:00:00.000+07:00	21.15	100	no	0	14	1	0	n/a	n/a	n/a	uuid:925d9b53-7fd9-4aac-90b1-c570099f93a2	85798231	925d9b53-7fd9-4aac-90b1-c570099f93a2	2021-09-27T06:31:49	2021-10-04T16:31:41			v2HkV2aotvP3YkXV6nnog8	45	biteproject	0	0	TRUE	558126
2021-10-08T11:42:06.729+07:00	2021-10-08T11:43:20.375+07:00	biteproject	enketo.ona.io:BjJhvCWU4mxFVtPl	HLC_26_TS5	HLC_26_TS5_1	1 (18:00-19:00)	18:00:00.000+07:00	23.42	100	yes	0	1	0	1	HLC26TS5-13_33_54.JPG	n/a	n/a	uuid:0b306733-f60e-4ae7-a5f7-57fe37abd5f5	85798368	0b306733-f60e-4ae7-a5f7-57fe37abd5f5	2021-09-27T06:34:09	2021-10-04T16:31:42			v2HkV2aotvP3YkXV6nnog8	42	biteproject	1	1	TRUE	558126
2021-10-10T10:18:54.062+07:00	2021-10-10T10:20:02.924+07:00	biteproject	enketo.ona.io:BjJhvCWU4mxFVtPl	HLC_26_TS5	HLC_26_TS5_2	2 (19:00-20:00)	19:00:00.000+07:00	22.46	100	yes	0	1	0	2	n/a	n/a	n/a	uuid:88c26a88-80f4-4f7c-96cb-c078877a55e4	85798424	88c26a88-80f4-4f7c-96cb-c078877a55e4	2021-09-27T06:34:55	2021-10-04T16:31:42			v2HkV2aotvP3YkXV6nnog8	39	biteproject	0	0	TRUE	558126
2021-10-10T10:20:02.944+07:00	2021-10-10T10:21:22.936+07:00	biteproject	enketo.ona.io:BjJhvCWU4mxFVtPl	HLC_26_TS5	HLC_26_TS5_3	3 (20:00-21:00)	20:00:00.000+07:00	22.2	100	yes	0	1	0	0	n/a	n/a	n/a	uuid:c03eda83-5ee7-41f9-911c-c76114aeaa1c	85798512	c03eda83-5ee7-41f9-911c-c76114aeaa1c	2021-09-27T06:35:40	2021-10-04T16:31:43			v2HkV2aotvP3YkXV6nnog8	188	biteproject	0	0	TRUE	558126
2021-10-10T10:21:22.949+07:00	2021-10-10T10:22:26.809+07:00	biteproject	enketo.ona.io:BjJhvCWU4mxFVtPl	HLC_26_TS5	HLC_26_TS5_4	4 (21:00-22:00)	21:00:00.000+07:00	22.13	100	no	0	1	0	1	n/a	n/a	n/a	uuid:0cf1514f-626a-46c7-acc4-2e0dd0c74bab	85798596	0cf1514f-626a-46c7-acc4-2e0dd0c74bab	2021-09-27T06:36:21	2021-10-04T16:31:43			v2HkV2aotvP3YkXV6nnog8	43	biteproject	0	0	TRUE	558126
2021-10-10T10:22:26.833+07:00	2021-10-10T10:23:30.862+07:00	biteproject	enketo.ona.io:BjJhvCWU4mxFVtPl	HLC_26_TS5	HLC_26_TS5_5	5 (22:00-23:00)	22:00:00.000+07:00	22.3	100	no	0	1	0	0	n/a	n/a	n/a	uuid:d5eaaa2f-3517-49e8-9766-dcfa8a0e9777	85798636	d5eaaa2f-3517-49e8-9766-dcfa8a0e9777	2021-09-27T06:37:01	2021-10-04T16:31:43			v2HkV2aotvP3YkXV6nnog8	41	biteproject	0	0	TRUE	558126
2021-10-10T10:23:30.881+07:00	2021-10-10T10:24:32.690+07:00	biteproject	enketo.ona.io:BjJhvCWU4mxFVtPl	HLC_26_TS5	HLC_26_TS5_6	6 (23:00-00:00)	23:00:00.000+07:00	21.99	100	no	0	1	0	1	n/a	n/a	n/a	uuid:b9712662-b9d7-4c3a-bc50-45940fbaa02a	85798850	b9712662-b9d7-4c3a-bc50-45940fbaa02a	2021-09-27T06:40:08	2021-10-04T16:31:44			v2HkV2aotvP3YkXV6nnog8	44	biteproject	0	0	TRUE	558126
2021-10-10T10:24:32.713+07:00	2021-10-10T10:25:31.753+07:00	biteproject	enketo.ona.io:BjJhvCWU4mxFVtPl	HLC_26_TS5	HLC_26_TS5_7	7 (00:00-01:00)	00:00:00.000+07:00	21.99	100	no	0	2	0	0	n/a	n/a	n/a	uuid:0a251d18-722f-4724-b954-be9091067925	85798886	0a251d18-722f-4724-b954-be9091067925	2021-09-27T06:40:52	2021-10-04T16:31:44			v2HkV2aotvP3YkXV6nnog8	39	biteproject	0	0	TRUE	558126
2021-10-10T10:25:31.773+07:00	2021-10-10T10:26:38.042+07:00	biteproject	enketo.ona.io:BjJhvCWU4mxFVtPl	HLC_26_TS5	HLC_26_TS5_8	8 (01:00-02:00)	01:00:00.000+07:00	22.7	100	no	0	2	0	0	n/a	n/a	n/a	uuid:81cb4c7d-b7b4-4a8e-90d2-e19fcf149159	85798920	81cb4c7d-b7b4-4a8e-90d2-e19fcf149159	2021-09-27T06:41:32	2021-10-04T16:31:45			v2HkV2aotvP3YkXV6nnog8	39	biteproject	0	0	TRUE	558126
2021-10-11T10:48:41.061+07:00	2021-10-11T10:49:41.073+07:00	biteproject	enketo.ona.io:BjJhvCWU4mxFVtPl	HLC_26_TS5	HLC_26_TS5_9	9 (02:00-03:00)	02:00:00.000+07:00	22.11	100	no	0	2	0	1	n/a	n/a	n/a	uuid:4244646a-15f3-451f-91c1-c3460a6dac0c	85798962	4244646a-15f3-451f-91c1-c3460a6dac0c	2021-09-27T06:42:16	2021-10-04T16:31:45			v2HkV2aotvP3YkXV6nnog8	36	biteproject	0	0	TRUE	558126
2021-10-11T10:49:41.089+07:00	2021-10-11T10:50:38.960+07:00	biteproject	enketo.ona.io:BjJhvCWU4mxFVtPl	HLC_26_TS5	HLC_26_TS5_10	10 (03:00-04:00)	03:00:00.000+07:00	22.32	100	no	0	2	0	0	n/a	n/a	n/a	uuid:382f347c-206e-4ea2-86c0-6ca5df8f9daa	85799004	382f347c-206e-4ea2-86c0-6ca5df8f9daa	2021-09-27T06:42:55	2021-10-04T16:31:46			v2HkV2aotvP3YkXV6nnog8	41	biteproject	0	0	TRUE	558126
2021-10-11T10:50:38.980+07:00	2021-10-11T10:51:42.159+07:00	biteproject	enketo.ona.io:BjJhvCWU4mxFVtPl	HLC_26_TS5	HLC_26_TS5_11	11 (04:00-05:00)	04:00:00.000+07:00	21.46	100	no	0	2	0	0	n/a	n/a	n/a	uuid:7c739e39-ca0d-4f77-8de0-b9efc7b99e18	85799041	7c739e39-ca0d-4f77-8de0-b9efc7b99e18	2021-09-27T06:43:34	2021-10-04T16:31:46			v2HkV2aotvP3YkXV6nnog8	40	biteproject	0	0	TRUE	558126
2021-10-11T10:51:42.178+07:00	2021-10-11T10:52:39.428+07:00	biteproject	enketo.ona.io:BjJhvCWU4mxFVtPl	HLC_26_TS5	HLC_26_TS5_12	12 (05:00-06:00)	05:00:00.000+07:00	21.48	100	no	0	2	0	1	n/a	n/a	n/a	uuid:4d5f4f35-0d7f-49db-8b66-6d8d8d3bd203	85799076	4d5f4f35-0d7f-49db-8b66-6d8d8d3bd203	2021-09-27T06:44:11	2021-10-04T16:31:46			v2HkV2aotvP3YkXV6nnog8	49	biteproject	0	0	TRUE	558126
2021-10-11T10:52:39.446+07:00	2021-10-11T10:53:36.743+07:00	biteproject	enketo.ona.io:BjJhvCWU4mxFVtPl	HLC_27_TS6	HLC_27_TS6_2	2 (19:00-20:00)	18:00:00.000+07:00	22.51	100	yes	0	3	0	0	n/a	n/a	n/a	uuid:b3df68db-248e-4335-bfc9-a03fe15d9696	85799292	b3df68db-248e-4335-bfc9-a03fe15d9696	2021-09-27T06:47:10	2021-10-04T16:31:46			v2HkV2aotvP3YkXV6nnog8	138	biteproject	0	0	TRUE	558126
2021-10-11T10:53:36.764+07:00	2021-10-11T10:54:46.184+07:00	biteproject	enketo.ona.io:BjJhvCWU4mxFVtPl	HLC_27_TS6	HLC_27_TS6_3	3 (20:00-21:00)	19:00:00.000+07:00	22.15	100	yes	0	3	0	0	n/a	n/a	n/a	uuid:e691c6bd-d12f-4e67-bdb7-bbd4000c7d4b	85799340	e691c6bd-d12f-4e67-bdb7-bbd4000c7d4b	2021-09-27T06:47:49	2021-10-04T16:31:47			v2HkV2aotvP3YkXV6nnog8	49	biteproject	0	0	TRUE	558126
2021-10-11T10:54:46.205+07:00	2021-10-11T10:55:41.459+07:00	biteproject	enketo.ona.io:BjJhvCWU4mxFVtPl	HLC_27_TS6	HLC_27_TS6_4	4 (21:00-22:00)	20:00:00.000+07:00	22.34	100	no	0	3	0	0	n/a	n/a	n/a	uuid:5ca594ea-33c0-4804-a42c-f00fcc3aa50e	85799422	5ca594ea-33c0-4804-a42c-f00fcc3aa50e	2021-09-27T06:48:39	2021-10-04T16:31:47			v2HkV2aotvP3YkXV6nnog8	43	biteproject	0	0	TRUE	558126
2021-10-12T10:43:20.231+07:00	2021-10-12T10:45:27.865+07:00	biteproject	enketo.ona.io:BjJhvCWU4mxFVtPl	HLC_27_TS6	HLC_27_TS6_1	1 (18:00-19:00)	21:00:00.000+07:00	23.23	100	yes	0.4	3	0	0	HLC27TS6-13_46_15.JPG	n/a	n/a	uuid:efd3004f-ef97-4c02-a4e9-9d22dd6f78e8	85799471	efd3004f-ef97-4c02-a4e9-9d22dd6f78e8	2021-09-27T06:49:28	2021-10-04T16:31:48			v2HkV2aotvP3YkXV6nnog8	77	biteproject	1	1	TRUE	558126
2021-10-12T10:45:27.884+07:00	2021-10-12T10:46:17.551+07:00	biteproject	enketo.ona.io:BjJhvCWU4mxFVtPl	HLC_27_TS6	HLC_27_TS6_5	5 (22:00-23:00)	22:00:00.000+07:00	22.2	100	no	0	3	0	0	n/a	n/a	n/a	uuid:f6db1cb9-87dd-4c6e-b456-49c294017566	85799473	f6db1cb9-87dd-4c6e-b456-49c294017566	2021-09-27T06:49:29	2021-10-04T16:31:48			v2HkV2aotvP3YkXV6nnog8	83	biteproject	0	0	TRUE	558126
2021-10-12T10:46:17.569+07:00	2021-10-12T10:47:05.903+07:00	biteproject	enketo.ona.io:BjJhvCWU4mxFVtPl	HLC_27_TS6	HLC_27_TS6_6	6 (23:00-00:00)	23:00:00.000+07:00	22.2	100	no	0	3	0	0	n/a	n/a	n/a	uuid:bb88906a-c0e0-4ead-a04f-96a5e4046162	85799506	bb88906a-c0e0-4ead-a04f-96a5e4046162	2021-09-27T06:50:10	2021-10-04T16:31:49			v2HkV2aotvP3YkXV6nnog8	42	biteproject	0	0	TRUE	558126
2021-10-12T10:47:05.921+07:00	2021-10-12T10:48:10.159+07:00	biteproject	enketo.ona.io:BjJhvCWU4mxFVtPl	HLC_27_TS6	HLC_27_TS6_7	7 (00:00-01:00)	00:00:00.000+07:00	23.18	100	no	0	4	0	0	n/a	n/a	n/a	uuid:4a157985-9f8e-436e-a321-70496ff691a2	85799559	4a157985-9f8e-436e-a321-70496ff691a2	2021-09-27T06:50:52	2021-10-04T16:31:49			v2HkV2aotvP3YkXV6nnog8	45	biteproject	0	0	TRUE	558126
2021-10-12T10:48:10.176+07:00	2021-10-12T10:49:13.728+07:00	biteproject	enketo.ona.io:BjJhvCWU4mxFVtPl	HLC_27_TS6	HLC_27_TS6_8	8 (01:00-02:00)	01:00:00.000+07:00	23.57	100	no	0.3	4	0	0	n/a	n/a	n/a	uuid:b5ccad9f-7789-4f25-b0f3-e4c8f68a084c	85799662	b5ccad9f-7789-4f25-b0f3-e4c8f68a084c	2021-09-27T06:52:14	2021-10-04T16:31:49			v2HkV2aotvP3YkXV6nnog8	49	biteproject	0	0	TRUE	558126
2021-10-12T10:49:13.746+07:00	2021-10-12T10:50:27.165+07:00	biteproject	enketo.ona.io:BjJhvCWU4mxFVtPl	HLC_27_TS6	HLC_27_TS6_9	9 (02:00-03:00)	02:00:00.000+07:00	22.37	100	no	0	4	0	2	n/a	n/a	n/a	uuid:8976a4e9-e90d-4a98-9284-3c1f69e15339	85799702	8976a4e9-e90d-4a98-9284-3c1f69e15339	2021-09-27T06:52:57	2021-10-04T16:31:50			v2HkV2aotvP3YkXV6nnog8	39	biteproject	0	0	TRUE	558126
2021-10-12T10:50:27.185+07:00	2021-10-12T10:51:37.891+07:00	biteproject	enketo.ona.io:BjJhvCWU4mxFVtPl	HLC_27_TS6	HLC_27_TS6_10	10 (03:00-04:00)	03:00:00.000+07:00	21.96	100	no	0	4	0	1	n/a	n/a	n/a	uuid:99b9abc8-813f-44d7-9508-5958a8ab6bc1	85799753	99b9abc8-813f-44d7-9508-5958a8ab6bc1	2021-09-27T06:53:42	2021-10-04T16:31:50			v2HkV2aotvP3YkXV6nnog8	223	biteproject	0	0	TRUE	558126
2021-10-13T11:09:05.383+07:00	2021-10-13T11:09:54.842+07:00	biteproject	enketo.ona.io:BjJhvCWU4mxFVtPl	HLC_27_TS6	HLC_27_TS6_11	11 (04:00-05:00)	04:00:00.000+07:00	21.46	100	no	0.3	4	0	0	n/a	n/a	n/a	uuid:564f790b-ea3a-4308-be35-a2ca330cc876	85799839	564f790b-ea3a-4308-be35-a2ca330cc876	2021-09-27T06:54:31	2021-10-04T16:31:50			v2HkV2aotvP3YkXV6nnog8	55	biteproject	0	0	TRUE	558126
2021-10-13T11:09:54.863+07:00	2021-10-13T11:10:47.181+07:00	biteproject	enketo.ona.io:BjJhvCWU4mxFVtPl	HLC_27_TS6	HLC_27_TS6_12	12 (05:00-06:00)	05:00:00.000+07:00	21.27	100	no	0	4	0	0	n/a	n/a	n/a	uuid:44bbbf38-2975-42dc-9667-0e0b779359f5	85799867	44bbbf38-2975-42dc-9667-0e0b779359f5	2021-09-27T06:55:09	2021-10-04T16:31:50			v2HkV2aotvP3YkXV6nnog8	48	biteproject	0	0	TRUE	558126
2021-10-13T11:10:47.200+07:00	2021-10-13T11:11:48.230+07:00	biteproject	enketo.ona.io:BjJhvCWU4mxFVtPl	HLC_28_TS7	HLC_28_TS7_1	1 (18:00-19:00)	18:00:00.000+07:00	23.33	100	yes	0	5	0	3	HLC28TS7-13_58_39.JPG	n/a	n/a	uuid:4916db5b-a79d-4a34-8706-b791ee4f2700	85800056	4916db5b-a79d-4a34-8706-b791ee4f2700	2021-09-27T06:58:55	2021-10-04T16:31:50			v2HkV2aotvP3YkXV6nnog8	54	biteproject	1	1	TRUE	558126
2021-10-13T11:11:48.240+07:00	2021-10-13T11:12:41.232+07:00	biteproject	enketo.ona.io:BjJhvCWU4mxFVtPl	HLC_28_TS7	HLC_28_TS7_2	2 (19:00-20:00)	19:00:00.000+07:00	22.39	100	yes	0.3	5	0	0	n/a	n/a	n/a	uuid:573c71b9-e286-4599-98c9-7aec725857aa	85800108	573c71b9-e286-4599-98c9-7aec725857aa	2021-09-27T06:59:47	2021-10-04T16:31:51			v2HkV2aotvP3YkXV6nnog8	42	biteproject	0	0	TRUE	558126
2021-10-13T11:12:41.252+07:00	2021-10-13T11:13:37.091+07:00	biteproject	enketo.ona.io:BjJhvCWU4mxFVtPl	HLC_28_TS7	HLC_28_TS7_3	3 (20:00-21:00)	20:00:00.000+07:00	22.3	99.6	yes	0	5	0	0	n/a	n/a	n/a	uuid:83930f2e-7f87-416c-80ae-6ac37033b605	85800155	83930f2e-7f87-416c-80ae-6ac37033b605	2021-09-27T07:00:36	2021-10-04T16:31:51			v2HkV2aotvP3YkXV6nnog8	39	biteproject	0	0	TRUE	558126
2021-10-13T11:13:37.109+07:00	2021-10-13T11:14:33.226+07:00	biteproject	enketo.ona.io:BjJhvCWU4mxFVtPl	HLC_28_TS7	HLC_28_TS7_4	4 (21:00-22:00)	21:00:00.000+07:00	22.37	99.3	no	0	5	0	0	n/a	n/a	n/a	uuid:f47b94b4-aca0-4753-8d1a-3664951279c9	85800210	f47b94b4-aca0-4753-8d1a-3664951279c9	2021-09-27T07:01:30	2021-10-04T16:31:51			v2HkV2aotvP3YkXV6nnog8	40	biteproject	0	0	TRUE	558126
2021-10-13T11:14:33.246+07:00	2021-10-13T11:15:20.277+07:00	biteproject	enketo.ona.io:BjJhvCWU4mxFVtPl	HLC_28_TS7	HLC_28_TS7_5	5 (22:00-23:00)	22:00:00.000+07:00	22.97	100	no	0	5	0	0	n/a	n/a	n/a	uuid:5fef9826-7867-4d5a-a5a3-2e7df0fc78fa	85800256	5fef9826-7867-4d5a-a5a3-2e7df0fc78fa	2021-09-27T07:02:11	2021-10-04T16:31:51			v2HkV2aotvP3YkXV6nnog8	51	biteproject	0	0	TRUE	558126
2021-10-14T09:54:35.499+07:00	2021-10-14T09:55:51.472+07:00	biteproject	enketo.ona.io:BjJhvCWU4mxFVtPl	HLC_28_TS7	HLC_28_TS7_6	6 (23:00-00:00)	23:00:00.000+07:00	22.3	100	no	0	5	0	0	n/a	n/a	n/a	uuid:42e55f1f-2fdb-44b3-be05-1e6e19ea5831	85800301	42e55f1f-2fdb-44b3-be05-1e6e19ea5831	2021-09-27T07:02:50	2021-10-04T16:31:52			v2HkV2aotvP3YkXV6nnog8	44	biteproject	0	0	TRUE	558126
2021-10-14T09:55:51.490+07:00	2021-10-14T09:56:52.519+07:00	biteproject	enketo.ona.io:BjJhvCWU4mxFVtPl	HLC_28_TS7	HLC_28_TS7_7	7 (00:00-01:00)	00:00:00.000+07:00	22.6	100	no	0.5	6	0	0	n/a	n/a	n/a	uuid:866de86a-7a74-49cf-bd28-07f73a15ff8d	85800340	866de86a-7a74-49cf-bd28-07f73a15ff8d	2021-09-27T07:03:31	2021-10-04T16:31:52			v2HkV2aotvP3YkXV6nnog8	39	biteproject	0	0	TRUE	558126
2021-10-14T09:56:52.539+07:00	2021-10-14T09:57:49.342+07:00	biteproject	enketo.ona.io:BjJhvCWU4mxFVtPl	HLC_28_TS7	HLC_28_TS7_8	8 (01:00-02:00)	01:00:00.000+07:00	22.09	100	no	0	6	0	0	n/a	n/a	n/a	uuid:8ea16deb-cf49-4ba4-a5b9-389b7e8e3ff1	85800408	8ea16deb-cf49-4ba4-a5b9-389b7e8e3ff1	2021-09-27T07:04:21	2021-10-04T16:31:52			v2HkV2aotvP3YkXV6nnog8	43	biteproject	0	0	TRUE	558126
2021-10-14T09:57:49.378+07:00	2021-10-14T09:58:56.435+07:00	biteproject	enketo.ona.io:BjJhvCWU4mxFVtPl	HLC_28_TS7	HLC_28_TS7_9	9 (02:00-03:00)	02:00:00.000+07:00	22.2	100	no	0	6	0	0	n/a	n/a	n/a	uuid:5e7af46f-d4b0-422f-97a9-68b79e36f128	85800466	5e7af46f-d4b0-422f-97a9-68b79e36f128	2021-09-27T07:05:06	2021-10-04T16:31:52			v2HkV2aotvP3YkXV6nnog8	44	biteproject	0	0	TRUE	558126
2021-10-14T09:58:56.453+07:00	2021-10-14T09:59:55.908+07:00	biteproject	enketo.ona.io:BjJhvCWU4mxFVtPl	HLC_28_TS7	HLC_28_TS7_10	10 (03:00-04:00)	03:00:00.000+07:00	22.18	100	no	0	6	0	0	n/a	n/a	n/a	uuid:c6918af8-a37c-41e3-9005-8c7d8e078808	85800500	c6918af8-a37c-41e3-9005-8c7d8e078808	2021-09-27T07:05:45	2021-10-04T16:31:52			v2HkV2aotvP3YkXV6nnog8	69	biteproject	0	0	TRUE	558126
2021-10-14T09:59:55.927+07:00	2021-10-14T10:00:58.401+07:00	biteproject	enketo.ona.io:BjJhvCWU4mxFVtPl	HLC_28_TS7	HLC_28_TS7_11	11 (04:00-05:00)	04:00:00.000+07:00	23.6	100	no	0	6	0	0	n/a	n/a	n/a	uuid:d90fcc53-a132-4c10-bc47-a674f814d870	85800534	d90fcc53-a132-4c10-bc47-a674f814d870	2021-09-27T07:06:28	2021-10-04T16:31:53			v2HkV2aotvP3YkXV6nnog8	42	biteproject	0	0	TRUE	558126
2021-10-14T10:00:58.420+07:00	2021-10-14T10:01:54.531+07:00	biteproject	enketo.ona.io:BjJhvCWU4mxFVtPl	HLC_28_TS7	HLC_28_TS7_12	12 (05:00-06:00)	05:00:00.000+07:00	21.7	100	no	0.3	6	0	1	n/a	n/a	n/a	uuid:c60dda3d-0dea-4727-9c45-922da3985307	85800590	c60dda3d-0dea-4727-9c45-922da3985307	2021-09-27T07:07:12	2021-10-04T16:31:53			v2HkV2aotvP3YkXV6nnog8	38	biteproject	0	0	TRUE	558126
2021-10-15T11:02:14.633+07:00	2021-10-15T11:03:19.710+07:00	biteproject	enketo.ona.io:BjJhvCWU4mxFVtPl	HLC_29_TS1	HLC_29_TS1_1	1 (18:00-19:00)	18:00:00.000+07:00	23.86	96.6	no	0	9	0	2	HLC29TS1-10_41_15.JPG	n/a	n/a	uuid:0955f121-4c78-4833-87de-02ee68883321	85909230	0955f121-4c78-4833-87de-02ee68883321	2021-09-28T03:41:36	2021-10-04T16:31:53			v2HkV2aotvP3YkXV6nnog8	43	biteproject	1	1	TRUE	558126
2021-10-15T11:03:19.729+07:00	2021-10-15T11:04:20.466+07:00	biteproject	enketo.ona.io:BjJhvCWU4mxFVtPl	HLC_29_TS1	HLC_29_TS1_2	2 (19:00-20:00)	19:00:00.000+07:00	24.1	97.1	no	0.5	9	0	0	n/a	n/a	n/a	uuid:51c07904-5f5a-4196-825c-f1d8146547e0	85909250	51c07904-5f5a-4196-825c-f1d8146547e0	2021-09-28T03:42:10	2021-10-04T16:31:53			v2HkV2aotvP3YkXV6nnog8	39	biteproject	0	0	TRUE	558126
2021-10-15T11:04:20.485+07:00	2021-10-15T11:05:17.744+07:00	biteproject	enketo.ona.io:BjJhvCWU4mxFVtPl	HLC_29_TS1	HLC_29_TS1_3	3 (20:00-21:00)	20:00:00.000+07:00	23.83	100	no	0.3	9	0	0	n/a	n/a	n/a	uuid:2f3c000a-ecb2-4ca0-946e-0cf715188911	85909268	2f3c000a-ecb2-4ca0-946e-0cf715188911	2021-09-28T03:42:48	2021-10-04T16:31:53			v2HkV2aotvP3YkXV6nnog8	39	biteproject	0	0	TRUE	558126
2021-10-15T11:05:17.760+07:00	2021-10-15T11:06:33.107+07:00	biteproject	enketo.ona.io:BjJhvCWU4mxFVtPl	HLC_29_TS1	HLC_29_TS1_4	4 (21:00-22:00)	21:00:00.000+07:00	23.64	100	no	0	9	0	0	n/a	n/a	v2HkV2aotvP3YkXV6nnog8	uuid:7f6f93fd-f231-4e5b-8a63-cdbe797995d1	85909308	7f6f93fd-f231-4e5b-8a63-cdbe797995d1	2021-09-28T03:43:30	2021-10-05T12:17:01			v2HkV2aotvP3YkXV6nnog8	44	biteproject	0	0	TRUE	558126
2021-10-15T11:06:33.124+07:00	2021-10-15T11:10:27.641+07:00	biteproject	enketo.ona.io:BjJhvCWU4mxFVtPl	HLC_29_TS1	HLC_29_TS1_5	5 (22:00-23:00)	22:00:00.000+07:00	23.69	100	yes	0	9	0	0	n/a	n/a	n/a	uuid:41dd00dc-da72-4e9d-8dcd-456cc39250e4	85909336	41dd00dc-da72-4e9d-8dcd-456cc39250e4	2021-09-28T03:44:13	2021-10-04T16:31:54			v2HkV2aotvP3YkXV6nnog8	40	biteproject	0	0	TRUE	558126
2021-10-15T11:10:27.661+07:00	2021-10-15T11:11:28.291+07:00	biteproject	enketo.ona.io:BjJhvCWU4mxFVtPl	HLC_29_TS1	HLC_29_TS1_6	6 (23:00-00:00)	23:00:00.000+07:00	23.66	100	yes	0	9	0	0	n/a	n/a	n/a	uuid:8da15aff-d7a2-4c48-b0c4-c8fbc5ec91b3	85909354	8da15aff-d7a2-4c48-b0c4-c8fbc5ec91b3	2021-09-28T03:44:52	2021-10-04T16:31:54			v2HkV2aotvP3YkXV6nnog8	41	biteproject	0	0	TRUE	558126
2021-10-15T11:11:28.311+07:00	2021-10-15T11:12:27.330+07:00	biteproject	enketo.ona.io:BjJhvCWU4mxFVtPl	HLC_29_TS1	HLC_29_TS1_7	7 (00:00-01:00)	00:00:00.000+07:00	23.71	100	yes	0	10	0	0	n/a	n/a	n/a	uuid:1798bbb6-7d6b-4243-ad20-b552f618b8cf	85909376	1798bbb6-7d6b-4243-ad20-b552f618b8cf	2021-09-28T03:45:30	2021-10-04T16:31:54			v2HkV2aotvP3YkXV6nnog8	48	biteproject	0	0	TRUE	558126
2021-10-16T10:09:32.785+07:00	2021-10-16T10:11:28.163+07:00	biteproject	enketo.ona.io:BjJhvCWU4mxFVtPl	HLC_29_TS1	HLC_29_TS1_8	8 (01:00-02:00)	01:00:00.000+07:00	24.7	100	no	0	10	0	0	n/a	n/a	n/a	uuid:3b9615f4-f700-477a-a695-1f17bf445382	85909421	3b9615f4-f700-477a-a695-1f17bf445382	2021-09-28T03:46:15	2021-10-04T16:31:55			v2HkV2aotvP3YkXV6nnog8	41	biteproject	0	0	TRUE	558126
2021-10-16T10:11:28.183+07:00	2021-10-16T10:12:25.510+07:00	biteproject	enketo.ona.io:BjJhvCWU4mxFVtPl	HLC_29_TS1	HLC_29_TS1_9	9 (02:00-03:00)	02:00:00.000+07:00	23.52	100	no	0.4	10	1	0	n/a	n/a	n/a	uuid:ae8061d5-e025-4e4b-b2b2-1c9d16cc8f26	85909486	ae8061d5-e025-4e4b-b2b2-1c9d16cc8f26	2021-09-28T03:46:55	2021-10-04T16:31:55			v2HkV2aotvP3YkXV6nnog8	124	biteproject	0	0	TRUE	558126
2021-10-16T10:12:25.529+07:00	2021-10-16T10:13:18.817+07:00	biteproject	enketo.ona.io:BjJhvCWU4mxFVtPl	HLC_29_TS1	HLC_29_TS1_10	10 (03:00-04:00)	03:00:00.000+07:00	22.87	100	no	0	10	0	0	n/a	n/a	n/a	uuid:b86e4566-58f6-4ede-9f07-0ebb39f96d7f	85909505	b86e4566-58f6-4ede-9f07-0ebb39f96d7f	2021-09-28T03:47:36	2021-10-04T16:31:55			v2HkV2aotvP3YkXV6nnog8	659	biteproject	0	0	TRUE	558126
2021-10-16T10:13:18.835+07:00	2021-10-16T10:14:11.246+07:00	biteproject	enketo.ona.io:BjJhvCWU4mxFVtPl	HLC_29_TS1	HLC_29_TS1_11	11 (04:00-05:00)	04:00:00.000+07:00	22.84	100	no	0	10	1	0	n/a	n/a	n/a	uuid:b11461c1-4d2c-43eb-85b9-002d26147a17	85909530	b11461c1-4d2c-43eb-85b9-002d26147a17	2021-09-28T03:48:24	2021-10-04T16:31:55			v2HkV2aotvP3YkXV6nnog8	72	biteproject	0	0	TRUE	558126
2021-10-16T10:14:11.264+07:00	2021-10-16T10:15:06.875+07:00	biteproject	enketo.ona.io:BjJhvCWU4mxFVtPl	HLC_29_TS1	HLC_29_TS1_12	12 (05:00-06:00)	05:00:00.000+07:00	22.44	100	no	0.3	10	0	0	n/a	n/a	n/a	uuid:35bf6c56-24f1-43a2-9e4c-aabd9c750daa	85909550	35bf6c56-24f1-43a2-9e4c-aabd9c750daa	2021-09-28T03:49:05	2021-10-04T16:31:56			v2HkV2aotvP3YkXV6nnog8	49	biteproject	0	0	TRUE	558126
2021-10-16T10:15:06.897+07:00	2021-10-16T10:15:58.390+07:00	biteproject	enketo.ona.io:BjJhvCWU4mxFVtPl	HLC_30_TS2	HLC_30_TS2_1	1 (18:00-19:00)	18:00:00.000+07:00	24.1	99.4	no	0.3	11	0	2	HLC30TS2-10_50_49.JPG	n/a	n/a	uuid:39736d5c-6ad1-4f45-9a8a-e8549b6dd25d	85909649	39736d5c-6ad1-4f45-9a8a-e8549b6dd25d	2021-09-28T03:51:11	2021-10-04T16:31:56			v2HkV2aotvP3YkXV6nnog8	43	biteproject	1	1	TRUE	558126
2021-10-16T10:15:58.410+07:00	2021-10-16T10:16:59.026+07:00	biteproject	enketo.ona.io:BjJhvCWU4mxFVtPl	HLC_30_TS2	HLC_30_TS2_2	2 (19:00-20:00)	19:00:00.000+07:00	24.51	95.4	no	0.3	11	0	0	n/a	n/a	n/a	uuid:1b99f9be-d765-4667-a736-2b28956d79cf	85910128	1b99f9be-d765-4667-a736-2b28956d79cf	2021-09-28T04:02:09	2021-10-04T16:31:56			v2HkV2aotvP3YkXV6nnog8	50	biteproject	0	0	TRUE	558126
2021-10-23T09:50:40.368+07:00	2021-10-23T09:52:36.152+07:00	biteproject	enketo.ona.io:BjJhvCWU4mxFVtPl	HLC_30_TS2	HLC_30_TS2_3	3 (20:00-21:00)	20:00:00.000+07:00	24.51	99.4	no	0.4	11	0	0	n/a	n/a	n/a	uuid:1dd3ee3e-32dd-4bfc-a522-e4fd2e8c5b0a	85910204	1dd3ee3e-32dd-4bfc-a522-e4fd2e8c5b0a	2021-09-28T04:03:20	2021-10-04T16:31:56			v2HkV2aotvP3YkXV6nnog8	49	biteproject	0	0	TRUE	558126
2021-10-23T09:52:36.173+07:00	2021-10-23T09:55:18.746+07:00	biteproject	enketo.ona.io:BjJhvCWU4mxFVtPl	HLC_30_TS2	HLC_30_TS2_4	4 (21:00-22:00)	21:00:00.000+07:00	24.17	100	no	0.3	11	0	0	n/a	n/a	n/a	uuid:31b40c21-a156-4b65-b786-b6432ddf4d7a	85910231	31b40c21-a156-4b65-b786-b6432ddf4d7a	2021-09-28T04:04:09	2021-10-04T16:31:57			v2HkV2aotvP3YkXV6nnog8	39	biteproject	0	0	TRUE	558126
2021-10-23T09:55:18.781+07:00	2021-10-23T09:56:23.329+07:00	biteproject	enketo.ona.io:BjJhvCWU4mxFVtPl	HLC_30_TS2	HLC_30_TS2_5	5 (22:00-23:00)	22:00:00.000+07:00	24.22	100	yes	0	11	0	0	n/a	n/a	n/a	uuid:ceffa286-7a42-4795-94a0-bc7a67c01056	85910279	ceffa286-7a42-4795-94a0-bc7a67c01056	2021-09-28T04:04:52	2021-10-04T16:31:57			v2HkV2aotvP3YkXV6nnog8	37	biteproject	0	0	TRUE	558126
2021-10-23T09:56:23.348+07:00	2021-10-23T09:58:10.027+07:00	biteproject	enketo.ona.io:BjJhvCWU4mxFVtPl	HLC_30_TS2	HLC_30_TS2_6	6 (23:00-00:00)	23:00:00.000+07:00	24.17	100	yes	0.3	11	0	0	n/a	n/a	n/a	uuid:3692a645-a721-472e-bb2b-f068df285b83	85910333	3692a645-a721-472e-bb2b-f068df285b83	2021-09-28T04:05:41	2021-10-04T16:31:57			v2HkV2aotvP3YkXV6nnog8	50	biteproject	0	0	TRUE	558126
2021-10-23T09:58:10.047+07:00	2021-10-23T09:59:07.947+07:00	biteproject	enketo.ona.io:BjJhvCWU4mxFVtPl	HLC_30_TS2	HLC_30_TS2_7	7 (00:00-01:00)	00:00:00.000+07:00	23.91	100	yes	0	12	0	0	n/a	n/a	n/a	uuid:107c728f-cd89-4d4a-beea-352fa4a4e3ea	85910381	107c728f-cd89-4d4a-beea-352fa4a4e3ea	2021-09-28T04:06:31	2021-10-04T16:31:57			v2HkV2aotvP3YkXV6nnog8	49	biteproject	0	0	TRUE	558126
2021-10-23T09:59:07.969+07:00	2021-10-23T10:00:23.049+07:00	biteproject	enketo.ona.io:BjJhvCWU4mxFVtPl	HLC_30_TS2	HLC_30_TS2_8	8 (01:00-02:00)	01:00:00.000+07:00	23.86	100	no	0	12	1	0	n/a	n/a	n/a	uuid:d140069e-f6d7-4fe3-b0ce-daa95b42418a	85910408	d140069e-f6d7-4fe3-b0ce-daa95b42418a	2021-09-28T04:07:10	2021-10-04T16:31:57			v2HkV2aotvP3YkXV6nnog8	42	biteproject	0	0	TRUE	558126
2021-10-24T11:09:59.128+07:00	2021-10-24T11:19:40.743+07:00	biteproject	enketo.ona.io:BjJhvCWU4mxFVtPl	HLC_30_TS2	HLC_30_TS2_9	9 (02:00-03:00)	02:00:00.000+07:00	23.66	100	no	0	12	0	0	n/a	n/a	n/a	uuid:1c14109c-1e09-45be-a2dd-20461de25190	85910453	1c14109c-1e09-45be-a2dd-20461de25190	2021-09-28T04:07:47	2021-10-04T16:31:58			v2HkV2aotvP3YkXV6nnog8	216	biteproject	0	0	TRUE	558126
2021-10-24T11:19:40.894+07:00	2021-10-24T11:21:42.475+07:00	biteproject	enketo.ona.io:BjJhvCWU4mxFVtPl	HLC_30_TS2	HLC_30_TS2_10	10 (03:00-04:00)	03:00:00.000+07:00	23.33	100	no	0.4	12	0	0	n/a	n/a	n/a	uuid:aa697111-4596-4c2f-95a8-54a9a6464e45	85910484	aa697111-4596-4c2f-95a8-54a9a6464e45	2021-09-28T04:08:37	2021-10-04T16:31:58			v2HkV2aotvP3YkXV6nnog8	54	biteproject	0	0	TRUE	558126
2021-10-24T11:21:42.612+07:00	2021-10-24T11:31:11.655+07:00	biteproject	enketo.ona.io:BjJhvCWU4mxFVtPl	HLC_30_TS2	HLC_30_TS2_11	11 (04:00-05:00)	04:00:00.000+07:00	22.33	100	no	0.1	12	1	0	n/a	n/a	n/a	uuid:b20cbcfa-2472-482a-ad5a-a646e37675b9	85910519	b20cbcfa-2472-482a-ad5a-a646e37675b9	2021-09-28T04:09:25	2021-10-04T16:31:58			v2HkV2aotvP3YkXV6nnog8	102	biteproject	0	0	TRUE	558126
2021-10-24T11:23:21.992+07:00	2021-10-24T11:24:54.069+07:00	biteproject	enketo.ona.io:BjJhvCWU4mxFVtPl	HLC_30_TS2	HLC_30_TS2_12	12 (05:00-06:00)	05:00:00.000+07:00	22.34	100	no	0.4	12	0	0	n/a	n/a	n/a	uuid:20608ea2-3d8c-470f-9a18-5c0303c2e81c	85910546	20608ea2-3d8c-470f-9a18-5c0303c2e81c	2021-09-28T04:10:05	2021-10-04T16:31:58			v2HkV2aotvP3YkXV6nnog8	89	biteproject	0	0	TRUE	558126
2021-10-24T11:24:54.204+07:00	2021-10-24T11:26:40.907+07:00	biteproject	enketo.ona.io:BjJhvCWU4mxFVtPl	HLC_31_TS3	HLC_31_TS3_1	1 (18:00-19:00)	18:00:00.000+07:00	23.76	98.9	no	0	13	0	0	HLC31TS3-11_13_31.JPG	n/a	n/a	uuid:4aec4961-38a0-4d8f-81f3-6eee9023d526	85910772	4aec4961-38a0-4d8f-81f3-6eee9023d526	2021-09-28T04:13:46	2021-10-04T16:31:59			v2HkV2aotvP3YkXV6nnog8	41	biteproject	1	1	TRUE	558126
2021-10-24T11:26:41.036+07:00	2021-10-24T11:28:09.215+07:00	biteproject	enketo.ona.io:BjJhvCWU4mxFVtPl	HLC_31_TS3	HLC_31_TS3_2	2 (19:00-20:00)	19:00:00.000+07:00	24.3	97.6	no	0	13	0	0	n/a	n/a	n/a	uuid:fbec988b-03eb-4dac-808e-058ccb880455	85910807	fbec988b-03eb-4dac-808e-058ccb880455	2021-09-28T04:14:38	2021-10-04T16:31:59			v2HkV2aotvP3YkXV6nnog8	96	biteproject	0	0	TRUE	558126
2021-10-24T11:28:09.348+07:00	2021-10-24T11:29:21.932+07:00	biteproject	enketo.ona.io:BjJhvCWU4mxFVtPl	HLC_31_TS3	HLC_31_TS3_3	3 (20:00-21:00)	20:00:00.000+07:00	23.74	100	no	0	13	0	0	n/a	n/a	n/a	uuid:b3216f8c-43cb-4d3d-9bcd-85dd867523c9	85910844	b3216f8c-43cb-4d3d-9bcd-85dd867523c9	2021-09-28T04:15:22	2021-10-04T16:31:59			v2HkV2aotvP3YkXV6nnog8	48	biteproject	0	0	TRUE	558126
2021-10-24T11:33:17.947+07:00	2021-10-25T11:59:27.191+07:00	biteproject	enketo.ona.io:BjJhvCWU4mxFVtPl	HLC_31_TS3	HLC_31_TS3_4	4 (21:00-22:00)	21:00:00.000+07:00	23.5	100	no	0	13	0	0	n/a	n/a	n/a	uuid:274ed830-8d55-4868-a4ff-e5d2d608ebbf	85910904	274ed830-8d55-4868-a4ff-e5d2d608ebbf	2021-09-28T04:16:50	2021-10-04T16:31:59			v2HkV2aotvP3YkXV6nnog8	42	biteproject	0	0	TRUE	558126
2021-10-25T11:59:27.326+07:00	2021-10-25T12:00:44.018+07:00	biteproject	enketo.ona.io:BjJhvCWU4mxFVtPl	HLC_31_TS3	HLC_31_TS3_5	5 (22:00-23:00)	22:00:00.000+07:00	23.5	100	yes	0	13	0	0	n/a	n/a	n/a	uuid:09f21a9e-48c1-4885-8ac6-fdb196e9fa8f	85910934	09f21a9e-48c1-4885-8ac6-fdb196e9fa8f	2021-09-28T04:17:32	2021-10-04T16:32:00			v2HkV2aotvP3YkXV6nnog8	40	biteproject	0	0	TRUE	558126
2021-10-25T12:00:44.147+07:00	2021-10-25T12:01:49.057+07:00	biteproject	enketo.ona.io:BjJhvCWU4mxFVtPl	HLC_31_TS3	HLC_31_TS3_6	6 (23:00-00:00)	23:00:00.000+07:00	23.41	100	yes	0	13	0	0	n/a	n/a	n/a	uuid:0d9d85bb-6e53-487f-816a-8de5bc3019ed	85910992	0d9d85bb-6e53-487f-816a-8de5bc3019ed	2021-09-28T04:19:08	2021-10-04T16:32:07			v2HkV2aotvP3YkXV6nnog8	47	biteproject	0	0	TRUE	558126
2021-10-25T12:01:49.189+07:00	2021-10-25T12:09:09.800+07:00	biteproject	enketo.ona.io:BjJhvCWU4mxFVtPl	HLC_31_TS3	HLC_31_TS3_7	7 (00:00-01:00)	00:00:00.000+07:00	23.47	100	yes	0	14	0	0	n/a	n/a	n/a	uuid:b3498102-e206-4a7f-86ff-10ca8efa342f	85911048	b3498102-e206-4a7f-86ff-10ca8efa342f	2021-09-28T04:19:55	2021-10-04T16:32:08			v2HkV2aotvP3YkXV6nnog8	43	biteproject	0	0	TRUE	558126
2021-10-25T12:03:03.255+07:00	2021-10-25T12:04:05.005+07:00	biteproject	enketo.ona.io:BjJhvCWU4mxFVtPl	HLC_31_TS3	HLC_31_TS3_8	8 (01:00-02:00)	01:00:00.000+07:00	23.35	100	no	0	14	0	0	n/a	n/a	n/a	uuid:1b4cfee7-2db4-4d87-be3e-cdba48ab4e90	85911125	1b4cfee7-2db4-4d87-be3e-cdba48ab4e90	2021-09-28T04:20:38	2021-10-04T16:32:08			v2HkV2aotvP3YkXV6nnog8	38	biteproject	0	0	TRUE	558126
2021-10-25T12:04:05.138+07:00	2021-10-25T12:06:19.297+07:00	biteproject	enketo.ona.io:BjJhvCWU4mxFVtPl	HLC_31_TS3	HLC_31_TS3_9	9 (02:00-03:00)	02:00:00.000+07:00	23.18	100	no	0	14	0	0	n/a	n/a	n/a	uuid:d125b7ef-95f7-48a8-a579-40807399b778	85911169	d125b7ef-95f7-48a8-a579-40807399b778	2021-09-28T04:21:17	2021-10-04T16:32:09			v2HkV2aotvP3YkXV6nnog8	126	biteproject	0	0	TRUE	558126
2021-10-25T12:06:19.437+07:00	2021-10-25T12:07:16.561+07:00	biteproject	enketo.ona.io:BjJhvCWU4mxFVtPl	HLC_31_TS3	HLC_31_TS3_10	10 (03:00-04:00)	03:00:00.000+07:00	22.73	100	no	0.6	14	0	0	n/a	n/a	n/a	uuid:acb76fbe-852b-42ad-8474-43c05a36c07e	85911227	acb76fbe-852b-42ad-8474-43c05a36c07e	2021-09-28T04:22:05	2021-10-04T16:32:09			v2HkV2aotvP3YkXV6nnog8	43	biteproject	0	0	TRUE	558126
2021-10-26T11:09:16.019+07:00	2021-10-26T11:21:48.884+07:00	biteproject	enketo.ona.io:BjJhvCWU4mxFVtPl	HLC_31_TS3	HLC_31_TS3_11	11 (04:00-05:00)	04:00:00.000+07:00	21.96	100	no	0	14	0	0	n/a	n/a	n/a	uuid:1b84d44c-cea7-4570-a8da-a5e14f52161b	85911268	1b84d44c-cea7-4570-a8da-a5e14f52161b	2021-09-28T04:22:48	2021-10-04T16:32:10			v2HkV2aotvP3YkXV6nnog8	44	biteproject	0	0	TRUE	558126
2021-10-26T11:21:49.015+07:00	2021-10-26T11:22:59.721+07:00	biteproject	enketo.ona.io:BjJhvCWU4mxFVtPl	HLC_31_TS3	HLC_31_TS3_12	12 (05:00-06:00)	05:00:00.000+07:00	21.77	100	no	0.3	14	0	0	n/a	n/a	n/a	uuid:fc9b26b1-0d24-424b-8e22-6800e773917b	85911301	fc9b26b1-0d24-424b-8e22-6800e773917b	2021-09-28T04:23:25	2021-10-04T16:32:10			v2HkV2aotvP3YkXV6nnog8	39	biteproject	0	0	TRUE	558126
2021-10-26T11:22:59.859+07:00	2021-10-26T11:23:58.863+07:00	biteproject	enketo.ona.io:BjJhvCWU4mxFVtPl	HLC_32_TS4	HLC_32_TS4_1	1 (18:00-19:00)	18:00:00.000+07:00	24.82	94.9	no	0	1	0	6	HLC32TS4-11_25_18.JPG	n/a	n/a	uuid:821ac6d1-5060-4e42-8bf1-ae13b21bab9a	85911393	821ac6d1-5060-4e42-8bf1-ae13b21bab9a	2021-09-28T04:25:38	2021-10-04T16:32:10			v2HkV2aotvP3YkXV6nnog8	49	biteproject	1	1	TRUE	558126
2021-10-26T11:23:58.999+07:00	2021-10-26T11:24:59.644+07:00	biteproject	enketo.ona.io:BjJhvCWU4mxFVtPl	HLC_32_TS4	HLC_32_TS4_2	2 (19:00-20:00)	19:00:00.000+07:00	25.36	93.3	no	0	1	0	1	n/a	n/a	n/a	uuid:bb93cbb4-39b6-499d-a101-9b469cfc31ca	85911413	bb93cbb4-39b6-499d-a101-9b469cfc31ca	2021-09-28T04:26:15	2021-10-04T16:32:11			v2HkV2aotvP3YkXV6nnog8	39	biteproject	0	0	TRUE	558126
2021-10-26T11:24:59.778+07:00	2021-10-26T11:25:55.802+07:00	biteproject	enketo.ona.io:BjJhvCWU4mxFVtPl	HLC_32_TS4	HLC_32_TS4_3	3 (20:00-21:00)	20:00:00.000+07:00	23.76	100	no	0	1	0	0	n/a	n/a	n/a	uuid:68e4482c-b6d3-4c42-9760-fc2179b8ffa1	85911440	68e4482c-b6d3-4c42-9760-fc2179b8ffa1	2021-09-28T04:26:59	2021-10-04T16:32:11			v2HkV2aotvP3YkXV6nnog8	39	biteproject	0	0	TRUE	558126
2021-10-26T11:25:55.932+07:00	2021-10-26T11:26:52.512+07:00	biteproject	enketo.ona.io:BjJhvCWU4mxFVtPl	HLC_32_TS4	HLC_32_TS4_4	4 (21:00-22:00)	21:00:00.000+07:00	23.5	100	no	0	1	0	0	n/a	n/a	n/a	uuid:3bdc2157-9a24-47f1-9de1-286e891a6f2c	85911475	3bdc2157-9a24-47f1-9de1-286e891a6f2c	2021-09-28T04:27:42	2021-10-04T16:32:12			v2HkV2aotvP3YkXV6nnog8	44	biteproject	0	0	TRUE	558126
2021-10-26T11:26:52.651+07:00	2021-10-26T11:27:45.974+07:00	biteproject	enketo.ona.io:BjJhvCWU4mxFVtPl	HLC_32_TS4	HLC_32_TS4_5	5 (22:00-23:00)	22:00:00.000+07:00	23.66	100	yes	0	1	0	0	n/a	n/a	n/a	uuid:4c0efa33-2f39-4cff-95d7-15725a108525	85911522	4c0efa33-2f39-4cff-95d7-15725a108525	2021-09-28T04:28:27	2021-10-04T16:32:12			v2HkV2aotvP3YkXV6nnog8	444	biteproject	0	0	TRUE	558126
2021-10-26T11:27:46.109+07:00	2021-10-27T13:21:00.041+07:00	biteproject	enketo.ona.io:BjJhvCWU4mxFVtPl	HLC_32_TS4	HLC_32_TS4_6	6 (23:00-00:00)	23:00:00.000+07:00	23.54	100	yes	0.3	1	0	2	n/a	n/a	n/a	uuid:9d9ef16b-dca7-4a41-abf1-e9db1316f61e	85911540	9d9ef16b-dca7-4a41-abf1-e9db1316f61e	2021-09-28T04:29:06	2021-10-04T16:32:13			v2HkV2aotvP3YkXV6nnog8	39	biteproject	0	0	TRUE	558126
2021-10-27T13:21:00.191+07:00	2021-10-27T13:22:00.854+07:00	biteproject	enketo.ona.io:BjJhvCWU4mxFVtPl	HLC_32_TS4	HLC_32_TS4_7	7 (00:00-01:00)	00:00:00.000+07:00	23.62	100	yes	0	2	0	0	n/a	n/a	n/a	uuid:eea726fb-18cd-4797-9e2a-f09f1599cf60	85911562	eea726fb-18cd-4797-9e2a-f09f1599cf60	2021-09-28T04:29:45	2021-10-04T16:32:13			v2HkV2aotvP3YkXV6nnog8	43	biteproject	0	0	TRUE	558126
2021-10-27T13:22:00.991+07:00	2021-10-27T13:22:59.331+07:00	biteproject	enketo.ona.io:BjJhvCWU4mxFVtPl	HLC_32_TS4	HLC_32_TS4_8	8 (01:00-02:00)	01:00:00.000+07:00	23.62	100	no	0	2	0	0	n/a	n/a	n/a	uuid:30e02cea-fa65-4ce9-b63f-aad66adc1bb0	85911586	30e02cea-fa65-4ce9-b63f-aad66adc1bb0	2021-09-28T04:30:28	2021-10-04T16:32:14			v2HkV2aotvP3YkXV6nnog8	42	biteproject	0	0	TRUE	558126
2021-10-27T13:22:59.466+07:00	2021-10-27T13:23:55.808+07:00	biteproject	enketo.ona.io:BjJhvCWU4mxFVtPl	HLC_32_TS4	HLC_32_TS4_9	9 (02:00-03:00)	02:00:00.000+07:00	23.14	100	no	0	2	0	0	n/a	n/a	n/a	uuid:83d673f6-f7a0-4733-bbf4-24a90f2d2b67	85912024	83d673f6-f7a0-4733-bbf4-24a90f2d2b67	2021-09-28T04:37:54	2021-10-04T16:32:14			v2HkV2aotvP3YkXV6nnog8	109	biteproject	0	0	TRUE	558126
2021-10-27T13:23:55.955+07:00	2021-10-27T13:24:45.346+07:00	biteproject	enketo.ona.io:BjJhvCWU4mxFVtPl	HLC_32_TS4	HLC_32_TS4_10	10 (03:00-04:00)	03:00:00.000+07:00	22.54	100	no	0	2	0	0	n/a	n/a	n/a	uuid:84c6bbec-3170-442b-aebb-63da12bda4af	85912066	84c6bbec-3170-442b-aebb-63da12bda4af	2021-09-28T04:38:32	2021-10-04T16:32:15			v2HkV2aotvP3YkXV6nnog8	40	biteproject	0	0	TRUE	558126
2021-10-27T13:24:45.471+07:00	2021-10-27T13:25:36.641+07:00	biteproject	enketo.ona.io:BjJhvCWU4mxFVtPl	HLC_32_TS4	HLC_32_TS4_11	11 (04:00-05:00)	04:00:00.000+07:00	22.11	100	no	0.4	2	0	0	n/a	n/a	n/a	uuid:22756dc7-fad1-4239-a940-e33f1c2fa2b8	85912092	22756dc7-fad1-4239-a940-e33f1c2fa2b8	2021-09-28T04:39:15	2021-10-04T16:32:15			v2HkV2aotvP3YkXV6nnog8	44	biteproject	0	0	TRUE	558126
2021-10-27T13:25:36.775+07:00	2021-10-27T13:27:01.295+07:00	biteproject	enketo.ona.io:BjJhvCWU4mxFVtPl	HLC_32_TS4	HLC_32_TS4_12	12 (05:00-06:00)	05:00:00.000+07:00	21.84	100	no	0.4	2	0	1	n/a	n/a	n/a	uuid:e99bdfad-6db2-45dc-8474-d9808c9f8357	85912133	e99bdfad-6db2-45dc-8474-d9808c9f8357	2021-09-28T04:39:56	2021-10-04T16:32:16			v2HkV2aotvP3YkXV6nnog8	40	biteproject	0	0	TRUE	558126
2021-10-27T13:27:01.432+07:00	2021-10-28T11:35:32.955+07:00	biteproject	enketo.ona.io:BjJhvCWU4mxFVtPl	HLC_33_TS5	HLC_33_TS5_1	1 (18:00-19:00)	18:00:00.000+07:00	23.83	100	no	0	3	0	2	HLC33TS5-11_41_33.JPG	n/a	n/a	uuid:20fa2093-24d0-4894-8f72-9fe9870a167a	85912229	20fa2093-24d0-4894-8f72-9fe9870a167a	2021-09-28T04:41:48	2021-10-04T16:32:16			v2HkV2aotvP3YkXV6nnog8	530	biteproject	1	1	TRUE	558126
2021-10-28T11:35:33.109+07:00	2021-10-28T11:36:32.083+07:00	biteproject	enketo.ona.io:BjJhvCWU4mxFVtPl	HLC_33_TS5	HLC_33_TS5_2	2 (19:00-20:00)	19:00:00.000+07:00	24.1	100	no	0.4	3	1	0	n/a	n/a	n/a	uuid:35440d47-f170-4027-ad9c-b945261e66bd	85912264	35440d47-f170-4027-ad9c-b945261e66bd	2021-09-28T04:42:26	2021-10-04T16:32:17			v2HkV2aotvP3YkXV6nnog8	64	biteproject	0	0	TRUE	558126
2021-10-28T11:36:32.215+07:00	2021-10-28T11:37:33.409+07:00	biteproject	enketo.ona.io:BjJhvCWU4mxFVtPl	HLC_33_TS5	HLC_33_TS5_3	3 (20:00-21:00)	20:00:00.000+07:00	23.98	100	no	0	3	0	0	n/a	n/a	n/a	uuid:aafe606b-fc79-45bf-88f3-885b6ed109df	85912296	aafe606b-fc79-45bf-88f3-885b6ed109df	2021-09-28T04:43:10	2021-10-04T16:32:17			v2HkV2aotvP3YkXV6nnog8	105	biteproject	0	0	TRUE	558126
2021-10-28T11:37:33.536+07:00	2021-10-28T11:38:42.008+07:00	biteproject	enketo.ona.io:BjJhvCWU4mxFVtPl	HLC_33_TS5	HLC_33_TS5_4	4 (21:00-22:00)	21:00:00.000+07:00	23.76	100	no	0	3	1	0	n/a	n/a	n/a	uuid:8189b847-3a5a-42c2-8f16-91b0673755d3	85912326	8189b847-3a5a-42c2-8f16-91b0673755d3	2021-09-28T04:43:50	2021-10-04T16:32:18			v2HkV2aotvP3YkXV6nnog8	44	biteproject	0	0	TRUE	558126
2021-10-28T11:38:42.143+07:00	2021-10-28T11:39:42.251+07:00	biteproject	enketo.ona.io:BjJhvCWU4mxFVtPl	HLC_33_TS5	HLC_33_TS5_5	5 (22:00-23:00)	22:00:00.000+07:00	24.12	100	yes	0	3	0	0	n/a	n/a	n/a	uuid:61e1af8f-c6be-4cae-b0ec-0106f56536c3	85912376	61e1af8f-c6be-4cae-b0ec-0106f56536c3	2021-09-28T04:44:39	2021-10-04T16:32:18			v2HkV2aotvP3YkXV6nnog8	48	biteproject	0	0	TRUE	558126
2021-10-28T11:39:42.380+07:00	2021-10-28T11:40:33.298+07:00	biteproject	enketo.ona.io:BjJhvCWU4mxFVtPl	HLC_33_TS5	HLC_33_TS5_6	6 (23:00-00:00)	23:00:00.000+07:00	23.57	100	yes	0	3	0	1	n/a	n/a	n/a	uuid:6a7b736a-d271-4dd1-8e5f-a6538148ca38	85912440	6a7b736a-d271-4dd1-8e5f-a6538148ca38	2021-09-28T04:45:44	2021-10-04T16:32:19			v2HkV2aotvP3YkXV6nnog8	40	biteproject	0	0	TRUE	558126
2021-10-28T11:40:33.430+07:00	2021-10-28T11:41:27.896+07:00	biteproject	enketo.ona.io:BjJhvCWU4mxFVtPl	HLC_33_TS5	HLC_33_TS5_7	7 (00:00-01:00)	00:00:00.000+07:00	23.34	100	yes	0	4	0	0	n/a	n/a	n/a	uuid:9fc3be36-ba31-47ee-9ca6-7ecee0829c16	85912522	9fc3be36-ba31-47ee-9ca6-7ecee0829c16	2021-09-28T04:47:28	2021-10-04T16:32:19			v2HkV2aotvP3YkXV6nnog8	42	biteproject	0	0	TRUE	558126
2021-10-28T11:41:28.028+07:00	2021-10-29T09:38:51.855+07:00	biteproject	enketo.ona.io:BjJhvCWU4mxFVtPl	HLC_33_TS5	HLC_33_TS5_8	8 (01:00-02:00)	01:00:00.000+07:00	23.4	100	no	0	4	0	0	n/a	n/a	n/a	uuid:bebb5a93-0884-429c-b444-b152dce54896	85912553	bebb5a93-0884-429c-b444-b152dce54896	2021-09-28T04:48:12	2021-10-04T16:32:20			v2HkV2aotvP3YkXV6nnog8	38	biteproject	0	0	TRUE	558126
2021-10-29T09:38:52.014+07:00	2021-10-29T09:43:27.962+07:00	biteproject	enketo.ona.io:BjJhvCWU4mxFVtPl	HLC_33_TS5	HLC_33_TS5_9	9 (02:00-03:00)	02:00:00.000+07:00	23.09	100	no	0.3	4	0	0	n/a	n/a	n/a	uuid:bf329997-232b-474b-b2ba-36609239adde	85912600	bf329997-232b-474b-b2ba-36609239adde	2021-09-28T04:49:00	2021-10-04T16:32:20			v2HkV2aotvP3YkXV6nnog8	311	biteproject	0	0	TRUE	558126
2021-10-29T09:43:28.096+07:00	2021-10-29T09:44:32.388+07:00	biteproject	enketo.ona.io:BjJhvCWU4mxFVtPl	HLC_33_TS5	HLC_33_TS5_10	10 (03:00-04:00)	03:00:00.000+07:00	23.21	100	no	0	4	0	0	n/a	n/a	n/a	uuid:c2c2f3c2-d13a-484f-93f8-e9dd78a05352	85912639	c2c2f3c2-d13a-484f-93f8-e9dd78a05352	2021-09-28T04:49:40	2021-10-04T16:32:20			v2HkV2aotvP3YkXV6nnog8	49	biteproject	0	0	TRUE	558126
2021-10-29T09:44:32.523+07:00	2021-10-29T09:45:26.570+07:00	biteproject	enketo.ona.io:BjJhvCWU4mxFVtPl	HLC_33_TS5	HLC_33_TS5_11	11 (04:00-05:00)	04:00:00.000+07:00	22.42	100	no	0	4	1	0	n/a	n/a	n/a	uuid:d18856d3-2fc7-4ac4-9148-01dd94b3b5e5	85912679	d18856d3-2fc7-4ac4-9148-01dd94b3b5e5	2021-09-28T04:50:22	2021-10-04T16:32:21			v2HkV2aotvP3YkXV6nnog8	37	biteproject	0	0	TRUE	558126
2021-10-29T09:45:26.695+07:00	2021-10-29T09:46:16.854+07:00	biteproject	enketo.ona.io:BjJhvCWU4mxFVtPl	HLC_33_TS5	HLC_33_TS5_12	12 (05:00-06:00)	05:00:00.000+07:00	22.37	100	no	0	4	0	1	n/a	n/a	n/a	uuid:21f675a3-3626-429b-bace-961d55364aec	85912746	21f675a3-3626-429b-bace-961d55364aec	2021-09-28T04:51:00	2021-10-04T16:32:21			v2HkV2aotvP3YkXV6nnog8	38	biteproject	0	0	TRUE	558126
2021-10-29T09:46:16.986+07:00	2021-10-29T09:47:01.091+07:00	biteproject	enketo.ona.io:BjJhvCWU4mxFVtPl	HLC_34_TS6	HLC_34_TS6_1	1 (18:00-19:00)	18:00:00.000+07:00	23.62	100	no	0.2	5	0	2	HLC34TS6-11_55_58.JPG	n/a	n/a	uuid:637af3ab-0de7-49c2-b790-8c086d9f18d2	85913128	637af3ab-0de7-49c2-b790-8c086d9f18d2	2021-09-28T04:56:17	2021-10-04T16:32:22			v2HkV2aotvP3YkXV6nnog8	40	biteproject	1	1	TRUE	558126
2021-10-29T09:47:01.225+07:00	2021-10-29T09:47:52.891+07:00	biteproject	enketo.ona.io:BjJhvCWU4mxFVtPl	HLC_34_TS6	HLC_34_TS6_2	2 (19:00-20:00)	19:00:00.000+07:00	23.64	99.2	no	0.4	5	0	0	n/a	n/a	n/a	uuid:97e230a1-5c99-429e-b216-8eb53892e2d7	85913171	97e230a1-5c99-429e-b216-8eb53892e2d7	2021-09-28T04:57:00	2021-10-04T16:32:22			v2HkV2aotvP3YkXV6nnog8	44	biteproject	0	0	TRUE	558126
2021-10-29T09:47:53.042+07:00	2021-10-29T09:48:50.106+07:00	biteproject	enketo.ona.io:BjJhvCWU4mxFVtPl	HLC_34_TS6	HLC_34_TS6_3	3 (20:00-21:00)	20:00:00.000+07:00	24.03	100	no	0	5	0	0	n/a	n/a	n/a	uuid:ec58f8b2-f9b0-4e8e-bca4-0b6c070a6057	85913205	ec58f8b2-f9b0-4e8e-bca4-0b6c070a6057	2021-09-28T04:57:37	2021-10-04T16:32:23			v2HkV2aotvP3YkXV6nnog8	42	biteproject	0	0	TRUE	558126
2021-10-29T09:48:50.237+07:00	2021-11-01T09:39:24.701+07:00	biteproject	enketo.ona.io:BjJhvCWU4mxFVtPl	HLC_34_TS6	HLC_34_TS6_4	4 (21:00-22:00)	21:00:00.000+07:00	23.39	100	no	0.3	5	0	0	n/a	n/a	n/a	uuid:d590539e-fccc-4634-a867-a477df2b120b	85913240	d590539e-fccc-4634-a867-a477df2b120b	2021-09-28T04:58:15	2021-10-04T16:32:23			v2HkV2aotvP3YkXV6nnog8	43	biteproject	0	0	TRUE	558126
2021-11-01T09:39:24.838+07:00	2021-11-01T09:40:20.264+07:00	biteproject	enketo.ona.io:BjJhvCWU4mxFVtPl	HLC_34_TS6	HLC_34_TS6_5	5 (22:00-23:00)	22:00:00.000+07:00	23.88	100	yes	0	5	0	0	n/a	n/a	n/a	uuid:d222379f-b632-44a7-a15c-d595c7e265ef	85913281	d222379f-b632-44a7-a15c-d595c7e265ef	2021-09-28T04:58:55	2021-10-04T16:32:23			v2HkV2aotvP3YkXV6nnog8	45	biteproject	0	0	TRUE	558126
2021-11-01T09:40:20.395+07:00	2021-11-01T09:46:25.754+07:00	biteproject	enketo.ona.io:BjJhvCWU4mxFVtPl	HLC_34_TS6	HLC_34_TS6_6	6 (23:00-00:00)	23:00:00.000+07:00	23.95	100	yes	0	5	1	0	n/a	n/a	n/a	uuid:fc10e20f-e8cf-4747-bbdf-1020cd19c6e0	85913335	fc10e20f-e8cf-4747-bbdf-1020cd19c6e0	2021-09-28T04:59:38	2021-10-04T16:32:24			v2HkV2aotvP3YkXV6nnog8	42	biteproject	0	0	TRUE	558126
2021-11-01T09:41:12.929+07:00	2021-11-01T09:41:59.140+07:00	biteproject	enketo.ona.io:BjJhvCWU4mxFVtPl	HLC_34_TS6	HLC_34_TS6_7	7 (00:00-01:00)	00:00:00.000+07:00	23.05	100	yes	0	6	1	0	n/a	n/a	n/a	uuid:a85f54bb-d632-4463-b381-f95a52aab4e0	85913396	a85f54bb-d632-4463-b381-f95a52aab4e0	2021-09-28T05:00:21	2021-10-04T16:32:24			v2HkV2aotvP3YkXV6nnog8	37	biteproject	0	0	TRUE	558126
2021-11-01T09:41:59.276+07:00	2021-11-01T09:42:55.380+07:00	biteproject	enketo.ona.io:BjJhvCWU4mxFVtPl	HLC_34_TS6	HLC_34_TS6_8	8 (01:00-02:00)	01:00:00.000+07:00	24.05	100	no	0	6	0	0	n/a	n/a	n/a	uuid:ea732cd3-ef4b-45b9-8e00-76470cd163f8	85913443	ea732cd3-ef4b-45b9-8e00-76470cd163f8	2021-09-28T05:01:04	2021-10-04T16:32:25			v2HkV2aotvP3YkXV6nnog8	39	biteproject	0	0	TRUE	558126
2021-11-01T09:42:55.504+07:00	2021-11-01T09:43:51.452+07:00	biteproject	enketo.ona.io:BjJhvCWU4mxFVtPl	HLC_34_TS6	HLC_34_TS6_9	9 (02:00-03:00)	02:00:00.000+07:00	24.03	100	no	0	6	0	0	n/a	n/a	n/a	uuid:e7a5efaf-d5db-4e52-acc0-711cc6b0194b	85913491	e7a5efaf-d5db-4e52-acc0-711cc6b0194b	2021-09-28T05:01:49	2021-10-04T16:32:25			v2HkV2aotvP3YkXV6nnog8	132	biteproject	0	0	TRUE	558126
2021-11-01T09:43:51.583+07:00	2021-11-01T09:44:46.993+07:00	biteproject	enketo.ona.io:BjJhvCWU4mxFVtPl	HLC_34_TS6	HLC_34_TS6_10	10 (03:00-04:00)	03:00:00.000+07:00	23.01	100	no	0	6	0	0	n/a	n/a	n/a	uuid:1137b610-11b5-404f-ab51-d3de7bbc431a	85913539	1137b610-11b5-404f-ab51-d3de7bbc431a	2021-09-28T05:02:31	2021-10-04T16:32:25			v2HkV2aotvP3YkXV6nnog8	43	biteproject	0	0	TRUE	558126
2021-11-01T09:44:47.123+07:00	2021-11-02T11:03:37.143+07:00	biteproject	enketo.ona.io:BjJhvCWU4mxFVtPl	HLC_34_TS6	HLC_34_TS6_11	11 (04:00-05:00)	04:00:00.000+07:00	22.01	100	no	0	6	0	1	n/a	n/a	n/a	uuid:f5b0d808-3438-4b9d-93a8-598efa45afe5	85913581	f5b0d808-3438-4b9d-93a8-598efa45afe5	2021-09-28T05:03:08	2021-10-04T16:32:26			v2HkV2aotvP3YkXV6nnog8	43	biteproject	0	0	TRUE	558126
2021-11-02T11:03:37.284+07:00	2021-11-02T11:10:11.169+07:00	biteproject	enketo.ona.io:BjJhvCWU4mxFVtPl	HLC_34_TS6	HLC_34_TS6_12	12 (05:00-06:00)	05:00:00.000+07:00	22.2	100	no	0	6	1	0	n/a	n/a	n/a	uuid:c972e6a7-142e-4c30-8bf2-71f310833f68	85913636	c972e6a7-142e-4c30-8bf2-71f310833f68	2021-09-28T05:03:46	2021-10-04T16:32:26			v2HkV2aotvP3YkXV6nnog8	40	biteproject	0	0	TRUE	558126
2021-11-02T11:04:26.032+07:00	2021-11-02T11:05:40.838+07:00	biteproject	enketo.ona.io:BjJhvCWU4mxFVtPl	HLC_35_TS7	HLC_35_TS7_1	1 (18:00-19:00)	18:00:00.000+07:00	24.87	92.3	no	0	7	1	2	HLC35TS7-12_5_46.JPG	n/a	n/a	uuid:70c6eff0-f3f7-43d3-8844-b878a2a57676	85913761	70c6eff0-f3f7-43d3-8844-b878a2a57676	2021-09-28T05:06:01	2021-10-04T16:32:26			v2HkV2aotvP3YkXV6nnog8	42	biteproject	1	1	TRUE	558126
2021-11-02T11:05:40.967+07:00	2021-11-02T11:06:38.494+07:00	biteproject	enketo.ona.io:BjJhvCWU4mxFVtPl	HLC_35_TS7	HLC_35_TS7_2	2 (19:00-20:00)	19:00:00.000+07:00	25.19	95.1	no	0.6	7	0	1	n/a	n/a	n/a	uuid:f9c8e984-078d-480c-aab7-201c2c25b876	85913793	f9c8e984-078d-480c-aab7-201c2c25b876	2021-09-28T05:06:42	2021-10-04T16:32:27			v2HkV2aotvP3YkXV6nnog8	37	biteproject	0	0	TRUE	558126
2021-11-02T11:06:38.631+07:00	2021-11-02T11:11:07.387+07:00	biteproject	enketo.ona.io:BjJhvCWU4mxFVtPl	HLC_35_TS7	HLC_35_TS7_3	3 (20:00-21:00)	20:00:00.000+07:00	24.07	100	no	0	7	0	0	n/a	n/a	n/a	uuid:a3233c5a-0251-4689-9b39-4874428d5bc9	85913833	a3233c5a-0251-4689-9b39-4874428d5bc9	2021-09-28T05:07:25	2021-10-04T16:32:27			v2HkV2aotvP3YkXV6nnog8	40	biteproject	0	0	TRUE	558126
2021-11-02T11:07:36.499+07:00	2021-11-02T11:11:15.437+07:00	biteproject	enketo.ona.io:BjJhvCWU4mxFVtPl	HLC_35_TS7	HLC_35_TS7_4	4 (21:00-22:00)	21:00:00.000+07:00	26.65	100	no	0	7	0	0	n/a	n/a	n/a	uuid:f3813207-a345-4974-83ee-013e9920ec8a	85913886	f3813207-a345-4974-83ee-013e9920ec8a	2021-09-28T05:08:04	2021-10-04T16:32:27			v2HkV2aotvP3YkXV6nnog8	36	biteproject	0	0	TRUE	558126
2021-11-02T11:08:29.861+07:00	2021-11-02T11:09:32.492+07:00	biteproject	enketo.ona.io:BjJhvCWU4mxFVtPl	HLC_35_TS7	HLC_35_TS7_5	5 (22:00-23:00)	22:00:00.000+07:00	24.68	100	yes	0	7	0	0	n/a	n/a	n/a	uuid:41e7fb2d-f6a7-4320-a900-b03a4945d2de	85913933	41e7fb2d-f6a7-4320-a900-b03a4945d2de	2021-09-28T05:08:47	2021-10-04T16:32:27			v2HkV2aotvP3YkXV6nnog8	40	biteproject	0	0	TRUE	558126
2021-11-02T11:09:32.628+07:00	2021-11-03T09:30:46.736+07:00	biteproject	enketo.ona.io:BjJhvCWU4mxFVtPl	HLC_35_TS7	HLC_35_TS7_6	6 (23:00-00:00)	23:00:00.000+07:00	24.1	100	yes	0	7	0	0	n/a	n/a	n/a	uuid:49080b79-c0f2-434a-9854-527a4dd264a7	85913984	49080b79-c0f2-434a-9854-527a4dd264a7	2021-09-28T05:09:24	2021-10-04T16:32:28			v2HkV2aotvP3YkXV6nnog8	46	biteproject	0	0	TRUE	558126
2021-11-03T09:22:21.760+07:00	2021-11-03T09:23:19.242+07:00	biteproject	enketo.ona.io:BjJhvCWU4mxFVtPl	HLC_35_TS7	HLC_35_TS7_7	7 (00:00-01:00)	00:00:00.000+07:00	23.52	100	yes	0	8	0	0	n/a	n/a	n/a	uuid:ae8e32a7-b052-4809-add6-5384150af6da	85914028	ae8e32a7-b052-4809-add6-5384150af6da	2021-09-28T05:10:04	2021-10-04T16:32:28			v2HkV2aotvP3YkXV6nnog8	41	biteproject	0	0	TRUE	558126
2021-11-03T09:23:19.420+07:00	2021-11-03T09:24:17.050+07:00	biteproject	enketo.ona.io:BjJhvCWU4mxFVtPl	HLC_35_TS7	HLC_35_TS7_8	8 (01:00-02:00)	01:00:00.000+07:00	23.59	100	no	0	8	0	0	n/a	n/a	n/a	uuid:7dd5bc7d-b1cb-4cc2-9bf0-b680597fb32a	85914055	7dd5bc7d-b1cb-4cc2-9bf0-b680597fb32a	2021-09-28T05:10:39	2021-10-04T16:32:28			v2HkV2aotvP3YkXV6nnog8	41	biteproject	0	0	TRUE	558126
2021-11-03T09:24:17.183+07:00	2021-11-03T09:25:14.473+07:00	biteproject	enketo.ona.io:BjJhvCWU4mxFVtPl	HLC_35_TS7	HLC_35_TS7_9	9 (02:00-03:00)	02:00:00.000+07:00	23.47	100	no	0.3	8	0	0	n/a	n/a	n/a	uuid:73160c15-1dd1-4770-af55-fd938fd20c44	85914095	73160c15-1dd1-4770-af55-fd938fd20c44	2021-09-28T05:11:20	2021-10-04T16:32:29			v2HkV2aotvP3YkXV6nnog8	60	biteproject	0	0	TRUE	558126
2021-11-03T09:25:14.704+07:00	2021-11-03T09:26:31.886+07:00	biteproject	enketo.ona.io:BjJhvCWU4mxFVtPl	HLC_35_TS7	HLC_35_TS7_10	10 (03:00-04:00)	03:00:00.000+07:00	23.06	100	no	0	8	0	1	n/a	n/a	n/a	uuid:a4de9fe5-02fa-4411-9a08-61566810e0bb	85914130	a4de9fe5-02fa-4411-9a08-61566810e0bb	2021-09-28T05:12:05	2021-10-04T16:32:29			v2HkV2aotvP3YkXV6nnog8	55	biteproject	0	0	TRUE	558126
2021-11-03T09:26:32.017+07:00	2021-11-03T09:27:26.850+07:00	biteproject	enketo.ona.io:BjJhvCWU4mxFVtPl	HLC_35_TS7	HLC_35_TS7_11	11 (04:00-05:00)	04:00:00.000+07:00	22.61	100	no	0.4	8	0	0	n/a	n/a	n/a	uuid:7cf41299-d6a0-40c9-bb73-02b9e824591a	85914185	7cf41299-d6a0-40c9-bb73-02b9e824591a	2021-09-28T05:12:47	2021-10-04T16:32:30			v2HkV2aotvP3YkXV6nnog8	40	biteproject	0	0	TRUE	558126
2021-11-03T09:27:26.982+07:00	2021-11-03T09:28:15.872+07:00	biteproject	enketo.ona.io:BjJhvCWU4mxFVtPl	HLC_35_TS7	HLC_35_TS7_12	12 (05:00-06:00)	05:00:00.000+07:00	22.7	100	no	0	8	0	2	n/a	n/a	n/a	uuid:04feec9a-2542-4f70-ae52-3e43df547a81	85914218	04feec9a-2542-4f70-ae52-3e43df547a81	2021-09-28T05:13:28	2021-10-04T16:32:30			v2HkV2aotvP3YkXV6nnog8	49	biteproject	0	0	TRUE	558126
2021-11-04T10:58:50.407+07:00	2021-11-04T11:00:16.427+07:00	biteproject	enketo.ona.io:BjJhvCWU4mxFVtPl	HLC_36_TS1	HLC_36_TS1_1	1 (18:00-19:00)	18:00:00.000+07:00	24.63	98.9	no	0	11	1	3	HLC36TS1-10_33_11.JPG	n/a	n/a	uuid:ff0bfa6f-584a-4497-892b-7ef925bd32bc	86009404	ff0bfa6f-584a-4497-892b-7ef925bd32bc	2021-09-29T03:33:29	2021-10-04T16:32:31			v2HkV2aotvP3YkXV6nnog8	40	biteproject	1	1	TRUE	558126
2021-11-04T11:00:16.568+07:00	2021-11-04T11:07:12.509+07:00	biteproject	enketo.ona.io:BjJhvCWU4mxFVtPl	HLC_36_TS1	HLC_36_TS1_2	2 (19:00-20:00)	19:00:00.000+07:00	23.95	100	no	0	11	0	0	n/a	n/a	n/a	uuid:1a47c3f7-b9df-4633-9fe8-d1f7f647d789	86009435	1a47c3f7-b9df-4633-9fe8-d1f7f647d789	2021-09-29T03:34:19	2021-10-04T16:32:31			v2HkV2aotvP3YkXV6nnog8	41	biteproject	0	0	TRUE	558126
2021-11-04T11:01:08.509+07:00	2021-11-04T11:01:59.267+07:00	biteproject	enketo.ona.io:BjJhvCWU4mxFVtPl	HLC_36_TS1	HLC_36_TS1_3	3 (20:00-21:00)	20:00:00.000+07:00	23.88	100	no	0	11	0	0	n/a	n/a	n/a	uuid:7f686346-ab5c-45ac-8790-4d33fbf1f773	86009466	7f686346-ab5c-45ac-8790-4d33fbf1f773	2021-09-29T03:34:59	2021-10-04T16:32:31			v2HkV2aotvP3YkXV6nnog8	42	biteproject	0	0	TRUE	558126
2021-11-04T11:01:59.490+07:00	2021-11-04T11:02:50.900+07:00	biteproject	enketo.ona.io:BjJhvCWU4mxFVtPl	HLC_36_TS1	HLC_36_TS1_4	4 (21:00-22:00)	21:00:00.000+07:00	23.45	100	no	0.4	11	0	0	n/a	n/a	n/a	uuid:58b9a192-3243-4031-a6e3-abad93fa0338	86009506	58b9a192-3243-4031-a6e3-abad93fa0338	2021-09-29T03:35:47	2021-10-04T16:32:32			v2HkV2aotvP3YkXV6nnog8	39	biteproject	0	0	TRUE	558126
2021-11-04T11:02:51.029+07:00	2021-11-04T11:03:48.633+07:00	biteproject	enketo.ona.io:BjJhvCWU4mxFVtPl	HLC_36_TS1	HLC_36_TS1_5	5 (22:00-23:00)	22:00:00.000+07:00	23.59	100	no	0.5	11	0	0	n/a	n/a	n/a	uuid:483140a9-228a-4405-9d93-54929f2c1856	86009532	483140a9-228a-4405-9d93-54929f2c1856	2021-09-29T03:36:28	2021-10-04T16:32:33			v2HkV2aotvP3YkXV6nnog8	39	biteproject	0	0	TRUE	558126
2021-11-04T11:03:48.778+07:00	2021-11-05T16:05:42.909+01:00	biteproject	enketo.ona.io:BjJhvCWU4mxFVtPl	HLC_36_TS1	HLC_36_TS1_6	6 (23:00-00:00)	23:00:00.000+07:00	23.5	100	no	0	11	0	0	n/a	n/a	n/a	uuid:c9a01b8f-04be-4c0c-a683-66da825ceca7	86009565	c9a01b8f-04be-4c0c-a683-66da825ceca7	2021-09-29T03:37:09	2021-10-04T16:32:33			v2HkV2aotvP3YkXV6nnog8	40	biteproject	0	0	TRUE	558126
2021-11-04T11:04:44.020+07:00	2021-11-04T11:05:49.214+07:00	biteproject	enketo.ona.io:BjJhvCWU4mxFVtPl	HLC_36_TS1	HLC_36_TS1_7	7 (00:00-01:00)	00:00:00.000+07:00	23.3	100	no	0	12	0	0	n/a	n/a	n/a	uuid:f2c7009a-72cd-49df-9510-a6f6c15b2926	86009608	f2c7009a-72cd-49df-9510-a6f6c15b2926	2021-09-29T03:37:51	2021-10-04T16:32:34			v2HkV2aotvP3YkXV6nnog8	41	biteproject	0	0	TRUE	558126
2021-11-03T09:28:16.001+07:00	2021-11-05T08:56:13.747+07:00	biteproject	enketo.ona.io:BjJhvCWU4mxFVtPl	HLC_36_TS1	HLC_36_TS1_8	8 (01:00-02:00)	01:00:00.000+07:00	23.28	100	no	0	12	0	0	n/a	n/a	n/a	uuid:d24383d5-4959-4dff-813f-ad279db12f5d	86009642	d24383d5-4959-4dff-813f-ad279db12f5d	2021-09-29T03:38:29	2021-10-04T16:32:34			v2HkV2aotvP3YkXV6nnog8	32	biteproject	0	0	TRUE	558126
2021-11-05T08:56:13.898+07:00	2021-11-05T08:57:06.167+07:00	biteproject	enketo.ona.io:BjJhvCWU4mxFVtPl	HLC_36_TS1	HLC_36_TS1_9	9 (02:00-03:00)	02:00:00.000+07:00	23.04	100	no	0	12	0	0	n/a	n/a	n/a	uuid:987fcdda-a00a-4f82-97e2-a4d29be2f6b8	86009678	987fcdda-a00a-4f82-97e2-a4d29be2f6b8	2021-09-29T03:39:08	2021-10-04T16:32:35			v2HkV2aotvP3YkXV6nnog8	401	biteproject	0	0	TRUE	558126
2021-11-05T08:57:06.303+07:00	2021-11-05T08:57:56.447+07:00	biteproject	enketo.ona.io:BjJhvCWU4mxFVtPl	HLC_36_TS1	HLC_36_TS1_10	10 (03:00-04:00)	03:00:00.000+07:00	22.75	100	no	0.4	12	0	0	n/a	n/a	n/a	uuid:f863f72e-aa2e-4e01-a044-473356889386	86009709	f863f72e-aa2e-4e01-a044-473356889386	2021-09-29T03:39:48	2021-10-04T16:32:35			v2HkV2aotvP3YkXV6nnog8	131	biteproject	0	0	TRUE	558126
2021-11-05T08:57:56.576+07:00	2021-11-05T08:58:46.863+07:00	biteproject	enketo.ona.io:BjJhvCWU4mxFVtPl	HLC_36_TS1	HLC_36_TS1_11	11 (04:00-05:00)	04:00:00.000+07:00	22.27	100	no	0	12	0	0	n/a	n/a	n/a	uuid:0cf7c63a-5b58-4cf5-a947-217c4f956b77	86009742	0cf7c63a-5b58-4cf5-a947-217c4f956b77	2021-09-29T03:40:29	2021-10-04T16:32:36			v2HkV2aotvP3YkXV6nnog8	84	biteproject	0	0	TRUE	558126
2021-11-05T08:58:46.996+07:00	2021-11-05T08:59:48.955+07:00	biteproject	enketo.ona.io:BjJhvCWU4mxFVtPl	HLC_36_TS1	HLC_36_TS1_12	12 (05:00-06:00)	05:00:00.000+07:00	22.01	100	no	0	12	0	0	n/a	n/a	n/a	uuid:49b914b1-8de7-4fc4-bbf9-f3244239263b	86009762	49b914b1-8de7-4fc4-bbf9-f3244239263b	2021-09-29T03:41:01	2021-10-04T16:32:36			v2HkV2aotvP3YkXV6nnog8	151	biteproject	0	0	TRUE	558126
2021-11-05T08:59:49.088+07:00	2021-11-05T09:02:19.828+07:00	biteproject	enketo.ona.io:BjJhvCWU4mxFVtPl	HLC_37_TS2	HLC_37_TS2_1	1 (18:00-19:00)	18:00:00.000+07:00	24.65	100	no	0	13	0	2	HLC37TS2-10_47_29.JPG	n/a	n/a	uuid:b57be9df-1052-4e07-840a-d46d8fa09421	86010144	b57be9df-1052-4e07-840a-d46d8fa09421	2021-09-29T03:47:47	2021-10-04T16:32:36			v2HkV2aotvP3YkXV6nnog8	64	biteproject	1	1	TRUE	558126
2021-11-05T09:00:47.201+07:00	2021-11-05T09:01:36.903+07:00	biteproject	enketo.ona.io:BjJhvCWU4mxFVtPl	HLC_37_TS2	HLC_37_TS2_2	2 (19:00-20:00)	19:00:00.000+07:00	23.03	100	no	0	13	0	0	n/a	n/a	n/a	uuid:a067c8ab-965f-4850-92df-dedcdd34e1dd	86010245	a067c8ab-965f-4850-92df-dedcdd34e1dd	2021-09-29T03:49:54	2021-10-04T16:32:37			v2HkV2aotvP3YkXV6nnog8	122	biteproject	0	0	TRUE	558126
2021-11-05T09:01:37.034+07:00	2021-11-06T10:39:47.600+07:00	biteproject	enketo.ona.io:BjJhvCWU4mxFVtPl	HLC_37_TS2	HLC_37_TS2_3	3 (20:00-21:00)	20:00:00.000+07:00	23.69	100	no	0.5	13	0	0	n/a	n/a	n/a	uuid:4c7a38ec-9fb9-4f82-894f-65b1cb3240e0	86010334	4c7a38ec-9fb9-4f82-894f-65b1cb3240e0	2021-09-29T03:51:18	2021-10-04T16:32:37			v2HkV2aotvP3YkXV6nnog8	63	biteproject	0	0	TRUE	558126
2021-11-06T10:39:47.740+07:00	2021-11-06T10:47:29.934+07:00	biteproject	enketo.ona.io:BjJhvCWU4mxFVtPl	HLC_37_TS2	HLC_37_TS2_4	4 (21:00-22:00)	21:00:00.000+07:00	23.35	100	no	0	13	0	0	n/a	n/a	n/a	uuid:49601fb7-a168-460d-93f0-503668aee29c	86010504	49601fb7-a168-460d-93f0-503668aee29c	2021-09-29T03:53:49	2021-10-04T16:32:38			v2HkV2aotvP3YkXV6nnog8	52	biteproject	0	0	TRUE	558126
2021-11-06T10:40:30.938+07:00	2021-11-06T10:49:11.822+07:00	biteproject	enketo.ona.io:BjJhvCWU4mxFVtPl	HLC_37_TS2	HLC_37_TS2_5	5 (22:00-23:00)	22:00:00.000+07:00	23.18	100	no	0.5	13	0	0	n/a	n/a	n/a	uuid:c7b6d573-8e9b-4caf-bfa7-12b8bc1c5517	86010612	c7b6d573-8e9b-4caf-bfa7-12b8bc1c5517	2021-09-29T03:54:53	2021-10-04T16:32:38			v2HkV2aotvP3YkXV6nnog8	45	biteproject	0	0	TRUE	558126
2021-11-06T10:41:55.649+07:00	2021-11-06T10:42:46.192+07:00	biteproject	enketo.ona.io:BjJhvCWU4mxFVtPl	HLC_37_TS2	HLC_37_TS2_6	6 (23:00-00:00)	23:00:00.000+07:00	23.33	100	no	0.4	13	0	0	n/a	n/a	n/a	uuid:63bae437-6b1e-4623-9e06-9c9fedb28a01	86010734	63bae437-6b1e-4623-9e06-9c9fedb28a01	2021-09-29T03:56:59	2021-10-04T16:32:38			v2HkV2aotvP3YkXV6nnog8	87	biteproject	0	0	TRUE	558126
2021-11-06T10:42:46.328+07:00	2021-11-06T10:43:47.306+07:00	biteproject	enketo.ona.io:BjJhvCWU4mxFVtPl	HLC_37_TS2	HLC_37_TS2_7	7 (00:00-01:00)	00:00:00.000+07:00	22.82	100	no	0	14	0	0	n/a	n/a	n/a	uuid:acd8a535-7229-4bf9-9660-6b70df1a0c1b	86010831	acd8a535-7229-4bf9-9660-6b70df1a0c1b	2021-09-29T03:57:58	2021-10-04T16:32:39			v2HkV2aotvP3YkXV6nnog8	42	biteproject	0	0	TRUE	558126
2021-11-06T10:43:47.447+07:00	2021-11-06T10:44:44.813+07:00	biteproject	enketo.ona.io:BjJhvCWU4mxFVtPl	HLC_37_TS2	HLC_37_TS2_8	8 (01:00-02:00)	01:00:00.000+07:00	23.06	100	no	0	14	0	0	n/a	n/a	n/a	uuid:6f70bbc2-3ee9-4650-9adb-3183fec90880	86010888	6f70bbc2-3ee9-4650-9adb-3183fec90880	2021-09-29T03:58:49	2021-10-04T16:32:39			v2HkV2aotvP3YkXV6nnog8	166	biteproject	0	0	TRUE	558126
2021-11-06T10:44:44.940+07:00	2021-11-06T10:45:37.284+07:00	biteproject	enketo.ona.io:BjJhvCWU4mxFVtPl	HLC_37_TS2	HLC_37_TS2_9	9 (02:00-03:00)	02:00:00.000+07:00	22.54	100	no	0	14	0	0	n/a	n/a	n/a	uuid:484a95a8-1b7c-4a36-bb22-9ab2690a4608	86010930	484a95a8-1b7c-4a36-bb22-9ab2690a4608	2021-09-29T03:59:34	2021-10-04T16:32:39			v2HkV2aotvP3YkXV6nnog8	349	biteproject	0	0	TRUE	558126
2021-11-06T10:45:37.417+07:00	2021-11-07T13:49:07.563+07:00	biteproject	enketo.ona.io:BjJhvCWU4mxFVtPl	HLC_37_TS2	HLC_37_TS2_10	10 (03:00-04:00)	03:00:00.000+07:00	22.44	100	no	0	14	0	0	n/a	n/a	n/a	uuid:d45ba84f-5c22-4c1e-9002-afc09eadfe2a	86011036	d45ba84f-5c22-4c1e-9002-afc09eadfe2a	2021-09-29T04:01:02	2021-10-04T16:32:39			v2HkV2aotvP3YkXV6nnog8	166	biteproject	0	0	TRUE	558126
2021-11-07T13:49:07.706+07:00	2021-11-07T13:49:55.015+07:00	biteproject	enketo.ona.io:BjJhvCWU4mxFVtPl	HLC_37_TS2	HLC_37_TS2_11	11 (04:00-05:00)	04:00:00.000+07:00	21.82	100	no	0	14	0	0	n/a	n/a	n/a	uuid:4ef21d41-d7aa-4752-b3ba-6e9f090bd30c	86011087	4ef21d41-d7aa-4752-b3ba-6e9f090bd30c	2021-09-29T04:01:44	2021-10-04T16:32:39			v2HkV2aotvP3YkXV6nnog8	53	biteproject	0	0	TRUE	558126
2021-11-07T13:49:55.150+07:00	2021-11-07T13:50:56.592+07:00	biteproject	enketo.ona.io:BjJhvCWU4mxFVtPl	HLC_37_TS2	HLC_37_TS2_12	12 (05:00-06:00)	05:00:00.000+07:00	21.6	100	no	0	14	0	1	n/a	n/a	n/a	uuid:487bb40c-cc51-43b6-a9cc-8c6b190d1cca	86011131	487bb40c-cc51-43b6-a9cc-8c6b190d1cca	2021-09-29T04:02:38	2021-10-04T16:32:40			v2HkV2aotvP3YkXV6nnog8	136	biteproject	0	0	TRUE	558126
2021-11-07T13:50:56.724+07:00	2021-11-07T13:52:46.022+07:00	biteproject	enketo.ona.io:BjJhvCWU4mxFVtPl	HLC_38_TS3	HLC_38_TS3_1	1 (18:00-19:00)	18:00:00.000+07:00	24.44	100	no	0	1	0	2	HLC38TS3-11_5_47.JPG	n/a	n/a	uuid:ce3f536b-0676-4dbc-9f22-f322823f2cec	86011366	ce3f536b-0676-4dbc-9f22-f322823f2cec	2021-09-29T04:06:04	2021-10-04T16:32:40			v2HkV2aotvP3YkXV6nnog8	39	biteproject	1	1	TRUE	558126
2021-11-07T13:52:46.155+07:00	2021-11-07T13:53:39.778+07:00	biteproject	enketo.ona.io:BjJhvCWU4mxFVtPl	HLC_38_TS3	HLC_38_TS3_2	2 (19:00-20:00)	19:00:00.000+07:00	23.81	100	no	0	1	0	0	n/a	n/a	n/a	uuid:2a512719-dee0-48ee-9364-e631dc17e401	86011403	2a512719-dee0-48ee-9364-e631dc17e401	2021-09-29T04:06:40	2021-10-04T16:32:40			v2HkV2aotvP3YkXV6nnog8	35	biteproject	0	0	TRUE	558126
2021-11-07T13:53:39.912+07:00	2021-11-07T13:54:29.690+07:00	biteproject	enketo.ona.io:BjJhvCWU4mxFVtPl	HLC_38_TS3	HLC_38_TS3_3	3 (20:00-21:00)	20:00:00.000+07:00	23.57	100	no	0	1	0	0	n/a	n/a	n/a	uuid:1015a354-f89b-4b62-b9a6-c1fa92346deb	86011445	1015a354-f89b-4b62-b9a6-c1fa92346deb	2021-09-29T04:07:34	2021-10-04T16:32:40			v2HkV2aotvP3YkXV6nnog8	37	biteproject	0	0	TRUE	558126
2021-11-07T13:54:29.828+07:00	2021-11-07T13:55:16.249+07:00	biteproject	enketo.ona.io:BjJhvCWU4mxFVtPl	HLC_38_TS3	HLC_38_TS3_4	4 (21:00-22:00)	21:00:00.000+07:00	23.52	100	no	0	1	0	0	n/a	n/a	n/a	uuid:72be7b62-3912-4bbd-9b38-3599bba270fa	86011572	72be7b62-3912-4bbd-9b38-3599bba270fa	2021-09-29T04:09:50	2021-10-04T16:32:41			v2HkV2aotvP3YkXV6nnog8	376	biteproject	0	0	TRUE	558126
2021-11-07T13:55:16.390+07:00	2021-11-10T11:14:30.324+07:00	biteproject	enketo.ona.io:BjJhvCWU4mxFVtPl	HLC_38_TS3	HLC_38_TS3_5	5 (22:00-23:00)	22:00:00.000+07:00	23.35	100	no	0	1	0	0	n/a	n/a	n/a	uuid:be0031f8-229b-47c5-81b9-1371f2614520	86011609	be0031f8-229b-47c5-81b9-1371f2614520	2021-09-29T04:10:28	2021-10-04T16:32:41			v2HkV2aotvP3YkXV6nnog8	43	biteproject	0	0	TRUE	558126
2021-11-10T11:14:30.483+07:00	2021-11-10T11:15:21.876+07:00	biteproject	enketo.ona.io:BjJhvCWU4mxFVtPl	HLC_38_TS3	HLC_38_TS3_6	6 (23:00-00:00)	23:00:00.000+07:00	23.43	100	no	0	1	0	0	n/a	n/a	n/a	uuid:bebf7ee4-9244-4a28-8246-21d42d5f1431	86011640	bebf7ee4-9244-4a28-8246-21d42d5f1431	2021-09-29T04:11:04	2021-10-04T16:32:42			v2HkV2aotvP3YkXV6nnog8	39	biteproject	0	0	TRUE	558126
2021-11-10T11:15:22.012+07:00	2021-11-10T11:16:12.457+07:00	biteproject	enketo.ona.io:BjJhvCWU4mxFVtPl	HLC_38_TS3	HLC_38_TS3_7	7 (00:00-01:00)	00:00:00.000+07:00	22.9	100	no	0	2	0	0	n/a	n/a	n/a	uuid:6edc5256-bdce-4bd7-8c8b-e6d4a966848d	86011661	6edc5256-bdce-4bd7-8c8b-e6d4a966848d	2021-09-29T04:11:40	2021-10-04T16:32:42			v2HkV2aotvP3YkXV6nnog8	39	biteproject	0	0	TRUE	558126
2021-11-10T11:16:12.593+07:00	2021-11-10T11:17:04.495+07:00	biteproject	enketo.ona.io:BjJhvCWU4mxFVtPl	HLC_38_TS3	HLC_38_TS3_8	8 (01:00-02:00)	01:00:00.000+07:00	23.11	100	no	0	2	0	0	n/a	n/a	n/a	uuid:ba611e89-c103-4f9c-9315-da16a775a83e	86011701	ba611e89-c103-4f9c-9315-da16a775a83e	2021-09-29T04:12:14	2021-10-04T16:32:43			v2HkV2aotvP3YkXV6nnog8	32	biteproject	0	0	TRUE	558126
2021-11-10T11:17:04.628+07:00	2021-11-10T11:21:17.088+07:00	biteproject	enketo.ona.io:BjJhvCWU4mxFVtPl	HLC_38_TS3	HLC_38_TS3_9	9 (02:00-03:00)	02:00:00.000+07:00	22.49	100	no	0.4	2	0	0	n/a	n/a	n/a	uuid:bf075bb0-deef-46cd-bc8b-a2e7efe4449a	86011742	bf075bb0-deef-46cd-bc8b-a2e7efe4449a	2021-09-29T04:12:58	2021-10-04T16:32:43			v2HkV2aotvP3YkXV6nnog8	367	biteproject	0	0	TRUE	558126
2021-11-10T11:17:49.962+07:00	2021-11-10T11:18:41.606+07:00	biteproject	enketo.ona.io:BjJhvCWU4mxFVtPl	HLC_38_TS3	HLC_38_TS3_10	10 (03:00-04:00)	03:00:00.000+07:00	22.42	100	no	0.4	2	0	0	n/a	n/a	n/a	uuid:2d223ce3-9e84-4d4d-b267-3ba16d424255	86011778	2d223ce3-9e84-4d4d-b267-3ba16d424255	2021-09-29T04:13:38	2021-10-04T16:32:43			v2HkV2aotvP3YkXV6nnog8	50	biteproject	0	0	TRUE	558126
2021-11-10T11:18:41.738+07:00	2021-11-10T11:20:03.205+07:00	biteproject	enketo.ona.io:BjJhvCWU4mxFVtPl	HLC_38_TS3	HLC_38_TS3_11	11 (04:00-05:00)	04:00:00.000+07:00	21.99	100	no	0	2	0	0	n/a	n/a	n/a	uuid:17adc6e5-3cc9-48c2-8ca9-4a73a9009fa2	86011815	17adc6e5-3cc9-48c2-8ca9-4a73a9009fa2	2021-09-29T04:14:16	2021-10-04T16:32:44			v2HkV2aotvP3YkXV6nnog8	40	biteproject	0	0	TRUE	558126
2021-11-10T11:20:03.343+07:00	2021-11-11T14:02:16.418+07:00	biteproject	enketo.ona.io:BjJhvCWU4mxFVtPl	HLC_38_TS3	HLC_38_TS3_12	12 (05:00-06:00)	05:00:00.000+07:00	21.63	100	no	0	2	0	0	n/a	n/a	n/a	uuid:3d7c6a92-b589-40e5-9ce1-a217a8c98e08	86011836	3d7c6a92-b589-40e5-9ce1-a217a8c98e08	2021-09-29T04:14:48	2021-10-04T16:32:44			v2HkV2aotvP3YkXV6nnog8	39	biteproject	0	0	TRUE	558126
2021-11-11T14:02:16.557+07:00	2021-11-11T14:03:11.143+07:00	biteproject	enketo.ona.io:BjJhvCWU4mxFVtPl	HLC_39_TS4	HLC_39_TS4_1	1 (18:00-19:00)	18:00:00.000+07:00	24.68	100	no	0	3	1	3	HLC39TS4-11_20_43.JPG	n/a	n/a	uuid:3cbd9c95-a98f-43a8-8185-ca27fdecd135	86012275	3cbd9c95-a98f-43a8-8185-ca27fdecd135	2021-09-29T04:20:58	2021-10-04T16:32:45			v2HkV2aotvP3YkXV6nnog8	38	biteproject	1	1	TRUE	558126
2021-11-11T14:03:11.279+07:00	2021-11-11T14:04:04.659+07:00	biteproject	enketo.ona.io:BjJhvCWU4mxFVtPl	HLC_39_TS4	HLC_39_TS4_2	2 (19:00-20:00)	19:00:00.000+07:00	24.22	100	no	0	3	1	0	n/a	n/a	n/a	uuid:4e37917c-d6f4-42a6-b4dd-3792640b3e72	86012346	4e37917c-d6f4-42a6-b4dd-3792640b3e72	2021-09-29T04:21:46	2021-10-04T16:32:45			v2HkV2aotvP3YkXV6nnog8	40	biteproject	0	0	TRUE	558126
2021-11-11T14:04:04.791+07:00	2021-11-11T14:05:03.739+07:00	biteproject	enketo.ona.io:BjJhvCWU4mxFVtPl	HLC_39_TS4	HLC_39_TS4_3	3 (20:00-21:00)	20:00:00.000+07:00	23.45	100	no	0	3	0	0	n/a	n/a	n/a	uuid:bcedb057-4b19-4846-b6e0-86b83d089d34	86012392	bcedb057-4b19-4846-b6e0-86b83d089d34	2021-09-29T04:22:26	2021-10-04T16:32:46			v2HkV2aotvP3YkXV6nnog8	39	biteproject	0	0	TRUE	558126
2021-11-11T14:05:03.874+07:00	2021-11-11T14:06:03.017+07:00	biteproject	enketo.ona.io:BjJhvCWU4mxFVtPl	HLC_39_TS4	HLC_39_TS4_4	4 (21:00-22:00)	21:00:00.000+07:00	23.47	100	no	0.3	3	0	0	n/a	n/a	n/a	uuid:a5930c59-f34f-45d5-b01b-d83e23700f2b	86012446	a5930c59-f34f-45d5-b01b-d83e23700f2b	2021-09-29T04:23:04	2021-10-04T16:32:46			v2HkV2aotvP3YkXV6nnog8	37	biteproject	0	0	TRUE	558126
2021-11-11T14:06:03.153+07:00	2021-11-11T14:06:53.900+07:00	biteproject	enketo.ona.io:BjJhvCWU4mxFVtPl	HLC_39_TS4	HLC_39_TS4_5	5 (22:00-23:00)	22:00:00.000+07:00	23.35	100	no	0	3	0	0	n/a	n/a	n/a	uuid:cce21428-6fc5-4899-bec2-02b3e4887a02	86012480	cce21428-6fc5-4899-bec2-02b3e4887a02	2021-09-29T04:23:42	2021-10-04T16:32:47			v2HkV2aotvP3YkXV6nnog8	39	biteproject	0	0	TRUE	558126
2021-11-11T14:06:54.035+07:00	2021-11-11T14:07:45.027+07:00	biteproject	enketo.ona.io:BjJhvCWU4mxFVtPl	HLC_39_TS4	HLC_39_TS4_6	6 (23:00-00:00)	23:00:00.000+07:00	23.4	100	no	0.6	3	0	0	n/a	n/a	n/a	uuid:ee04741d-6675-4401-9086-f8d088d579f1	86012530	ee04741d-6675-4401-9086-f8d088d579f1	2021-09-29T04:24:23	2021-10-04T16:32:47			v2HkV2aotvP3YkXV6nnog8	34	biteproject	0	0	TRUE	558126
2021-11-11T14:07:45.166+07:00	2021-11-12T10:25:49.297+07:00	biteproject	enketo.ona.io:BjJhvCWU4mxFVtPl	HLC_39_TS4	HLC_39_TS4_7	7 (00:00-01:00)	00:00:00.000+07:00	22.94	100	no	0.3	4	0	1	n/a	n/a	n/a	uuid:89b23f01-46a4-492e-857e-d9b9531c09aa	86012580	89b23f01-46a4-492e-857e-d9b9531c09aa	2021-09-29T04:25:01	2021-10-04T16:32:48			v2HkV2aotvP3YkXV6nnog8	168858	biteproject	0	0	TRUE	558126
2021-11-12T10:25:49.434+07:00	2021-11-12T10:26:42.475+07:00	biteproject	enketo.ona.io:BjJhvCWU4mxFVtPl	HLC_39_TS4	HLC_39_TS4_8	8 (01:00-02:00)	01:00:00.000+07:00	23.4	100	no	0	4	0	0	n/a	n/a	n/a	uuid:6ed0dbba-39b8-47a3-8f28-5cfab60355b5	86012615	6ed0dbba-39b8-47a3-8f28-5cfab60355b5	2021-09-29T04:25:38	2021-10-04T16:32:48			v2HkV2aotvP3YkXV6nnog8	36	biteproject	0	0	TRUE	558126
2021-11-12T10:26:42.626+07:00	2021-11-12T10:27:35.607+07:00	biteproject	enketo.ona.io:BjJhvCWU4mxFVtPl	HLC_39_TS4	HLC_39_TS4_9	9 (02:00-03:00)	02:00:00.000+07:00	22.54	100	no	0	4	2	0	n/a	n/a	n/a	uuid:661de9cd-89f7-4ba8-8c87-8cfb0b43ad0f	86012659	661de9cd-89f7-4ba8-8c87-8cfb0b43ad0f	2021-09-29T04:26:18	2021-10-04T16:32:49			v2HkV2aotvP3YkXV6nnog8	124	biteproject	0	0	TRUE	558126
2021-11-12T10:27:35.743+07:00	2021-11-12T10:28:32.320+07:00	biteproject	enketo.ona.io:BjJhvCWU4mxFVtPl	HLC_39_TS4	HLC_39_TS4_10	10 (03:00-04:00)	03:00:00.000+07:00	22.51	100	no	0	4	0	1	n/a	n/a	n/a	uuid:27f86be6-5255-4ee8-bd5a-b01f07beffa7	86012692	27f86be6-5255-4ee8-bd5a-b01f07beffa7	2021-09-29T04:26:52	2021-10-04T16:32:49			v2HkV2aotvP3YkXV6nnog8	41	biteproject	0	0	TRUE	558126
2021-11-12T10:28:32.459+07:00	2021-11-12T10:29:24.740+07:00	biteproject	enketo.ona.io:BjJhvCWU4mxFVtPl	HLC_39_TS4	HLC_39_TS4_11	11 (04:00-05:00)	04:00:00.000+07:00	22.15	100	no	0	4	1	0	n/a	n/a	n/a	uuid:648b1caf-e8b7-47c2-ad27-5bcce60d199f	86012722	648b1caf-e8b7-47c2-ad27-5bcce60d199f	2021-09-29T04:27:26	2021-10-04T16:32:50			v2HkV2aotvP3YkXV6nnog8	36	biteproject	0	0	TRUE	558126
2021-11-12T10:29:24.875+07:00	2021-11-12T10:30:16.500+07:00	biteproject	enketo.ona.io:BjJhvCWU4mxFVtPl	HLC_39_TS4	HLC_39_TS4_12	12 (05:00-06:00)	05:00:00.000+07:00	21.58	100	no	0.4	4	0	0	n/a	n/a	n/a	uuid:dba39855-a1c2-482d-87a0-fe8b6184f6cd	86012762	dba39855-a1c2-482d-87a0-fe8b6184f6cd	2021-09-29T04:28:02	2021-10-04T16:32:50			v2HkV2aotvP3YkXV6nnog8	45	biteproject	0	0	TRUE	558126
2021-11-12T10:30:16.638+07:00	2021-11-12T10:32:35.328+07:00	biteproject	enketo.ona.io:BjJhvCWU4mxFVtPl	HLC_40_TS5	HLC_40_TS5_1	1 (18:00-19:00)	18:00:00.000+07:00	24.73	100	no	0	5	0	0	HLC40TS5-11_29_53.JPG	n/a	n/a	uuid:9f212222-5358-40bb-9bea-56c0e12685dc	86012895	9f212222-5358-40bb-9bea-56c0e12685dc	2021-09-29T04:30:08	2021-10-04T16:32:51			v2HkV2aotvP3YkXV6nnog8	44	biteproject	1	1	TRUE	558126
2021-11-12T10:31:09.519+07:00	2021-11-13T09:35:39.173+07:00	biteproject	enketo.ona.io:BjJhvCWU4mxFVtPl	HLC_40_TS5	HLC_40_TS5_2	2 (19:00-20:00)	19:00:00.000+07:00	24.22	100	no	0	5	0	0	n/a	n/a	n/a	uuid:9c53950a-737a-4222-8350-f4999a9baefd	86012950	9c53950a-737a-4222-8350-f4999a9baefd	2021-09-29T04:30:48	2021-10-04T16:32:51			v2HkV2aotvP3YkXV6nnog8	38	biteproject	0	0	TRUE	558126
2021-11-13T09:35:39.324+07:00	2021-11-13T09:36:31.800+07:00	biteproject	enketo.ona.io:BjJhvCWU4mxFVtPl	HLC_40_TS5	HLC_40_TS5_3	3 (20:00-21:00)	20:00:00.000+07:00	24.24	100	no	0	5	0	4	n/a	n/a	n/a	uuid:d2e3184d-f28c-4bdc-9cfd-b699d509fa3e	86013003	d2e3184d-f28c-4bdc-9cfd-b699d509fa3e	2021-09-29T04:31:23	2021-10-04T16:32:51			v2HkV2aotvP3YkXV6nnog8	48	biteproject	0	0	TRUE	558126
2021-11-13T09:36:31.935+07:00	2021-11-13T09:37:31.755+07:00	biteproject	enketo.ona.io:BjJhvCWU4mxFVtPl	HLC_40_TS5	HLC_40_TS5_4	4 (21:00-22:00)	21:00:00.000+07:00	24.27	100	no	0.5	5	0	0	n/a	n/a	n/a	uuid:31ea4d3c-4a90-4ec5-925a-683815eb952f	86013059	31ea4d3c-4a90-4ec5-925a-683815eb952f	2021-09-29T04:32:07	2021-10-04T16:32:52			v2HkV2aotvP3YkXV6nnog8	41	biteproject	0	0	TRUE	558126
2021-11-13T09:37:31.891+07:00	2021-11-13T09:38:29.472+07:00	biteproject	enketo.ona.io:BjJhvCWU4mxFVtPl	HLC_40_TS5	HLC_40_TS5_5	5 (22:00-23:00)	22:00:00.000+07:00	23.98	100	no	0	5	0	0	n/a	n/a	n/a	uuid:70438295-7126-464b-840c-9e54179bc6ca	86013105	70438295-7126-464b-840c-9e54179bc6ca	2021-09-29T04:32:52	2021-10-04T16:32:52			v2HkV2aotvP3YkXV6nnog8	40	biteproject	0	0	TRUE	558126
2021-11-13T09:38:29.604+07:00	2021-11-13T09:39:15.184+07:00	biteproject	enketo.ona.io:BjJhvCWU4mxFVtPl	HLC_40_TS5	HLC_40_TS5_6	6 (23:00-00:00)	23:00:00.000+07:00	23.86	99.1	no	0	5	0	0	n/a	n/a	n/a	uuid:f435bdc5-ea81-4af7-8ef8-df6edd893f54	86013149	f435bdc5-ea81-4af7-8ef8-df6edd893f54	2021-09-29T04:33:30	2021-10-04T16:32:52			v2HkV2aotvP3YkXV6nnog8	39	biteproject	0	0	TRUE	558126
2021-11-13T09:39:15.315+07:00	2021-11-13T09:40:19.519+07:00	biteproject	enketo.ona.io:BjJhvCWU4mxFVtPl	HLC_40_TS5	HLC_40_TS5_7	7 (00:00-01:00)	00:00:00.000+07:00	23.07	100	no	0	6	0	0	n/a	n/a	n/a	uuid:6c8ad61c-f7fa-4c23-bc28-b60d84bede8d	86013203	6c8ad61c-f7fa-4c23-bc28-b60d84bede8d	2021-09-29T04:34:17	2021-10-04T16:32:53			v2HkV2aotvP3YkXV6nnog8	39	biteproject	0	0	TRUE	558126
2021-11-13T09:40:19.659+07:00	2021-11-13T09:41:23.741+07:00	biteproject	enketo.ona.io:BjJhvCWU4mxFVtPl	HLC_40_TS5	HLC_40_TS5_8	8 (01:00-02:00)	01:00:00.000+07:00	24	100	no	0	6	0	1	n/a	n/a	n/a	uuid:3a67188a-3919-4edd-bb47-e872064c9005	86013239	3a67188a-3919-4edd-bb47-e872064c9005	2021-09-29T04:34:58	2021-10-04T16:32:53			v2HkV2aotvP3YkXV6nnog8	33	biteproject	0	0	TRUE	558126
2021-11-13T09:41:23.875+07:00	2021-11-14T10:02:12.959+07:00	biteproject	enketo.ona.io:BjJhvCWU4mxFVtPl	HLC_40_TS5	HLC_40_TS5_9	9 (02:00-03:00)	02:00:00.000+07:00	23.07	100	no	0	6	0	1	n/a	n/a	n/a	uuid:ee31350e-af88-4e07-b1df-5ae7370db7a0	86013285	ee31350e-af88-4e07-b1df-5ae7370db7a0	2021-09-29T04:35:39	2021-10-04T16:32:53			v2HkV2aotvP3YkXV6nnog8	153	biteproject	0	0	TRUE	558126
2021-11-14T10:02:13.100+07:00	2021-11-14T10:03:10.090+07:00	biteproject	enketo.ona.io:BjJhvCWU4mxFVtPl	HLC_40_TS5	HLC_40_TS5_10	10 (03:00-04:00)	03:00:00.000+07:00	23.06	100	no	0	6	0	1	n/a	n/a	n/a	uuid:28f2902f-5a69-4e91-9403-661ed05f2115	86013336	28f2902f-5a69-4e91-9403-661ed05f2115	2021-09-29T04:36:18	2021-10-04T16:32:54			v2HkV2aotvP3YkXV6nnog8	42	biteproject	0	0	TRUE	558126
2021-11-14T10:03:10.222+07:00	2021-11-14T10:04:39.654+07:00	biteproject	enketo.ona.io:BjJhvCWU4mxFVtPl	HLC_40_TS5	HLC_40_TS5_11	11 (04:00-05:00)	04:00:00.000+07:00	22.05	100	no	0.4	6	0	0	n/a	n/a	n/a	uuid:b5810e90-5a66-4099-b4b5-060ac30a4c9a	86013376	b5810e90-5a66-4099-b4b5-060ac30a4c9a	2021-09-29T04:36:56	2021-10-04T16:32:54			v2HkV2aotvP3YkXV6nnog8	40	biteproject	0	0	TRUE	558126
2021-11-14T10:04:39.794+07:00	2021-11-14T10:05:29.803+07:00	biteproject	enketo.ona.io:BjJhvCWU4mxFVtPl	HLC_40_TS5	HLC_40_TS5_12	12 (05:00-06:00)	05:00:00.000+07:00	23.03	100	no	0	6	0	0	n/a	n/a	n/a	uuid:1ec5884f-3436-4e16-b08c-e0f32fc7f4db	86013416	1ec5884f-3436-4e16-b08c-e0f32fc7f4db	2021-09-29T04:37:30	2021-10-04T16:32:54			v2HkV2aotvP3YkXV6nnog8	37	biteproject	0	0	TRUE	558126
2021-11-14T10:05:29.928+07:00	2021-11-14T10:07:40.844+07:00	biteproject	enketo.ona.io:BjJhvCWU4mxFVtPl	HLC_41_TS6	HLC_41_TS6_1	1 (18:00-19:00)	18:00:00.000+07:00	24.77	99.8	no	0	7	0	1	HLC41TS6-11_39_50.JPG	n/a	n/a	uuid:ab58c6b5-b457-4a3a-8443-0473e017ba3d	86013569	ab58c6b5-b457-4a3a-8443-0473e017ba3d	2021-09-29T04:40:10	2021-10-04T16:32:54			v2HkV2aotvP3YkXV6nnog8	40	biteproject	1	1	TRUE	558126
2021-11-14T10:07:40.978+07:00	2021-11-14T10:10:29.878+07:00	biteproject	enketo.ona.io:BjJhvCWU4mxFVtPl	HLC_41_TS6	HLC_41_TS6_2	2 (19:00-20:00)	19:00:00.000+07:00	24.22	100	no	0	7	1	0	n/a	n/a	n/a	uuid:d5c30669-7c19-4725-9a8b-ab3007dce8d5	86013614	d5c30669-7c19-4725-9a8b-ab3007dce8d5	2021-09-29T04:40:45	2021-10-04T16:32:55			v2HkV2aotvP3YkXV6nnog8	41	biteproject	0	0	TRUE	558126
2021-11-14T10:08:30.242+07:00	2021-11-14T10:09:28.196+07:00	biteproject	enketo.ona.io:BjJhvCWU4mxFVtPl	HLC_41_TS6	HLC_41_TS6_3	3 (20:00-21:00)	20:00:00.000+07:00	23.66	100	no	0	7	0	1	n/a	n/a	n/a	uuid:a0f36b71-6c5e-4737-9525-929fb75b41bf	86013655	a0f36b71-6c5e-4737-9525-929fb75b41bf	2021-09-29T04:41:25	2021-10-04T16:32:55			v2HkV2aotvP3YkXV6nnog8	40	biteproject	0	0	TRUE	558126
2021-11-14T10:09:28.329+07:00	2021-11-15T16:06:22.714+07:00	biteproject	enketo.ona.io:BjJhvCWU4mxFVtPl	HLC_41_TS6	HLC_41_TS6_4	4 (21:00-22:00)	21:00:00.000+07:00	23.52	100	no	0	7	3	0	n/a	n/a	n/a	uuid:f3ff1f55-427b-4cf8-bce0-73c87e3739e1	86013698	f3ff1f55-427b-4cf8-bce0-73c87e3739e1	2021-09-29T04:42:03	2021-10-04T16:32:56			v2HkV2aotvP3YkXV6nnog8	46	biteproject	0	0	TRUE	558126
2021-11-15T16:06:22.850+07:00	2021-11-15T16:07:15.535+07:00	biteproject	enketo.ona.io:BjJhvCWU4mxFVtPl	HLC_41_TS6	HLC_41_TS6_5	5 (22:00-23:00)	22:00:00.000+07:00	23.42	100	no	0	7	1	0	n/a	n/a	n/a	uuid:cee0eb93-daf5-4cf3-8f5f-a9c94ef93ccf	86013751	cee0eb93-daf5-4cf3-8f5f-a9c94ef93ccf	2021-09-29T04:42:42	2021-10-04T16:32:56			v2HkV2aotvP3YkXV6nnog8	40	biteproject	0	0	TRUE	558126
2021-11-15T16:07:15.669+07:00	2021-11-15T16:08:10.484+07:00	biteproject	enketo.ona.io:BjJhvCWU4mxFVtPl	HLC_41_TS6	HLC_41_TS6_6	6 (23:00-00:00)	23:00:00.000+07:00	23.59	100	no	0	7	1	0	n/a	n/a	n/a	uuid:66fa0bf1-20ba-470a-81c6-89665d687f76	86013812	66fa0bf1-20ba-470a-81c6-89665d687f76	2021-09-29T04:43:24	2021-10-04T16:32:56			v2HkV2aotvP3YkXV6nnog8	43	biteproject	0	0	TRUE	558126
2021-11-15T16:08:10.627+07:00	2021-11-15T16:12:57.388+07:00	biteproject	enketo.ona.io:BjJhvCWU4mxFVtPl	HLC_41_TS6	HLC_41_TS6_7	7 (00:00-01:00)	00:00:00.000+07:00	23.04	100	no	0	8	2	0	n/a	n/a	n/a	uuid:a1c8085f-1061-46cc-a66e-c2281fa54791	86013851	a1c8085f-1061-46cc-a66e-c2281fa54791	2021-09-29T04:44:04	2021-10-04T16:32:57			v2HkV2aotvP3YkXV6nnog8	40	biteproject	0	0	TRUE	558126
2021-11-15T16:09:05.153+07:00	2021-11-15T16:09:50.301+07:00	biteproject	enketo.ona.io:BjJhvCWU4mxFVtPl	HLC_41_TS6	HLC_41_TS6_8	8 (01:00-02:00)	01:00:00.000+07:00	23.26	100	no	0	8	0	0	n/a	n/a	n/a	uuid:cb020140-e29a-4f3e-b7e7-a40a0554c2eb	86013901	cb020140-e29a-4f3e-b7e7-a40a0554c2eb	2021-09-29T04:44:49	2021-10-04T16:32:57			v2HkV2aotvP3YkXV6nnog8	38	biteproject	0	0	TRUE	558126
2021-11-15T16:09:50.438+07:00	2021-11-15T16:10:39.689+07:00	biteproject	enketo.ona.io:BjJhvCWU4mxFVtPl	HLC_41_TS6	HLC_41_TS6_9	9 (02:00-03:00)	02:00:00.000+07:00	23.18	100	no	0	8	0	0	n/a	n/a	n/a	uuid:d2b433bd-a635-4404-8242-17afdd488b5e	86013956	d2b433bd-a635-4404-8242-17afdd488b5e	2021-09-29T04:45:32	2021-10-04T16:32:57			v2HkV2aotvP3YkXV6nnog8	114	biteproject	0	0	TRUE	558126
2021-11-15T16:10:39.825+07:00	2021-11-15T16:11:34.788+07:00	biteproject	enketo.ona.io:BjJhvCWU4mxFVtPl	HLC_41_TS6	HLC_41_TS6_10	10 (03:00-04:00)	03:00:00.000+07:00	24.1	96.1	no	0	8	0	0	n/a	n/a	n/a	uuid:41b3b610-f5e0-45e2-a01c-b8b8bcf05704	86014007	41b3b610-f5e0-45e2-a01c-b8b8bcf05704	2021-09-29T04:46:13	2021-10-04T16:32:58			v2HkV2aotvP3YkXV6nnog8	42	biteproject	0	0	TRUE	558126
2021-11-15T16:11:35.058+07:00	2021-11-16T16:10:50.439+07:00	biteproject	enketo.ona.io:BjJhvCWU4mxFVtPl	HLC_41_TS6	HLC_41_TS6_11	11 (04:00-05:00)	04:00:00.000+07:00	22.44	100	no	0	8	0	0	n/a	n/a	n/a	uuid:19aa017c-7fea-422e-b44f-0c71a9238c6a	86014061	19aa017c-7fea-422e-b44f-0c71a9238c6a	2021-09-29T04:46:52	2021-10-04T16:32:58			v2HkV2aotvP3YkXV6nnog8	46	biteproject	0	0	TRUE	558126
2021-11-16T16:10:50.577+07:00	2021-11-16T16:11:41.199+07:00	biteproject	enketo.ona.io:BjJhvCWU4mxFVtPl	HLC_41_TS6	HLC_41_TS6_12	12 (05:00-06:00)	05:00:00.000+07:00	22.39	100	no	0	8	0	1	n/a	n/a	n/a	uuid:6f8562fe-4d8e-4056-8052-2f8203e289ba	86014112	6f8562fe-4d8e-4056-8052-2f8203e289ba	2021-09-29T04:47:31	2021-10-04T16:32:58			v2HkV2aotvP3YkXV6nnog8	42	biteproject	0	0	TRUE	558126
2021-11-16T16:11:41.412+07:00	2021-11-16T16:12:41.426+07:00	biteproject	enketo.ona.io:BjJhvCWU4mxFVtPl	HLC_42_TS7	HLC_42_TS7_1	1 (18:00-19:00)	18:00:00.000+07:00	25.11	100	no	0.4	9	0	1	HLC42TS7-11_49_12.JPG	n/a	n/a	uuid:c2598990-39c7-491c-ac66-1d1c01bcc04b	86014247	c2598990-39c7-491c-ac66-1d1c01bcc04b	2021-09-29T04:49:29	2021-10-04T16:32:58			v2HkV2aotvP3YkXV6nnog8	35	biteproject	1	1	TRUE	558126
2021-11-16T16:12:41.562+07:00	2021-11-16T16:17:12.684+07:00	biteproject	enketo.ona.io:BjJhvCWU4mxFVtPl	HLC_42_TS7	HLC_42_TS7_2	2 (19:00-20:00)	19:00:00.000+07:00	24.12	100	no	0	9	0	0	n/a	n/a	n/a	uuid:4b8c5c0d-9302-44a5-b30d-61c393ae0877	86014299	4b8c5c0d-9302-44a5-b30d-61c393ae0877	2021-09-29T04:50:08	2021-10-04T16:32:59			v2HkV2aotvP3YkXV6nnog8	43	biteproject	0	0	TRUE	558126
2021-11-16T16:13:24.744+07:00	2021-11-16T16:14:10.852+07:00	biteproject	enketo.ona.io:BjJhvCWU4mxFVtPl	HLC_42_TS7	HLC_42_TS7_3	3 (20:00-21:00)	20:00:00.000+07:00	24.1	100	no	0	9	0	0	n/a	n/a	n/a	uuid:057a4988-6756-4e55-85ef-896318ad11f5	86014359	057a4988-6756-4e55-85ef-896318ad11f5	2021-09-29T04:50:57	2021-10-04T16:32:59			v2HkV2aotvP3YkXV6nnog8	898	biteproject	0	0	TRUE	558126
2021-11-16T16:14:10.982+07:00	2021-11-16T16:17:30.682+07:00	biteproject	enketo.ona.io:BjJhvCWU4mxFVtPl	HLC_42_TS7	HLC_42_TS7_4	4 (21:00-22:00)	21:00:00.000+07:00	23.57	100	no	0	9	0	0	n/a	n/a	n/a	uuid:92adc8ce-dfe6-4e27-8729-610c4d162b98	86014408	92adc8ce-dfe6-4e27-8729-610c4d162b98	2021-09-29T04:51:35	2021-10-04T16:32:59			v2HkV2aotvP3YkXV6nnog8	43	biteproject	0	0	TRUE	558126
2021-11-16T16:14:58.240+07:00	2021-11-16T16:15:43.986+07:00	biteproject	enketo.ona.io:BjJhvCWU4mxFVtPl	HLC_42_TS7	HLC_42_TS7_5	5 (22:00-23:00)	22:00:00.000+07:00	23.62	100	no	0	9	0	0	n/a	n/a	n/a	uuid:689b69c5-0d51-4c92-b3e7-daae9b4e6b83	86014455	689b69c5-0d51-4c92-b3e7-daae9b4e6b83	2021-09-29T04:52:10	2021-10-04T16:33:00			v2HkV2aotvP3YkXV6nnog8	39	biteproject	0	0	TRUE	558126
2021-11-16T16:15:44.123+07:00	2021-11-19T14:13:36.240+07:00	biteproject	enketo.ona.io:BjJhvCWU4mxFVtPl	HLC_42_TS7	HLC_42_TS7_6	6 (23:00-00:00)	23:00:00.000+07:00	23.91	97.9	no	0	9	0	0	n/a	n/a	n/a	uuid:5a65c18f-1ced-4531-b835-0848422501c6	86014509	5a65c18f-1ced-4531-b835-0848422501c6	2021-09-29T04:52:52	2021-10-04T16:33:00			v2HkV2aotvP3YkXV6nnog8	44	biteproject	0	0	TRUE	558126
2021-11-19T14:13:36.376+07:00	2021-11-19T14:14:22.727+07:00	biteproject	enketo.ona.io:BjJhvCWU4mxFVtPl	HLC_42_TS7	HLC_42_TS7_7	7 (00:00-01:00)	00:00:00.000+07:00	23.23	100	no	0	10	0	0	n/a	n/a	n/a	uuid:a4458d26-7f28-4084-adb1-74c91bc7a4f3	86015998	a4458d26-7f28-4084-adb1-74c91bc7a4f3	2021-09-29T05:07:52	2021-10-04T16:33:00			v2HkV2aotvP3YkXV6nnog8	35	biteproject	0	0	TRUE	558126
2021-11-19T14:14:22.863+07:00	2021-11-19T14:15:12.881+07:00	biteproject	enketo.ona.io:BjJhvCWU4mxFVtPl	HLC_42_TS7	HLC_42_TS7_8	8 (01:00-02:00)	01:00:00.000+07:00	23.42	100	no	0	10	0	0	n/a	n/a	n/a	uuid:3a3de239-b776-43e2-8fcb-2141483f5d9f	86016068	3a3de239-b776-43e2-8fcb-2141483f5d9f	2021-09-29T05:08:33	2021-10-04T16:33:01			v2HkV2aotvP3YkXV6nnog8	42	biteproject	0	0	TRUE	558126
2021-11-19T14:15:13.012+07:00	2021-11-19T14:15:59.054+07:00	biteproject	enketo.ona.io:BjJhvCWU4mxFVtPl	HLC_42_TS7	HLC_42_TS7_9	9 (02:00-03:00)	02:00:00.000+07:00	22.54	100	no	0	10	0	0	n/a	n/a	n/a	uuid:95ac6461-6cae-4092-b787-7d2a274a06c2	86016152	95ac6461-6cae-4092-b787-7d2a274a06c2	2021-09-29T05:09:12	2021-10-04T16:33:01			v2HkV2aotvP3YkXV6nnog8	51	biteproject	0	0	TRUE	558126
2021-11-19T14:15:59.187+07:00	2021-11-19T14:16:43.779+07:00	biteproject	enketo.ona.io:BjJhvCWU4mxFVtPl	HLC_42_TS7	HLC_42_TS7_10	10 (03:00-04:00)	03:00:00.000+07:00	22.46	100	no	0.3	10	0	0	n/a	n/a	n/a	uuid:f8e7e0d1-3be0-45ee-8f17-93ba79b542b4	86016217	f8e7e0d1-3be0-45ee-8f17-93ba79b542b4	2021-09-29T05:09:57	2021-10-04T16:33:01			v2HkV2aotvP3YkXV6nnog8	36	biteproject	0	0	TRUE	558126
2021-11-19T14:16:43.911+07:00	2021-11-19T14:17:35.071+07:00	biteproject	enketo.ona.io:BjJhvCWU4mxFVtPl	HLC_42_TS7	HLC_42_TS7_11	11 (04:00-05:00)	04:00:00.000+07:00	21.82	100	no	0	10	0	0	n/a	n/a	n/a	uuid:aa6f995a-a5ee-4ee6-9118-49277214b72c	86016258	aa6f995a-a5ee-4ee6-9118-49277214b72c	2021-09-29T05:10:29	2021-10-04T16:33:02			v2HkV2aotvP3YkXV6nnog8	40	biteproject	0	0	TRUE	558126
2021-11-19T14:17:35.204+07:00	2021-11-19T14:18:31.949+07:00	biteproject	enketo.ona.io:BjJhvCWU4mxFVtPl	HLC_42_TS7	HLC_42_TS7_12	12 (05:00-06:00)	05:00:00.000+07:00	22.01	100	no	0.3	10	0	0	n/a	n/a	n/a	uuid:ddf6106b-3e40-4b81-8796-6d0b87c9e101	86016348	ddf6106b-3e40-4b81-8796-6d0b87c9e101	2021-09-29T05:11:14	2021-10-04T16:33:02			v2HkV2aotvP3YkXV6nnog8	41	biteproject	0	0	TRUE	558126
2021-11-19T14:18:32.082+07:00	2021-11-20T11:44:20.813+07:00	biteproject	enketo.ona.io:BjJhvCWU4mxFVtPl	HLC_43_TS1	HLC_43_TS1_1	1 (18:00-19:00)	18:00:00.000+07:00	25.33	100	no	0.3	13	0	4	HLC43TS1-11_5_57.JPG	n/a	n/a	uuid:6ea44b5f-9640-4605-a5fe-7f94af366fb1	86129632	6ea44b5f-9640-4605-a5fe-7f94af366fb1	2021-09-30T04:06:14	2021-10-04T16:33:02			v2HkV2aotvP3YkXV6nnog8	40	biteproject	1	1	TRUE	558126
2021-11-20T11:44:20.949+07:00	2021-11-20T11:45:11.653+07:00	biteproject	enketo.ona.io:BjJhvCWU4mxFVtPl	HLC_43_TS1	HLC_43_TS1_2	2 (19:00-20:00)	19:00:00.000+07:00	25.19	99.1	no	0	13	0	0	n/a	n/a	n/a	uuid:3a25cb10-d0f9-462a-a6dd-beccdfbdcd63	86129658	3a25cb10-d0f9-462a-a6dd-beccdfbdcd63	2021-09-30T04:06:45	2021-10-04T16:33:03			v2HkV2aotvP3YkXV6nnog8	39	biteproject	0	0	TRUE	558126
2021-11-20T11:45:11.785+07:00	2021-11-20T11:46:03.402+07:00	biteproject	enketo.ona.io:BjJhvCWU4mxFVtPl	HLC_43_TS1	HLC_43_TS1_3	3 (20:00-21:00)	20:00:00.000+07:00	25.4	94.6	no	0	13	0	0	n/a	n/a	n/a	uuid:5a1f7e8e-8f24-481a-8eb9-56e4351d5e85	86129688	5a1f7e8e-8f24-481a-8eb9-56e4351d5e85	2021-09-30T04:07:25	2021-10-04T16:33:04			v2HkV2aotvP3YkXV6nnog8	42	biteproject	0	0	TRUE	558126
2021-11-20T11:46:03.546+07:00	2021-11-20T11:47:00.526+07:00	biteproject	enketo.ona.io:BjJhvCWU4mxFVtPl	HLC_43_TS1	HLC_43_TS1_4	4 (21:00-22:00)	21:00:00.000+07:00	25.19	94.2	no	0.7	13	0	0	n/a	n/a	n/a	uuid:c8812273-a924-4fcb-a8c8-0fb0a29f9cf7	86129721	c8812273-a924-4fcb-a8c8-0fb0a29f9cf7	2021-09-30T04:08:07	2021-10-04T16:33:04			v2HkV2aotvP3YkXV6nnog8	46	biteproject	0	0	TRUE	558126
2021-11-20T11:47:00.662+07:00	2021-11-20T11:48:03.871+07:00	biteproject	enketo.ona.io:BjJhvCWU4mxFVtPl	HLC_43_TS1	HLC_43_TS1_5	5 (22:00-23:00)	22:00:00.000+07:00	25.16	94.3	no	0.4	13	0	0	n/a	n/a	n/a	uuid:d2df2316-2440-465d-920c-d93a9ea47794	86129746	d2df2316-2440-465d-920c-d93a9ea47794	2021-09-30T04:08:47	2021-10-04T16:33:04			v2HkV2aotvP3YkXV6nnog8	57	biteproject	0	0	TRUE	558126
2021-11-20T11:48:04.012+07:00	2021-11-20T11:48:53.177+07:00	biteproject	enketo.ona.io:BjJhvCWU4mxFVtPl	HLC_43_TS1	HLC_43_TS1_6	6 (23:00-00:00)	23:00:00.000+07:00	24.83	99.6	no	0	13	1	0	n/a	n/a	n/a	uuid:ca5a57e0-4f2b-4515-b1e0-ce4df9a132a7	86129770	ca5a57e0-4f2b-4515-b1e0-ce4df9a132a7	2021-09-30T04:09:26	2021-10-04T16:33:05			v2HkV2aotvP3YkXV6nnog8	34	biteproject	0	0	TRUE	558126
2021-11-20T11:48:53.311+07:00	2021-11-20T11:49:43.150+07:00	biteproject	enketo.ona.io:BjJhvCWU4mxFVtPl	HLC_43_TS1	HLC_43_TS1_7	7 (00:00-01:00)	00:00:00.000+07:00	23.96	100	no	0	13	0	0	n/a	n/a	n/a	uuid:4af2a5ef-569e-4b2d-b421-0a8f6c426b4b	86129801	4af2a5ef-569e-4b2d-b421-0a8f6c426b4b	2021-09-30T04:10:07	2021-10-04T16:33:05			v2HkV2aotvP3YkXV6nnog8	43	biteproject	0	0	TRUE	558126
2021-11-20T11:49:43.286+07:00	2021-11-21T13:14:05.444+07:00	biteproject	enketo.ona.io:BjJhvCWU4mxFVtPl	HLC_43_TS1	HLC_43_TS1_8	8 (01:00-02:00)	01:00:00.000+07:00	23.64	100	no	0	14	0	0	n/a	n/a	n/a	uuid:15ddaff8-bfe2-4c6a-8ab1-f9539f64747a	86129832	15ddaff8-bfe2-4c6a-8ab1-f9539f64747a	2021-09-30T04:10:53	2021-10-04T16:33:05			v2HkV2aotvP3YkXV6nnog8	147	biteproject	0	0	TRUE	558126
2021-11-21T13:14:05.594+07:00	2021-11-21T13:14:53.263+07:00	biteproject	enketo.ona.io:BjJhvCWU4mxFVtPl	HLC_43_TS1	HLC_43_TS1_9	9 (02:00-03:00)	02:00:00.000+07:00	23.14	100	no	0	14	0	0	n/a	n/a	v2HkV2aotvP3YkXV6nnog8	uuid:b13e5f9c-d18a-4f76-b5af-b9d6f544fbcb	86129854	b13e5f9c-d18a-4f76-b5af-b9d6f544fbcb	2021-09-30T04:11:29	2021-10-05T12:19:02			v2HkV2aotvP3YkXV6nnog8	40	biteproject	0	0	TRUE	558126
2021-11-21T13:14:53.418+07:00	2021-11-21T13:15:50.336+07:00	biteproject	enketo.ona.io:BjJhvCWU4mxFVtPl	HLC_43_TS1	HLC_43_TS1_10	10 (03:00-04:00)	03:00:00.000+07:00	23.66	100	no	0	14	0	0	n/a	n/a	n/a	uuid:a7796ab2-5da1-4de3-bee1-24e8a791f873	86129902	a7796ab2-5da1-4de3-bee1-24e8a791f873	2021-09-30T04:12:27	2021-10-04T16:33:05			v2HkV2aotvP3YkXV6nnog8	47	biteproject	0	0	TRUE	558126
2021-11-21T13:15:50.468+07:00	2021-11-21T13:16:39.705+07:00	biteproject	enketo.ona.io:BjJhvCWU4mxFVtPl	HLC_43_TS1	HLC_43_TS1_11	11 (04:00-05:00)	04:00:00.000+07:00	23.66	100	no	0	14	0	0	n/a	n/a	n/a	uuid:c026531d-bc99-4bb8-98d9-f7fa918cf930	86129930	c026531d-bc99-4bb8-98d9-f7fa918cf930	2021-09-30T04:13:01	2021-10-04T16:33:06			v2HkV2aotvP3YkXV6nnog8	103	biteproject	0	0	TRUE	558126
2021-11-21T13:16:39.836+07:00	2021-11-21T13:17:27.195+07:00	biteproject	enketo.ona.io:BjJhvCWU4mxFVtPl	HLC_43_TS1	HLC_43_TS1_12	12 (05:00-06:00)	05:00:00.000+07:00	23.23	100	no	0	14	0	1	n/a	n/a	n/a	uuid:efc0a5c1-f606-4ca0-822b-0a334800c40e	86129954	efc0a5c1-f606-4ca0-822b-0a334800c40e	2021-09-30T04:13:44	2021-10-04T16:33:06			v2HkV2aotvP3YkXV6nnog8	38	biteproject	0	0	TRUE	558126
2021-11-21T13:17:27.343+07:00	2021-11-22T14:31:04.793+01:00	biteproject	enketo.ona.io:BjJhvCWU4mxFVtPl	HLC_44_TS2	HLC_44_TS2_1	1 (18:00-19:00)	18:00:00.000+07:00	25.91	100	no	0	1	0	1	HLC44TS2-11_15_58.JPG	n/a	n/a	uuid:5c348229-519f-463e-8d0c-8b50d683d7f5	86130053	5c348229-519f-463e-8d0c-8b50d683d7f5	2021-09-30T04:16:15	2021-10-04T16:33:06			v2HkV2aotvP3YkXV6nnog8	42	biteproject	1	1	TRUE	558126
2021-11-21T13:18:20.651+07:00	2021-11-21T13:19:08.754+07:00	biteproject	enketo.ona.io:BjJhvCWU4mxFVtPl	HLC_44_TS2	HLC_44_TS2_2	2 (19:00-20:00)	19:00:00.000+07:00	25.62	100	no	0.5	1	0	0	n/a	n/a	n/a	uuid:04b2ce65-4127-4022-a3d6-fa2dcf8a81ba	86130093	04b2ce65-4127-4022-a3d6-fa2dcf8a81ba	2021-09-30T04:16:51	2021-10-04T16:33:06			v2HkV2aotvP3YkXV6nnog8	40	biteproject	0	0	TRUE	558126
2021-11-22T15:54:13.756+07:00	2021-11-22T15:55:20.531+07:00	biteproject	enketo.ona.io:BjJhvCWU4mxFVtPl	HLC_44_TS2	HLC_44_TS2_3	3 (20:00-21:00)	20:00:00.000+07:00	25.06	98.2	no	0.3	1	0	0	n/a	n/a	n/a	uuid:1b7f8e4b-1d20-4787-b136-e399407c5ad6	86130159	1b7f8e4b-1d20-4787-b136-e399407c5ad6	2021-09-30T04:17:37	2021-10-04T16:33:06			v2HkV2aotvP3YkXV6nnog8	160	biteproject	0	0	TRUE	558126
2021-11-22T15:55:20.678+07:00	2021-11-22T15:56:10.269+07:00	biteproject	enketo.ona.io:BjJhvCWU4mxFVtPl	HLC_44_TS2	HLC_44_TS2_4	4 (21:00-22:00)	21:00:00.000+07:00	25.06	96.8	no	0.6	1	0	0	n/a	n/a	n/a	uuid:d0f3c1d3-c955-4586-b019-0a3371a7a10b	86130270	d0f3c1d3-c955-4586-b019-0a3371a7a10b	2021-09-30T04:19:21	2021-10-04T16:33:07			v2HkV2aotvP3YkXV6nnog8	44	biteproject	0	0	TRUE	558126
2021-11-22T15:56:10.406+07:00	2021-11-22T15:56:58.230+07:00	biteproject	enketo.ona.io:BjJhvCWU4mxFVtPl	HLC_44_TS2	HLC_44_TS2_5	5 (22:00-23:00)	22:00:00.000+07:00	25.21	100	no	0	1	1	0	n/a	n/a	n/a	uuid:ef7f468d-5a70-4843-bb60-b7ac4dcccb20	86130290	ef7f468d-5a70-4843-bb60-b7ac4dcccb20	2021-09-30T04:19:58	2021-10-04T16:33:07			v2HkV2aotvP3YkXV6nnog8	48	biteproject	0	0	TRUE	558126
2021-11-22T15:56:58.360+07:00	2021-11-22T15:57:46.779+07:00	biteproject	enketo.ona.io:BjJhvCWU4mxFVtPl	HLC_44_TS2	HLC_44_TS2_6	6 (23:00-00:00)	23:00:00.000+07:00	24.85	100	no	0.4	1	0	0	n/a	n/a	n/a	uuid:e9561988-9b25-4226-8b75-d51015675fae	86130327	e9561988-9b25-4226-8b75-d51015675fae	2021-09-30T04:20:40	2021-10-04T16:33:07			v2HkV2aotvP3YkXV6nnog8	40	biteproject	0	0	TRUE	558126
2021-11-22T15:57:46.914+07:00	2021-11-22T15:58:32.673+07:00	biteproject	enketo.ona.io:BjJhvCWU4mxFVtPl	HLC_44_TS2	HLC_44_TS2_7	7 (00:00-01:00)	00:00:00.000+07:00	23.83	100	no	0	2	0	0	n/a	n/a	n/a	uuid:da73aecc-f6cf-4a3a-a5c9-9598e78c202c	86130350	da73aecc-f6cf-4a3a-a5c9-9598e78c202c	2021-09-30T04:21:20	2021-10-04T16:33:07			v2HkV2aotvP3YkXV6nnog8	42	biteproject	0	0	TRUE	558126
2021-11-22T15:58:32.805+07:00	2021-11-22T15:59:24.734+07:00	biteproject	enketo.ona.io:BjJhvCWU4mxFVtPl	HLC_44_TS2	HLC_44_TS2_8	8 (01:00-02:00)	01:00:00.000+07:00	23.62	100	no	0	2	0	0	n/a	n/a	n/a	uuid:1b2b183e-a100-4740-aef9-bc106d31f25b	86130463	1b2b183e-a100-4740-aef9-bc106d31f25b	2021-09-30T04:24:02	2021-10-04T16:33:07			v2HkV2aotvP3YkXV6nnog8	147	biteproject	0	0	TRUE	558126
2021-11-22T15:59:24.865+07:00	2021-11-22T16:00:11.646+07:00	biteproject	enketo.ona.io:BjJhvCWU4mxFVtPl	HLC_44_TS2	HLC_44_TS2_9	9 (02:00-03:00)	02:00:00.000+07:00	23.06	100	no	0	2	1	0	n/a	n/a	n/a	uuid:82f95cfd-d98f-477a-999a-96a4486f524d	86130498	82f95cfd-d98f-477a-999a-96a4486f524d	2021-09-30T04:24:45	2021-10-04T16:33:08			v2HkV2aotvP3YkXV6nnog8	46	biteproject	0	0	TRUE	558126
2021-11-22T16:00:11.779+07:00	2021-11-23T09:14:51.358+07:00	biteproject	enketo.ona.io:BjJhvCWU4mxFVtPl	HLC_44_TS2	HLC_44_TS2_10	10 (03:00-04:00)	03:00:00.000+07:00	23.64	100	no	0	2	0	1	n/a	n/a	n/a	uuid:27d8ffc4-ba5b-48b7-8dfe-cfe416aa1fe8	86130528	27d8ffc4-ba5b-48b7-8dfe-cfe416aa1fe8	2021-09-30T04:25:33	2021-10-04T16:33:08			v2HkV2aotvP3YkXV6nnog8	39	biteproject	0	0	TRUE	558126
2021-11-23T09:14:51.496+07:00	2021-11-23T09:15:43.630+07:00	biteproject	enketo.ona.io:BjJhvCWU4mxFVtPl	HLC_44_TS2	HLC_44_TS2_11	11 (04:00-05:00)	04:00:00.000+07:00	23.66	100	no	0	2	1	0	n/a	n/a	n/a	uuid:5f616e6e-16b0-43c8-a321-79725b9194a1	86130563	5f616e6e-16b0-43c8-a321-79725b9194a1	2021-09-30T04:26:13	2021-10-04T16:33:08			v2HkV2aotvP3YkXV6nnog8	39	biteproject	0	0	TRUE	558126
2021-11-23T09:15:43.773+07:00	2021-11-23T09:16:29.893+07:00	biteproject	enketo.ona.io:BjJhvCWU4mxFVtPl	HLC_44_TS2	HLC_44_TS2_12	12 (05:00-06:00)	05:00:00.000+07:00	23.21	100	no	0.5	2	0	1	n/a	n/a	n/a	uuid:219e4cfa-bd0e-42e8-ab51-b357418ad376	86130602	219e4cfa-bd0e-42e8-ab51-b357418ad376	2021-09-30T04:26:54	2021-10-04T16:33:08			v2HkV2aotvP3YkXV6nnog8	38	biteproject	0	0	TRUE	558126
2021-11-23T09:16:30.028+07:00	2021-11-23T09:17:34.478+07:00	biteproject	enketo.ona.io:BjJhvCWU4mxFVtPl	HLC_45_TS3	HLC_45_TS3_1	1 (18:00-19:00)	18:00:00.000+07:00	26.33	100	no	0	3	1	0	HLC45TS3-11_29_9.JPG	n/a	n/a	uuid:e87d39b3-b00f-4285-9b3f-18d350cc59f6	86130726	e87d39b3-b00f-4285-9b3f-18d350cc59f6	2021-09-30T04:29:23	2021-10-04T16:33:08			v2HkV2aotvP3YkXV6nnog8	43	biteproject	1	1	TRUE	558126
2021-11-23T09:17:34.613+07:00	2021-11-23T09:18:28.441+07:00	biteproject	enketo.ona.io:BjJhvCWU4mxFVtPl	HLC_45_TS3	HLC_45_TS3_2	2 (19:00-20:00)	19:00:00.000+07:00	24.97	100	no	0	3	0	0	n/a	n/a	n/a	uuid:8757a3bc-ebe6-476d-8f4b-99f375967f63	86130761	8757a3bc-ebe6-476d-8f4b-99f375967f63	2021-09-30T04:30:07	2021-10-04T16:33:09			v2HkV2aotvP3YkXV6nnog8	45	biteproject	0	0	TRUE	558126
2021-11-23T09:18:28.565+07:00	2021-11-23T09:19:15.054+07:00	biteproject	enketo.ona.io:BjJhvCWU4mxFVtPl	HLC_45_TS3	HLC_45_TS3_3	3 (20:00-21:00)	20:00:00.000+07:00	25.06	100	no	0	3	0	0	n/a	n/a	n/a	uuid:802b941f-1b42-4b44-86c6-d74deb54a682	86130783	802b941f-1b42-4b44-86c6-d74deb54a682	2021-09-30T04:30:47	2021-10-04T16:33:09			v2HkV2aotvP3YkXV6nnog8	38	biteproject	0	0	TRUE	558126
2021-11-23T09:19:15.191+07:00	2021-11-23T09:20:03.289+07:00	biteproject	enketo.ona.io:BjJhvCWU4mxFVtPl	HLC_45_TS3	HLC_45_TS3_4	4 (21:00-22:00)	21:00:00.000+07:00	25.19	96.6	no	0.6	3	0	0	n/a	n/a	n/a	uuid:ab89917e-cf7f-458a-8657-97cbb00d5595	86130813	ab89917e-cf7f-458a-8657-97cbb00d5595	2021-09-30T04:31:25	2021-10-04T16:33:09			v2HkV2aotvP3YkXV6nnog8	41	biteproject	0	0	TRUE	558126
2021-11-23T09:20:03.425+07:00	2021-11-24T09:23:03.092+07:00	biteproject	enketo.ona.io:BjJhvCWU4mxFVtPl	HLC_45_TS3	HLC_45_TS3_5	5 (22:00-23:00)	22:00:00.000+07:00	25.23	99.3	no	0	3	0	0	n/a	n/a	n/a	uuid:00376550-878c-4a02-9816-8a4ba301e8ec	86130845	00376550-878c-4a02-9816-8a4ba301e8ec	2021-09-30T04:32:03	2021-10-04T16:33:09			v2HkV2aotvP3YkXV6nnog8	45	biteproject	0	0	TRUE	558126
2021-11-24T09:23:03.230+07:00	2021-11-24T09:23:51.076+07:00	biteproject	enketo.ona.io:BjJhvCWU4mxFVtPl	HLC_45_TS3	HLC_45_TS3_6	6 (23:00-00:00)	23:00:00.000+07:00	24.82	99.1	no	0.3	3	2	0	n/a	n/a	n/a	uuid:f82bf6cd-2082-4c4f-853f-7ec6ad171324	86130873	f82bf6cd-2082-4c4f-853f-7ec6ad171324	2021-09-30T04:32:47	2021-10-04T16:33:10			v2HkV2aotvP3YkXV6nnog8	39	biteproject	0	0	TRUE	558126
2021-11-24T09:23:51.228+07:00	2021-11-24T09:24:39.419+07:00	biteproject	enketo.ona.io:BjJhvCWU4mxFVtPl	HLC_45_TS3	HLC_45_TS3_7	7 (00:00-01:00)	00:00:00.000+07:00	24.07	98.8	no	0	4	0	0	n/a	n/a	n/a	uuid:f78b2df5-f04d-463a-8329-c2a70929fb5b	86130902	f78b2df5-f04d-463a-8329-c2a70929fb5b	2021-09-30T04:33:31	2021-10-04T16:33:10			v2HkV2aotvP3YkXV6nnog8	37	biteproject	0	0	TRUE	558126
2021-11-24T09:24:39.554+07:00	2021-11-24T09:25:28.685+07:00	biteproject	enketo.ona.io:BjJhvCWU4mxFVtPl	HLC_45_TS3	HLC_45_TS3_8	8 (01:00-02:00)	01:00:00.000+07:00	23.28	100	no	0	4	1	0	n/a	n/a	n/a	uuid:8ef0378b-b3fa-415d-a342-97b0284c6ee0	86130930	8ef0378b-b3fa-415d-a342-97b0284c6ee0	2021-09-30T04:34:10	2021-10-04T16:33:10			v2HkV2aotvP3YkXV6nnog8	6030	biteproject	0	0	TRUE	558126
2021-11-24T09:25:28.822+07:00	2021-11-24T09:26:17.396+07:00	biteproject	enketo.ona.io:BjJhvCWU4mxFVtPl	HLC_45_TS3	HLC_45_TS3_9	9 (02:00-03:00)	02:00:00.000+07:00	23.16	100	no	0	4	1	0	n/a	n/a	n/a	uuid:9569a08e-c610-4cb9-b531-3ef106e93880	86130969	9569a08e-c610-4cb9-b531-3ef106e93880	2021-09-30T04:34:51	2021-10-04T16:33:10			v2HkV2aotvP3YkXV6nnog8	44	biteproject	0	0	TRUE	558126
2021-11-24T09:26:17.532+07:00	2021-11-24T09:27:07.289+07:00	biteproject	enketo.ona.io:BjJhvCWU4mxFVtPl	HLC_45_TS3	HLC_45_TS3_10	10 (03:00-04:00)	03:00:00.000+07:00	23.81	100	no	0	4	0	0	n/a	n/a	n/a	uuid:ba746806-d27f-4280-a257-b89680de4e4d	86130994	ba746806-d27f-4280-a257-b89680de4e4d	2021-09-30T04:35:35	2021-10-04T16:33:10			v2HkV2aotvP3YkXV6nnog8	91	biteproject	0	0	TRUE	558126
2021-11-24T09:27:07.425+07:00	2021-11-24T09:27:54.973+07:00	biteproject	enketo.ona.io:BjJhvCWU4mxFVtPl	HLC_45_TS3	HLC_45_TS3_11	11 (04:00-05:00)	04:00:00.000+07:00	23.86	100	no	0	4	0	1	n/a	n/a	n/a	uuid:dac7c66f-33b1-48cb-bd87-d5a14c97f152	86131025	dac7c66f-33b1-48cb-bd87-d5a14c97f152	2021-09-30T04:36:14	2021-10-04T16:33:11			v2HkV2aotvP3YkXV6nnog8	1090	biteproject	0	0	TRUE	558126
2021-11-24T09:27:55.108+07:00	2021-11-25T14:46:42.887+07:00	biteproject	enketo.ona.io:BjJhvCWU4mxFVtPl	HLC_45_TS3	HLC_45_TS3_12	12 (05:00-06:00)	05:00:00.000+07:00	23.62	100	no	0.3	4	0	2	n/a	n/a	n/a	uuid:4453612e-eed7-4e9f-8b5e-5def07bcda31	86131050	4453612e-eed7-4e9f-8b5e-5def07bcda31	2021-09-30T04:36:51	2021-10-04T16:33:11			v2HkV2aotvP3YkXV6nnog8	101	biteproject	0	0	TRUE	558126
2021-11-25T13:47:15.472+07:00	2021-11-25T14:47:14.662+07:00	biteproject	enketo.ona.io:BjJhvCWU4mxFVtPl	HLC_46_TS4	HLC_46_TS4_1	1 (18:00-19:00)	18:00:00.000+07:00	25.62	99.6	no	0.4	5	0	6	HLC46TS4-13_17_9.JPG	n/a	n/a	uuid:326e30d3-3256-426b-b45b-60bb1c6e2e1c	86131196	326e30d3-3256-426b-b45b-60bb1c6e2e1c	2021-09-30T04:39:21	2021-10-04T16:33:11			v2HkV2aotvP3YkXV6nnog8	47	biteproject	1	1	TRUE	558126
2021-11-25T13:47:56.604+07:00	2021-11-25T13:48:54.104+07:00	biteproject	enketo.ona.io:BjJhvCWU4mxFVtPl	HLC_46_TS4	HLC_46_TS4_2	2 (19:00-20:00)	19:00:00.000+07:00	25.16	100	no	0	5	0	0	n/a	n/a	n/a	uuid:b83d9baa-9f2b-42d0-8983-5e86205b79a7	86131256	b83d9baa-9f2b-42d0-8983-5e86205b79a7	2021-09-30T04:40:04	2021-10-04T16:33:11			v2HkV2aotvP3YkXV6nnog8	71	biteproject	0	0	TRUE	558126
2021-11-25T13:48:54.240+07:00	2021-11-25T13:49:40.679+07:00	biteproject	enketo.ona.io:BjJhvCWU4mxFVtPl	HLC_46_TS4	HLC_46_TS4_3	3 (20:00-21:00)	20:00:00.000+07:00	25.06	98.8	no	0	5	0	0	n/a	n/a	n/a	uuid:b13cdda1-6b17-48d3-b5a3-10378e43ce31	86131367	b13cdda1-6b17-48d3-b5a3-10378e43ce31	2021-09-30T04:41:37	2021-10-04T16:33:11			v2HkV2aotvP3YkXV6nnog8	63	biteproject	0	0	TRUE	558126
2021-11-25T13:49:40.813+07:00	2021-11-25T13:50:32.838+07:00	biteproject	enketo.ona.io:BjJhvCWU4mxFVtPl	HLC_46_TS4	HLC_46_TS4_4	4 (21:00-22:00)	21:00:00.000+07:00	25.21	97.3	no	0.3	5	0	1	n/a	n/a	n/a	uuid:eb74a250-8666-41ae-b6ad-150f4dbc092f	86132671	eb74a250-8666-41ae-b6ad-150f4dbc092f	2021-09-30T04:59:46	2021-10-04T16:33:12			v2HkV2aotvP3YkXV6nnog8	43	biteproject	0	0	TRUE	558126
2021-11-25T13:50:32.975+07:00	2021-11-25T13:55:33.460+07:00	biteproject	enketo.ona.io:BjJhvCWU4mxFVtPl	HLC_46_TS4	HLC_46_TS4_5	5 (22:00-23:00)	22:00:00.000+07:00	25.09	100	no	0.4	5	0	0	n/a	n/a	n/a	uuid:f69c1dd9-ac6c-4b79-8169-101a923dbd1d	86132780	f69c1dd9-ac6c-4b79-8169-101a923dbd1d	2021-09-30T05:01:28	2021-10-04T16:33:12			v2HkV2aotvP3YkXV6nnog8	41	biteproject	0	0	TRUE	558126
2021-11-25T13:51:22.961+07:00	2021-11-25T13:52:10.611+07:00	biteproject	enketo.ona.io:BjJhvCWU4mxFVtPl	HLC_46_TS4	HLC_46_TS4_6	6 (23:00-00:00)	23:00:00.000+07:00	24.99	100	no	0	5	0	0	n/a	n/a	n/a	uuid:8d892d92-a0b5-4260-b79f-f6059ee30215	86132821	8d892d92-a0b5-4260-b79f-f6059ee30215	2021-09-30T05:02:13	2021-10-04T16:33:12			v2HkV2aotvP3YkXV6nnog8	36	biteproject	0	0	TRUE	558126
2021-08-29T14:07:38.182+07:00	2021-10-01T09:53:57.853-07:00	biteproject	enketo.ona.io:BjJhvCWU4mxFVtPl	HLC_46_TS4	HLC_46_TS4_7	7 (00:00-01:00)	00:00:00.000+07:00	23.08	100	no	0	6	1	2	n/a	n/a	n/a	uuid:927e3f21-1024-45b9-8eaa-7ec083febd37	86132925	927e3f21-1024-45b9-8eaa-7ec083febd37	2021-09-30T05:03:25	2021-10-04T16:33:12			v2HkV2aotvP3YkXV6nnog8	46	biteproject	0	0	TRUE	558126
2021-08-29T14:15:09.772+07:00	2021-10-01T09:54:20.592-07:00	biteproject	enketo.ona.io:BjJhvCWU4mxFVtPl	HLC_46_TS4	HLC_46_TS4_8	8 (01:00-02:00)	01:00:00.000+07:00	23.7	100	no	0	6	2	0	n/a	n/a	n/a	uuid:792bfe8b-1dce-469a-97da-a6f08330241b	86133011	792bfe8b-1dce-469a-97da-a6f08330241b	2021-09-30T05:04:28	2021-10-04T16:33:12			v2HkV2aotvP3YkXV6nnog8	461	biteproject	0	0	TRUE	558126
2021-08-29T14:22:50.246+07:00	2021-10-01T09:54:36.129-07:00	biteproject	enketo.ona.io:BjJhvCWU4mxFVtPl	HLC_46_TS4	HLC_46_TS4_9	9 (02:00-03:00)	02:00:00.000+07:00	23.03	100	no	0	6	0	0	n/a	n/a	n/a	uuid:611f25ce-05e0-4734-93e8-de96203d958a	86133076	611f25ce-05e0-4734-93e8-de96203d958a	2021-09-30T05:05:11	2021-10-04T16:33:13			v2HkV2aotvP3YkXV6nnog8	93	biteproject	0	0	TRUE	558126
2021-08-29T14:26:29.611+07:00	2021-10-01T09:54:50.046-07:00	biteproject	enketo.ona.io:BjJhvCWU4mxFVtPl	HLC_46_TS4	HLC_46_TS4_10	10 (03:00-04:00)	03:00:00.000+07:00	23.06	100	no	0	6	0	0	n/a	n/a	n/a	uuid:ea9ec0ec-d1af-47af-906a-4bf2903c90b4	86133153	ea9ec0ec-d1af-47af-906a-4bf2903c90b4	2021-09-30T05:05:52	2021-10-04T16:33:13			v2HkV2aotvP3YkXV6nnog8	41	biteproject	0	0	TRUE	558126
2021-08-29T14:30:47.944+07:00	2021-10-01T09:55:17.307-07:00	biteproject	enketo.ona.io:BjJhvCWU4mxFVtPl	HLC_46_TS4	HLC_46_TS4_11	11 (04:00-05:00)	04:00:00.000+07:00	24.01	100	no	0	6	0	0	n/a	n/a	n/a	uuid:8217ebe6-7687-4c52-a07b-6f2547b8f481	86133179	8217ebe6-7687-4c52-a07b-6f2547b8f481	2021-09-30T05:06:28	2021-10-04T16:33:13			v2HkV2aotvP3YkXV6nnog8	40	biteproject	0	0	TRUE	558126
2021-08-29T14:39:37.487+07:00	2021-10-01T09:55:42.664-07:00	biteproject	enketo.ona.io:BjJhvCWU4mxFVtPl	HLC_46_TS4	HLC_46_TS4_12	12 (05:00-06:00)	05:00:00.000+07:00	23.08	100	no	0	6	0	0	n/a	n/a	n/a	uuid:31a00daa-bfd6-4b02-b361-b7e0e434d2c5	86133224	31a00daa-bfd6-4b02-b361-b7e0e434d2c5	2021-09-30T05:07:14	2021-10-04T16:33:13			v2HkV2aotvP3YkXV6nnog8	44	biteproject	0	0	TRUE	558126
2021-08-29T14:43:38.554+07:00	2021-10-01T09:55:56.331-07:00	biteproject	enketo.ona.io:BjJhvCWU4mxFVtPl	HLC_47_TS5	HLC_47_TS5_1	1 (18:00-19:00)	18:00:00.000+07:00	25.62	98.4	no	0	7	1	5	HLC47TS5-12_14_39.JPG	n/a	n/a	uuid:ec7da0d7-01cc-4607-b456-f80e7daf48a7	86133810	ec7da0d7-01cc-4607-b456-f80e7daf48a7	2021-09-30T05:15:00	2021-10-04T16:33:14			v2HkV2aotvP3YkXV6nnog8	38	biteproject	1	1	TRUE	558126
2021-08-30T11:41:20.014+07:00	2021-10-01T09:56:11.902-07:00	biteproject	enketo.ona.io:BjJhvCWU4mxFVtPl	HLC_47_TS5	HLC_47_TS5_2	2 (19:00-20:00)	19:00:00.000+07:00	25.26	97.4	no	0	7	0	0	n/a	n/a	n/a	uuid:4fb417bf-ebe0-484f-9dca-d0f1e08f0f5d	86133936	4fb417bf-ebe0-484f-9dca-d0f1e08f0f5d	2021-09-30T05:16:28	2021-10-04T16:33:14			v2HkV2aotvP3YkXV6nnog8	44	biteproject	0	0	TRUE	558126
2021-08-30T11:49:50.742+07:00	2021-10-01T09:56:25.976-07:00	biteproject	enketo.ona.io:BjJhvCWU4mxFVtPl	HLC_47_TS5	HLC_47_TS5_3	3 (20:00-21:00)	20:00:00.000+07:00	25.14	97.7	no	0	7	0	0	n/a	n/a	n/a	uuid:0595f66c-0bf8-4267-be38-2ac8135c79c2	86133987	0595f66c-0bf8-4267-be38-2ac8135c79c2	2021-09-30T05:17:09	2021-10-04T16:33:14			v2HkV2aotvP3YkXV6nnog8	46	biteproject	0	0	TRUE	558126
2021-08-30T12:12:10.024+07:00	2021-10-01T09:56:38.937-07:00	biteproject	enketo.ona.io:BjJhvCWU4mxFVtPl	HLC_47_TS5	HLC_47_TS5_4	4 (21:00-22:00)	21:00:00.000+07:00	25.19	99.2	no	0	7	0	0	n/a	n/a	n/a	uuid:c077424c-9553-49e0-ad67-dbbda5a3f22f	86134054	c077424c-9553-49e0-ad67-dbbda5a3f22f	2021-09-30T05:17:48	2021-10-04T16:33:14			v2HkV2aotvP3YkXV6nnog8	42	biteproject	0	0	TRUE	558126
2021-08-30T12:13:44.376+07:00	2021-10-01T09:57:16.781-07:00	biteproject	enketo.ona.io:BjJhvCWU4mxFVtPl	HLC_47_TS5	HLC_47_TS5_5	5 (22:00-23:00)	22:00:00.000+07:00	25.38	100	no	0	7	0	0	n/a	n/a	n/a	uuid:af510d22-64b7-4a89-a83a-12262d2bfd6a	86134156	af510d22-64b7-4a89-a83a-12262d2bfd6a	2021-09-30T05:18:33	2021-10-04T16:33:14			v2HkV2aotvP3YkXV6nnog8	43	biteproject	0	0	TRUE	558126
2021-08-30T12:15:18.953+07:00	2021-10-01T09:57:42.387-07:00	biteproject	enketo.ona.io:BjJhvCWU4mxFVtPl	HLC_47_TS5	HLC_47_TS5_6	6 (23:00-00:00)	23:00:00.000+07:00	24.75	99.06	no	0	7	0	0	n/a	n/a	n/a	uuid:03dfbfb8-cb46-41e0-82ee-4547a115e50d	86134211	03dfbfb8-cb46-41e0-82ee-4547a115e50d	2021-09-30T05:19:11	2021-10-04T16:33:15			v2HkV2aotvP3YkXV6nnog8	39	biteproject	0	0	TRUE	558126
2021-08-30T12:16:32.779+07:00	2021-10-01T09:57:59.609-07:00	biteproject	enketo.ona.io:BjJhvCWU4mxFVtPl	HLC_47_TS5	HLC_47_TS5_7	7 (00:00-01:00)	00:00:00.000+07:00	24.03	98.1	no	0	8	0	0	n/a	n/a	n/a	uuid:6e741303-ebff-49ce-b43c-5210fdebb885	86134248	6e741303-ebff-49ce-b43c-5210fdebb885	2021-09-30T05:19:55	2021-10-04T16:33:15			v2HkV2aotvP3YkXV6nnog8	49	biteproject	0	0	TRUE	558126
2021-08-30T12:17:43.449+07:00	2021-10-01T09:58:14.215-07:00	biteproject	enketo.ona.io:BjJhvCWU4mxFVtPl	HLC_47_TS5	HLC_47_TS5_8	8 (01:00-02:00)	01:00:00.000+07:00	23.78	100	no	0	8	0	0	n/a	n/a	n/a	uuid:433edde1-c9e8-410e-8125-822958d4524b	86134298	433edde1-c9e8-410e-8125-822958d4524b	2021-09-30T05:20:40	2021-10-04T16:33:15			v2HkV2aotvP3YkXV6nnog8	1772	biteproject	0	0	TRUE	558126
2021-09-24T09:48:22.210+07:00	2021-09-24T10:06:01.978+07:00	biteproject	enketo.ona.io:BjJhvCWU4mxFVtPl	HLC_47_TS5	HLC_47_TS5_9	9 (02:00-03:00)	02:00:00.000+07:00	24.1	100	no	0	8	1	0	n/a	n/a	n/a	uuid:a3f5c9a4-defa-4bad-89d6-33950260f67a	86134343	a3f5c9a4-defa-4bad-89d6-33950260f67a	2021-09-30T05:21:23	2021-10-04T16:33:15			v2HkV2aotvP3YkXV6nnog8	49	biteproject	0	0	TRUE	558126
2021-09-24T10:06:02.002+07:00	2021-09-24T10:07:27.869+07:00	biteproject	enketo.ona.io:BjJhvCWU4mxFVtPl	HLC_47_TS5	HLC_47_TS5_10	10 (03:00-04:00)	03:00:00.000+07:00	24.87	100	no	0	8	0	0	n/a	n/a	n/a	uuid:c574b576-ee60-489d-8ad6-bd93d85c8e71	86134390	c574b576-ee60-489d-8ad6-bd93d85c8e71	2021-09-30T05:22:05	2021-10-04T16:33:15			v2HkV2aotvP3YkXV6nnog8	47	biteproject	0	0	TRUE	558126
2021-09-24T10:07:27.886+07:00	2021-09-24T10:08:45.217+07:00	biteproject	enketo.ona.io:BjJhvCWU4mxFVtPl	HLC_47_TS5	HLC_47_TS5_11	11 (04:00-05:00)	04:00:00.000+07:00	24.31	100	no	0	8	0	2	n/a	n/a	n/a	uuid:694e647d-6416-433e-852e-6dc74eb87a07	86134454	694e647d-6416-433e-852e-6dc74eb87a07	2021-09-30T05:22:45	2021-10-04T16:33:16			v2HkV2aotvP3YkXV6nnog8	50	biteproject	0	0	TRUE	558126
2021-09-24T10:08:45.230+07:00	2021-09-27T17:00:11.063+02:00	biteproject	enketo.ona.io:BjJhvCWU4mxFVtPl	HLC_47_TS5	HLC_47_TS5_12	12 (05:00-06:00)	05:00:00.000+07:00	23.88	99.7	no	0.4	8	0	1	n/a	n/a	n/a	uuid:27a7a07e-4259-497e-9186-6633c1b33658	86134574	27a7a07e-4259-497e-9186-6633c1b33658	2021-09-30T05:23:33	2021-10-04T16:33:16			v2HkV2aotvP3YkXV6nnog8	108	biteproject	0	0	TRUE	558126
2021-09-24T10:09:53.011+07:00	2021-09-24T10:11:10.282+07:00	biteproject	enketo.ona.io:BjJhvCWU4mxFVtPl	HLC_48_TS6	HLC_48_TS6_1	1 (18:00-19:00)	18:00:00.000+07:00	25.36	100	no	0	9	0	0	HLC48TS6-12_52_46.JPG	n/a	n/a	uuid:9b353ad2-6b0a-491f-b25e-d7880ee53be8	86137682	9b353ad2-6b0a-491f-b25e-d7880ee53be8	2021-09-30T05:53:08	2021-10-04T16:33:16			v2HkV2aotvP3YkXV6nnog8	45	biteproject	1	1	TRUE	558126
2021-09-24T10:11:10.296+07:00	2021-09-24T10:12:18.116+07:00	biteproject	enketo.ona.io:BjJhvCWU4mxFVtPl	HLC_48_TS6	HLC_48_TS6_2	2 (19:00-20:00)	19:00:00.000+07:00	25.21	100	no	0	9	0	0	n/a	n/a	n/a	uuid:c7619cd2-907d-4fe8-8523-937549ac0733	86137748	c7619cd2-907d-4fe8-8523-937549ac0733	2021-09-30T05:53:54	2021-10-04T16:33:16			v2HkV2aotvP3YkXV6nnog8	45	biteproject	0	0	TRUE	558126
2021-09-24T10:12:18.134+07:00	2021-09-24T10:13:43.003+07:00	biteproject	enketo.ona.io:BjJhvCWU4mxFVtPl	HLC_48_TS6	HLC_48_TS6_3	3 (20:00-21:00)	20:00:00.000+07:00	25.09	99.2	no	0	9	0	0	n/a	n/a	n/a	uuid:02253cef-e442-4143-b185-66f2fcd91dfb	86137820	02253cef-e442-4143-b185-66f2fcd91dfb	2021-09-30T05:54:42	2021-10-04T16:33:17			v2HkV2aotvP3YkXV6nnog8	142	biteproject	0	0	TRUE	558126
2021-09-25T10:05:59.476+07:00	2021-09-25T10:09:59.543+07:00	biteproject	enketo.ona.io:BjJhvCWU4mxFVtPl	HLC_48_TS6	HLC_48_TS6_4	4 (21:00-22:00)	21:00:00.000+07:00	25.11	99.1	no	0.3	9	0	0	n/a	n/a	n/a	uuid:e01d62fe-170e-4ec1-93a2-fe0ac015929d	86137902	e01d62fe-170e-4ec1-93a2-fe0ac015929d	2021-09-30T05:55:31	2021-10-04T16:33:17			v2HkV2aotvP3YkXV6nnog8	42	biteproject	0	0	TRUE	558126
2021-09-25T10:09:59.568+07:00	2021-09-25T10:11:27.249+07:00	biteproject	enketo.ona.io:BjJhvCWU4mxFVtPl	HLC_48_TS6	HLC_48_TS6_5	5 (22:00-23:00)	22:00:00.000+07:00	25.36	97.6	no	0	9	1	0	n/a	n/a	n/a	uuid:1ce9c647-efa3-4c8d-8eeb-a2a81dbfa34e	86138065	1ce9c647-efa3-4c8d-8eeb-a2a81dbfa34e	2021-09-30T05:57:20	2021-10-04T16:33:17			v2HkV2aotvP3YkXV6nnog8	137	biteproject	0	0	TRUE	558126
2021-09-25T10:12:39.086+07:00	2021-09-25T10:13:46.698+07:00	biteproject	enketo.ona.io:BjJhvCWU4mxFVtPl	HLC_48_TS6	HLC_48_TS6_6	6 (23:00-00:00)	23:00:00.000+07:00	25.02	99.7	no	0	9	0	0	n/a	n/a	n/a	uuid:6382dcef-f64e-4890-9d80-ff5c2bb9af95	86138141	6382dcef-f64e-4890-9d80-ff5c2bb9af95	2021-09-30T05:58:05	2021-10-04T16:33:17			v2HkV2aotvP3YkXV6nnog8	44	biteproject	0	0	TRUE	558126
2021-09-25T10:11:27.267+07:00	2021-09-25T10:12:39.068+07:00	biteproject	enketo.ona.io:BjJhvCWU4mxFVtPl	HLC_48_TS6	HLC_48_TS6_7	7 (00:00-01:00)	00:00:00.000+07:00	23.91	100	no	0.7	10	3	0	n/a	n/a	n/a	uuid:68b91be3-f795-444d-82b9-8d68b0cbcf39	86138206	68b91be3-f795-444d-82b9-8d68b0cbcf39	2021-09-30T05:58:50	2021-10-04T16:33:18			v2HkV2aotvP3YkXV6nnog8	40	biteproject	0	0	TRUE	558126
2021-09-25T10:13:46.716+07:00	2021-09-25T10:15:00.078+07:00	biteproject	enketo.ona.io:BjJhvCWU4mxFVtPl	HLC_48_TS6	HLC_48_TS6_8	8 (01:00-02:00)	01:00:00.000+07:00	23.6	100	no	0	10	3	0	n/a	n/a	n/a	uuid:df8f15d6-89f5-47a7-a779-8dd02795e39b	86138270	df8f15d6-89f5-47a7-a779-8dd02795e39b	2021-09-30T05:59:29	2021-10-04T16:33:18			v2HkV2aotvP3YkXV6nnog8	770	biteproject	0	0	TRUE	558126
2021-09-25T10:15:00.098+07:00	2021-09-25T10:16:12.296+07:00	biteproject	enketo.ona.io:BjJhvCWU4mxFVtPl	HLC_48_TS6	HLC_48_TS6_9	9 (02:00-03:00)	02:00:00.000+07:00	23.26	100	no	0	10	0	0	n/a	n/a	n/a	uuid:4e91d410-2489-4b25-bdd1-24af0e595509	86138325	4e91d410-2489-4b25-bdd1-24af0e595509	2021-09-30T06:00:11	2021-10-04T16:33:18			v2HkV2aotvP3YkXV6nnog8	40	biteproject	0	0	TRUE	558126
2021-09-25T10:16:12.315+07:00	2021-09-25T10:17:26.166+07:00	biteproject	enketo.ona.io:BjJhvCWU4mxFVtPl	HLC_48_TS6	HLC_48_TS6_10	10 (03:00-04:00)	03:00:00.000+07:00	23.66	100	no	0	10	0	0	n/a	n/a	n/a	uuid:d34d6421-1299-45f8-9320-6b7edae1dd06	86138638	d34d6421-1299-45f8-9320-6b7edae1dd06	2021-09-30T06:02:32	2021-10-04T16:33:18			v2HkV2aotvP3YkXV6nnog8	42	biteproject	0	0	TRUE	558126
2021-09-26T10:56:31.728+07:00	2021-09-26T11:06:36.444+07:00	biteproject	enketo.ona.io:BjJhvCWU4mxFVtPl	HLC_48_TS6	HLC_48_TS6_11	11 (04:00-05:00)	04:00:00.000+07:00	23.74	100	no	0	10	1	0	n/a	n/a	n/a	uuid:ab8fa9f2-a887-4058-b1fc-4e7cc9d8ab50	86138711	ab8fa9f2-a887-4058-b1fc-4e7cc9d8ab50	2021-09-30T06:03:12	2021-10-04T16:33:18			v2HkV2aotvP3YkXV6nnog8	39	biteproject	0	0	TRUE	558126
2021-09-26T11:06:36.465+07:00	2021-09-26T11:07:45.492+07:00	biteproject	enketo.ona.io:BjJhvCWU4mxFVtPl	HLC_48_TS6	HLC_48_TS6_12	12 (05:00-06:00)	05:00:00.000+07:00	23.28	100	no	0	10	0	0	n/a	n/a	n/a	uuid:be33199d-d2b9-4ef6-af10-1c25cf0a3cf3	86138786	be33199d-d2b9-4ef6-af10-1c25cf0a3cf3	2021-09-30T06:03:53	2021-10-04T16:33:19			v2HkV2aotvP3YkXV6nnog8	40	biteproject	0	0	TRUE	558126
2021-09-26T11:07:45.511+07:00	2021-10-01T09:52:48.864-07:00	biteproject	enketo.ona.io:BjJhvCWU4mxFVtPl	HLC_49_TS7	HLC_49_TS7_1	1 (18:00-19:00)	18:00:00.000+07:00	25.84	97.6	no	0	11	0	0	HLC49TS7-13_16_30.JPG	n/a	n/a	uuid:3b7ee048-9f9f-4824-bde7-ec3d65377911	86139166	3b7ee048-9f9f-4824-bde7-ec3d65377911	2021-09-30T06:07:35	2021-10-04T16:33:19			v2HkV2aotvP3YkXV6nnog8	47	biteproject	1	1	TRUE	558126
2021-09-26T11:09:14.762+07:00	2021-09-26T11:10:47.249+07:00	biteproject	enketo.ona.io:BjJhvCWU4mxFVtPl	HLC_49_TS7	HLC_49_TS7_2	2 (19:00-20:00)	19:00:00.000+07:00	25.19	98.6	no	0	11	0	0	n/a	n/a	n/a	uuid:517684c4-26bd-4cf8-a873-057177b7406b	86139212	517684c4-26bd-4cf8-a873-057177b7406b	2021-09-30T06:08:13	2021-10-04T16:33:19			v2HkV2aotvP3YkXV6nnog8	46	biteproject	0	0	TRUE	558126
2021-09-26T11:10:47.267+07:00	2021-09-26T11:11:54.679+07:00	biteproject	enketo.ona.io:BjJhvCWU4mxFVtPl	HLC_49_TS7	HLC_49_TS7_3	3 (20:00-21:00)	20:00:00.000+07:00	25.62	97.5	no	0	11	0	0	n/a	n/a	n/a	uuid:afdc96b2-fee4-4090-8d49-f3b93a27a724	86139270	afdc96b2-fee4-4090-8d49-f3b93a27a724	2021-09-30T06:08:56	2021-10-04T16:33:19			v2HkV2aotvP3YkXV6nnog8	44	biteproject	0	0	TRUE	558126
2021-09-26T11:11:54.698+07:00	2021-09-26T11:13:09.555+07:00	biteproject	enketo.ona.io:BjJhvCWU4mxFVtPl	HLC_49_TS7	HLC_49_TS7_4	4 (21:00-22:00)	21:00:00.000+07:00	25.19	96.6	no	0.4	11	0	0	n/a	n/a	n/a	uuid:79af8eae-b37a-4a35-9abd-fbb0f69a468a	86139352	79af8eae-b37a-4a35-9abd-fbb0f69a468a	2021-09-30T06:09:36	2021-10-04T16:33:20			v2HkV2aotvP3YkXV6nnog8	42	biteproject	0	0	TRUE	558126
2021-09-26T11:13:09.575+07:00	2021-09-26T11:14:18.005+07:00	biteproject	enketo.ona.io:BjJhvCWU4mxFVtPl	HLC_49_TS7	HLC_49_TS7_5	5 (22:00-23:00)	22:00:00.000+07:00	25.23	97	no	0	11	0	0	n/a	n/a	n/a	uuid:52dff400-cbdf-4d08-8c36-e41fe15609a6	86139417	52dff400-cbdf-4d08-8c36-e41fe15609a6	2021-09-30T06:10:15	2021-10-04T16:33:20			v2HkV2aotvP3YkXV6nnog8	39	biteproject	0	0	TRUE	558126
2021-09-27T10:20:17.601+07:00	2021-09-27T10:21:22.366+07:00	biteproject	enketo.ona.io:BjJhvCWU4mxFVtPl	HLC_49_TS7	HLC_49_TS7_6	6 (23:00-00:00)	23:00:00.000+07:00	25.19	98.5	no	0.3	11	0	0	n/a	n/a	n/a	uuid:c07e1b36-c90d-4d63-ac52-9fb63f6a1e8b	86139488	c07e1b36-c90d-4d63-ac52-9fb63f6a1e8b	2021-09-30T06:11:03	2021-10-04T16:33:20			v2HkV2aotvP3YkXV6nnog8	34	biteproject	0	0	TRUE	558126
2021-09-27T10:21:22.389+07:00	2021-09-27T10:22:26.635+07:00	biteproject	enketo.ona.io:BjJhvCWU4mxFVtPl	HLC_49_TS7	HLC_49_TS7_7	7 (00:00-01:00)	00:00:00.000+07:00	24.12	99.4	no	0.4	12	0	0	n/a	n/a	n/a	uuid:273e33ce-9ff6-4fc1-8f84-d0d960008b9e	86139550	273e33ce-9ff6-4fc1-8f84-d0d960008b9e	2021-09-30T06:11:48	2021-10-04T16:33:20			v2HkV2aotvP3YkXV6nnog8	36	biteproject	0	0	TRUE	558126
2021-09-27T10:22:26.650+07:00	2021-09-27T10:25:19.398+07:00	biteproject	enketo.ona.io:BjJhvCWU4mxFVtPl	HLC_49_TS7	HLC_49_TS7_8	8 (01:00-02:00)	01:00:00.000+07:00	23.74	100	no	0.4	12	0	0	n/a	n/a	n/a	uuid:c8b6cc81-6d20-44e2-806b-387782022ac6	86139614	c8b6cc81-6d20-44e2-806b-387782022ac6	2021-09-30T06:12:33	2021-10-04T16:33:20			v2HkV2aotvP3YkXV6nnog8	72	biteproject	0	0	TRUE	558126
2021-09-27T10:25:19.419+07:00	2021-09-27T10:26:22.936+07:00	biteproject	enketo.ona.io:BjJhvCWU4mxFVtPl	HLC_49_TS7	HLC_49_TS7_9	9 (02:00-03:00)	02:00:00.000+07:00	23.35	100	no	0	12	0	0	n/a	n/a	n/a	uuid:a0604772-9c23-4a6d-93c6-dc97fbdacca9	86139672	a0604772-9c23-4a6d-93c6-dc97fbdacca9	2021-09-30T06:13:15	2021-10-04T16:33:21			v2HkV2aotvP3YkXV6nnog8	93	biteproject	0	0	TRUE	558126
2021-09-27T10:26:22.953+07:00	2021-09-27T10:27:24.572+07:00	biteproject	enketo.ona.io:BjJhvCWU4mxFVtPl	HLC_49_TS7	HLC_49_TS7_10	10 (03:00-04:00)	03:00:00.000+07:00	23.81	100	no	0	12	0	0	n/a	n/a	n/a	uuid:83d3dc8d-d485-4b69-b58d-8d9ad00c6457	86139740	83d3dc8d-d485-4b69-b58d-8d9ad00c6457	2021-09-30T06:13:54	2021-10-04T16:33:21			v2HkV2aotvP3YkXV6nnog8	163	biteproject	0	0	TRUE	558126
2021-09-27T10:27:24.599+07:00	2021-09-27T10:28:35.239+07:00	biteproject	enketo.ona.io:BjJhvCWU4mxFVtPl	HLC_49_TS7	HLC_49_TS7_11	11 (04:00-05:00)	04:00:00.000+07:00	23.81	100	no	0	12	0	0	n/a	n/a	n/a	uuid:4a42b7a0-5fe9-43bb-89a3-62ecdcd51948	86139796	4a42b7a0-5fe9-43bb-89a3-62ecdcd51948	2021-09-30T06:14:27	2021-10-04T16:33:21			v2HkV2aotvP3YkXV6nnog8	37	biteproject	0	0	TRUE	558126
2021-09-27T10:28:35.258+07:00	2021-09-27T10:29:31.054+07:00	biteproject	enketo.ona.io:BjJhvCWU4mxFVtPl	HLC_49_TS7	HLC_49_TS7_12	12 (05:00-06:00)	05:00:00.000+07:00	23.47	100	no	0	12	0	0	n/a	n/a	n/a	uuid:9f1d3780-efa2-481e-9805-ee8c63485296	86139854	9f1d3780-efa2-481e-9805-ee8c63485296	2021-09-30T06:14:56	2021-10-04T16:33:21			v2HkV2aotvP3YkXV6nnog8	36	biteproject	0	0	TRUE	558126
2021-09-28T10:31:24.140+07:00	2021-09-28T16:17:51.689+02:00	biteproject	enketo.ona.io:BjJhvCWU4mxFVtPl	HLC_50_TS1	HLC_50_TS1_1	1 (18:00-19:00)	18:00:00.000+07:00	23.26	100	no	0	1	1	1	HLC50TS1-10_13_27.JPG	n/a	n/a	uuid:8ee1d718-56c5-473b-a1c4-9a95e6137abd	86350694	8ee1d718-56c5-473b-a1c4-9a95e6137abd	2021-10-02T03:13:46	2021-10-04T16:33:22			v2HkV2aotvP3YkXV6nnog8	34	biteproject	1	1	TRUE	558126
2021-09-28T10:32:24.984+07:00	2021-09-28T10:33:29.913+07:00	biteproject	enketo.ona.io:BjJhvCWU4mxFVtPl	HLC_50_TS1	HLC_50_TS1_2	2 (19:00-20:00)	19:00:00.000+07:00	22.8	100	no	0.3	1	0	0	n/a	n/a	n/a	uuid:289f7a76-152e-4d85-aa2f-5c9f4e4d466e	86350725	289f7a76-152e-4d85-aa2f-5c9f4e4d466e	2021-10-02T03:15:18	2021-10-04T16:33:22			v2HkV2aotvP3YkXV6nnog8	74	biteproject	0	0	TRUE	558126
2021-09-28T10:33:29.929+07:00	2021-09-28T10:34:30.197+07:00	biteproject	enketo.ona.io:BjJhvCWU4mxFVtPl	HLC_50_TS1	HLC_50_TS1_3	3 (20:00-21:00)	20:00:00.000+07:00	23.3	100	no	0	1	0	0	n/a	n/a	n/a	uuid:cd8c1723-8193-413a-8fd8-fa1b6609b6b2	86350799	cd8c1723-8193-413a-8fd8-fa1b6609b6b2	2021-10-02T03:18:01	2021-10-04T16:33:22			v2HkV2aotvP3YkXV6nnog8	272	biteproject	0	0	TRUE	558126
2021-09-28T10:34:30.226+07:00	2021-09-28T10:35:35.031+07:00	biteproject	enketo.ona.io:BjJhvCWU4mxFVtPl	HLC_50_TS1	HLC_50_TS1_4	4 (21:00-22:00)	21:00:00.000+07:00	23.57	100	no	0	1	0	0	n/a	n/a	n/a	uuid:20fddd88-74f5-45be-a67e-6cd8a2a9440f	86350826	20fddd88-74f5-45be-a67e-6cd8a2a9440f	2021-10-02T03:18:39	2021-10-04T16:33:22			v2HkV2aotvP3YkXV6nnog8	38	biteproject	0	0	TRUE	558126
2021-09-28T10:35:35.052+07:00	2021-09-28T10:36:46.382+07:00	biteproject	enketo.ona.io:BjJhvCWU4mxFVtPl	HLC_50_TS1	HLC_50_TS1_5	5 (22:00-23:00)	22:00:00.000+07:00	23.28	100	no	0	1	0	0	n/a	n/a	n/a	uuid:0db84ce0-93b0-4b1b-b4fd-969fdc961109	86350836	0db84ce0-93b0-4b1b-b4fd-969fdc961109	2021-10-02T03:19:14	2021-10-04T16:33:22			v2HkV2aotvP3YkXV6nnog8	40	biteproject	0	0	TRUE	558126
2021-09-28T10:36:46.432+07:00	2021-09-28T10:37:58.708+07:00	biteproject	enketo.ona.io:BjJhvCWU4mxFVtPl	HLC_50_TS1	HLC_50_TS1_6	6 (23:00-00:00)	23:00:00.000+07:00	23.52	100	no	0.4	1	0	0	n/a	n/a	n/a	uuid:9674ee36-f6c3-44a4-a94d-0a58666cf591	86350851	9674ee36-f6c3-44a4-a94d-0a58666cf591	2021-10-02T03:19:48	2021-10-04T16:33:23			v2HkV2aotvP3YkXV6nnog8	35	biteproject	0	0	TRUE	558126
2021-09-28T10:37:58.727+07:00	2021-09-28T10:39:07.651+07:00	biteproject	enketo.ona.io:BjJhvCWU4mxFVtPl	HLC_50_TS1	HLC_50_TS1_7	7 (00:00-01:00)	00:00:00.000+07:00	23.54	100	no	0	2	0	0	n/a	n/a	n/a	uuid:2bf55c4e-306a-4d58-8891-625928cbd5c9	86350878	2bf55c4e-306a-4d58-8891-625928cbd5c9	2021-10-02T03:21:03	2021-10-04T16:33:23			v2HkV2aotvP3YkXV6nnog8	39	biteproject	0	0	TRUE	558126
2021-09-29T10:20:09.314+07:00	2021-09-29T10:21:26.637+07:00	biteproject	enketo.ona.io:BjJhvCWU4mxFVtPl	HLC_50_TS1	HLC_50_TS1_8	8 (01:00-02:00)	01:00:00.000+07:00	23.28	100	no	0	2	0	0	n/a	n/a	n/a	uuid:3ce2f22b-18d3-4b1f-ba64-cc0128fc5817	86350895	3ce2f22b-18d3-4b1f-ba64-cc0128fc5817	2021-10-02T03:21:38	2021-10-04T16:33:23			v2HkV2aotvP3YkXV6nnog8	214	biteproject	0	0	TRUE	558126
2021-09-29T10:21:26.661+07:00	2021-09-29T10:22:58.770+07:00	biteproject	enketo.ona.io:BjJhvCWU4mxFVtPl	HLC_50_TS1	HLC_50_TS1_9	9 (02:00-03:00)	02:00:00.000+07:00	22.94	100	no	0	2	0	0	n/a	n/a	n/a	uuid:fe1b5401-91a8-403c-b5c3-9ae0b3cf29a3	86350910	fe1b5401-91a8-403c-b5c3-9ae0b3cf29a3	2021-10-02T03:22:17	2021-10-04T16:33:23			v2HkV2aotvP3YkXV6nnog8	67	biteproject	0	0	TRUE	558126
2021-09-29T10:22:58.789+07:00	2021-09-29T10:24:11.700+07:00	biteproject	enketo.ona.io:BjJhvCWU4mxFVtPl	HLC_50_TS1	HLC_50_TS1_10	10 (03:00-04:00)	03:00:00.000+07:00	22.7	100	no	0	2	0	0	n/a	n/a	n/a	uuid:92451a88-5f56-45d3-a9b7-550e39674fa8	86350925	92451a88-5f56-45d3-a9b7-550e39674fa8	2021-10-02T03:22:57	2021-10-04T16:33:23			v2HkV2aotvP3YkXV6nnog8	40	biteproject	0	0	TRUE	558126
2021-09-29T10:24:11.719+07:00	2021-09-29T10:25:19.159+07:00	biteproject	enketo.ona.io:BjJhvCWU4mxFVtPl	HLC_50_TS1	HLC_50_TS1_11	11 (04:00-05:00)	04:00:00.000+07:00	22.7	100	no	0	2	0	0	n/a	n/a	n/a	uuid:a385b99f-39dc-427e-91bc-e0c552d87fcb	86350946	a385b99f-39dc-427e-91bc-e0c552d87fcb	2021-10-02T03:23:32	2021-10-04T16:33:24			v2HkV2aotvP3YkXV6nnog8	39	biteproject	0	0	TRUE	558126
2021-09-29T10:25:19.177+07:00	2021-09-29T10:26:28.781+07:00	biteproject	enketo.ona.io:BjJhvCWU4mxFVtPl	HLC_50_TS1	HLC_50_TS1_12	12 (05:00-06:00)	05:00:00.000+07:00	22.3	100	no	0	2	0	0	n/a	n/a	n/a	uuid:c66a0d99-0c49-485a-ab26-ef058bff49b6	86350957	c66a0d99-0c49-485a-ab26-ef058bff49b6	2021-10-02T03:24:10	2021-10-04T16:33:24			v2HkV2aotvP3YkXV6nnog8	39	biteproject	0	0	TRUE	558126
2021-09-29T10:26:28.803+07:00	2021-09-29T10:27:50.997+07:00	biteproject	enketo.ona.io:BjJhvCWU4mxFVtPl	HLC_51_TS2	HLC_51_TS2_1	1 (18:00-19:00)	18:00:00.000+07:00	23.95	98.5	no	0	3	4	1	HLC51TS2-10_27_30.JPG	n/a	n/a	uuid:d83f15a2-26d3-4389-86c6-fe8a8dd40607	86351061	d83f15a2-26d3-4389-86c6-fe8a8dd40607	2021-10-02T03:27:46	2021-10-04T16:33:24			v2HkV2aotvP3YkXV6nnog8	38	biteproject	1	1	TRUE	558126
2021-09-29T10:27:51.009+07:00	2021-09-29T10:29:34.347+07:00	biteproject	enketo.ona.io:BjJhvCWU4mxFVtPl	HLC_51_TS2	HLC_51_TS2_2	2 (19:00-20:00)	19:00:00.000+07:00	23.04	100	no	0	3	0	0	n/a	n/a	n/a	uuid:d859c907-5381-456f-ae5f-a81c59df13fc	86351141	d859c907-5381-456f-ae5f-a81c59df13fc	2021-10-02T03:28:52	2021-10-04T16:33:24			v2HkV2aotvP3YkXV6nnog8	35	biteproject	0	0	TRUE	558126
2021-09-30T10:14:38.399+07:00	2021-09-30T10:17:16.343+07:00	biteproject	enketo.ona.io:BjJhvCWU4mxFVtPl	HLC_51_TS2	HLC_51_TS2_3	3 (20:00-21:00)	20:00:00.000+07:00	23.57	100	no	0.7	3	0	0	n/a	n/a	n/a	uuid:65a348a3-919b-4c6f-a78a-fd1ecc21077a	86351160	65a348a3-919b-4c6f-a78a-fd1ecc21077a	2021-10-02T03:29:31	2021-10-04T16:33:25			v2HkV2aotvP3YkXV6nnog8	36	biteproject	0	0	TRUE	558126
2021-09-30T10:17:16.364+07:00	2021-10-02T09:57:33.376+07:00	biteproject	enketo.ona.io:BjJhvCWU4mxFVtPl	HLC_51_TS2	HLC_51_TS2_4	4 (21:00-22:00)	21:00:00.000+07:00	23.45	100	no	0	3	0	0	n/a	n/a	n/a	uuid:02e127aa-a6b0-438f-b9f9-72b37b1524a7	86351170	02e127aa-a6b0-438f-b9f9-72b37b1524a7	2021-10-02T03:30:10	2021-10-04T16:33:25			v2HkV2aotvP3YkXV6nnog8	37	biteproject	0	0	TRUE	558126
2021-09-30T10:19:38.120+07:00	2021-09-30T10:43:40.535+07:00	biteproject	enketo.ona.io:BjJhvCWU4mxFVtPl	HLC_51_TS2	HLC_51_TS2_5	5 (22:00-23:00)	22:00:00.000+07:00	23.59	100	no	0	3	0	0	n/a	n/a	n/a	uuid:468b83d3-56e4-4fe0-87de-cc0f08b05f71	86351180	468b83d3-56e4-4fe0-87de-cc0f08b05f71	2021-10-02T03:30:50	2021-10-04T16:33:25			v2HkV2aotvP3YkXV6nnog8	36	biteproject	0	0	TRUE	558126
2021-09-30T10:43:40.568+07:00	2021-09-30T10:45:13.672+07:00	biteproject	enketo.ona.io:BjJhvCWU4mxFVtPl	HLC_51_TS2	HLC_51_TS2_6	6 (23:00-00:00)	23:00:00.000+07:00	23.93	100	no	0	3	0	0	n/a	n/a	n/a	uuid:785948a9-c579-4ea1-863f-06d227f441a1	86351193	785948a9-c579-4ea1-863f-06d227f441a1	2021-10-02T03:31:27	2021-10-04T16:33:25			v2HkV2aotvP3YkXV6nnog8	36	biteproject	0	0	TRUE	558126
2021-09-30T10:45:13.692+07:00	2021-09-30T10:46:11.881+07:00	biteproject	enketo.ona.io:BjJhvCWU4mxFVtPl	HLC_51_TS2	HLC_51_TS2_7	7 (00:00-01:00)	00:00:00.000+07:00	23.8	100	no	0	4	0	0	n/a	n/a	n/a	uuid:5a3dbf0a-05f7-49f5-a24d-0fa0ec51d4b1	86351216	5a3dbf0a-05f7-49f5-a24d-0fa0ec51d4b1	2021-10-02T03:32:03	2021-10-04T16:33:25			v2HkV2aotvP3YkXV6nnog8	36	biteproject	0	0	TRUE	558126
2021-09-30T10:46:11.912+07:00	2021-09-30T10:47:22.195+07:00	biteproject	enketo.ona.io:BjJhvCWU4mxFVtPl	HLC_51_TS2	HLC_51_TS2_8	8 (01:00-02:00)	01:00:00.000+07:00	23.4	100	no	0	4	0	0	n/a	n/a	n/a	uuid:8e440fc4-5438-45ec-9a14-98636c2f7127	86351227	8e440fc4-5438-45ec-9a14-98636c2f7127	2021-10-02T03:32:38	2021-10-04T16:33:26			v2HkV2aotvP3YkXV6nnog8	302	biteproject	0	0	TRUE	558126
2021-09-30T10:47:22.213+07:00	2021-09-30T10:48:18.510+07:00	biteproject	enketo.ona.io:BjJhvCWU4mxFVtPl	HLC_51_TS2	HLC_51_TS2_9	9 (02:00-03:00)	02:00:00.000+07:00	23.09	100	no	0	4	0	0	n/a	n/a	n/a	uuid:6902a6a2-7683-4829-9b75-5bc91b661fcb	86351255	6902a6a2-7683-4829-9b75-5bc91b661fcb	2021-10-02T03:33:16	2021-10-04T16:33:26			v2HkV2aotvP3YkXV6nnog8	47	biteproject	0	0	TRUE	558126
2021-10-02T09:42:53.525+07:00	2021-10-02T09:44:54.810+07:00	biteproject	enketo.ona.io:BjJhvCWU4mxFVtPl	HLC_51_TS2	HLC_51_TS2_10	10 (03:00-04:00)	03:00:00.000+07:00	22.7	100	no	0	4	0	0	n/a	n/a	n/a	uuid:b91b1e46-0b3a-4c5c-99f3-b53fd575d712	86351272	b91b1e46-0b3a-4c5c-99f3-b53fd575d712	2021-10-02T03:33:53	2021-10-04T16:33:26			v2HkV2aotvP3YkXV6nnog8	37	biteproject	0	0	TRUE	558126
2021-10-02T09:44:54.827+07:00	2021-10-02T09:46:28.972+07:00	biteproject	enketo.ona.io:BjJhvCWU4mxFVtPl	HLC_51_TS2	HLC_51_TS2_11	11 (04:00-05:00)	04:00:00.000+07:00	22.66	100	no	0	4	0	0	n/a	n/a	n/a	uuid:a7cdf6c9-44b1-4ae1-b35a-a0aae2c41eff	86351282	a7cdf6c9-44b1-4ae1-b35a-a0aae2c41eff	2021-10-02T03:34:29	2021-10-04T16:33:26			v2HkV2aotvP3YkXV6nnog8	42	biteproject	0	0	TRUE	558126
2021-10-02T09:46:28.990+07:00	2021-10-02T09:48:00.939+07:00	biteproject	enketo.ona.io:BjJhvCWU4mxFVtPl	HLC_51_TS2	HLC_51_TS2_12	12 (05:00-06:00)	05:00:00.000+07:00	22.27	100	no	0.4	4	0	0	n/a	n/a	n/a	uuid:a8f2ae4e-a269-4b35-aa0b-5e6d3a3207f3	86351304	a8f2ae4e-a269-4b35-aa0b-5e6d3a3207f3	2021-10-02T03:35:05	2021-10-04T16:33:27			v2HkV2aotvP3YkXV6nnog8	37	biteproject	0	0	TRUE	558126
2021-10-02T09:48:00.963+07:00	2021-10-02T09:50:27.123+07:00	biteproject	enketo.ona.io:BjJhvCWU4mxFVtPl	HLC_52_TS3	HLC_52_TS3_1	1 (18:00-19:00)	18:00:00.000+07:00	23.11	100	no	0.3	5	0	3	HLC52TS3-10_39_53.JPG	n/a	n/a	uuid:6066f805-f4be-4428-80ca-5ccfd00d0e56	86351435	6066f805-f4be-4428-80ca-5ccfd00d0e56	2021-10-02T03:40:11	2021-10-04T16:33:27			v2HkV2aotvP3YkXV6nnog8	47	biteproject	1	1	TRUE	558126
2021-10-02T09:50:27.143+07:00	2021-10-02T09:51:45.135+07:00	biteproject	enketo.ona.io:BjJhvCWU4mxFVtPl	HLC_52_TS3	HLC_52_TS3_2	2 (19:00-20:00)	19:00:00.000+07:00	22.58	100	no	0	5	0	0	n/a	n/a	n/a	uuid:38b941ba-6bf5-44a6-a6c1-6907f549b752	86351453	38b941ba-6bf5-44a6-a6c1-6907f549b752	2021-10-02T03:40:54	2021-10-04T16:33:27			v2HkV2aotvP3YkXV6nnog8	42	biteproject	0	0	TRUE	558126
2021-10-02T09:51:45.154+07:00	2021-10-02T09:52:59.640+07:00	biteproject	enketo.ona.io:BjJhvCWU4mxFVtPl	HLC_52_TS3	HLC_52_TS3_3	3 (20:00-21:00)	20:00:00.000+07:00	22.7	100	no	0.4	5	0	0	n/a	n/a	n/a	uuid:9a1ecba0-e32f-452d-87aa-7e984fec6a15	86351465	9a1ecba0-e32f-452d-87aa-7e984fec6a15	2021-10-02T03:41:31	2021-10-04T16:33:27			v2HkV2aotvP3YkXV6nnog8	36	biteproject	0	0	TRUE	558126
2021-10-02T09:52:59.663+07:00	2021-10-02T09:54:26.178+07:00	biteproject	enketo.ona.io:BjJhvCWU4mxFVtPl	HLC_52_TS3	HLC_52_TS3_4	4 (21:00-22:00)	21:00:00.000+07:00	22.8	100	no	0.2	5	0	1	n/a	n/a	n/a	uuid:3ace8548-cb35-4305-b121-354940d12c29	86351487	3ace8548-cb35-4305-b121-354940d12c29	2021-10-02T03:42:12	2021-10-04T16:33:28			v2HkV2aotvP3YkXV6nnog8	35	biteproject	0	0	TRUE	558126
2021-10-03T10:20:51.575+07:00	2021-10-03T10:28:12.468+07:00	biteproject	enketo.ona.io:BjJhvCWU4mxFVtPl	HLC_52_TS3	HLC_52_TS3_5	5 (22:00-23:00)	22:00:00.000+07:00	23.11	100	no	0	5	0	0	n/a	n/a	n/a	uuid:5cb29edf-303c-474d-a271-484f39810014	86351513	5cb29edf-303c-474d-a271-484f39810014	2021-10-02T03:42:49	2021-10-04T16:33:28			v2HkV2aotvP3YkXV6nnog8	41	biteproject	0	0	TRUE	558126
2021-10-03T10:28:12.484+07:00	2021-10-03T10:29:54.295+07:00	biteproject	enketo.ona.io:BjJhvCWU4mxFVtPl	HLC_52_TS3	HLC_52_TS3_6	6 (23:00-00:00)	23:00:00.000+07:00	23.54	100	no	0	5	0	0	n/a	n/a	n/a	uuid:c719bce0-41ae-4574-b829-8c1fc8ad2875	86351559	c719bce0-41ae-4574-b829-8c1fc8ad2875	2021-10-02T03:43:37	2021-10-04T16:33:28			v2HkV2aotvP3YkXV6nnog8	39	biteproject	0	0	TRUE	558126
2021-10-03T10:29:54.313+07:00	2021-10-03T10:31:06.247+07:00	biteproject	enketo.ona.io:BjJhvCWU4mxFVtPl	HLC_52_TS3	HLC_52_TS3_7	7 (00:00-01:00)	00:00:00.000+07:00	23.7	100	no	0	6	1	0	n/a	n/a	n/a	uuid:8350fd6a-87ab-4d83-a354-12ddaf6c60e1	86351578	8350fd6a-87ab-4d83-a354-12ddaf6c60e1	2021-10-02T03:44:18	2021-10-04T16:33:28			v2HkV2aotvP3YkXV6nnog8	38	biteproject	0	0	TRUE	558126
2021-10-03T10:31:06.265+07:00	2021-10-03T10:32:15.221+07:00	biteproject	enketo.ona.io:BjJhvCWU4mxFVtPl	HLC_52_TS3	HLC_52_TS3_8	8 (01:00-02:00)	01:00:00.000+07:00	23.42	100	no	0.3	6	0	0	n/a	n/a	n/a	uuid:8b225108-d244-4989-9717-b8335b98e092	86351589	8b225108-d244-4989-9717-b8335b98e092	2021-10-02T03:44:55	2021-10-04T16:33:29			v2HkV2aotvP3YkXV6nnog8	165	biteproject	0	0	TRUE	558126
2021-10-03T10:32:15.241+07:00	2021-10-03T10:33:36.521+07:00	biteproject	enketo.ona.io:BjJhvCWU4mxFVtPl	HLC_52_TS3	HLC_52_TS3_9	9 (02:00-03:00)	02:00:00.000+07:00	22.08	100	no	0	6	0	0	n/a	n/a	n/a	uuid:d13e0ccb-ad5d-4b83-9f40-c06d7303839c	86351612	d13e0ccb-ad5d-4b83-9f40-c06d7303839c	2021-10-02T03:45:30	2021-10-04T16:33:29			v2HkV2aotvP3YkXV6nnog8	37	biteproject	0	0	TRUE	558126
2021-10-03T10:33:36.538+07:00	2021-10-03T10:34:51.555+07:00	biteproject	enketo.ona.io:BjJhvCWU4mxFVtPl	HLC_52_TS3	HLC_52_TS3_10	10 (03:00-04:00)	03:00:00.000+07:00	22.09	100	no	0	6	1	1	n/a	n/a	n/a	uuid:f3c6abda-5cfc-44ec-9f65-d7333bb93a81	86351630	f3c6abda-5cfc-44ec-9f65-d7333bb93a81	2021-10-02T03:46:10	2021-10-04T16:33:29			v2HkV2aotvP3YkXV6nnog8	36	biteproject	0	0	TRUE	558126
2021-10-03T10:34:51.573+07:00	2021-10-03T10:35:57.620+07:00	biteproject	enketo.ona.io:BjJhvCWU4mxFVtPl	HLC_52_TS3	HLC_52_TS3_11	11 (04:00-05:00)	04:00:00.000+07:00	22.7	100	no	0	6	1	1	n/a	n/a	n/a	uuid:6a77fe4f-067b-4e7e-a9f2-597ce3153637	86351651	6a77fe4f-067b-4e7e-a9f2-597ce3153637	2021-10-02T03:46:50	2021-10-04T16:33:29			v2HkV2aotvP3YkXV6nnog8	38	biteproject	0	0	TRUE	558126
2021-10-04T10:40:25.432+07:00	2021-10-04T10:41:37.906+07:00	biteproject	enketo.ona.io:BjJhvCWU4mxFVtPl	HLC_52_TS3	HLC_52_TS3_12	12 (05:00-06:00)	05:00:00.000+07:00	22.3	100	no	0	6	0	1	n/a	n/a	n/a	uuid:fd8e125b-4b43-46f1-a042-597d6524b5ec	86351689	fd8e125b-4b43-46f1-a042-597d6524b5ec	2021-10-02T03:47:21	2021-10-04T16:33:29			v2HkV2aotvP3YkXV6nnog8	41	biteproject	0	0	TRUE	558126
2021-10-04T10:41:37.922+07:00	2021-10-04T10:42:44.226+07:00	biteproject	enketo.ona.io:BjJhvCWU4mxFVtPl	HLC_53_TS4	HLC_53_TS4_1	1 (18:00-19:00)	18:00:00.000+07:00	24.17	96.9	no	0.8	7	1	0	HLC53TS4-10_49_57.JPG	n/a	n/a	uuid:a01b2122-f70a-4186-a7f3-db15608fe817	86351819	a01b2122-f70a-4186-a7f3-db15608fe817	2021-10-02T03:50:17	2021-10-04T16:33:30			v2HkV2aotvP3YkXV6nnog8	40	biteproject	1	1	TRUE	558126
2021-10-04T10:42:44.248+07:00	2021-10-04T10:44:13.394+07:00	biteproject	enketo.ona.io:BjJhvCWU4mxFVtPl	HLC_53_TS4	HLC_53_TS4_2	2 (19:00-20:00)	19:00:00.000+07:00	22.78	100	no	0.6	7	0	0	n/a	n/a	n/a	uuid:3c391f91-40ca-4666-9cf5-7cb355392171	86351834	3c391f91-40ca-4666-9cf5-7cb355392171	2021-10-02T03:50:51	2021-10-04T16:33:30			v2HkV2aotvP3YkXV6nnog8	39	biteproject	0	0	TRUE	558126
2021-10-04T10:44:13.417+07:00	2021-10-04T10:47:17.231+07:00	biteproject	enketo.ona.io:BjJhvCWU4mxFVtPl	HLC_53_TS4	HLC_53_TS4_3	3 (20:00-21:00)	20:00:00.000+07:00	22.85	100	no	0.5	7	0	0	n/a	n/a	n/a	uuid:47a58036-5704-4a81-9fd2-86ec2ee3b05b	86351846	47a58036-5704-4a81-9fd2-86ec2ee3b05b	2021-10-02T03:51:25	2021-10-04T16:33:30			v2HkV2aotvP3YkXV6nnog8	37	biteproject	0	0	TRUE	558126
2021-10-04T10:47:17.250+07:00	2021-10-04T10:48:46.957+07:00	biteproject	enketo.ona.io:BjJhvCWU4mxFVtPl	HLC_53_TS4	HLC_53_TS4_4	4 (21:00-22:00)	21:00:00.000+07:00	22.78	100	no	0.4	7	0	0	n/a	n/a	n/a	uuid:41deb79e-4d96-4b01-81f2-c3971804f2a9	86351855	41deb79e-4d96-4b01-81f2-c3971804f2a9	2021-10-02T03:52:03	2021-10-04T16:33:30			v2HkV2aotvP3YkXV6nnog8	38	biteproject	0	0	TRUE	558126
2021-10-04T10:48:46.979+07:00	2021-10-04T10:50:11.278+07:00	biteproject	enketo.ona.io:BjJhvCWU4mxFVtPl	HLC_53_TS4	HLC_53_TS4_5	5 (22:00-23:00)	22:00:00.000+07:00	23.45	100	no	0	7	0	0	n/a	n/a	n/a	uuid:42063807-0aea-456e-b50f-2da92afadbe5	86351870	42063807-0aea-456e-b50f-2da92afadbe5	2021-10-02T03:52:45	2021-10-04T16:33:31			v2HkV2aotvP3YkXV6nnog8	37	biteproject	0	0	TRUE	558126
2021-10-04T10:50:11.296+07:00	2021-10-04T10:52:24.460+07:00	biteproject	enketo.ona.io:BjJhvCWU4mxFVtPl	HLC_53_TS4	HLC_53_TS4_6	6 (23:00-00:00)	23:00:00.000+07:00	23.64	100	no	0	7	0	2	n/a	n/a	n/a	uuid:c39313c8-79cb-4834-915c-6ee17c30230c	86351884	c39313c8-79cb-4834-915c-6ee17c30230c	2021-10-02T03:53:25	2021-10-04T16:33:31			v2HkV2aotvP3YkXV6nnog8	33	biteproject	0	0	TRUE	558126
2021-10-05T10:46:43.128+07:00	2021-10-05T10:47:59.638+07:00	biteproject	enketo.ona.io:BjJhvCWU4mxFVtPl	HLC_53_TS4	HLC_53_TS4_7	7 (00:00-01:00)	00:00:00.000+07:00	23.59	100	no	0	8	0	0	n/a	n/a	n/a	uuid:a60516f7-e46a-46b8-80f9-624a0f1b0c21	86351901	a60516f7-e46a-46b8-80f9-624a0f1b0c21	2021-10-02T03:54:03	2021-10-04T16:33:31			v2HkV2aotvP3YkXV6nnog8	79	biteproject	0	0	TRUE	558126
2021-10-05T10:47:59.657+07:00	2021-10-05T10:49:17.278+07:00	biteproject	enketo.ona.io:BjJhvCWU4mxFVtPl	HLC_53_TS4	HLC_53_TS4_8	8 (01:00-02:00)	01:00:00.000+07:00	23.18	100	no	0	8	0	0	n/a	n/a	n/a	uuid:1bc5c127-2171-43bd-ad41-0c650c20c1e8	86351927	1bc5c127-2171-43bd-ad41-0c650c20c1e8	2021-10-02T03:54:40	2021-10-04T16:33:31			v2HkV2aotvP3YkXV6nnog8	987	biteproject	0	0	TRUE	558126
2021-10-05T10:49:17.295+07:00	2021-10-05T10:51:51.658+07:00	biteproject	enketo.ona.io:BjJhvCWU4mxFVtPl	HLC_53_TS4	HLC_53_TS4_9	9 (02:00-03:00)	02:00:00.000+07:00	22.85	100	no	0.6	8	0	0	n/a	n/a	n/a	uuid:a0a8de1b-04a7-467d-a632-bb678ad15663	86351948	a0a8de1b-04a7-467d-a632-bb678ad15663	2021-10-02T03:55:18	2021-10-04T16:33:32			v2HkV2aotvP3YkXV6nnog8	51	biteproject	0	0	TRUE	558126
2021-10-05T10:51:51.677+07:00	2021-10-05T10:52:59.608+07:00	biteproject	enketo.ona.io:BjJhvCWU4mxFVtPl	HLC_53_TS4	HLC_53_TS4_10	10 (03:00-04:00)	03:00:00.000+07:00	22.7	100	no	0.6	8	0	1	n/a	n/a	n/a	uuid:3dcffdfb-a939-407e-94ac-80e02cdadeee	86351963	3dcffdfb-a939-407e-94ac-80e02cdadeee	2021-10-02T03:55:56	2021-10-04T16:33:32			v2HkV2aotvP3YkXV6nnog8	42	biteproject	0	0	TRUE	558126
2021-10-05T10:52:59.627+07:00	2021-10-05T10:55:08.628+07:00	biteproject	enketo.ona.io:BjJhvCWU4mxFVtPl	HLC_53_TS4	HLC_53_TS4_11	11 (04:00-05:00)	04:00:00.000+07:00	22.68	100	no	0	8	0	0	n/a	n/a	n/a	uuid:c48b8fe0-abb2-48af-8f36-fbab025d65ab	86351976	c48b8fe0-abb2-48af-8f36-fbab025d65ab	2021-10-02T03:56:29	2021-10-04T16:33:32			v2HkV2aotvP3YkXV6nnog8	35	biteproject	0	0	TRUE	558126
2021-10-05T10:55:08.647+07:00	2021-10-05T10:56:11.813+07:00	biteproject	enketo.ona.io:BjJhvCWU4mxFVtPl	HLC_53_TS4	HLC_53_TS4_12	12 (05:00-06:00)	05:00:00.000+07:00	22.2	100	no	0	8	0	0	n/a	n/a	n/a	uuid:db287288-91bd-45fb-9002-92543ca7fa3f	86352010	db287288-91bd-45fb-9002-92543ca7fa3f	2021-10-02T03:57:48	2021-10-04T16:33:32			v2HkV2aotvP3YkXV6nnog8	46	biteproject	0	0	TRUE	558126
2021-10-05T10:56:11.830+07:00	2021-10-05T10:57:55.295+07:00	biteproject	enketo.ona.io:BjJhvCWU4mxFVtPl	HLC_54_TS5	HLC_54_TS5_1	1 (18:00-19:00)	18:00:00.000+07:00	23.69	99.5	no	0	9	0	0	HLC54TS5-11_13_59.JPG	n/a	n/a	uuid:6b6ce392-da84-47c9-b11f-685e0b980a0e	86352495	6b6ce392-da84-47c9-b11f-685e0b980a0e	2021-10-02T04:14:17	2021-10-04T16:33:33			v2HkV2aotvP3YkXV6nnog8	37	biteproject	1	1	TRUE	558126
2021-10-06T11:01:00.107+07:00	2021-10-08T17:35:09.317+02:00	biteproject	enketo.ona.io:BjJhvCWU4mxFVtPl	HLC_54_TS5	HLC_54_TS5_2	2 (19:00-20:00)	19:00:00.000+07:00	23.21	100	no	0	9	0	0	n/a	n/a	n/a	uuid:69793aef-8dda-4088-82b6-5a2fa929de22	86352518	69793aef-8dda-4088-82b6-5a2fa929de22	2021-10-02T04:15:05	2021-10-04T16:33:33			v2HkV2aotvP3YkXV6nnog8	35	biteproject	0	0	TRUE	558126
2021-10-06T11:02:13.067+07:00	2021-10-08T17:35:39.738+02:00	biteproject	enketo.ona.io:BjJhvCWU4mxFVtPl	HLC_54_TS5	HLC_54_TS5_3	3 (20:00-21:00)	20:00:00.000+07:00	23.09	100	no	0.3	9	0	0	n/a	n/a	n/a	uuid:ffc7afbe-3356-41e2-8089-34275fe7e24c	86352534	ffc7afbe-3356-41e2-8089-34275fe7e24c	2021-10-02T04:15:47	2021-10-04T16:33:33			v2HkV2aotvP3YkXV6nnog8	38	biteproject	0	0	TRUE	558126
2021-10-06T11:03:34.779+07:00	2021-10-08T17:36:10.441+02:00	biteproject	enketo.ona.io:BjJhvCWU4mxFVtPl	HLC_54_TS5	HLC_54_TS5_4	4 (21:00-22:00)	21:00:00.000+07:00	22.82	100	no	0.4	9	0	0	n/a	n/a	n/a	uuid:5f978038-8d2e-4aaf-89c5-b0a57598853d	86352544	5f978038-8d2e-4aaf-89c5-b0a57598853d	2021-10-02T04:16:23	2021-10-04T16:33:33			v2HkV2aotvP3YkXV6nnog8	38	biteproject	0	0	TRUE	558126
2021-10-06T11:04:29.019+07:00	2021-10-08T17:36:39.466+02:00	biteproject	enketo.ona.io:BjJhvCWU4mxFVtPl	HLC_54_TS5	HLC_54_TS5_5	5 (22:00-23:00)	22:00:00.000+07:00	23.11	100	no	0	9	0	0	n/a	n/a	n/a	uuid:444b4303-fd7f-456a-adab-339c7821eb8e	86352571	444b4303-fd7f-456a-adab-339c7821eb8e	2021-10-02T04:17:09	2021-10-04T16:33:34			v2HkV2aotvP3YkXV6nnog8	34	biteproject	0	0	TRUE	558126
2021-10-06T11:05:36.035+07:00	2021-11-03T09:28:39.643+07:00	biteproject	enketo.ona.io:BjJhvCWU4mxFVtPl	HLC_54_TS5	HLC_54_TS5_6	6 (23:00-00:00)	23:00:00.000+07:00	23.33	100	no	0.6	9	0	0	n/a	n/a	n/a	uuid:ca78ff5c-fc67-4231-9d0a-1dc6ea051e82	86352583	ca78ff5c-fc67-4231-9d0a-1dc6ea051e82	2021-10-02T04:17:45	2021-10-04T16:33:34			v2HkV2aotvP3YkXV6nnog8	32	biteproject	0	0	TRUE	558126
2021-10-06T11:06:36.679+07:00	2021-10-06T11:07:50.444+07:00	biteproject	enketo.ona.io:BjJhvCWU4mxFVtPl	HLC_54_TS5	HLC_54_TS5_7	7 (00:00-01:00)	00:00:00.000+07:00	23.47	100	no	0	10	0	0	n/a	n/a	n/a	uuid:7b02f5a9-538d-4f64-af2c-188d577643ca	86352596	7b02f5a9-538d-4f64-af2c-188d577643ca	2021-10-02T04:18:20	2021-10-04T16:33:34			v2HkV2aotvP3YkXV6nnog8	34	biteproject	0	0	TRUE	558126
2021-10-06T11:07:50.463+07:00	2021-10-06T11:08:53.661+07:00	biteproject	enketo.ona.io:BjJhvCWU4mxFVtPl	HLC_54_TS5	HLC_54_TS5_8	8 (01:00-02:00)	01:00:00.000+07:00	24.44	100	no	0.5	10	0	0	n/a	n/a	n/a	uuid:bd4828e3-d283-4665-849a-314214fdbbb3	86352611	bd4828e3-d283-4665-849a-314214fdbbb3	2021-10-02T04:18:59	2021-10-04T16:33:34			v2HkV2aotvP3YkXV6nnog8	233	biteproject	0	0	TRUE	558126
2021-10-07T08:16:10.226+07:00	2021-10-07T09:14:55.001+07:00	biteproject	enketo.ona.io:BjJhvCWU4mxFVtPl	HLC_54_TS5	HLC_54_TS5_9	9 (02:00-03:00)	02:00:00.000+07:00	23.3	100	no	0	10	0	0	n/a	n/a	n/a	uuid:988eb46a-246c-42ab-b977-8bf4d7da97ae	86352625	988eb46a-246c-42ab-b977-8bf4d7da97ae	2021-10-02T04:19:37	2021-10-04T16:33:34			v2HkV2aotvP3YkXV6nnog8	40	biteproject	0	0	TRUE	558126
2021-10-07T08:17:01.987+07:00	2021-10-07T09:15:18.620+07:00	biteproject	enketo.ona.io:BjJhvCWU4mxFVtPl	HLC_54_TS5	HLC_54_TS5_10	10 (03:00-04:00)	03:00:00.000+07:00	23.18	100	no	0	10	0	0	n/a	n/a	n/a	uuid:80db1ec6-f14d-4f35-b966-44a659ecb77b	86352639	80db1ec6-f14d-4f35-b966-44a659ecb77b	2021-10-02T04:20:11	2021-10-04T16:33:35			v2HkV2aotvP3YkXV6nnog8	39	biteproject	0	0	TRUE	558126
2021-10-07T08:18:21.089+07:00	2021-10-07T09:15:55.073+07:00	biteproject	enketo.ona.io:BjJhvCWU4mxFVtPl	HLC_54_TS5	HLC_54_TS5_11	11 (04:00-05:00)	04:00:00.000+07:00	22.78	100	no	0	10	0	0	n/a	n/a	n/a	uuid:3a802a4a-33f2-47b0-b430-f4ce5d5cbf7f	86352655	3a802a4a-33f2-47b0-b430-f4ce5d5cbf7f	2021-10-02T04:20:43	2021-10-04T16:33:35			v2HkV2aotvP3YkXV6nnog8	36	biteproject	0	0	TRUE	558126
2021-10-07T08:19:22.372+07:00	2021-10-07T09:16:16.023+07:00	biteproject	enketo.ona.io:BjJhvCWU4mxFVtPl	HLC_54_TS5	HLC_54_TS5_12	12 (05:00-06:00)	05:00:00.000+07:00	22.51	100	no	0	10	0	0	n/a	n/a	n/a	uuid:8ee05fcd-f203-4083-9b0e-1f90d7896679	86352670	8ee05fcd-f203-4083-9b0e-1f90d7896679	2021-10-02T04:21:17	2021-10-04T16:33:35			v2HkV2aotvP3YkXV6nnog8	39	biteproject	0	0	TRUE	558126
2021-10-07T08:20:29.887+07:00	2021-10-07T09:16:46.611+07:00	biteproject	enketo.ona.io:BjJhvCWU4mxFVtPl	HLC_55_TS6	HLC_55_TS6_1	1 (18:00-19:00)	18:00:00.000+07:00	23.16	100	no	0.5	11	0	0	HLC55TS6-11_24_54.JPG	n/a	n/a	uuid:c5570388-00ed-43a0-a20c-8632b45ab8aa	86352755	c5570388-00ed-43a0-a20c-8632b45ab8aa	2021-10-02T04:25:11	2021-10-04T16:33:35			v2HkV2aotvP3YkXV6nnog8	138	biteproject	1	1	TRUE	558126
2021-10-07T08:21:25.124+07:00	2021-10-07T09:17:08.303+07:00	biteproject	enketo.ona.io:BjJhvCWU4mxFVtPl	HLC_55_TS6	HLC_55_TS6_2	2 (19:00-20:00)	19:00:00.000+07:00	22.87	100	no	0	11	0	0	n/a	n/a	n/a	uuid:ece6b8b1-05d0-43c8-a414-b805813eabb0	86352769	ece6b8b1-05d0-43c8-a414-b805813eabb0	2021-10-02T04:25:50	2021-10-04T16:33:35			v2HkV2aotvP3YkXV6nnog8	43	biteproject	0	0	TRUE	558126
2021-10-07T08:22:17.085+07:00	2021-10-07T09:17:32.787+07:00	biteproject	enketo.ona.io:BjJhvCWU4mxFVtPl	HLC_55_TS6	HLC_55_TS6_3	3 (20:00-21:00)	20:00:00.000+07:00	22.85	100	no	0.3	11	0	0	n/a	n/a	n/a	uuid:78688b8a-493a-4233-9127-38c7cf51a153	86352812	78688b8a-493a-4233-9127-38c7cf51a153	2021-10-02T04:26:29	2021-10-04T16:33:36			v2HkV2aotvP3YkXV6nnog8	50	biteproject	0	0	TRUE	558126
2021-10-08T11:30:14.498+07:00	2021-10-08T11:37:16.580+07:00	biteproject	enketo.ona.io:BjJhvCWU4mxFVtPl	HLC_55_TS6	HLC_55_TS6_4	4 (21:00-22:00)	21:00:00.000+07:00	22.92	100	no	0.3	11	0	0	n/a	n/a	n/a	uuid:9cd24ca7-443a-482b-8249-fd6d890d98b7	86352829	9cd24ca7-443a-482b-8249-fd6d890d98b7	2021-10-02T04:27:05	2021-10-04T16:33:36			v2HkV2aotvP3YkXV6nnog8	150	biteproject	0	0	TRUE	558126
2021-10-08T11:37:16.598+07:00	2021-10-08T11:38:16.827+07:00	biteproject	enketo.ona.io:BjJhvCWU4mxFVtPl	HLC_55_TS6	HLC_55_TS6_5	5 (22:00-23:00)	22:00:00.000+07:00	23.3	100	no	0.3	11	0	0	n/a	n/a	n/a	uuid:defbcfdb-d670-4f8d-99b7-731ffec87e68	86352845	defbcfdb-d670-4f8d-99b7-731ffec87e68	2021-10-02T04:27:44	2021-10-04T16:33:36			v2HkV2aotvP3YkXV6nnog8	35	biteproject	0	0	TRUE	558126
2021-10-08T11:38:16.843+07:00	2021-10-08T11:39:14.946+07:00	biteproject	enketo.ona.io:BjJhvCWU4mxFVtPl	HLC_55_TS6	HLC_55_TS6_6	6 (23:00-00:00)	23:00:00.000+07:00	24.17	100	no	0.4	11	0	0	n/a	n/a	n/a	uuid:8af6ec2f-527c-4710-971e-f29ed6742bd9	86352919	8af6ec2f-527c-4710-971e-f29ed6742bd9	2021-10-02T04:30:03	2021-10-04T16:33:36			v2HkV2aotvP3YkXV6nnog8	39	biteproject	0	0	TRUE	558126
2021-10-08T11:39:14.965+07:00	2021-10-08T11:40:14.829+07:00	biteproject	enketo.ona.io:BjJhvCWU4mxFVtPl	HLC_55_TS6	HLC_55_TS6_7	7 (00:00-01:00)	00:00:00.000+07:00	23.35	100	no	0	12	0	0	n/a	n/a	n/a	uuid:d2886c5a-144a-4c53-9d08-ef0e202e4551	86352947	d2886c5a-144a-4c53-9d08-ef0e202e4551	2021-10-02T04:30:44	2021-10-04T16:33:37			v2HkV2aotvP3YkXV6nnog8	37	biteproject	0	0	TRUE	558126
2021-10-08T11:40:14.848+07:00	2021-10-08T11:41:12.375+07:00	biteproject	enketo.ona.io:BjJhvCWU4mxFVtPl	HLC_55_TS6	HLC_55_TS6_8	8 (01:00-02:00)	01:00:00.000+07:00	23.16	100	no	0	12	0	0	n/a	n/a	n/a	uuid:cc6c878f-8ffd-40bf-822e-c5efd21aa0ed	86352981	cc6c878f-8ffd-40bf-822e-c5efd21aa0ed	2021-10-02T04:31:35	2021-10-04T16:33:37			v2HkV2aotvP3YkXV6nnog8	617	biteproject	0	0	TRUE	558126
2021-10-08T11:41:12.390+07:00	2021-10-08T11:42:06.710+07:00	biteproject	enketo.ona.io:BjJhvCWU4mxFVtPl	HLC_55_TS6	HLC_55_TS6_9	9 (02:00-03:00)	02:00:00.000+07:00	22.85	100	no	0.6	12	0	0	n/a	n/a	n/a	uuid:fcb1ee32-e845-4925-97aa-1eb30033aebe	86353052	fcb1ee32-e845-4925-97aa-1eb30033aebe	2021-10-02T04:34:06	2021-10-04T16:33:37			v2HkV2aotvP3YkXV6nnog8	41	biteproject	0	0	TRUE	558126
2021-10-08T11:42:06.729+07:00	2021-10-08T11:43:20.375+07:00	biteproject	enketo.ona.io:BjJhvCWU4mxFVtPl	HLC_55_TS6	HLC_55_TS6_10	10 (03:00-04:00)	03:00:00.000+07:00	22.8	100	no	0.3	12	0	0	n/a	n/a	n/a	uuid:d5167bda-0813-4a8b-a32f-2b8249fd8965	86353063	d5167bda-0813-4a8b-a32f-2b8249fd8965	2021-10-02T04:34:40	2021-10-04T16:33:37			v2HkV2aotvP3YkXV6nnog8	39	biteproject	0	0	TRUE	558126
2021-10-10T10:18:54.062+07:00	2021-10-10T10:20:02.924+07:00	biteproject	enketo.ona.io:BjJhvCWU4mxFVtPl	HLC_55_TS6	HLC_55_TS6_11	11 (04:00-05:00)	04:00:00.000+07:00	22.66	100	no	0	12	0	0	n/a	n/a	n/a	uuid:d0d1a207-eab3-4e87-92cc-5d2c2382f440	86353097	d0d1a207-eab3-4e87-92cc-5d2c2382f440	2021-10-02T04:35:18	2021-10-04T16:33:38			v2HkV2aotvP3YkXV6nnog8	33	biteproject	0	0	TRUE	558126
2021-10-10T10:20:02.944+07:00	2021-10-10T10:21:22.936+07:00	biteproject	enketo.ona.io:BjJhvCWU4mxFVtPl	HLC_55_TS6	HLC_55_TS6_12	12 (05:00-06:00)	05:00:00.000+07:00	22.32	100	no	0	12	0	0	n/a	n/a	n/a	uuid:f17d6efd-d9cc-455c-9de6-5903912f0496	86353117	f17d6efd-d9cc-455c-9de6-5903912f0496	2021-10-02T04:35:55	2021-10-04T16:33:38			v2HkV2aotvP3YkXV6nnog8	36	biteproject	0	0	TRUE	558126
2021-10-10T10:21:22.949+07:00	2021-10-10T10:22:26.809+07:00	biteproject	enketo.ona.io:BjJhvCWU4mxFVtPl	HLC_56_TS7	HLC_56_TS7_1	1 (18:00-19:00)	18:00:00.000+07:00	22.99	100	no	0	13	0	0	HLC56TS7-11_45_58.JPG	n/a	n/a	uuid:926cbbfe-dfa1-4459-9b53-ef5697a20084	86353175	926cbbfe-dfa1-4459-9b53-ef5697a20084	2021-10-02T04:37:48	2021-10-04T16:33:38			v2HkV2aotvP3YkXV6nnog8	37	biteproject	1	1	TRUE	558126
2021-10-10T10:22:26.833+07:00	2021-10-10T10:23:30.862+07:00	biteproject	enketo.ona.io:BjJhvCWU4mxFVtPl	HLC_56_TS7	HLC_56_TS7_2	2 (19:00-20:00)	19:00:00.000+07:00	22.7	100	no	0	13	0	0	n/a	n/a	n/a	uuid:6348fe9b-daba-4133-b8b2-ecfafbcc3a1a	86353192	6348fe9b-daba-4133-b8b2-ecfafbcc3a1a	2021-10-02T04:38:28	2021-10-04T16:33:38			v2HkV2aotvP3YkXV6nnog8	35	biteproject	0	0	TRUE	558126
2021-10-10T10:23:30.881+07:00	2021-10-10T10:24:32.690+07:00	biteproject	enketo.ona.io:BjJhvCWU4mxFVtPl	HLC_56_TS7	HLC_56_TS7_3	3 (20:00-21:00)	20:00:00.000+07:00	22.85	100	no	0.4	13	0	0	n/a	n/a	n/a	uuid:951371c9-08de-416a-acb6-2ee418ec4a05	86353207	951371c9-08de-416a-acb6-2ee418ec4a05	2021-10-02T04:39:06	2021-10-04T16:33:38			v2HkV2aotvP3YkXV6nnog8	34	biteproject	0	0	TRUE	558126
2021-10-10T10:24:32.713+07:00	2021-10-10T10:25:31.753+07:00	biteproject	enketo.ona.io:BjJhvCWU4mxFVtPl	HLC_56_TS7	HLC_56_TS7_4	4 (21:00-22:00)	21:00:00.000+07:00	22.68	100	no	0.4	13	0	0	n/a	n/a	n/a	uuid:eb60574e-da50-4172-857b-d1ecd2db82be	86353223	eb60574e-da50-4172-857b-d1ecd2db82be	2021-10-02T04:39:40	2021-10-04T16:33:39			v2HkV2aotvP3YkXV6nnog8	36	biteproject	0	0	TRUE	558126
2021-10-10T10:25:31.773+07:00	2021-10-10T10:26:38.042+07:00	biteproject	enketo.ona.io:BjJhvCWU4mxFVtPl	HLC_56_TS7	HLC_56_TS7_5	5 (22:00-23:00)	22:00:00.000+07:00	22.92	100	no	0	13	0	0	n/a	n/a	n/a	uuid:851e1590-9de3-4eed-b793-2fb089834536	86353261	851e1590-9de3-4eed-b793-2fb089834536	2021-10-02T04:40:15	2021-10-04T16:33:39			v2HkV2aotvP3YkXV6nnog8	38	biteproject	0	0	TRUE	558126
2021-10-11T10:48:41.061+07:00	2021-10-11T10:49:41.073+07:00	biteproject	enketo.ona.io:BjJhvCWU4mxFVtPl	HLC_56_TS7	HLC_56_TS7_6	6 (23:00-00:00)	23:00:00.000+07:00	23.28	100	no	0	13	0	0	n/a	n/a	n/a	uuid:3ff23a8d-2bea-4333-9256-4bccc60c6b54	86353287	3ff23a8d-2bea-4333-9256-4bccc60c6b54	2021-10-02T04:40:53	2021-10-04T16:33:39			v2HkV2aotvP3YkXV6nnog8	36	biteproject	0	0	TRUE	558126
2021-10-11T10:49:41.089+07:00	2021-10-11T10:50:38.960+07:00	biteproject	enketo.ona.io:BjJhvCWU4mxFVtPl	HLC_56_TS7	HLC_56_TS7_7	7 (00:00-01:00)	00:00:00.000+07:00	23.28	100	no	0	14	0	0	n/a	n/a	n/a	uuid:a762e5f7-c201-460e-8be7-e06521641dea	86353310	a762e5f7-c201-460e-8be7-e06521641dea	2021-10-02T04:41:27	2021-10-04T16:33:39			v2HkV2aotvP3YkXV6nnog8	36	biteproject	0	0	TRUE	558126
2021-10-11T10:50:38.980+07:00	2021-10-11T10:51:42.159+07:00	biteproject	enketo.ona.io:BjJhvCWU4mxFVtPl	HLC_56_TS7	HLC_56_TS7_8	8 (01:00-02:00)	01:00:00.000+07:00	23.26	100	no	0	14	0	0	n/a	n/a	n/a	uuid:683dcb6f-6202-4c6a-aeb9-5c77ead73ef2	86353330	683dcb6f-6202-4c6a-aeb9-5c77ead73ef2	2021-10-02T04:42:01	2021-10-04T16:33:40			v2HkV2aotvP3YkXV6nnog8	469	biteproject	0	0	TRUE	558126
2021-10-11T10:51:42.178+07:00	2021-10-11T10:52:39.428+07:00	biteproject	enketo.ona.io:BjJhvCWU4mxFVtPl	HLC_56_TS7	HLC_56_TS7_9	9 (02:00-03:00)	02:00:00.000+07:00	22.85	100	no	0.3	14	0	0	n/a	n/a	n/a	uuid:52041ff2-6c6d-432d-a056-ba5a47b0af45	86353351	52041ff2-6c6d-432d-a056-ba5a47b0af45	2021-10-02T04:42:38	2021-10-04T16:33:40			v2HkV2aotvP3YkXV6nnog8	556	biteproject	0	0	TRUE	558126
2021-10-11T10:52:39.446+07:00	2021-10-11T10:53:36.743+07:00	biteproject	enketo.ona.io:BjJhvCWU4mxFVtPl	HLC_56_TS7	HLC_56_TS7_10	10 (03:00-04:00)	03:00:00.000+07:00	22.63	100	no	0	14	0	0	n/a	n/a	n/a	uuid:12eea4ea-291e-43ec-b4d4-b375a506dc90	86353375	12eea4ea-291e-43ec-b4d4-b375a506dc90	2021-10-02T04:43:15	2021-10-04T16:33:40			v2HkV2aotvP3YkXV6nnog8	36	biteproject	0	0	TRUE	558126
2021-10-11T10:53:36.764+07:00	2021-10-11T10:54:46.184+07:00	biteproject	enketo.ona.io:BjJhvCWU4mxFVtPl	HLC_56_TS7	HLC_56_TS7_11	11 (04:00-05:00)	04:00:00.000+07:00	22.49	100	no	0	14	0	0	n/a	n/a	n/a	uuid:e4424b24-a06c-4240-8889-9e5b5c9f0ca4	86353400	e4424b24-a06c-4240-8889-9e5b5c9f0ca4	2021-10-02T04:43:51	2021-10-04T16:33:40			v2HkV2aotvP3YkXV6nnog8	40	biteproject	0	0	TRUE	558126
2021-10-11T10:54:46.205+07:00	2021-10-11T10:55:41.459+07:00	biteproject	enketo.ona.io:BjJhvCWU4mxFVtPl	HLC_56_TS7	HLC_56_TS7_12	12 (05:00-06:00)	05:00:00.000+07:00	22.25	100	no	0	14	0	0	n/a	n/a	n/a	uuid:1ed6caba-b8db-4c42-bc7e-651d2e24a1b4	86353426	1ed6caba-b8db-4c42-bc7e-651d2e24a1b4	2021-10-02T04:44:28	2021-10-04T16:33:40			v2HkV2aotvP3YkXV6nnog8	42	biteproject	0	0	TRUE	558126
2021-10-12T10:43:20.231+07:00	2021-10-12T10:45:27.865+07:00	biteproject	enketo.ona.io:BjJhvCWU4mxFVtPl	HLC_57_TS1	HLC_57_TS1_1	1 (18:00-19:00)	18:00:00.000+07:00	24.24	98.8	yes	0	3	0	0	HLC57TS1-10_57_19.JPG	n/a	n/a	uuid:6cd8226c-3221-4e01-a7c1-dfb35e88d3fd	86411530	6cd8226c-3221-4e01-a7c1-dfb35e88d3fd	2021-10-03T03:57:35	2021-10-04T16:33:41			v2HkV2aotvP3YkXV6nnog8	38	biteproject	1	1	TRUE	558126
2021-10-12T10:45:27.884+07:00	2021-10-12T10:46:17.551+07:00	biteproject	enketo.ona.io:BjJhvCWU4mxFVtPl	HLC_57_TS1	HLC_57_TS1_2	2 (19:00-20:00)	19:00:00.000+07:00	23.4	99.9	yes	0	3	0	5	n/a	n/a	n/a	uuid:2fc5835f-e1c4-4c7c-8840-99e071406260	86411571	2fc5835f-e1c4-4c7c-8840-99e071406260	2021-10-03T03:58:14	2021-10-04T16:33:41			v2HkV2aotvP3YkXV6nnog8	38	biteproject	0	0	TRUE	558126
2021-10-12T10:46:17.569+07:00	2021-10-12T10:47:05.903+07:00	biteproject	enketo.ona.io:BjJhvCWU4mxFVtPl	HLC_57_TS1	HLC_57_TS1_3	3 (20:00-21:00)	20:00:00.000+07:00	23.18	100	yes	0	3	2	0	n/a	n/a	n/a	uuid:dd47003c-917c-46d8-995d-9cdae4fcd14a	86411588	dd47003c-917c-46d8-995d-9cdae4fcd14a	2021-10-03T03:58:49	2021-10-04T16:33:41			v2HkV2aotvP3YkXV6nnog8	44	biteproject	0	0	TRUE	558126
2021-10-12T10:47:05.921+07:00	2021-10-12T10:48:10.159+07:00	biteproject	enketo.ona.io:BjJhvCWU4mxFVtPl	HLC_57_TS1	HLC_57_TS1_4	4 (21:00-22:00)	21:00:00.000+07:00	23.45	100	yes	0	3	0	0	n/a	n/a	n/a	uuid:4009ec9b-ae67-4cec-879a-4067336cf71d	86411613	4009ec9b-ae67-4cec-879a-4067336cf71d	2021-10-03T03:59:23	2021-10-04T16:33:41			v2HkV2aotvP3YkXV6nnog8	36	biteproject	0	0	TRUE	558126
2021-10-12T10:48:10.176+07:00	2021-10-12T10:49:13.728+07:00	biteproject	enketo.ona.io:BjJhvCWU4mxFVtPl	HLC_57_TS1	HLC_57_TS1_5	5 (22:00-23:00)	22:00:00.000+07:00	23.06	100	yes	0.4	3	0	0	n/a	n/a	n/a	uuid:573ee3be-f2cb-4dc7-a2aa-3e58beab9ac9	86411631	573ee3be-f2cb-4dc7-a2aa-3e58beab9ac9	2021-10-03T04:00:12	2021-10-04T16:33:42			v2HkV2aotvP3YkXV6nnog8	37	biteproject	0	0	TRUE	558126
2021-10-12T10:49:13.746+07:00	2021-10-12T10:50:27.165+07:00	biteproject	enketo.ona.io:BjJhvCWU4mxFVtPl	HLC_57_TS1	HLC_57_TS1_6	6 (23:00-00:00)	23:00:00.000+07:00	23.21	100	yes	0	3	2	0	n/a	n/a	n/a	uuid:653ee64a-493d-42f5-9fde-f5f562b460bf	86411642	653ee64a-493d-42f5-9fde-f5f562b460bf	2021-10-03T04:00:50	2021-10-04T16:33:42			v2HkV2aotvP3YkXV6nnog8	33	biteproject	0	0	TRUE	558126
2021-10-12T10:50:27.185+07:00	2021-10-12T10:51:37.891+07:00	biteproject	enketo.ona.io:BjJhvCWU4mxFVtPl	HLC_57_TS1	HLC_57_TS1_7	7 (00:00-01:00)	00:00:00.000+07:00	23.11	100	no	0	4	0	0	n/a	n/a	n/a	uuid:d03490bb-dac6-47e2-800d-514485ae44b8	86411659	d03490bb-dac6-47e2-800d-514485ae44b8	2021-10-03T04:01:27	2021-10-04T16:33:42			v2HkV2aotvP3YkXV6nnog8	38	biteproject	0	0	TRUE	558126
2021-10-13T11:09:05.383+07:00	2021-10-13T11:09:54.842+07:00	biteproject	enketo.ona.io:BjJhvCWU4mxFVtPl	HLC_57_TS1	HLC_57_TS1_8	8 (01:00-02:00)	01:00:00.000+07:00	22.8	100	no	0	4	1	0	n/a	n/a	n/a	uuid:fd31e2f3-8f7d-491a-933c-0fed306aefd7	86411685	fd31e2f3-8f7d-491a-933c-0fed306aefd7	2021-10-03T04:02:11	2021-10-04T16:33:42			v2HkV2aotvP3YkXV6nnog8	285	biteproject	0	0	TRUE	558126
2021-10-13T11:09:54.863+07:00	2021-10-13T11:10:47.181+07:00	biteproject	enketo.ona.io:BjJhvCWU4mxFVtPl	HLC_57_TS1	HLC_57_TS1_9	9 (02:00-03:00)	02:00:00.000+07:00	22.49	100	no	0	4	0	0	n/a	n/a	n/a	uuid:d5f08c62-f26f-4740-9f07-9c90c2d33782	86411698	d5f08c62-f26f-4740-9f07-9c90c2d33782	2021-10-03T04:02:48	2021-10-04T16:33:42			v2HkV2aotvP3YkXV6nnog8	43	biteproject	0	0	TRUE	558126
2021-10-13T11:10:47.200+07:00	2021-10-13T11:11:48.230+07:00	biteproject	enketo.ona.io:BjJhvCWU4mxFVtPl	HLC_57_TS1	HLC_57_TS1_10	10 (03:00-04:00)	03:00:00.000+07:00	22.42	100	no	0	4	0	0	n/a	n/a	n/a	uuid:e44d70fa-8418-4fcd-b881-5e770020344b	86411717	e44d70fa-8418-4fcd-b881-5e770020344b	2021-10-03T04:03:24	2021-10-04T16:33:43			v2HkV2aotvP3YkXV6nnog8	36	biteproject	0	0	TRUE	558126
2021-10-13T11:11:48.240+07:00	2021-10-13T11:12:41.232+07:00	biteproject	enketo.ona.io:BjJhvCWU4mxFVtPl	HLC_57_TS1	HLC_57_TS1_11	11 (04:00-05:00)	04:00:00.000+07:00	21.96	100	no	0	4	0	0	n/a	n/a	n/a	uuid:4f915794-0407-43de-8e73-8577c2cde3ab	86411733	4f915794-0407-43de-8e73-8577c2cde3ab	2021-10-03T04:03:58	2021-10-04T16:33:43			v2HkV2aotvP3YkXV6nnog8	42	biteproject	0	0	TRUE	558126
2021-10-13T11:12:41.252+07:00	2021-10-13T11:13:37.091+07:00	biteproject	enketo.ona.io:BjJhvCWU4mxFVtPl	HLC_57_TS1	HLC_57_TS1_12	12 (05:00-06:00)	05:00:00.000+07:00	21.82	100	no	0	4	0	0	n/a	n/a	n/a	uuid:717cbfdc-8594-418d-91f4-d4d0876aa8d8	86411757	717cbfdc-8594-418d-91f4-d4d0876aa8d8	2021-10-03T04:04:36	2021-10-04T16:33:43			v2HkV2aotvP3YkXV6nnog8	37	biteproject	0	0	TRUE	558126
2021-10-13T11:13:37.109+07:00	2021-10-13T11:14:33.226+07:00	biteproject	enketo.ona.io:BjJhvCWU4mxFVtPl	HLC_58_TS2	HLC_58_TS2_1	1 (18:00-19:00)	18:00:00.000+07:00	23.81	100	yes	0	5	0	2	HLC58TS2-11_9_7.JPG	n/a	n/a	uuid:cfe00cf8-22a5-49b0-a23a-755bf23358d3	86411885	cfe00cf8-22a5-49b0-a23a-755bf23358d3	2021-10-03T04:09:22	2021-10-04T16:33:43			v2HkV2aotvP3YkXV6nnog8	38	biteproject	1	1	TRUE	558126
2021-10-13T11:14:33.246+07:00	2021-10-13T11:15:20.277+07:00	biteproject	enketo.ona.io:BjJhvCWU4mxFVtPl	HLC_58_TS2	HLC_58_TS2_2	2 (19:00-20:00)	19:00:00.000+07:00	23.11	100	yes	0.3	5	0	0	n/a	n/a	n/a	uuid:25f60898-a10d-4501-b16b-f73137010120	86411901	25f60898-a10d-4501-b16b-f73137010120	2021-10-03T04:10:04	2021-10-04T16:33:44			v2HkV2aotvP3YkXV6nnog8	68	biteproject	0	0	TRUE	558126
2021-10-14T09:54:35.499+07:00	2021-10-14T09:55:51.472+07:00	biteproject	enketo.ona.io:BjJhvCWU4mxFVtPl	HLC_58_TS2	HLC_58_TS2_3	3 (20:00-21:00)	20:00:00.000+07:00	23.02	100	yes	0	5	0	0	n/a	n/a	n/a	uuid:114875d2-2294-46ca-9a1d-b72bada37a0d	86411916	114875d2-2294-46ca-9a1d-b72bada37a0d	2021-10-03T04:10:40	2021-10-04T16:33:44			v2HkV2aotvP3YkXV6nnog8	53	biteproject	0	0	TRUE	558126
2021-10-14T09:55:51.490+07:00	2021-10-14T09:56:52.519+07:00	biteproject	enketo.ona.io:BjJhvCWU4mxFVtPl	HLC_58_TS2	HLC_58_TS2_4	4 (21:00-22:00)	21:00:00.000+07:00	23.06	100	yes	0	5	0	0	n/a	n/a	n/a	uuid:c1df8df4-afd2-4c49-b353-57251964bfc9	86411931	c1df8df4-afd2-4c49-b353-57251964bfc9	2021-10-03T04:11:21	2021-10-04T16:33:44			v2HkV2aotvP3YkXV6nnog8	37	biteproject	0	0	TRUE	558126
2021-10-14T09:56:52.539+07:00	2021-10-14T09:57:49.342+07:00	biteproject	enketo.ona.io:BjJhvCWU4mxFVtPl	HLC_58_TS2	HLC_58_TS2_5	5 (22:00-23:00)	22:00:00.000+07:00	22.87	100	yes	0	5	0	0	n/a	n/a	n/a	uuid:968669ee-676a-4f29-8082-606e9c70171a	86411947	968669ee-676a-4f29-8082-606e9c70171a	2021-10-03T04:11:59	2021-10-04T16:33:44			v2HkV2aotvP3YkXV6nnog8	39	biteproject	0	0	TRUE	558126
2021-10-14T09:57:49.378+07:00	2021-10-14T09:58:56.435+07:00	biteproject	enketo.ona.io:BjJhvCWU4mxFVtPl	HLC_58_TS2	HLC_58_TS2_6	6 (23:00-00:00)	23:00:00.000+07:00	22.75	100	yes	0	5	0	0	n/a	n/a	n/a	uuid:0e36fff0-fca8-491b-a52c-2ecdc787e540	86411953	0e36fff0-fca8-491b-a52c-2ecdc787e540	2021-10-03T04:12:36	2021-10-04T16:33:45			v2HkV2aotvP3YkXV6nnog8	38	biteproject	0	0	TRUE	558126
2021-10-14T09:58:56.453+07:00	2021-10-14T09:59:55.908+07:00	biteproject	enketo.ona.io:BjJhvCWU4mxFVtPl	HLC_58_TS2	HLC_58_TS2_7	7 (00:00-01:00)	00:00:00.000+07:00	24.5	96.9	no	0	6	0	1	n/a	n/a	n/a	uuid:6d33f0d4-70f0-404e-a6fa-508b1724809e	86411982	6d33f0d4-70f0-404e-a6fa-508b1724809e	2021-10-03T04:13:46	2021-10-04T16:33:45			v2HkV2aotvP3YkXV6nnog8	43	biteproject	0	0	TRUE	558126
2021-10-14T09:59:55.927+07:00	2021-10-14T10:00:58.401+07:00	biteproject	enketo.ona.io:BjJhvCWU4mxFVtPl	HLC_58_TS2	HLC_58_TS2_8	8 (01:00-02:00)	01:00:00.000+07:00	22.7	100	no	0	6	0	0	n/a	n/a	n/a	uuid:0e312892-79bb-43e3-beb7-8d9f516abcaf	86412001	0e312892-79bb-43e3-beb7-8d9f516abcaf	2021-10-03T04:14:38	2021-10-04T16:33:45			v2HkV2aotvP3YkXV6nnog8	417	biteproject	0	0	TRUE	558126
2021-10-14T10:00:58.420+07:00	2021-10-14T10:01:54.531+07:00	biteproject	enketo.ona.io:BjJhvCWU4mxFVtPl	HLC_58_TS2	HLC_58_TS2_9	9 (02:00-03:00)	02:00:00.000+07:00	22.3	100	no	0	6	0	0	n/a	n/a	n/a	uuid:fca4d96b-6741-44f2-b4ea-63638f59ebb3	86412015	fca4d96b-6741-44f2-b4ea-63638f59ebb3	2021-10-03T04:15:14	2021-10-04T16:33:45			v2HkV2aotvP3YkXV6nnog8	41	biteproject	0	0	TRUE	558126
2021-10-15T11:02:14.633+07:00	2021-10-15T11:03:19.710+07:00	biteproject	enketo.ona.io:BjJhvCWU4mxFVtPl	HLC_58_TS2	HLC_58_TS2_10	10 (03:00-04:00)	03:00:00.000+07:00	21.09	100	no	0	6	0	0	n/a	n/a	n/a	uuid:deb0f09f-90d3-41c4-804a-080d10e4277f	86412035	deb0f09f-90d3-41c4-804a-080d10e4277f	2021-10-03T04:15:54	2021-10-04T16:33:45			v2HkV2aotvP3YkXV6nnog8	38	biteproject	0	0	TRUE	558126
2021-10-15T11:03:19.729+07:00	2021-10-15T11:04:20.466+07:00	biteproject	enketo.ona.io:BjJhvCWU4mxFVtPl	HLC_58_TS2	HLC_58_TS2_11	11 (04:00-05:00)	04:00:00.000+07:00	22.06	100	no	0	6	1	0	n/a	n/a	n/a	uuid:80c647bf-db96-410b-a6fc-8558bb4bb56f	86412051	80c647bf-db96-410b-a6fc-8558bb4bb56f	2021-10-03T04:16:32	2021-10-04T16:33:46			v2HkV2aotvP3YkXV6nnog8	38	biteproject	0	0	TRUE	558126
2021-10-15T11:04:20.485+07:00	2021-10-15T11:05:17.744+07:00	biteproject	enketo.ona.io:BjJhvCWU4mxFVtPl	HLC_58_TS2	HLC_58_TS2_12	12 (05:00-06:00)	05:00:00.000+07:00	21.05	100	no	0	6	0	0	n/a	n/a	n/a	uuid:f8b5c7f0-7465-4e8f-b056-593a8bd392bb	86412064	f8b5c7f0-7465-4e8f-b056-593a8bd392bb	2021-10-03T04:17:15	2021-10-04T16:33:46			v2HkV2aotvP3YkXV6nnog8	38	biteproject	0	0	TRUE	558126
2021-10-15T11:05:17.760+07:00	2021-10-15T11:06:33.107+07:00	biteproject	enketo.ona.io:BjJhvCWU4mxFVtPl	HLC_59_TS3	HLC_59_TS3_1	1 (18:00-19:00)	18:00:00.000+07:00	24.31	98.1	yes	0	7	0	0	HLC59TS3-11_23_50.JPG	n/a	n/a	uuid:b0ef79d4-c49c-4d56-b18c-da7186d46ddc	86412300	b0ef79d4-c49c-4d56-b18c-da7186d46ddc	2021-10-03T04:24:13	2021-10-04T16:33:46			v2HkV2aotvP3YkXV6nnog8	39	biteproject	1	1	TRUE	558126
2021-10-15T11:06:33.124+07:00	2021-10-15T11:10:27.641+07:00	biteproject	enketo.ona.io:BjJhvCWU4mxFVtPl	HLC_59_TS3	HLC_59_TS3_2	2 (19:00-20:00)	19:00:00.000+07:00	23.18	100	yes	0.3	7	0	0	n/a	n/a	n/a	uuid:46c5ba5f-1f1b-4ddb-a6c6-997042d573d8	86412326	46c5ba5f-1f1b-4ddb-a6c6-997042d573d8	2021-10-03T04:24:52	2021-10-04T16:33:46			v2HkV2aotvP3YkXV6nnog8	42	biteproject	0	0	TRUE	558126
2021-10-15T11:10:27.661+07:00	2021-10-15T11:11:28.291+07:00	biteproject	enketo.ona.io:BjJhvCWU4mxFVtPl	HLC_59_TS3	HLC_59_TS3_3	3 (20:00-21:00)	20:00:00.000+07:00	23.02	100	yes	0	7	0	0	n/a	n/a	n/a	uuid:f1d08263-2871-4685-abc8-f50ae0c51884	86412362	f1d08263-2871-4685-abc8-f50ae0c51884	2021-10-03T04:25:30	2021-10-04T16:33:46			v2HkV2aotvP3YkXV6nnog8	35	biteproject	0	0	TRUE	558126
2021-10-15T11:11:28.311+07:00	2021-10-15T11:12:27.330+07:00	biteproject	enketo.ona.io:BjJhvCWU4mxFVtPl	HLC_59_TS3	HLC_59_TS3_4	4 (21:00-22:00)	21:00:00.000+07:00	23.38	100	yes	0	7	0	0	n/a	n/a	n/a	uuid:e30898c6-7317-4e6e-be9c-508c7df62d2a	86412376	e30898c6-7317-4e6e-be9c-508c7df62d2a	2021-10-03T04:26:09	2021-10-04T16:33:47			v2HkV2aotvP3YkXV6nnog8	37	biteproject	0	0	TRUE	558126
2021-10-16T10:09:32.785+07:00	2021-10-16T10:11:28.163+07:00	biteproject	enketo.ona.io:BjJhvCWU4mxFVtPl	HLC_59_TS3	HLC_59_TS3_5	5 (22:00-23:00)	22:00:00.000+07:00	23.23	100	yes	0	7	0	0	n/a	n/a	n/a	uuid:18401da8-db00-4656-a42b-ba7e29b84d7a	86412394	18401da8-db00-4656-a42b-ba7e29b84d7a	2021-10-03T04:26:47	2021-10-04T16:33:47			v2HkV2aotvP3YkXV6nnog8	42	biteproject	0	0	TRUE	558126
2021-10-16T10:11:28.183+07:00	2021-10-16T10:12:25.510+07:00	biteproject	enketo.ona.io:BjJhvCWU4mxFVtPl	HLC_59_TS3	HLC_59_TS3_6	6 (23:00-00:00)	23:00:00.000+07:00	22.75	100	yes	0	7	0	0	n/a	n/a	n/a	uuid:0dbd8910-428e-4cd0-833c-0c3f1a4fb3e3	86412419	0dbd8910-428e-4cd0-833c-0c3f1a4fb3e3	2021-10-03T04:27:25	2021-10-04T16:33:47			v2HkV2aotvP3YkXV6nnog8	37	biteproject	0	0	TRUE	558126
2021-10-16T10:12:25.529+07:00	2021-10-16T10:13:18.817+07:00	biteproject	enketo.ona.io:BjJhvCWU4mxFVtPl	HLC_59_TS3	HLC_59_TS3_7	7 (00:00-01:00)	00:00:00.000+07:00	23.14	100	no	0	8	0	0	n/a	n/a	n/a	uuid:37ffa483-29b6-4dd9-97c2-663e8cb25a4b	86412438	37ffa483-29b6-4dd9-97c2-663e8cb25a4b	2021-10-03T04:28:07	2021-10-04T16:33:47			v2HkV2aotvP3YkXV6nnog8	35	biteproject	0	0	TRUE	558126
2021-10-16T10:13:18.835+07:00	2021-10-16T10:14:11.246+07:00	biteproject	enketo.ona.io:BjJhvCWU4mxFVtPl	HLC_59_TS3	HLC_59_TS3_8	8 (01:00-02:00)	01:00:00.000+07:00	22.75	100	no	0	8	0	0	n/a	n/a	n/a	uuid:5fa152b4-9e51-49df-a456-4eeaf55d4941	86412450	5fa152b4-9e51-49df-a456-4eeaf55d4941	2021-10-03T04:28:43	2021-10-04T16:33:48			v2HkV2aotvP3YkXV6nnog8	189	biteproject	0	0	TRUE	558126
2021-10-16T10:14:11.264+07:00	2021-10-16T10:15:06.875+07:00	biteproject	enketo.ona.io:BjJhvCWU4mxFVtPl	HLC_59_TS3	HLC_59_TS3_9	9 (02:00-03:00)	02:00:00.000+07:00	22.56	100	no	0.3	8	2	1	n/a	n/a	n/a	uuid:8ff1ee71-ec77-42e8-a13a-dd93cb670987	86412465	8ff1ee71-ec77-42e8-a13a-dd93cb670987	2021-10-03T04:29:20	2021-10-04T16:33:48			v2HkV2aotvP3YkXV6nnog8	50	biteproject	0	0	TRUE	558126
2021-10-16T10:15:06.897+07:00	2021-10-16T10:15:58.390+07:00	biteproject	enketo.ona.io:BjJhvCWU4mxFVtPl	HLC_59_TS3	HLC_59_TS3_10	10 (03:00-04:00)	03:00:00.000+07:00	22.3	100	no	0	8	1	0	n/a	n/a	n/a	uuid:0707aecd-d600-41a8-9729-a9f0eb1edf71	86412533	0707aecd-d600-41a8-9729-a9f0eb1edf71	2021-10-03T04:30:02	2021-10-04T16:33:48			v2HkV2aotvP3YkXV6nnog8	47	biteproject	0	0	TRUE	558126
2021-10-16T10:15:58.410+07:00	2021-10-16T10:16:59.026+07:00	biteproject	enketo.ona.io:BjJhvCWU4mxFVtPl	HLC_59_TS3	HLC_59_TS3_11	11 (04:00-05:00)	04:00:00.000+07:00	21.7	100	no	0	8	1	2	n/a	n/a	n/a	uuid:e7455f65-fd4e-4ab3-9ef9-534cff4f5d4f	86412599	e7455f65-fd4e-4ab3-9ef9-534cff4f5d4f	2021-10-03T04:30:39	2021-10-04T16:33:48			v2HkV2aotvP3YkXV6nnog8	43	biteproject	0	0	TRUE	558126
2021-10-23T09:50:40.368+07:00	2021-10-23T09:52:36.152+07:00	biteproject	enketo.ona.io:BjJhvCWU4mxFVtPl	HLC_59_TS3	HLC_59_TS3_12	12 (05:00-06:00)	05:00:00.000+07:00	21.94	100	no	0	8	0	0	n/a	n/a	n/a	uuid:073cafd7-3751-4747-8cfa-6b12d68c9c46	86412659	073cafd7-3751-4747-8cfa-6b12d68c9c46	2021-10-03T04:31:14	2021-10-04T16:33:48			v2HkV2aotvP3YkXV6nnog8	37	biteproject	0	0	TRUE	558126
2021-10-23T09:52:36.173+07:00	2021-10-23T09:55:18.746+07:00	biteproject	enketo.ona.io:BjJhvCWU4mxFVtPl	HLC_60_TS4	HLC_60_TS4_1	1 (18:00-19:00)	18:00:00.000+07:00	25.16	100	yes	0	9	0	2	HLC60TS4-11_34_9.JPG	n/a	n/a	uuid:385950ba-8482-4a11-8b9f-a3cb50b5e0da	86412972	385950ba-8482-4a11-8b9f-a3cb50b5e0da	2021-10-03T04:34:25	2021-10-04T16:33:49			v2HkV2aotvP3YkXV6nnog8	78	biteproject	1	1	TRUE	558126
2021-10-23T09:55:18.781+07:00	2021-10-23T09:56:23.329+07:00	biteproject	enketo.ona.io:BjJhvCWU4mxFVtPl	HLC_60_TS4	HLC_60_TS4_2	2 (19:00-20:00)	19:00:00.000+07:00	23.16	100	yes	0.4	9	1	0	n/a	n/a	n/a	uuid:ca516d6d-d8c2-4acb-8dcd-3670de64cf4f	86413004	ca516d6d-d8c2-4acb-8dcd-3670de64cf4f	2021-10-03T04:35:12	2021-10-04T16:33:49			v2HkV2aotvP3YkXV6nnog8	43	biteproject	0	0	TRUE	558126
2021-10-23T09:56:23.348+07:00	2021-10-23T09:58:10.027+07:00	biteproject	enketo.ona.io:BjJhvCWU4mxFVtPl	HLC_60_TS4	HLC_60_TS4_3	3 (20:00-21:00)	20:00:00.000+07:00	23.11	100	yes	0	9	0	0	n/a	n/a	n/a	uuid:af2669a2-d781-4315-8597-25bb3ec5dd9e	86413046	af2669a2-d781-4315-8597-25bb3ec5dd9e	2021-10-03T04:35:59	2021-10-04T16:33:49			v2HkV2aotvP3YkXV6nnog8	45	biteproject	0	0	TRUE	558126
2021-10-23T09:58:10.047+07:00	2021-10-23T09:59:07.947+07:00	biteproject	enketo.ona.io:BjJhvCWU4mxFVtPl	HLC_60_TS4	HLC_60_TS4_4	4 (21:00-22:00)	21:00:00.000+07:00	22.99	100	yes	0	9	0	0	n/a	n/a	n/a	uuid:88dd1e1d-5eaf-428c-9283-dc054eb2dd0b	86413069	88dd1e1d-5eaf-428c-9283-dc054eb2dd0b	2021-10-03T04:36:43	2021-10-04T16:33:49			v2HkV2aotvP3YkXV6nnog8	45	biteproject	0	0	TRUE	558126
2021-10-23T09:59:07.969+07:00	2021-10-23T10:00:23.049+07:00	biteproject	enketo.ona.io:BjJhvCWU4mxFVtPl	HLC_60_TS4	HLC_60_TS4_5	5 (22:00-23:00)	22:00:00.000+07:00	22.78	100	yes	0.4	9	0	0	n/a	n/a	n/a	uuid:1449bb45-5696-4feb-97fe-c6753f2d2b12	86413086	1449bb45-5696-4feb-97fe-c6753f2d2b12	2021-10-03T04:37:19	2021-10-04T16:33:50			v2HkV2aotvP3YkXV6nnog8	37	biteproject	0	0	TRUE	558126
2021-10-24T11:09:59.128+07:00	2021-10-24T11:19:40.743+07:00	biteproject	enketo.ona.io:BjJhvCWU4mxFVtPl	HLC_60_TS4	HLC_60_TS4_6	6 (23:00-00:00)	23:00:00.000+07:00	23.04	100	yes	0	9	0	0	n/a	n/a	n/a	uuid:05026977-a6d7-4abb-9d9f-983c4a44735c	86413123	05026977-a6d7-4abb-9d9f-983c4a44735c	2021-10-03T04:38:38	2021-10-04T16:33:50			v2HkV2aotvP3YkXV6nnog8	36	biteproject	0	0	TRUE	558126
2021-10-24T11:19:40.894+07:00	2021-10-24T11:21:42.475+07:00	biteproject	enketo.ona.io:BjJhvCWU4mxFVtPl	HLC_60_TS4	HLC_60_TS4_7	7 (00:00-01:00)	00:00:00.000+07:00	22.68	100	no	0	10	0	0	n/a	n/a	n/a	uuid:a8b8223d-9330-41b8-9f32-1dd826712e79	86413145	a8b8223d-9330-41b8-9f32-1dd826712e79	2021-10-03T04:39:21	2021-10-04T16:33:50			v2HkV2aotvP3YkXV6nnog8	33	biteproject	0	0	TRUE	558126
2021-10-24T11:21:42.612+07:00	2021-10-24T11:31:11.655+07:00	biteproject	enketo.ona.io:BjJhvCWU4mxFVtPl	HLC_60_TS4	HLC_60_TS4_8	8 (01:00-02:00)	01:00:00.000+07:00	22.43	100	no	0	10	0	0	n/a	n/a	n/a	uuid:ecef9f0c-6fb3-4576-83bc-c8adbab59eb4	86413171	ecef9f0c-6fb3-4576-83bc-c8adbab59eb4	2021-10-03T04:40:06	2021-10-04T16:33:50			v2HkV2aotvP3YkXV6nnog8	166	biteproject	0	0	TRUE	558126
2021-10-24T11:23:21.992+07:00	2021-10-24T11:24:54.069+07:00	biteproject	enketo.ona.io:BjJhvCWU4mxFVtPl	HLC_60_TS4	HLC_60_TS4_9	9 (02:00-03:00)	02:00:00.000+07:00	22.23	100	no	0.3	10	0	0	n/a	n/a	n/a	uuid:343b161e-7877-4fda-b174-968555ee13bc	86413216	343b161e-7877-4fda-b174-968555ee13bc	2021-10-03T04:40:51	2021-10-04T16:33:50			v2HkV2aotvP3YkXV6nnog8	38	biteproject	0	0	TRUE	558126
2021-10-24T11:24:54.204+07:00	2021-10-24T11:26:40.907+07:00	biteproject	enketo.ona.io:BjJhvCWU4mxFVtPl	HLC_60_TS4	HLC_60_TS4_10	10 (03:00-04:00)	03:00:00.000+07:00	22.01	100	no	0.3	10	0	0	n/a	n/a	n/a	uuid:c236eb24-ba47-4c11-af81-162bc7808668	86413280	c236eb24-ba47-4c11-af81-162bc7808668	2021-10-03T04:41:27	2021-10-04T16:33:51			v2HkV2aotvP3YkXV6nnog8	47	biteproject	0	0	TRUE	558126
2021-10-24T11:26:41.036+07:00	2021-10-24T11:28:09.215+07:00	biteproject	enketo.ona.io:BjJhvCWU4mxFVtPl	HLC_60_TS4	HLC_60_TS4_11	11 (04:00-05:00)	04:00:00.000+07:00	21.58	100	no	0	10	0	1	n/a	n/a	n/a	uuid:731cf149-f5e9-47b7-930d-36e87ac9b0dd	86413316	731cf149-f5e9-47b7-930d-36e87ac9b0dd	2021-10-03T04:42:03	2021-10-04T16:33:51			v2HkV2aotvP3YkXV6nnog8	43	biteproject	0	0	TRUE	558126
2021-10-24T11:28:09.348+07:00	2021-10-24T11:29:21.932+07:00	biteproject	enketo.ona.io:BjJhvCWU4mxFVtPl	HLC_60_TS4	HLC_60_TS4_12	12 (05:00-06:00)	05:00:00.000+07:00	21.79	100	no	0	10	0	0	n/a	n/a	n/a	uuid:a5e4b258-2244-4b70-83be-998343ef0a1b	86413346	a5e4b258-2244-4b70-83be-998343ef0a1b	2021-10-03T04:42:36	2021-10-04T16:33:51			v2HkV2aotvP3YkXV6nnog8	73	biteproject	0	0	TRUE	558126
2021-10-24T11:33:17.947+07:00	2021-10-25T11:59:27.191+07:00	biteproject	enketo.ona.io:BjJhvCWU4mxFVtPl	HLC_61_TS5	HLC_61_TS5_1	1 (18:00-19:00)	18:00:00.000+07:00	23.81	98.9	yes	0.5	11	0	0	HLC61TS5-11_45_9.JPG	n/a	n/a	uuid:68fb6553-aae1-43d6-a214-c41d0a4e293a	86413450	68fb6553-aae1-43d6-a214-c41d0a4e293a	2021-10-03T04:45:24	2021-10-04T16:33:51			v2HkV2aotvP3YkXV6nnog8	52	biteproject	1	1	TRUE	558126
2021-10-25T11:59:27.326+07:00	2021-10-25T12:00:44.018+07:00	biteproject	enketo.ona.io:BjJhvCWU4mxFVtPl	HLC_61_TS5	HLC_61_TS5_2	2 (19:00-20:00)	19:00:00.000+07:00	23.02	100	yes	0.7	11	0	0	n/a	n/a	n/a	uuid:104003b1-ed66-468b-808d-e6194f2103ae	86413465	104003b1-ed66-468b-808d-e6194f2103ae	2021-10-03T04:46:00	2021-10-04T16:33:51			v2HkV2aotvP3YkXV6nnog8	901	biteproject	0	0	TRUE	558126
2021-10-25T12:00:44.147+07:00	2021-10-25T12:01:49.057+07:00	biteproject	enketo.ona.io:BjJhvCWU4mxFVtPl	HLC_61_TS5	HLC_61_TS5_3	3 (20:00-21:00)	20:00:00.000+07:00	22.9	100	yes	0.5	11	0	0	n/a	n/a	n/a	uuid:0fdbcd4d-0fcd-4d71-b8c4-e7da62db3600	86413496	0fdbcd4d-0fcd-4d71-b8c4-e7da62db3600	2021-10-03T04:46:47	2021-10-04T16:33:52			v2HkV2aotvP3YkXV6nnog8	39	biteproject	0	0	TRUE	558126
2021-10-25T12:01:49.189+07:00	2021-10-25T12:09:09.800+07:00	biteproject	enketo.ona.io:BjJhvCWU4mxFVtPl	HLC_61_TS5	HLC_61_TS5_4	4 (21:00-22:00)	21:00:00.000+07:00	22.85	100	yes	0.1	11	0	0	n/a	n/a	n/a	uuid:4eddadcb-5463-4f37-9bbb-04a242e41e9f	86413592	4eddadcb-5463-4f37-9bbb-04a242e41e9f	2021-10-03T04:47:31	2021-10-04T16:33:52			v2HkV2aotvP3YkXV6nnog8	37	biteproject	0	0	TRUE	558126
2021-10-25T12:03:03.255+07:00	2021-10-25T12:04:05.005+07:00	biteproject	enketo.ona.io:BjJhvCWU4mxFVtPl	HLC_61_TS5	HLC_61_TS5_5	5 (22:00-23:00)	22:00:00.000+07:00	22.92	100	yes	0	11	1	0	n/a	n/a	n/a	uuid:659efd7d-2013-4e73-b2ba-74fd197cc3a7	86413740	659efd7d-2013-4e73-b2ba-74fd197cc3a7	2021-10-03T04:48:44	2021-10-04T16:33:52			v2HkV2aotvP3YkXV6nnog8	45	biteproject	0	0	TRUE	558126
2021-10-25T12:04:05.138+07:00	2021-10-25T12:06:19.297+07:00	biteproject	enketo.ona.io:BjJhvCWU4mxFVtPl	HLC_61_TS5	HLC_61_TS5_6	6 (23:00-00:00)	23:00:00.000+07:00	22.66	100	yes	0.5	11	0	0	n/a	n/a	n/a	uuid:30634370-3c9c-4690-84df-4b7c4bd34e58	86413778	30634370-3c9c-4690-84df-4b7c4bd34e58	2021-10-03T04:49:36	2021-10-04T16:33:52			v2HkV2aotvP3YkXV6nnog8	45	biteproject	0	0	TRUE	558126
2021-10-25T12:06:19.437+07:00	2021-10-25T12:07:16.561+07:00	biteproject	enketo.ona.io:BjJhvCWU4mxFVtPl	HLC_61_TS5	HLC_61_TS5_7	7 (00:00-01:00)	00:00:00.000+07:00	22.87	100	no	0	12	0	1	n/a	n/a	n/a	uuid:7d58e847-96b1-4c98-92c2-6034f40c8cb1	86414321	7d58e847-96b1-4c98-92c2-6034f40c8cb1	2021-10-03T05:04:38	2021-10-04T16:33:52			v2HkV2aotvP3YkXV6nnog8	43	biteproject	0	0	TRUE	558126
2021-10-26T11:09:16.019+07:00	2021-10-26T11:21:48.884+07:00	biteproject	enketo.ona.io:BjJhvCWU4mxFVtPl	HLC_61_TS5	HLC_61_TS5_8	8 (01:00-02:00)	01:00:00.000+07:00	22.78	100	no	0.3	12	0	0	n/a	n/a	n/a	uuid:874ea9f1-dc7f-4404-a2bb-c7f8d5a8bed9	86414346	874ea9f1-dc7f-4404-a2bb-c7f8d5a8bed9	2021-10-03T05:05:15	2021-10-04T16:33:53			v2HkV2aotvP3YkXV6nnog8	174	biteproject	0	0	TRUE	558126
2021-10-26T11:21:49.015+07:00	2021-10-26T11:22:59.721+07:00	biteproject	enketo.ona.io:BjJhvCWU4mxFVtPl	HLC_61_TS5	HLC_61_TS5_9	9 (02:00-03:00)	02:00:00.000+07:00	22.39	100	no	0	12	0	0	n/a	n/a	n/a	uuid:05b2f5a4-b94d-40f1-9b90-06dd173966ab	86414360	05b2f5a4-b94d-40f1-9b90-06dd173966ab	2021-10-03T05:05:53	2021-10-04T16:33:53			v2HkV2aotvP3YkXV6nnog8	41	biteproject	0	0	TRUE	558126
2021-10-26T11:22:59.859+07:00	2021-10-26T11:23:58.863+07:00	biteproject	enketo.ona.io:BjJhvCWU4mxFVtPl	HLC_61_TS5	HLC_61_TS5_10	10 (03:00-04:00)	03:00:00.000+07:00	22.25	100	no	0.3	12	0	0	n/a	n/a	n/a	uuid:27fd77a5-ee48-4c2c-ac0f-5d7d16daca17	86414387	27fd77a5-ee48-4c2c-ac0f-5d7d16daca17	2021-10-03T05:06:38	2021-10-04T16:33:53			v2HkV2aotvP3YkXV6nnog8	37	biteproject	0	0	TRUE	558126
2021-10-26T11:23:58.999+07:00	2021-10-26T11:24:59.644+07:00	biteproject	enketo.ona.io:BjJhvCWU4mxFVtPl	HLC_61_TS5	HLC_61_TS5_11	11 (04:00-05:00)	04:00:00.000+07:00	21.89	100	no	0.3	12	0	0	n/a	n/a	n/a	uuid:7ba1e7c0-f97b-4543-a5bd-996ff5db4f1c	86414412	7ba1e7c0-f97b-4543-a5bd-996ff5db4f1c	2021-10-03T05:07:23	2021-10-04T16:33:53			v2HkV2aotvP3YkXV6nnog8	36	biteproject	0	0	TRUE	558126
2021-10-26T11:24:59.778+07:00	2021-10-26T11:25:55.802+07:00	biteproject	enketo.ona.io:BjJhvCWU4mxFVtPl	HLC_61_TS5	HLC_61_TS5_12	12 (05:00-06:00)	05:00:00.000+07:00	22.13	100	no	0	12	0	1	n/a	n/a	n/a	uuid:67a2c55a-f192-4c91-82a0-7cd278ed57ae	86414442	67a2c55a-f192-4c91-82a0-7cd278ed57ae	2021-10-03T05:08:06	2021-10-04T16:33:54			v2HkV2aotvP3YkXV6nnog8	45	biteproject	0	0	TRUE	558126
2021-10-26T11:25:55.932+07:00	2021-10-26T11:26:52.512+07:00	biteproject	enketo.ona.io:BjJhvCWU4mxFVtPl	HLC_62_TS6	HLC_62_TS6_1	1 (18:00-19:00)	18:00:00.000+07:00	23.64	100	yes	0	13	0	0	HLC62TS6-12_10_45.JPG	n/a	n/a	uuid:5c09fd96-644d-495a-b245-52deaa382251	86414608	5c09fd96-644d-495a-b245-52deaa382251	2021-10-03T05:11:04	2021-10-04T16:33:54			v2HkV2aotvP3YkXV6nnog8	43	biteproject	1	1	TRUE	558126
2021-10-26T11:26:52.651+07:00	2021-10-26T11:27:45.974+07:00	biteproject	enketo.ona.io:BjJhvCWU4mxFVtPl	HLC_62_TS6	HLC_62_TS6_2	2 (19:00-20:00)	19:00:00.000+07:00	23.36	100	yes	0.4	13	0	0	n/a	n/a	n/a	uuid:4aea9c0e-0b80-4619-bd89-0f38116326ce	86414629	4aea9c0e-0b80-4619-bd89-0f38116326ce	2021-10-03T05:11:40	2021-10-04T16:33:54			v2HkV2aotvP3YkXV6nnog8	43	biteproject	0	0	TRUE	558126
2021-10-26T11:27:46.109+07:00	2021-10-27T13:21:00.041+07:00	biteproject	enketo.ona.io:BjJhvCWU4mxFVtPl	HLC_62_TS6	HLC_62_TS6_3	3 (20:00-21:00)	20:00:00.000+07:00	22.94	100	yes	0	13	0	0	n/a	n/a	n/a	uuid:9e81b9a8-4d38-4371-8c06-7b4720f47e96	86414660	9e81b9a8-4d38-4371-8c06-7b4720f47e96	2021-10-03T05:12:17	2021-10-04T16:33:54			v2HkV2aotvP3YkXV6nnog8	36	biteproject	0	0	TRUE	558126
2021-10-27T13:21:00.191+07:00	2021-10-27T13:22:00.854+07:00	biteproject	enketo.ona.io:BjJhvCWU4mxFVtPl	HLC_62_TS6	HLC_62_TS6_4	4 (21:00-22:00)	21:00:00.000+07:00	22.99	100	yes	0	13	0	0	n/a	n/a	n/a	uuid:507a5762-7325-400c-ae0d-755fe9d2eab2	86414685	507a5762-7325-400c-ae0d-755fe9d2eab2	2021-10-03T05:12:54	2021-10-04T16:33:54			v2HkV2aotvP3YkXV6nnog8	37	biteproject	0	0	TRUE	558126
2021-10-27T13:22:00.991+07:00	2021-10-27T13:22:59.331+07:00	biteproject	enketo.ona.io:BjJhvCWU4mxFVtPl	HLC_62_TS6	HLC_62_TS6_5	5 (22:00-23:00)	22:00:00.000+07:00	23.04	100	yes	0	13	0	1	n/a	n/a	n/a	uuid:a6293c53-5243-423a-8761-0acf5516beac	86414724	a6293c53-5243-423a-8761-0acf5516beac	2021-10-03T05:13:39	2021-10-04T16:33:55			v2HkV2aotvP3YkXV6nnog8	33	biteproject	0	0	TRUE	558126
2021-10-27T13:22:59.466+07:00	2021-10-27T13:23:55.808+07:00	biteproject	enketo.ona.io:BjJhvCWU4mxFVtPl	HLC_62_TS6	HLC_62_TS6_6	6 (23:00-00:00)	23:00:00.000+07:00	22.58	100	yes	0.4	13	0	0	n/a	n/a	n/a	uuid:b0c8eda7-1a5c-4ea4-85a9-79c841035bd4	86414779	b0c8eda7-1a5c-4ea4-85a9-79c841035bd4	2021-10-03T05:14:21	2021-10-04T16:33:55			v2HkV2aotvP3YkXV6nnog8	57	biteproject	0	0	TRUE	558126
2021-10-27T13:23:55.955+07:00	2021-10-27T13:24:45.346+07:00	biteproject	enketo.ona.io:BjJhvCWU4mxFVtPl	HLC_62_TS6	HLC_62_TS6_7	7 (00:00-01:00)	00:00:00.000+07:00	22.68	100	no	0	14	0	0	n/a	n/a	n/a	uuid:e9d813d3-bca8-434c-98f8-735aac642dcd	86414809	e9d813d3-bca8-434c-98f8-735aac642dcd	2021-10-03T05:15:04	2021-10-04T16:33:55			v2HkV2aotvP3YkXV6nnog8	34	biteproject	0	0	TRUE	558126
2021-10-27T13:24:45.471+07:00	2021-10-27T13:25:36.641+07:00	biteproject	enketo.ona.io:BjJhvCWU4mxFVtPl	HLC_62_TS6	HLC_62_TS6_8	8 (01:00-02:00)	01:00:00.000+07:00	22.54	100	no	0	14	0	0	n/a	n/a	n/a	uuid:06bfd9d1-856a-4a90-9f81-71b2fdb5f3fa	86414853	06bfd9d1-856a-4a90-9f81-71b2fdb5f3fa	2021-10-03T05:15:41	2021-10-04T16:33:55			v2HkV2aotvP3YkXV6nnog8	202	biteproject	0	0	TRUE	558126
2021-10-27T13:25:36.775+07:00	2021-10-27T13:27:01.295+07:00	biteproject	enketo.ona.io:BjJhvCWU4mxFVtPl	HLC_62_TS6	HLC_62_TS6_9	9 (02:00-03:00)	02:00:00.000+07:00	22.3	100	no	0	14	0	0	n/a	n/a	n/a	uuid:433117b7-eb39-46ed-80ca-c688e63ef25e	86414887	433117b7-eb39-46ed-80ca-c688e63ef25e	2021-10-03T05:16:18	2021-10-04T16:33:55			v2HkV2aotvP3YkXV6nnog8	39	biteproject	0	0	TRUE	558126
2021-10-27T13:27:01.432+07:00	2021-10-28T11:35:32.955+07:00	biteproject	enketo.ona.io:BjJhvCWU4mxFVtPl	HLC_62_TS6	HLC_62_TS6_10	10 (03:00-04:00)	03:00:00.000+07:00	21.77	100	no	0	14	0	0	n/a	n/a	n/a	uuid:300831ba-9199-43f0-853f-d943adbdf18c	86414904	300831ba-9199-43f0-853f-d943adbdf18c	2021-10-03T05:16:51	2021-10-04T16:33:56			v2HkV2aotvP3YkXV6nnog8	36	biteproject	0	0	TRUE	558126
2021-10-28T11:35:33.109+07:00	2021-10-28T11:36:32.083+07:00	biteproject	enketo.ona.io:BjJhvCWU4mxFVtPl	HLC_62_TS6	HLC_62_TS6_11	11 (04:00-05:00)	04:00:00.000+07:00	21.44	100	no	0	14	0	0	n/a	n/a	n/a	uuid:025b570d-5c45-4498-a90f-f0e9411291f4	86414956	025b570d-5c45-4498-a90f-f0e9411291f4	2021-10-03T05:17:47	2021-10-04T16:33:56			v2HkV2aotvP3YkXV6nnog8	40	biteproject	0	0	TRUE	558126
2021-10-28T11:36:32.215+07:00	2021-10-28T11:37:33.409+07:00	biteproject	enketo.ona.io:BjJhvCWU4mxFVtPl	HLC_62_TS6	HLC_62_TS6_12	12 (05:00-06:00)	05:00:00.000+07:00	21.67	100	no	0	14	0	0	n/a	n/a	n/a	uuid:7da07288-6acd-46eb-b557-b231354f140c	86414986	7da07288-6acd-46eb-b557-b231354f140c	2021-10-03T05:18:22	2021-10-04T16:33:56			v2HkV2aotvP3YkXV6nnog8	39	biteproject	0	0	TRUE	558126
2021-10-28T11:37:33.536+07:00	2021-10-28T11:38:42.008+07:00	biteproject	enketo.ona.io:BjJhvCWU4mxFVtPl	HLC_63_TS7	HLC_63_TS7_1	1 (18:00-19:00)	18:00:00.000+07:00	23.86	98.8	yes	0	1	0	0	HLC63TS7-12_21_31.JPG	n/a	n/a	uuid:0452dd6d-1f10-4f14-ad2d-669d1e101aa9	86415180	0452dd6d-1f10-4f14-ad2d-669d1e101aa9	2021-10-03T05:21:48	2021-10-04T16:33:56			v2HkV2aotvP3YkXV6nnog8	36	biteproject	1	1	TRUE	558126
2021-10-28T11:38:42.143+07:00	2021-10-28T11:39:42.251+07:00	biteproject	enketo.ona.io:BjJhvCWU4mxFVtPl	HLC_63_TS7	HLC_63_TS7_2	2 (19:00-20:00)	19:00:00.000+07:00	22.93	100	yes	0	1	0	0	n/a	n/a	n/a	uuid:f2aa473e-d5ea-4541-863d-73263f34ec38	86415209	f2aa473e-d5ea-4541-863d-73263f34ec38	2021-10-03T05:22:23	2021-10-04T16:33:57			v2HkV2aotvP3YkXV6nnog8	37	biteproject	0	0	TRUE	558126
2021-10-28T11:39:42.380+07:00	2021-10-28T11:40:33.298+07:00	biteproject	enketo.ona.io:BjJhvCWU4mxFVtPl	HLC_63_TS7	HLC_63_TS7_3	3 (20:00-21:00)	20:00:00.000+07:00	22.94	100	yes	0.3	1	0	0	n/a	n/a	n/a	uuid:d90037e6-f151-45df-8b35-03e73b5c2226	86415236	d90037e6-f151-45df-8b35-03e73b5c2226	2021-10-03T05:22:59	2021-10-04T16:33:57			v2HkV2aotvP3YkXV6nnog8	34	biteproject	0	0	TRUE	558126
2021-10-28T11:40:33.430+07:00	2021-10-28T11:41:27.896+07:00	biteproject	enketo.ona.io:BjJhvCWU4mxFVtPl	HLC_63_TS7	HLC_63_TS7_4	4 (21:00-22:00)	21:00:00.000+07:00	23.64	100	yes	0	1	0	0	n/a	n/a	n/a	uuid:478566d9-3211-4b68-ae0b-b09d557743b7	86415264	478566d9-3211-4b68-ae0b-b09d557743b7	2021-10-03T05:23:38	2021-10-04T16:33:57			v2HkV2aotvP3YkXV6nnog8	38	biteproject	0	0	TRUE	558126
2021-10-28T11:41:28.028+07:00	2021-10-29T09:38:51.855+07:00	biteproject	enketo.ona.io:BjJhvCWU4mxFVtPl	HLC_63_TS7	HLC_63_TS7_5	5 (22:00-23:00)	22:00:00.000+07:00	22.93	100	yes	0	1	0	0	n/a	n/a	n/a	uuid:952a7fb2-4840-434b-9f2e-c8431fd769b0	86415296	952a7fb2-4840-434b-9f2e-c8431fd769b0	2021-10-03T05:24:17	2021-10-04T16:33:57			v2HkV2aotvP3YkXV6nnog8	48	biteproject	0	0	TRUE	558126
2021-10-29T09:38:52.014+07:00	2021-10-29T09:43:27.962+07:00	biteproject	enketo.ona.io:BjJhvCWU4mxFVtPl	HLC_63_TS7	HLC_63_TS7_6	6 (23:00-00:00)	23:00:00.000+07:00	22.61	100	yes	0.4	1	0	0	n/a	n/a	n/a	uuid:60586727-6ca3-4a4e-8e26-1499e703ebd9	86415335	60586727-6ca3-4a4e-8e26-1499e703ebd9	2021-10-03T05:24:54	2021-10-04T16:33:57			v2HkV2aotvP3YkXV6nnog8	37	biteproject	0	0	TRUE	558126
2021-10-29T09:43:28.096+07:00	2021-10-29T09:44:32.388+07:00	biteproject	enketo.ona.io:BjJhvCWU4mxFVtPl	HLC_63_TS7	HLC_63_TS7_7	7 (00:00-01:00)	00:00:00.000+07:00	22.46	100	no	0	2	0	0	n/a	n/a	n/a	uuid:21246639-d5a9-4a65-a714-9dcdb18178a3	86415361	21246639-d5a9-4a65-a714-9dcdb18178a3	2021-10-03T05:25:31	2021-10-04T16:33:58			v2HkV2aotvP3YkXV6nnog8	33	biteproject	0	0	TRUE	558126
2021-10-29T09:44:32.523+07:00	2021-10-29T09:45:26.570+07:00	biteproject	enketo.ona.io:BjJhvCWU4mxFVtPl	HLC_63_TS7	HLC_63_TS7_8	8 (01:00-02:00)	01:00:00.000+07:00	22.34	100	no	0	2	0	0	n/a	n/a	n/a	uuid:d519a07d-5e6e-4024-9e33-8363b2de207d	86415386	d519a07d-5e6e-4024-9e33-8363b2de207d	2021-10-03T05:26:05	2021-10-04T16:33:58			v2HkV2aotvP3YkXV6nnog8	90	biteproject	0	0	TRUE	558126
2021-10-29T09:45:26.695+07:00	2021-10-29T09:46:16.854+07:00	biteproject	enketo.ona.io:BjJhvCWU4mxFVtPl	HLC_63_TS7	HLC_63_TS7_9	9 (02:00-03:00)	02:00:00.000+07:00	22.11	100	no	0	2	1	1	n/a	n/a	n/a	uuid:9eb5e027-a54b-4c4a-b27f-81a2c2ed3ff8	86415428	9eb5e027-a54b-4c4a-b27f-81a2c2ed3ff8	2021-10-03T05:26:43	2021-10-04T16:33:58			v2HkV2aotvP3YkXV6nnog8	48	biteproject	0	0	TRUE	558126
2021-10-29T09:46:16.986+07:00	2021-10-29T09:47:01.091+07:00	biteproject	enketo.ona.io:BjJhvCWU4mxFVtPl	HLC_63_TS7	HLC_63_TS7_10	10 (03:00-04:00)	03:00:00.000+07:00	21.6	100	no	0	2	0	0	n/a	n/a	n/a	uuid:7c7492f9-dad5-44bd-971c-8b2680d3a9fc	86415460	7c7492f9-dad5-44bd-971c-8b2680d3a9fc	2021-10-03T05:27:30	2021-10-04T16:33:58			v2HkV2aotvP3YkXV6nnog8	32	biteproject	0	0	TRUE	558126
2021-10-29T09:47:01.225+07:00	2021-10-29T09:47:52.891+07:00	biteproject	enketo.ona.io:BjJhvCWU4mxFVtPl	HLC_63_TS7	HLC_63_TS7_11	11 (04:00-05:00)	04:00:00.000+07:00	21.2	100	no	0	2	0	0	n/a	n/a	n/a	uuid:f5db572f-d756-4aab-a34c-2b051575c6b8	86415497	f5db572f-d756-4aab-a34c-2b051575c6b8	2021-10-03T05:28:08	2021-10-04T16:33:59			v2HkV2aotvP3YkXV6nnog8	43	biteproject	0	0	TRUE	558126
2021-10-29T09:47:53.042+07:00	2021-10-29T09:48:50.106+07:00	biteproject	enketo.ona.io:BjJhvCWU4mxFVtPl	HLC_63_TS7	HLC_63_TS7_12	12 (05:00-06:00)	05:00:00.000+07:00	21.67	100	no	0	2	0	0	n/a	n/a	n/a	uuid:cb02bd67-1c26-4e61-b9be-2827a7696973	86415527	cb02bd67-1c26-4e61-b9be-2827a7696973	2021-10-03T05:28:40	2021-10-04T16:33:59			v2HkV2aotvP3YkXV6nnog8	49	biteproject	0	0	TRUE	558126
2021-10-29T09:48:50.237+07:00	2021-11-01T09:39:24.701+07:00	biteproject	enketo.ona.io:BjJhvCWU4mxFVtPl	HLC_64_TS1	HLC_64_TS1_1	1 (18:00-19:00)	18:00:00.000+07:00	23.83	100	no	0	5	0	1	HLC64TS1-11_4_11.JPG	n/a	n/a	uuid:6deb9782-83b3-46f6-bbc2-0192237660cb	86506658	6deb9782-83b3-46f6-bbc2-0192237660cb	2021-10-04T04:04:36	2021-10-04T16:33:59			v2HkV2aotvP3YkXV6nnog8	40	biteproject	1	1	TRUE	558126
2021-11-01T09:39:24.838+07:00	2021-11-01T09:40:20.264+07:00	biteproject	enketo.ona.io:BjJhvCWU4mxFVtPl	HLC_64_TS1	HLC_64_TS1_2	2 (19:00-20:00)	19:00:00.000+07:00	23.59	100	no	0	5	0	0	n/a	n/a	n/a	uuid:494572ea-4213-4c85-83d2-f9483a3f6375	86506677	494572ea-4213-4c85-83d2-f9483a3f6375	2021-10-04T04:05:20	2021-10-04T16:33:59			v2HkV2aotvP3YkXV6nnog8	166	biteproject	0	0	TRUE	558126
2021-11-01T09:40:20.395+07:00	2021-11-01T09:46:25.754+07:00	biteproject	enketo.ona.io:BjJhvCWU4mxFVtPl	HLC_64_TS1	HLC_64_TS1_3	3 (20:00-21:00)	20:00:00.000+07:00	23.3	100	no	0	5	0	0	n/a	n/a	n/a	uuid:885ffbfa-10b7-4fbe-ad14-6b23b261315a	86506694	885ffbfa-10b7-4fbe-ad14-6b23b261315a	2021-10-04T04:05:52	2021-10-04T16:34:00			v2HkV2aotvP3YkXV6nnog8	152	biteproject	0	0	TRUE	558126
2021-11-01T09:41:12.929+07:00	2021-11-01T09:41:59.140+07:00	biteproject	enketo.ona.io:BjJhvCWU4mxFVtPl	HLC_64_TS1	HLC_64_TS1_4	4 (21:00-22:00)	21:00:00.000+07:00	23.03	100	no	0	5	0	0	n/a	n/a	n/a	uuid:16d1f3da-f846-4364-919c-a81ed7e8b0fc	86506716	16d1f3da-f846-4364-919c-a81ed7e8b0fc	2021-10-04T04:06:35	2021-10-04T16:34:00			v2HkV2aotvP3YkXV6nnog8	402	biteproject	0	0	TRUE	558126
2021-11-01T09:41:59.276+07:00	2021-11-01T09:42:55.380+07:00	biteproject	enketo.ona.io:BjJhvCWU4mxFVtPl	HLC_64_TS1	HLC_64_TS1_5	5 (22:00-23:00)	22:00:00.000+07:00	22.78	100	no	0	5	0	0	n/a	n/a	n/a	uuid:d983a9e3-6a10-42bf-b5a4-332b703e4329	86506747	d983a9e3-6a10-42bf-b5a4-332b703e4329	2021-10-04T04:07:24	2021-10-04T16:34:00			v2HkV2aotvP3YkXV6nnog8	37	biteproject	0	0	TRUE	558126
2021-11-01T09:42:55.504+07:00	2021-11-01T09:43:51.452+07:00	biteproject	enketo.ona.io:BjJhvCWU4mxFVtPl	HLC_64_TS1	HLC_64_TS1_6	6 (23:00-00:00)	23:00:00.000+07:00	23.16	100	no	0	5	0	0	n/a	n/a	n/a	uuid:fd0369b4-d0fa-4b72-833e-f6e1953d43a0	86506772	fd0369b4-d0fa-4b72-833e-f6e1953d43a0	2021-10-04T04:08:07	2021-10-04T16:34:00			v2HkV2aotvP3YkXV6nnog8	33	biteproject	0	0	TRUE	558126
2021-11-01T09:43:51.583+07:00	2021-11-01T09:44:46.993+07:00	biteproject	enketo.ona.io:BjJhvCWU4mxFVtPl	HLC_64_TS1	HLC_64_TS1_7	7 (00:00-01:00)	00:00:00.000+07:00	22.1	100	no	0	6	0	0	n/a	n/a	n/a	uuid:fd2b7345-4517-47a9-a724-eef72a05989f	86506783	fd2b7345-4517-47a9-a724-eef72a05989f	2021-10-04T04:08:40	2021-10-04T16:34:00			v2HkV2aotvP3YkXV6nnog8	33	biteproject	0	0	TRUE	558126
2021-11-01T09:44:47.123+07:00	2021-11-02T11:03:37.143+07:00	biteproject	enketo.ona.io:BjJhvCWU4mxFVtPl	HLC_64_TS1	HLC_64_TS1_8	8 (01:00-02:00)	01:00:00.000+07:00	22.6	100	no	0	6	0	0	n/a	n/a	n/a	uuid:12409cc8-6986-44b8-9827-46f1c7ef0dd7	86506843	12409cc8-6986-44b8-9827-46f1c7ef0dd7	2021-10-04T04:09:18	2021-10-04T16:34:01			v2HkV2aotvP3YkXV6nnog8	48	biteproject	0	0	TRUE	558126
2021-11-02T11:03:37.284+07:00	2021-11-02T11:10:11.169+07:00	biteproject	enketo.ona.io:BjJhvCWU4mxFVtPl	HLC_64_TS1	HLC_64_TS1_9	9 (02:00-03:00)	02:00:00.000+07:00	23.02	100	no	0.3	6	0	0	n/a	n/a	n/a	uuid:42153c93-e6a9-44c5-8d60-8436e58969c5	86506974	42153c93-e6a9-44c5-8d60-8436e58969c5	2021-10-04T04:12:49	2021-10-04T16:34:01			v2HkV2aotvP3YkXV6nnog8	36	biteproject	0	0	TRUE	558126
2021-11-02T11:04:26.032+07:00	2021-11-02T11:05:40.838+07:00	biteproject	enketo.ona.io:BjJhvCWU4mxFVtPl	HLC_64_TS1	HLC_64_TS1_10	10 (03:00-04:00)	03:00:00.000+07:00	21.08	100	no	0	6	0	0	n/a	n/a	n/a	uuid:4702c01b-6b29-41db-9ec1-f711910cf430	86506986	4702c01b-6b29-41db-9ec1-f711910cf430	2021-10-04T04:13:25	2021-10-04T16:34:01			v2HkV2aotvP3YkXV6nnog8	35	biteproject	0	0	TRUE	558126
2021-11-02T11:05:40.967+07:00	2021-11-02T11:06:38.494+07:00	biteproject	enketo.ona.io:BjJhvCWU4mxFVtPl	HLC_64_TS1	HLC_64_TS1_11	11 (04:00-05:00)	04:00:00.000+07:00	21.03	100	no	0	6	0	0	n/a	n/a	n/a	uuid:d7e7aea8-3225-4773-a589-b58b361c3217	86507001	d7e7aea8-3225-4773-a589-b58b361c3217	2021-10-04T04:13:58	2021-10-04T16:34:01			v2HkV2aotvP3YkXV6nnog8	33	biteproject	0	0	TRUE	558126
2021-11-02T11:06:38.631+07:00	2021-11-02T11:11:07.387+07:00	biteproject	enketo.ona.io:BjJhvCWU4mxFVtPl	HLC_64_TS1	HLC_64_TS1_12	12 (05:00-06:00)	05:00:00.000+07:00	21.03	100	no	0	6	0	0	n/a	n/a	n/a	uuid:00ae2bd0-973e-473b-a72d-bd4b9261603d	86507012	00ae2bd0-973e-473b-a72d-bd4b9261603d	2021-10-04T04:14:31	2021-10-04T16:34:01			v2HkV2aotvP3YkXV6nnog8	34	biteproject	0	0	TRUE	558126
2021-11-02T11:07:36.499+07:00	2021-11-02T11:11:15.437+07:00	biteproject	enketo.ona.io:BjJhvCWU4mxFVtPl	HLC_65_TS2	HLC_65_TS2_1	1 (18:00-19:00)	18:00:00.000+07:00	24.58	96.5	no	0	7	2	1	HLC65TS2-11_22_1.JPG	n/a	n/a	uuid:2226f627-d280-4ba0-a2d3-0955ca70abcf	86507212	2226f627-d280-4ba0-a2d3-0955ca70abcf	2021-10-04T04:22:58	2021-10-04T16:34:02			v2HkV2aotvP3YkXV6nnog8	44	biteproject	1	1	TRUE	558126
2021-11-02T11:08:29.861+07:00	2021-11-02T11:09:32.492+07:00	biteproject	enketo.ona.io:BjJhvCWU4mxFVtPl	HLC_65_TS2	HLC_65_TS2_2	2 (19:00-20:00)	19:00:00.000+07:00	23.66	100	no	0	7	0	0	n/a	n/a	n/a	uuid:32e77a83-113f-422a-91e3-0475b6dd3da2	86507223	32e77a83-113f-422a-91e3-0475b6dd3da2	2021-10-04T04:23:31	2021-10-04T16:34:02			v2HkV2aotvP3YkXV6nnog8	33	biteproject	0	0	TRUE	558126
2021-11-02T11:09:32.628+07:00	2021-11-03T09:30:46.736+07:00	biteproject	enketo.ona.io:BjJhvCWU4mxFVtPl	HLC_65_TS2	HLC_65_TS2_3	3 (20:00-21:00)	20:00:00.000+07:00	23.5	100	no	0	7	0	0	n/a	n/a	n/a	uuid:905f35b8-44b1-408b-a734-4c984ce69730	86507224	905f35b8-44b1-408b-a734-4c984ce69730	2021-10-04T04:23:32	2021-10-04T16:34:02			v2HkV2aotvP3YkXV6nnog8	47	biteproject	0	0	TRUE	558126
2021-11-03T09:22:21.760+07:00	2021-11-03T09:23:19.242+07:00	biteproject	enketo.ona.io:BjJhvCWU4mxFVtPl	HLC_65_TS2	HLC_65_TS2_4	4 (21:00-22:00)	21:00:00.000+07:00	23.21	100	no	0	7	0	0	n/a	n/a	n/a	uuid:3cd8b49c-42c8-4d29-b58c-ed77fe462b80	86507240	3cd8b49c-42c8-4d29-b58c-ed77fe462b80	2021-10-04T04:24:05	2021-10-04T16:34:02			v2HkV2aotvP3YkXV6nnog8	36	biteproject	0	0	TRUE	558126
2021-11-03T09:23:19.420+07:00	2021-11-03T09:24:17.050+07:00	biteproject	enketo.ona.io:BjJhvCWU4mxFVtPl	HLC_65_TS2	HLC_65_TS2_5	5 (22:00-23:00)	22:00:00.000+07:00	22.75	100	no	0	7	0	0	n/a	n/a	n/a	uuid:0dc87cf7-e994-45a6-8d9d-d209337ffd97	86507257	0dc87cf7-e994-45a6-8d9d-d209337ffd97	2021-10-04T04:24:39	2021-10-04T16:34:02			v2HkV2aotvP3YkXV6nnog8	52	biteproject	0	0	TRUE	558126
2021-11-03T09:24:17.183+07:00	2021-11-03T09:25:14.473+07:00	biteproject	enketo.ona.io:BjJhvCWU4mxFVtPl	HLC_65_TS2	HLC_65_TS2_6	6 (23:00-00:00)	23:00:00.000+07:00	22.87	100	no	0	7	0	0	n/a	n/a	n/a	uuid:bf750ba2-095b-4c55-8fd4-530586cd7d75	86507283	bf750ba2-095b-4c55-8fd4-530586cd7d75	2021-10-04T04:25:24	2021-10-04T16:34:03			v2HkV2aotvP3YkXV6nnog8	38	biteproject	0	0	TRUE	558126
2021-11-03T09:25:14.704+07:00	2021-11-03T09:26:31.886+07:00	biteproject	enketo.ona.io:BjJhvCWU4mxFVtPl	HLC_65_TS2	HLC_65_TS2_7	7 (00:00-01:00)	00:00:00.000+07:00	22.01	100	no	0	8	0	0	n/a	n/a	n/a	uuid:147616e2-b908-488f-9a07-2798ed03ce0e	86507299	147616e2-b908-488f-9a07-2798ed03ce0e	2021-10-04T04:25:56	2021-10-04T16:34:03			v2HkV2aotvP3YkXV6nnog8	54	biteproject	0	0	TRUE	558126
2021-11-03T09:26:32.017+07:00	2021-11-03T09:27:26.850+07:00	biteproject	enketo.ona.io:BjJhvCWU4mxFVtPl	HLC_65_TS2	HLC_65_TS2_8	8 (01:00-02:00)	01:00:00.000+07:00	21.94	100	no	0	8	0	0	n/a	n/a	n/a	uuid:b0a52bfc-deda-41f8-8ffe-7a1310d28608	86507321	b0a52bfc-deda-41f8-8ffe-7a1310d28608	2021-10-04T04:26:42	2021-10-04T16:34:03			v2HkV2aotvP3YkXV6nnog8	131	biteproject	0	0	TRUE	558126
2021-11-03T09:27:26.982+07:00	2021-11-03T09:28:15.872+07:00	biteproject	enketo.ona.io:BjJhvCWU4mxFVtPl	HLC_65_TS2	HLC_65_TS2_9	9 (02:00-03:00)	02:00:00.000+07:00	21.67	100	no	0	8	0	0	n/a	n/a	n/a	uuid:490c91a4-d563-4b8c-94ee-7620b7c0c163	86507343	490c91a4-d563-4b8c-94ee-7620b7c0c163	2021-10-04T04:27:19	2021-10-04T16:34:03			v2HkV2aotvP3YkXV6nnog8	38	biteproject	0	0	TRUE	558126
2021-11-04T10:58:50.407+07:00	2021-11-04T11:00:16.427+07:00	biteproject	enketo.ona.io:BjJhvCWU4mxFVtPl	HLC_65_TS2	HLC_65_TS2_10	10 (03:00-04:00)	03:00:00.000+07:00	21.13	100	no	0	8	0	0	n/a	n/a	n/a	uuid:59934ab8-bab7-4d04-ab85-8ffca1da674b	86507383	59934ab8-bab7-4d04-ab85-8ffca1da674b	2021-10-04T04:28:11	2021-10-04T16:34:03			v2HkV2aotvP3YkXV6nnog8	38	biteproject	0	0	TRUE	558126
2021-11-04T11:00:16.568+07:00	2021-11-04T11:07:12.509+07:00	biteproject	enketo.ona.io:BjJhvCWU4mxFVtPl	HLC_65_TS2	HLC_65_TS2_11	11 (04:00-05:00)	04:00:00.000+07:00	20.58	100	no	0	8	0	0	n/a	n/a	n/a	uuid:93701707-a173-45a4-9652-842b44a469a1	86507397	93701707-a173-45a4-9652-842b44a469a1	2021-10-04T04:28:49	2021-10-04T16:34:04			v2HkV2aotvP3YkXV6nnog8	40	biteproject	0	0	TRUE	558126
2021-11-04T11:01:08.509+07:00	2021-11-04T11:01:59.267+07:00	biteproject	enketo.ona.io:BjJhvCWU4mxFVtPl	HLC_65_TS2	HLC_65_TS2_12	12 (05:00-06:00)	05:00:00.000+07:00	20.41	100	no	0	8	0	0	n/a	n/a	n/a	uuid:d4457a33-bfe7-4369-875d-3cc7ff095f69	86507450	d4457a33-bfe7-4369-875d-3cc7ff095f69	2021-10-04T04:29:43	2021-10-04T16:34:04			v2HkV2aotvP3YkXV6nnog8	37	biteproject	0	0	TRUE	558126
2021-11-04T11:01:59.490+07:00	2021-11-04T11:02:50.900+07:00	biteproject	enketo.ona.io:BjJhvCWU4mxFVtPl	HLC_66_TS3	HLC_66_TS3_1	1 (18:00-19:00)	18:00:00.000+07:00	24.58	100	no	0	9	0	2	HLC66TS3-11_31_41.JPG	n/a	n/a	uuid:c27d544b-57e1-4492-bbea-90bce49d1773	86507525	c27d544b-57e1-4492-bbea-90bce49d1773	2021-10-04T04:31:58	2021-10-04T16:34:04			v2HkV2aotvP3YkXV6nnog8	41	biteproject	1	1	TRUE	558126
2021-11-04T11:02:51.029+07:00	2021-11-04T11:03:48.633+07:00	biteproject	enketo.ona.io:BjJhvCWU4mxFVtPl	HLC_66_TS3	HLC_66_TS3_2	2 (19:00-20:00)	19:00:00.000+07:00	23.45	100	no	0	9	0	0	n/a	n/a	n/a	uuid:27427e7c-d878-4985-b497-3ecf0b4799c5	86507534	27427e7c-d878-4985-b497-3ecf0b4799c5	2021-10-04T04:32:32	2021-10-04T16:34:04			v2HkV2aotvP3YkXV6nnog8	39	biteproject	0	0	TRUE	558126
2021-11-04T11:03:48.778+07:00	2021-11-05T16:05:42.909+01:00	biteproject	enketo.ona.io:BjJhvCWU4mxFVtPl	HLC_66_TS3	HLC_66_TS3_3	3 (20:00-21:00)	20:00:00.000+07:00	23.28	100	no	0.3	9	1	0	n/a	n/a	n/a	uuid:7dafd02c-89ba-4977-86f2-622a4269e852	86507543	7dafd02c-89ba-4977-86f2-622a4269e852	2021-10-04T04:33:10	2021-10-04T16:34:04			v2HkV2aotvP3YkXV6nnog8	56	biteproject	0	0	TRUE	558126
2021-11-04T11:04:44.020+07:00	2021-11-04T11:05:49.214+07:00	biteproject	enketo.ona.io:BjJhvCWU4mxFVtPl	HLC_66_TS3	HLC_66_TS3_4	4 (21:00-22:00)	21:00:00.000+07:00	22.66	100	no	0	9	0	0	n/a	n/a	n/a	uuid:6fc1157d-8928-46ac-b760-8bdc72b70bec	86507556	6fc1157d-8928-46ac-b760-8bdc72b70bec	2021-10-04T04:33:50	2021-10-04T16:34:05			v2HkV2aotvP3YkXV6nnog8	38	biteproject	0	0	TRUE	558126
2021-11-03T09:28:16.001+07:00	2021-11-05T08:56:13.747+07:00	biteproject	enketo.ona.io:BjJhvCWU4mxFVtPl	HLC_66_TS3	HLC_66_TS3_5	5 (22:00-23:00)	22:00:00.000+07:00	22.44	100	no	0	9	0	0	n/a	n/a	n/a	uuid:4d7d6f3d-c2e7-4e14-8f95-7ddf08a77924	86507580	4d7d6f3d-c2e7-4e14-8f95-7ddf08a77924	2021-10-04T04:34:27	2021-10-04T16:34:05			v2HkV2aotvP3YkXV6nnog8	38	biteproject	0	0	TRUE	558126
2021-11-05T08:56:13.898+07:00	2021-11-05T08:57:06.167+07:00	biteproject	enketo.ona.io:BjJhvCWU4mxFVtPl	HLC_66_TS3	HLC_66_TS3_6	6 (23:00-00:00)	23:00:00.000+07:00	22.78	100	no	0	9	0	0	n/a	n/a	n/a	uuid:ad10e4e7-3cca-4c2a-bc08-21dda9456743	86507610	ad10e4e7-3cca-4c2a-bc08-21dda9456743	2021-10-04T04:35:08	2021-10-04T16:34:05			v2HkV2aotvP3YkXV6nnog8	40	biteproject	0	0	TRUE	558126
2021-11-05T08:57:06.303+07:00	2021-11-05T08:57:56.447+07:00	biteproject	enketo.ona.io:BjJhvCWU4mxFVtPl	HLC_66_TS3	HLC_66_TS3_7	7 (00:00-01:00)	00:00:00.000+07:00	21.99	100	no	0	10	0	0	n/a	n/a	n/a	uuid:2655a326-dd12-41da-9503-3b727778f7ad	86507627	2655a326-dd12-41da-9503-3b727778f7ad	2021-10-04T04:35:50	2021-10-04T16:34:05			v2HkV2aotvP3YkXV6nnog8	38	biteproject	0	0	TRUE	558126
2021-11-05T08:57:56.576+07:00	2021-11-05T08:58:46.863+07:00	biteproject	enketo.ona.io:BjJhvCWU4mxFVtPl	HLC_66_TS3	HLC_66_TS3_8	8 (01:00-02:00)	01:00:00.000+07:00	21.65	100	no	0	10	0	0	n/a	n/a	n/a	uuid:ea43135b-74f7-479b-b824-c03a0b950f36	86507654	ea43135b-74f7-479b-b824-c03a0b950f36	2021-10-04T04:36:43	2021-10-04T16:34:06			v2HkV2aotvP3YkXV6nnog8	208	biteproject	0	0	TRUE	558126
2021-11-05T08:58:46.996+07:00	2021-11-05T08:59:48.955+07:00	biteproject	enketo.ona.io:BjJhvCWU4mxFVtPl	HLC_66_TS3	HLC_66_TS3_9	9 (02:00-03:00)	02:00:00.000+07:00	21.65	100	no	0	10	0	2	n/a	n/a	n/a	uuid:ff0b05c5-b9b4-4605-81ff-b2d65077f30c	86507673	ff0b05c5-b9b4-4605-81ff-b2d65077f30c	2021-10-04T04:37:21	2021-10-04T16:34:06			v2HkV2aotvP3YkXV6nnog8	37	biteproject	0	0	TRUE	558126
2021-11-05T08:59:49.088+07:00	2021-11-05T09:02:19.828+07:00	biteproject	enketo.ona.io:BjJhvCWU4mxFVtPl	HLC_66_TS3	HLC_66_TS3_10	10 (03:00-04:00)	03:00:00.000+07:00	20.89	100	no	0	10	0	0	n/a	n/a	n/a	uuid:72d0023a-487a-42d3-8c2e-879c0bc26611	86507699	72d0023a-487a-42d3-8c2e-879c0bc26611	2021-10-04T04:38:05	2021-10-04T16:34:06			v2HkV2aotvP3YkXV6nnog8	33	biteproject	0	0	TRUE	558126
2021-11-05T09:00:47.201+07:00	2021-11-05T09:01:36.903+07:00	biteproject	enketo.ona.io:BjJhvCWU4mxFVtPl	HLC_66_TS3	HLC_66_TS3_11	11 (04:00-05:00)	04:00:00.000+07:00	20.43	100	no	0	10	2	0	n/a	n/a	n/a	uuid:738f1bac-c26d-4710-a79c-cf2d12b7cdff	86507712	738f1bac-c26d-4710-a79c-cf2d12b7cdff	2021-10-04T04:38:42	2021-10-04T16:34:06			v2HkV2aotvP3YkXV6nnog8	31	biteproject	0	0	TRUE	558126
2021-11-05T09:01:37.034+07:00	2021-11-06T10:39:47.600+07:00	biteproject	enketo.ona.io:BjJhvCWU4mxFVtPl	HLC_66_TS3	HLC_66_TS3_12	12 (05:00-06:00)	05:00:00.000+07:00	19.82	100	no	0	10	1	2	n/a	n/a	n/a	uuid:fac02bf2-4631-45ac-bbdb-1892aa5e6cba	86507723	fac02bf2-4631-45ac-bbdb-1892aa5e6cba	2021-10-04T04:39:17	2021-10-04T16:34:06			v2HkV2aotvP3YkXV6nnog8	36	biteproject	0	0	TRUE	558126
2021-11-06T10:39:47.740+07:00	2021-11-06T10:47:29.934+07:00	biteproject	enketo.ona.io:BjJhvCWU4mxFVtPl	HLC_67_TS4	HLC_67_TS4_1	1 (18:00-19:00)	18:00:00.000+07:00	24.15	99.8	no	0.3	11	0	0	HLC67TS4-11_42_32.JPG	n/a	n/a	uuid:359c8b5d-a121-4496-b854-08504830614f	86507812	359c8b5d-a121-4496-b854-08504830614f	2021-10-04T04:42:47	2021-10-04T16:34:07			v2HkV2aotvP3YkXV6nnog8	35	biteproject	1	1	TRUE	558126
2021-11-06T10:40:30.938+07:00	2021-11-06T10:49:11.822+07:00	biteproject	enketo.ona.io:BjJhvCWU4mxFVtPl	HLC_67_TS4	HLC_67_TS4_2	2 (19:00-20:00)	19:00:00.000+07:00	23.54	100	no	0.4	11	0	0	n/a	n/a	n/a	uuid:35c786f8-6763-4cdc-930f-d9442dcf608f	86507829	35c786f8-6763-4cdc-930f-d9442dcf608f	2021-10-04T04:43:21	2021-10-04T16:34:07			v2HkV2aotvP3YkXV6nnog8	35	biteproject	0	0	TRUE	558126
2021-11-06T10:41:55.649+07:00	2021-11-06T10:42:46.192+07:00	biteproject	enketo.ona.io:BjJhvCWU4mxFVtPl	HLC_67_TS4	HLC_67_TS4_3	3 (20:00-21:00)	20:00:00.000+07:00	24.29	100	no	0	11	0	0	n/a	n/a	n/a	uuid:33f506b4-63fe-4aa9-99f3-a5a9db3c5c46	86507840	33f506b4-63fe-4aa9-99f3-a5a9db3c5c46	2021-10-04T04:43:54	2021-10-04T16:34:07			v2HkV2aotvP3YkXV6nnog8	39	biteproject	0	0	TRUE	558126
2021-11-06T10:42:46.328+07:00	2021-11-06T10:43:47.306+07:00	biteproject	enketo.ona.io:BjJhvCWU4mxFVtPl	HLC_67_TS4	HLC_67_TS4_4	4 (21:00-22:00)	21:00:00.000+07:00	22.9	100	no	0	11	0	0	n/a	n/a	n/a	uuid:3e34e6f8-6a2f-482a-b02b-1bfda52af666	86507855	3e34e6f8-6a2f-482a-b02b-1bfda52af666	2021-10-04T04:44:26	2021-10-04T16:34:07			v2HkV2aotvP3YkXV6nnog8	55	biteproject	0	0	TRUE	558126
2021-11-06T10:43:47.447+07:00	2021-11-06T10:44:44.813+07:00	biteproject	enketo.ona.io:BjJhvCWU4mxFVtPl	HLC_67_TS4	HLC_67_TS4_5	5 (22:00-23:00)	22:00:00.000+07:00	22.85	100	no	0	11	0	0	n/a	n/a	n/a	uuid:7806ae4a-2c3e-4563-b7e0-ee86ce2f83d7	86507867	7806ae4a-2c3e-4563-b7e0-ee86ce2f83d7	2021-10-04T04:45:01	2021-10-04T16:34:07			v2HkV2aotvP3YkXV6nnog8	42	biteproject	0	0	TRUE	558126
2021-11-06T10:44:44.940+07:00	2021-11-06T10:45:37.284+07:00	biteproject	enketo.ona.io:BjJhvCWU4mxFVtPl	HLC_67_TS4	HLC_67_TS4_6	6 (23:00-00:00)	23:00:00.000+07:00	23.47	100	no	0	11	0	0	n/a	n/a	n/a	uuid:203a9acf-2ed2-4908-9730-616030ad4d8a	86507882	203a9acf-2ed2-4908-9730-616030ad4d8a	2021-10-04T04:45:38	2021-10-04T16:34:08			v2HkV2aotvP3YkXV6nnog8	41	biteproject	0	0	TRUE	558126
2021-11-06T10:45:37.417+07:00	2021-11-07T13:49:07.563+07:00	biteproject	enketo.ona.io:BjJhvCWU4mxFVtPl	HLC_67_TS4	HLC_67_TS4_7	7 (00:00-01:00)	00:00:00.000+07:00	22.61	100	no	0	12	0	0	n/a	n/a	n/a	uuid:a7d0aed9-c1df-4518-a7e1-68817bd43249	86507890	a7d0aed9-c1df-4518-a7e1-68817bd43249	2021-10-04T04:46:14	2021-10-04T16:34:08			v2HkV2aotvP3YkXV6nnog8	39	biteproject	0	0	TRUE	558126
2021-11-07T13:49:07.706+07:00	2021-11-07T13:49:55.015+07:00	biteproject	enketo.ona.io:BjJhvCWU4mxFVtPl	HLC_67_TS4	HLC_67_TS4_8	8 (01:00-02:00)	01:00:00.000+07:00	22.06	100	no	0.4	12	0	0	n/a	n/a	n/a	uuid:1408f496-d611-4a32-9244-ee3cac06e78b	86507900	1408f496-d611-4a32-9244-ee3cac06e78b	2021-10-04T04:46:54	2021-10-04T16:34:08			v2HkV2aotvP3YkXV6nnog8	297	biteproject	0	0	TRUE	558126
2021-11-07T13:49:55.150+07:00	2021-11-07T13:50:56.592+07:00	biteproject	enketo.ona.io:BjJhvCWU4mxFVtPl	HLC_67_TS4	HLC_67_TS4_9	9 (02:00-03:00)	02:00:00.000+07:00	21.74	100	no	0	12	0	0	n/a	n/a	n/a	uuid:8df86d23-00be-47de-8a7b-83d9bd7382b5	86507922	8df86d23-00be-47de-8a7b-83d9bd7382b5	2021-10-04T04:47:48	2021-10-04T16:34:08			v2HkV2aotvP3YkXV6nnog8	49	biteproject	0	0	TRUE	558126
2021-11-07T13:50:56.724+07:00	2021-11-07T13:52:46.022+07:00	biteproject	enketo.ona.io:BjJhvCWU4mxFVtPl	HLC_67_TS4	HLC_67_TS4_10	10 (03:00-04:00)	03:00:00.000+07:00	21.17	100	no	0	12	0	0	n/a	n/a	n/a	uuid:f94702f7-763e-42e3-85cc-a5e512eb277c	86507941	f94702f7-763e-42e3-85cc-a5e512eb277c	2021-10-04T04:48:28	2021-10-04T16:34:08			v2HkV2aotvP3YkXV6nnog8	37	biteproject	0	0	TRUE	558126
2021-11-07T13:52:46.155+07:00	2021-11-07T13:53:39.778+07:00	biteproject	enketo.ona.io:BjJhvCWU4mxFVtPl	HLC_67_TS4	HLC_67_TS4_11	11 (04:00-05:00)	04:00:00.000+07:00	20.05	100	no	0	12	0	0	n/a	n/a	n/a	uuid:6e13e504-ac9f-4ae8-90c3-7a3ab92574ac	86507952	6e13e504-ac9f-4ae8-90c3-7a3ab92574ac	2021-10-04T04:49:09	2021-10-04T16:34:09			v2HkV2aotvP3YkXV6nnog8	31	biteproject	0	0	TRUE	558126
2021-11-07T13:53:39.912+07:00	2021-11-07T13:54:29.690+07:00	biteproject	enketo.ona.io:BjJhvCWU4mxFVtPl	HLC_67_TS4	HLC_67_TS4_12	12 (05:00-06:00)	05:00:00.000+07:00	20.43	100	no	0	12	0	1	n/a	n/a	n/a	uuid:07115e21-673d-4213-a116-5ab20b20c65a	86507970	07115e21-673d-4213-a116-5ab20b20c65a	2021-10-04T04:49:49	2021-10-04T16:34:09			v2HkV2aotvP3YkXV6nnog8	44	biteproject	0	0	TRUE	558126
2021-11-07T13:54:29.828+07:00	2021-11-07T13:55:16.249+07:00	biteproject	enketo.ona.io:BjJhvCWU4mxFVtPl	HLC_68_TS5	HLC_68_TS5_1	1 (18:00-19:00)	18:00:00.000+07:00	23.88	100	no	0	13	0	1	HLC68TS5-11_54_33.JPG	n/a	n/a	uuid:a67120f1-aaf5-4af6-981c-10d4b736c0cf	86508138	a67120f1-aaf5-4af6-981c-10d4b736c0cf	2021-10-04T04:54:48	2021-10-04T16:34:09			v2HkV2aotvP3YkXV6nnog8	36	biteproject	1	1	TRUE	558126
2021-11-07T13:55:16.390+07:00	2021-11-10T11:14:30.324+07:00	biteproject	enketo.ona.io:BjJhvCWU4mxFVtPl	HLC_68_TS5	HLC_68_TS5_2	2 (19:00-20:00)	19:00:00.000+07:00	23.54	100	no	0.5	13	0	1	n/a	n/a	n/a	uuid:923135a2-9e50-4fe5-9015-cd927d881d47	86508585	923135a2-9e50-4fe5-9015-cd927d881d47	2021-10-04T05:06:32	2021-10-04T16:34:09			v2HkV2aotvP3YkXV6nnog8	36	biteproject	0	0	TRUE	558126
2021-11-10T11:14:30.483+07:00	2021-11-10T11:15:21.876+07:00	biteproject	enketo.ona.io:BjJhvCWU4mxFVtPl	HLC_68_TS5	HLC_68_TS5_3	3 (20:00-21:00)	20:00:00.000+07:00	23.33	100	no	0	13	0	0	n/a	n/a	n/a	uuid:a77aa68d-9b47-4c25-9fad-ca375c0929c1	86508619	a77aa68d-9b47-4c25-9fad-ca375c0929c1	2021-10-04T05:07:07	2021-10-04T16:34:09			v2HkV2aotvP3YkXV6nnog8	44	biteproject	0	0	TRUE	558126
2021-11-10T11:15:22.012+07:00	2021-11-10T11:16:12.457+07:00	biteproject	enketo.ona.io:BjJhvCWU4mxFVtPl	HLC_68_TS5	HLC_68_TS5_4	4 (21:00-22:00)	21:00:00.000+07:00	23.02	100	no	0	13	0	0	n/a	n/a	n/a	uuid:0dc077e6-b936-42fa-aed1-b96d53610fbc	86508659	0dc077e6-b936-42fa-aed1-b96d53610fbc	2021-10-04T05:07:39	2021-10-04T16:34:10			v2HkV2aotvP3YkXV6nnog8	37	biteproject	0	0	TRUE	558126
2021-11-10T11:16:12.593+07:00	2021-11-10T11:17:04.495+07:00	biteproject	enketo.ona.io:BjJhvCWU4mxFVtPl	HLC_68_TS5	HLC_68_TS5_5	5 (22:00-23:00)	22:00:00.000+07:00	22.68	100	no	0	13	0	0	n/a	n/a	n/a	uuid:6f8412c3-bcb3-4e48-a5d8-2e0c999eacaf	86508680	6f8412c3-bcb3-4e48-a5d8-2e0c999eacaf	2021-10-04T05:08:22	2021-10-04T16:34:10			v2HkV2aotvP3YkXV6nnog8	1276	biteproject	0	0	TRUE	558126
2021-11-10T11:17:04.628+07:00	2021-11-10T11:21:17.088+07:00	biteproject	enketo.ona.io:BjJhvCWU4mxFVtPl	HLC_68_TS5	HLC_68_TS5_6	6 (23:00-00:00)	23:00:00.000+07:00	22.9	100	no	0	13	0	0	n/a	n/a	n/a	uuid:fef8983e-c5e1-4737-a7ca-9c8062c71bbe	86508697	fef8983e-c5e1-4737-a7ca-9c8062c71bbe	2021-10-04T05:08:59	2021-10-04T16:34:10			v2HkV2aotvP3YkXV6nnog8	44	biteproject	0	0	TRUE	558126
2021-11-10T11:17:49.962+07:00	2021-11-10T11:18:41.606+07:00	biteproject	enketo.ona.io:BjJhvCWU4mxFVtPl	HLC_68_TS5	HLC_68_TS5_7	7 (00:00-01:00)	00:00:00.000+07:00	22.32	100	no	0	14	0	0	n/a	n/a	n/a	uuid:6f71618a-8085-4681-a410-237d2c7edc91	86508756	6f71618a-8085-4681-a410-237d2c7edc91	2021-10-04T05:09:34	2021-10-04T16:34:10			v2HkV2aotvP3YkXV6nnog8	36	biteproject	0	0	TRUE	558126
2021-11-10T11:18:41.738+07:00	2021-11-10T11:20:03.205+07:00	biteproject	enketo.ona.io:BjJhvCWU4mxFVtPl	HLC_68_TS5	HLC_68_TS5_8	8 (01:00-02:00)	01:00:00.000+07:00	21.91	100	no	0.4	14	0	0	n/a	n/a	n/a	uuid:0aca6bc5-d2e9-4bdc-bbe7-1856d9e8cbe7	86508806	0aca6bc5-d2e9-4bdc-bbe7-1856d9e8cbe7	2021-10-04T05:10:19	2021-10-04T16:34:10			v2HkV2aotvP3YkXV6nnog8	378	biteproject	0	0	TRUE	558126
2021-11-10T11:20:03.343+07:00	2021-11-11T14:02:16.418+07:00	biteproject	enketo.ona.io:BjJhvCWU4mxFVtPl	HLC_68_TS5	HLC_68_TS5_9	9 (02:00-03:00)	02:00:00.000+07:00	21.79	100	no	0	14	0	0	n/a	n/a	n/a	uuid:dfd218ad-df56-455c-ba6c-4b065fda07e4	86508841	dfd218ad-df56-455c-ba6c-4b065fda07e4	2021-10-04T05:10:55	2021-10-04T16:34:11			v2HkV2aotvP3YkXV6nnog8	41	biteproject	0	0	TRUE	558126
2021-11-11T14:02:16.557+07:00	2021-11-11T14:03:11.143+07:00	biteproject	enketo.ona.io:BjJhvCWU4mxFVtPl	HLC_68_TS5	HLC_68_TS5_10	10 (03:00-04:00)	03:00:00.000+07:00	21.13	100	no	0.4	14	0	0	n/a	n/a	n/a	uuid:05a7c39b-8aeb-46aa-a989-2f980b25e5dd	86509891	05a7c39b-8aeb-46aa-a989-2f980b25e5dd	2021-10-04T05:32:12	2021-10-04T16:34:11			v2HkV2aotvP3YkXV6nnog8	40	biteproject	0	0	TRUE	558126
2021-11-11T14:03:11.279+07:00	2021-11-11T14:04:04.659+07:00	biteproject	enketo.ona.io:BjJhvCWU4mxFVtPl	HLC_68_TS5	HLC_68_TS5_11	11 (04:00-05:00)	04:00:00.000+07:00	20.67	100	no	0	14	0	0	n/a	n/a	n/a	uuid:ddb3cc47-33c7-446e-967a-44cc22706bf1	86509912	ddb3cc47-33c7-446e-967a-44cc22706bf1	2021-10-04T05:32:55	2021-10-04T16:34:11			v2HkV2aotvP3YkXV6nnog8	35	biteproject	0	0	TRUE	558126
2021-11-11T14:04:04.791+07:00	2021-11-11T14:05:03.739+07:00	biteproject	enketo.ona.io:BjJhvCWU4mxFVtPl	HLC_68_TS5	HLC_68_TS5_12	12 (05:00-06:00)	05:00:00.000+07:00	20.34	100	no	0	14	0	0	n/a	n/a	n/a	uuid:f0c65411-7ab6-43da-82d3-8dc79ee0d1e8	86509938	f0c65411-7ab6-43da-82d3-8dc79ee0d1e8	2021-10-04T05:33:32	2021-10-04T16:34:11			v2HkV2aotvP3YkXV6nnog8	35	biteproject	0	0	TRUE	558126
2021-11-11T14:05:03.874+07:00	2021-11-11T14:06:03.017+07:00	biteproject	enketo.ona.io:BjJhvCWU4mxFVtPl	HLC_69_TS6	HLC_69_TS6_1	1 (18:00-19:00)	18:00:00.000+07:00	23.76	100	no	0	1	0	0	HLC69TS6-12_39_36.JPG	n/a	n/a	uuid:cf329fe3-6d18-4b47-8892-ab2d716cd33c	86510078	cf329fe3-6d18-4b47-8892-ab2d716cd33c	2021-10-04T05:36:06	2021-10-04T16:34:11			v2HkV2aotvP3YkXV6nnog8	113	biteproject	1	1	TRUE	558126
2021-11-11T14:06:03.153+07:00	2021-11-11T14:06:53.900+07:00	biteproject	enketo.ona.io:BjJhvCWU4mxFVtPl	HLC_69_TS6	HLC_69_TS6_2	2 (19:00-20:00)	19:00:00.000+07:00	23.35	100	no	0	1	0	0	n/a	n/a	n/a	uuid:1a8e5294-1675-40ae-b11b-f36fd0e308c7	86510121	1a8e5294-1675-40ae-b11b-f36fd0e308c7	2021-10-04T05:36:45	2021-10-04T16:34:12			v2HkV2aotvP3YkXV6nnog8	35	biteproject	0	0	TRUE	558126
2021-11-11T14:06:54.035+07:00	2021-11-11T14:07:45.027+07:00	biteproject	enketo.ona.io:BjJhvCWU4mxFVtPl	HLC_69_TS6	HLC_69_TS6_3	3 (20:00-21:00)	20:00:00.000+07:00	23.33	100	no	0	1	0	0	n/a	n/a	n/a	uuid:f2fc1c90-895b-48b2-b180-e82a84a5789f	86510154	f2fc1c90-895b-48b2-b180-e82a84a5789f	2021-10-04T05:37:26	2021-10-04T16:34:12			v2HkV2aotvP3YkXV6nnog8	36	biteproject	0	0	TRUE	558126
2021-11-11T14:07:45.166+07:00	2021-11-12T10:25:49.297+07:00	biteproject	enketo.ona.io:BjJhvCWU4mxFVtPl	HLC_69_TS6	HLC_69_TS6_4	4 (21:00-22:00)	21:00:00.000+07:00	22.82	100	no	0	1	0	0	n/a	n/a	n/a	uuid:87180b3c-8f70-457d-997f-fdf47028ada5	86510213	87180b3c-8f70-457d-997f-fdf47028ada5	2021-10-04T05:38:01	2021-10-04T16:34:12			v2HkV2aotvP3YkXV6nnog8	36	biteproject	0	0	TRUE	558126
2021-11-12T10:25:49.434+07:00	2021-11-12T10:26:42.475+07:00	biteproject	enketo.ona.io:BjJhvCWU4mxFVtPl	HLC_69_TS6	HLC_69_TS6_5	5 (22:00-23:00)	22:00:00.000+07:00	22.58	100	no	0	1	0	0	n/a	n/a	n/a	uuid:85748d1c-46aa-4623-a709-e14b189f2b00	86510277	85748d1c-46aa-4623-a709-e14b189f2b00	2021-10-04T05:38:36	2021-10-04T16:34:12			v2HkV2aotvP3YkXV6nnog8	37	biteproject	0	0	TRUE	558126
2021-11-12T10:26:42.626+07:00	2021-11-12T10:27:35.607+07:00	biteproject	enketo.ona.io:BjJhvCWU4mxFVtPl	HLC_69_TS6	HLC_69_TS6_6	6 (23:00-00:00)	23:00:00.000+07:00	22.85	100	no	0	1	0	0	n/a	n/a	n/a	uuid:3095339a-f42c-47af-b0ad-e238c67951c0	86510376	3095339a-f42c-47af-b0ad-e238c67951c0	2021-10-04T05:40:29	2021-10-04T16:34:13			v2HkV2aotvP3YkXV6nnog8	36	biteproject	0	0	TRUE	558126
2021-11-12T10:27:35.743+07:00	2021-11-12T10:28:32.320+07:00	biteproject	enketo.ona.io:BjJhvCWU4mxFVtPl	HLC_69_TS6	HLC_69_TS6_7	7 (00:00-01:00)	00:00:00.000+07:00	22.27	100	no	0	2	0	0	n/a	n/a	n/a	uuid:55885524-936c-4062-b919-330a10c9d70b	86510402	55885524-936c-4062-b919-330a10c9d70b	2021-10-04T05:41:03	2021-10-04T16:34:13			v2HkV2aotvP3YkXV6nnog8	37	biteproject	0	0	TRUE	558126
2021-11-12T10:28:32.459+07:00	2021-11-12T10:29:24.740+07:00	biteproject	enketo.ona.io:BjJhvCWU4mxFVtPl	HLC_69_TS6	HLC_69_TS6_8	8 (01:00-02:00)	01:00:00.000+07:00	21.87	100	no	0	2	0	0	n/a	n/a	n/a	uuid:63f96d64-e0b9-4479-b699-359b4afa34f9	86510418	63f96d64-e0b9-4479-b699-359b4afa34f9	2021-10-04T05:41:40	2021-10-04T16:34:13			v2HkV2aotvP3YkXV6nnog8	228	biteproject	0	0	TRUE	558126
2021-11-12T10:29:24.875+07:00	2021-11-12T10:30:16.500+07:00	biteproject	enketo.ona.io:BjJhvCWU4mxFVtPl	HLC_69_TS6	HLC_69_TS6_9	9 (02:00-03:00)	02:00:00.000+07:00	21.67	100	no	0	2	0	0	n/a	n/a	n/a	uuid:ba2f5d5a-fd2c-432e-9869-c1bb7c34c15e	86510437	ba2f5d5a-fd2c-432e-9869-c1bb7c34c15e	2021-10-04T05:42:15	2021-10-04T16:34:13			v2HkV2aotvP3YkXV6nnog8	40	biteproject	0	0	TRUE	558126
2021-11-12T10:30:16.638+07:00	2021-11-12T10:32:35.328+07:00	biteproject	enketo.ona.io:BjJhvCWU4mxFVtPl	HLC_69_TS6	HLC_69_TS6_10	10 (03:00-04:00)	03:00:00.000+07:00	21.03	100	no	0	2	0	0	n/a	n/a	n/a	uuid:c4708e1c-d4cf-4cbe-9516-6548e95b564d	86510464	c4708e1c-d4cf-4cbe-9516-6548e95b564d	2021-10-04T05:42:52	2021-10-04T16:34:13			v2HkV2aotvP3YkXV6nnog8	102	biteproject	0	0	TRUE	558126
2021-11-12T10:31:09.519+07:00	2021-11-13T09:35:39.173+07:00	biteproject	enketo.ona.io:BjJhvCWU4mxFVtPl	HLC_69_TS6	HLC_69_TS6_11	11 (04:00-05:00)	04:00:00.000+07:00	20.7	100	no	0	2	0	0	n/a	n/a	n/a	uuid:e6006244-1a77-44e4-9784-63a60cc2b615	86510487	e6006244-1a77-44e4-9784-63a60cc2b615	2021-10-04T05:43:29	2021-10-04T16:34:14			v2HkV2aotvP3YkXV6nnog8	37	biteproject	0	0	TRUE	558126
2021-11-13T09:35:39.324+07:00	2021-11-13T09:36:31.800+07:00	biteproject	enketo.ona.io:BjJhvCWU4mxFVtPl	HLC_69_TS6	HLC_69_TS6_12	12 (05:00-06:00)	05:00:00.000+07:00	20.17	100	no	0	2	0	0	n/a	n/a	n/a	uuid:db4b5246-74f3-4aad-af5f-924cd3e7b57b	86510512	db4b5246-74f3-4aad-af5f-924cd3e7b57b	2021-10-04T05:44:06	2021-10-04T16:34:14			v2HkV2aotvP3YkXV6nnog8	34	biteproject	0	0	TRUE	558126
2021-11-13T09:36:31.935+07:00	2021-11-13T09:37:31.755+07:00	biteproject	enketo.ona.io:BjJhvCWU4mxFVtPl	HLC_70_TS7	HLC_70_TS7_1	1 (18:00-19:00)	18:00:00.000+07:00	24.41	100	no	0	3	0	0	HLC70TS7-12_47_41.JPG	n/a	n/a	uuid:bf36474c-1dab-4c33-9397-b27687968c22	86510635	bf36474c-1dab-4c33-9397-b27687968c22	2021-10-04T05:46:20	2021-10-04T16:34:14			v2HkV2aotvP3YkXV6nnog8	34	biteproject	1	1	TRUE	558126
2021-11-13T09:37:31.891+07:00	2021-11-13T09:38:29.472+07:00	biteproject	enketo.ona.io:BjJhvCWU4mxFVtPl	HLC_70_TS7	HLC_70_TS7_2	2 (19:00-20:00)	19:00:00.000+07:00	23.52	100	no	0.3	3	0	0	n/a	n/a	n/a	uuid:5fd059ab-e25c-4ff2-a6df-fbd1fdcaccd6	86510653	5fd059ab-e25c-4ff2-a6df-fbd1fdcaccd6	2021-10-04T05:46:58	2021-10-04T16:34:14			v2HkV2aotvP3YkXV6nnog8	51	biteproject	0	0	TRUE	558126
2021-11-13T09:38:29.604+07:00	2021-11-13T09:39:15.184+07:00	biteproject	enketo.ona.io:BjJhvCWU4mxFVtPl	HLC_70_TS7	HLC_70_TS7_3	3 (20:00-21:00)	20:00:00.000+07:00	23.52	100	no	0.4	3	0	0	n/a	n/a	n/a	uuid:74a085a5-eaf2-4005-83d3-e99cd7f01e82	86510761	74a085a5-eaf2-4005-83d3-e99cd7f01e82	2021-10-04T05:48:40	2021-10-04T16:34:14			v2HkV2aotvP3YkXV6nnog8	37	biteproject	0	0	TRUE	558126
2021-11-13T09:39:15.315+07:00	2021-11-13T09:40:19.519+07:00	biteproject	enketo.ona.io:BjJhvCWU4mxFVtPl	HLC_70_TS7	HLC_70_TS7_4	4 (21:00-22:00)	21:00:00.000+07:00	23.02	100	no	0	3	0	0	n/a	n/a	n/a	uuid:e03312d9-f24c-4f8d-9df5-def944ab877d	86510790	e03312d9-f24c-4f8d-9df5-def944ab877d	2021-10-04T05:49:18	2021-10-04T16:34:15			v2HkV2aotvP3YkXV6nnog8	33	biteproject	0	0	TRUE	558126
2021-11-13T09:40:19.659+07:00	2021-11-13T09:41:23.741+07:00	biteproject	enketo.ona.io:BjJhvCWU4mxFVtPl	HLC_70_TS7	HLC_70_TS7_5	5 (22:00-23:00)	22:00:00.000+07:00	22.61	100	no	0.3	3	0	0	n/a	n/a	n/a	uuid:345256b0-8722-40d1-a048-2101c888db44	86510803	345256b0-8722-40d1-a048-2101c888db44	2021-10-04T05:49:52	2021-10-04T16:34:15			v2HkV2aotvP3YkXV6nnog8	39	biteproject	0	0	TRUE	558126
2021-11-13T09:41:23.875+07:00	2021-11-14T10:02:12.959+07:00	biteproject	enketo.ona.io:BjJhvCWU4mxFVtPl	HLC_70_TS7	HLC_70_TS7_6	6 (23:00-00:00)	23:00:00.000+07:00	22.85	100	no	0	3	0	0	n/a	n/a	n/a	uuid:d7401ba2-345d-483d-816d-b3d6f01cac70	86510820	d7401ba2-345d-483d-816d-b3d6f01cac70	2021-10-04T05:50:29	2021-10-04T16:34:15			v2HkV2aotvP3YkXV6nnog8	154	biteproject	0	0	TRUE	558126
2021-11-14T10:02:13.100+07:00	2021-11-14T10:03:10.090+07:00	biteproject	enketo.ona.io:BjJhvCWU4mxFVtPl	HLC_70_TS7	HLC_70_TS7_7	7 (00:00-01:00)	00:00:00.000+07:00	22.06	100	no	0	4	0	0	n/a	n/a	n/a	uuid:00a009a2-1ca6-4517-b6d4-efd0e9307bd1	86510862	00a009a2-1ca6-4517-b6d4-efd0e9307bd1	2021-10-04T05:51:20	2021-10-04T16:34:15			v2HkV2aotvP3YkXV6nnog8	53	biteproject	0	0	TRUE	558126
2021-11-14T10:03:10.222+07:00	2021-11-14T10:04:39.654+07:00	biteproject	enketo.ona.io:BjJhvCWU4mxFVtPl	HLC_70_TS7	HLC_70_TS7_8	8 (01:00-02:00)	01:00:00.000+07:00	21.67	100	no	0.6	4	0	0	n/a	n/a	n/a	uuid:21608cc1-de62-4668-865d-ceb537922a7b	86510884	21608cc1-de62-4668-865d-ceb537922a7b	2021-10-04T05:51:53	2021-10-04T16:34:15			v2HkV2aotvP3YkXV6nnog8	89	biteproject	0	0	TRUE	558126
2021-11-14T10:04:39.794+07:00	2021-11-14T10:05:29.803+07:00	biteproject	enketo.ona.io:BjJhvCWU4mxFVtPl	HLC_70_TS7	HLC_70_TS7_9	9 (02:00-03:00)	02:00:00.000+07:00	21.39	100	no	0	4	0	0	n/a	n/a	n/a	uuid:aa81b007-bbfd-4959-9659-2c730ad6f3ec	86510896	aa81b007-bbfd-4959-9659-2c730ad6f3ec	2021-10-04T05:52:27	2021-10-04T16:34:16			v2HkV2aotvP3YkXV6nnog8	42	biteproject	0	0	TRUE	558126
2021-11-14T10:05:29.928+07:00	2021-11-14T10:07:40.844+07:00	biteproject	enketo.ona.io:BjJhvCWU4mxFVtPl	HLC_70_TS7	HLC_70_TS7_10	10 (03:00-04:00)	03:00:00.000+07:00	20.86	100	no	0	4	0	0	n/a	n/a	n/a	uuid:e20df66e-b16e-4dfc-8abe-9e07dd03646f	86510925	e20df66e-b16e-4dfc-8abe-9e07dd03646f	2021-10-04T05:53:05	2021-10-04T16:34:16			v2HkV2aotvP3YkXV6nnog8	36	biteproject	0	0	TRUE	558126
2021-11-14T10:07:40.978+07:00	2021-11-14T10:10:29.878+07:00	biteproject	enketo.ona.io:BjJhvCWU4mxFVtPl	HLC_70_TS7	HLC_70_TS7_11	11 (04:00-05:00)	04:00:00.000+07:00	20.39	100	no	0	4	0	0	n/a	n/a	n/a	uuid:7e2b329d-fd24-49c0-a46d-4a8be4224a98	86510991	7e2b329d-fd24-49c0-a46d-4a8be4224a98	2021-10-04T05:55:40	2021-10-04T16:34:16			v2HkV2aotvP3YkXV6nnog8	33	biteproject	0	0	TRUE	558126
2021-11-14T10:08:30.242+07:00	2021-11-14T10:09:28.196+07:00	biteproject	enketo.ona.io:BjJhvCWU4mxFVtPl	HLC_70_TS7	HLC_70_TS7_12	12 (05:00-06:00)	05:00:00.000+07:00	19.93	100	no	0.4	4	0	0	n/a	n/a	n/a	uuid:23b60054-252b-48ea-b6e8-20a3d3feed18	86511080	23b60054-252b-48ea-b6e8-20a3d3feed18	2021-10-04T05:56:32	2021-10-04T16:34:16			v2HkV2aotvP3YkXV6nnog8	33	biteproject	0	0	TRUE	558126
2021-11-14T10:09:28.329+07:00	2021-11-15T16:06:22.714+07:00	biteproject	enketo.ona.io:zam0HNMAWxXbg751	HLC_71_TS1	HLC_71_TS1_1	1 (18:00-19:00)	18:00:00.000+07:00	25.02	87.6	no	0	7	1	0	HLC71TS1-11_14_12.JPG	n/a	v2HkV2aotvP3YkXV6nnog8	uuid:bc7f61e7-8e7a-4f22-90af-4b9480c05587	86582730	bc7f61e7-8e7a-4f22-90af-4b9480c05587	2021-10-05T04:14:28	2021-10-05T04:14:28			v2HkV2aotvP3YkXV6nnog8	37	biteproject	1	1	TRUE	558126
2021-11-15T16:06:22.850+07:00	2021-11-15T16:07:15.535+07:00	biteproject	enketo.ona.io:zam0HNMAWxXbg751	HLC_71_TS1	HLC_71_TS1_2	2 (19:00-20:00)	19:00:00.000+07:00	24.19	98.8	no	0	7	0	0	n/a	n/a	v2HkV2aotvP3YkXV6nnog8	uuid:87644883-38d9-4316-b5a7-df56af1209d9	86582743	87644883-38d9-4316-b5a7-df56af1209d9	2021-10-05T04:15:07	2021-10-05T04:15:07			v2HkV2aotvP3YkXV6nnog8	46	biteproject	0	0	TRUE	558126
2021-11-15T16:07:15.669+07:00	2021-11-15T16:08:10.484+07:00	biteproject	enketo.ona.io:zam0HNMAWxXbg751	HLC_71_TS1	HLC_71_TS1_3	3 (20:00-21:00)	20:00:00.000+07:00	23.54	100	no	0	7	0	0	n/a	n/a	v2HkV2aotvP3YkXV6nnog8	uuid:a037273b-abca-4f38-9ee6-c4c6cbaaddf9	86582776	a037273b-abca-4f38-9ee6-c4c6cbaaddf9	2021-10-05T04:15:44	2021-10-05T04:15:44			v2HkV2aotvP3YkXV6nnog8	36	biteproject	0	0	TRUE	558126
2021-11-15T16:08:10.627+07:00	2021-11-15T16:12:57.388+07:00	biteproject	enketo.ona.io:zam0HNMAWxXbg751	HLC_71_TS1	HLC_71_TS1_4	4 (21:00-22:00)	21:00:00.000+07:00	23.26	100	no	0	7	0	0	n/a	n/a	v2HkV2aotvP3YkXV6nnog8	uuid:87351f62-82ba-4ceb-982e-15f14e1094f0	86582783	87351f62-82ba-4ceb-982e-15f14e1094f0	2021-10-05T04:16:16	2021-10-05T04:16:16			v2HkV2aotvP3YkXV6nnog8	41	biteproject	0	0	TRUE	558126
2021-11-15T16:09:05.153+07:00	2021-11-15T16:09:50.301+07:00	biteproject	enketo.ona.io:zam0HNMAWxXbg751	HLC_71_TS1	HLC_71_TS1_5	5 (22:00-23:00)	22:00:00.000+07:00	23.18	100	no	0	7	0	0	n/a	n/a	v2HkV2aotvP3YkXV6nnog8	uuid:82af1e2b-20cc-4b87-81ab-e0670749b731	86582800	82af1e2b-20cc-4b87-81ab-e0670749b731	2021-10-05T04:16:50	2021-10-05T04:16:50			v2HkV2aotvP3YkXV6nnog8	36	biteproject	0	0	TRUE	558126
2021-11-15T16:09:50.438+07:00	2021-11-15T16:10:39.689+07:00	biteproject	enketo.ona.io:zam0HNMAWxXbg751	HLC_71_TS1	HLC_71_TS1_6	6 (23:00-00:00)	23:00:00.000+07:00	23.47	98.7	no	0	7	0	0	n/a	n/a	v2HkV2aotvP3YkXV6nnog8	uuid:a37e3006-9207-4738-8b12-529699a71a0f	86582821	a37e3006-9207-4738-8b12-529699a71a0f	2021-10-05T04:17:26	2021-10-05T04:17:26			v2HkV2aotvP3YkXV6nnog8	39	biteproject	0	0	TRUE	558126
2021-11-15T16:10:39.825+07:00	2021-11-15T16:11:34.788+07:00	biteproject	enketo.ona.io:zam0HNMAWxXbg751	HLC_71_TS1	HLC_71_TS1_7	7 (00:00-01:00)	00:00:00.000+07:00	23.38	97.7	no	0	8	0	0	n/a	n/a	v2HkV2aotvP3YkXV6nnog8	uuid:f4af19e6-d272-4ea0-8c4f-b272019280b4	86582850	f4af19e6-d272-4ea0-8c4f-b272019280b4	2021-10-05T04:18:12	2021-10-05T04:18:12			v2HkV2aotvP3YkXV6nnog8	38	biteproject	0	0	TRUE	558126
2021-11-15T16:11:35.058+07:00	2021-11-16T16:10:50.439+07:00	biteproject	enketo.ona.io:zam0HNMAWxXbg751	HLC_71_TS1	HLC_71_TS1_8	8 (01:00-02:00)	01:00:00.000+07:00	22.34	100	no	0	8	0	0	n/a	n/a	v2HkV2aotvP3YkXV6nnog8	uuid:143c7945-e32b-4769-bf70-d91667dd7cc9	86582860	143c7945-e32b-4769-bf70-d91667dd7cc9	2021-10-05T04:18:49	2021-10-05T04:18:49			v2HkV2aotvP3YkXV6nnog8	186	biteproject	0	0	TRUE	558126
2021-11-16T16:10:50.577+07:00	2021-11-16T16:11:41.199+07:00	biteproject	enketo.ona.io:zam0HNMAWxXbg751	HLC_71_TS1	HLC_71_TS1_9	9 (02:00-03:00)	02:00:00.000+07:00	22.34	100	no	0.5	8	0	0	n/a	n/a	v2HkV2aotvP3YkXV6nnog8	uuid:8d41ea7a-1edf-4f7a-b48c-81e79d837283	86582906	8d41ea7a-1edf-4f7a-b48c-81e79d837283	2021-10-05T04:19:29	2021-10-05T04:19:29			v2HkV2aotvP3YkXV6nnog8	37	biteproject	0	0	TRUE	558126
2021-11-16T16:11:41.412+07:00	2021-11-16T16:12:41.426+07:00	biteproject	enketo.ona.io:zam0HNMAWxXbg751	HLC_71_TS1	HLC_71_TS1_10	10 (03:00-04:00)	03:00:00.000+07:00	22.32	100	no	0	8	0	0	n/a	n/a	v2HkV2aotvP3YkXV6nnog8	uuid:bae74d49-e14c-4fd5-abe9-a9402d3d991f	86582944	bae74d49-e14c-4fd5-abe9-a9402d3d991f	2021-10-05T04:20:06	2021-10-05T04:20:06			v2HkV2aotvP3YkXV6nnog8	34	biteproject	0	0	TRUE	558126
2021-11-16T16:12:41.562+07:00	2021-11-16T16:17:12.684+07:00	biteproject	enketo.ona.io:zam0HNMAWxXbg751	HLC_71_TS1	HLC_71_TS1_11	11 (04:00-05:00)	04:00:00.000+07:00	21.84	100	no	0	8	1	0	n/a	n/a	v2HkV2aotvP3YkXV6nnog8	uuid:9c404639-6caf-4eeb-8229-7f7329285894	86582967	9c404639-6caf-4eeb-8229-7f7329285894	2021-10-05T04:20:45	2021-10-05T04:20:45			v2HkV2aotvP3YkXV6nnog8	36	biteproject	0	0	TRUE	558126
2021-11-16T16:13:24.744+07:00	2021-11-16T16:14:10.852+07:00	biteproject	enketo.ona.io:zam0HNMAWxXbg751	HLC_71_TS1	HLC_71_TS1_12	12 (05:00-06:00)	05:00:00.000+07:00	21.56	100	no	0	8	0	0	n/a	n/a	v2HkV2aotvP3YkXV6nnog8	uuid:52673ff5-3423-489d-8c63-99824e9a708f	86582996	52673ff5-3423-489d-8c63-99824e9a708f	2021-10-05T04:21:23	2021-10-05T04:21:23			v2HkV2aotvP3YkXV6nnog8	36	biteproject	0	0	TRUE	558126
2021-11-16T16:14:10.982+07:00	2021-11-16T16:17:30.682+07:00	biteproject	enketo.ona.io:zam0HNMAWxXbg751	HLC_72_TS2	HLC_72_TS2_1	1 (18:00-19:00)	18:00:00.000+07:00	24.82	95.4	no	0	9	0	2	HLC72TS2-11_24_16.JPG	n/a	v2HkV2aotvP3YkXV6nnog8	uuid:9d2a05ca-5f09-46c8-a7e6-f8419778ee61	86583077	9d2a05ca-5f09-46c8-a7e6-f8419778ee61	2021-10-05T04:24:31	2021-10-05T04:24:31			v2HkV2aotvP3YkXV6nnog8	32	biteproject	1	1	TRUE	558126
2021-11-16T16:14:58.240+07:00	2021-11-16T16:15:43.986+07:00	biteproject	enketo.ona.io:zam0HNMAWxXbg751	HLC_72_TS2	HLC_72_TS2_2	2 (19:00-20:00)	19:00:00.000+07:00	24.29	100	no	0	9	0	0	n/a	n/a	v2HkV2aotvP3YkXV6nnog8	uuid:7b484a7f-7f4e-4284-9b2d-778c76cfd34a	86583093	7b484a7f-7f4e-4284-9b2d-778c76cfd34a	2021-10-05T04:25:05	2021-10-05T04:25:05			v2HkV2aotvP3YkXV6nnog8	42	biteproject	0	0	TRUE	558126
2021-11-16T16:15:44.123+07:00	2021-11-19T14:13:36.240+07:00	biteproject	enketo.ona.io:zam0HNMAWxXbg751	HLC_72_TS2	HLC_72_TS2_3	3 (20:00-21:00)	20:00:00.000+07:00	24.15	100	no	0.3	9	0	0	n/a	n/a	v2HkV2aotvP3YkXV6nnog8	uuid:2154b08a-082a-4f29-a470-20d69653b385	86583106	2154b08a-082a-4f29-a470-20d69653b385	2021-10-05T04:25:40	2021-10-05T04:25:40			v2HkV2aotvP3YkXV6nnog8	41	biteproject	0	0	TRUE	558126
2021-11-19T14:13:36.376+07:00	2021-11-19T14:14:22.727+07:00	biteproject	enketo.ona.io:zam0HNMAWxXbg751	HLC_72_TS2	HLC_72_TS2_4	4 (21:00-22:00)	21:00:00.000+07:00	24.1	100	no	0	9	2	1	n/a	n/a	v2HkV2aotvP3YkXV6nnog8	uuid:d4ef7047-5b17-4a95-bf10-c3b324c4f95c	86583121	d4ef7047-5b17-4a95-bf10-c3b324c4f95c	2021-10-05T04:26:15	2021-10-05T04:26:15			v2HkV2aotvP3YkXV6nnog8	42	biteproject	0	0	TRUE	558126
2021-11-19T14:14:22.863+07:00	2021-11-19T14:15:12.881+07:00	biteproject	enketo.ona.io:zam0HNMAWxXbg751	HLC_72_TS2	HLC_72_TS2_5	5 (22:00-23:00)	22:00:00.000+07:00	23.3	100	no	0	9	0	0	n/a	n/a	v2HkV2aotvP3YkXV6nnog8	uuid:7d6d698e-3916-4aa1-9289-819051745681	86583133	7d6d698e-3916-4aa1-9289-819051745681	2021-10-05T04:26:51	2021-10-05T04:26:51			v2HkV2aotvP3YkXV6nnog8	40	biteproject	0	0	TRUE	558126
2021-11-19T14:15:13.012+07:00	2021-11-19T14:15:59.054+07:00	biteproject	enketo.ona.io:zam0HNMAWxXbg751	HLC_72_TS2	HLC_72_TS2_6	6 (23:00-00:00)	23:00:00.000+07:00	23.3	100	no	0.6	9	1	0	n/a	n/a	v2HkV2aotvP3YkXV6nnog8	uuid:c73d1b0f-6ec3-4843-9dfd-4ce84b7acb65	86583144	c73d1b0f-6ec3-4843-9dfd-4ce84b7acb65	2021-10-05T04:27:23	2021-10-05T04:27:23			v2HkV2aotvP3YkXV6nnog8	35	biteproject	0	0	TRUE	558126
2021-11-19T14:15:59.187+07:00	2021-11-19T14:16:43.779+07:00	biteproject	enketo.ona.io:zam0HNMAWxXbg751	HLC_72_TS2	HLC_72_TS2_7	7 (00:00-01:00)	00:00:00.000+07:00	23.18	99.6	no	0.3	10	0	0	n/a	n/a	v2HkV2aotvP3YkXV6nnog8	uuid:7e4c7202-6d89-4fcf-be14-cdcaf5d59f42	86583156	7e4c7202-6d89-4fcf-be14-cdcaf5d59f42	2021-10-05T04:28:06	2021-10-05T04:28:06			v2HkV2aotvP3YkXV6nnog8	34	biteproject	0	0	TRUE	558126
2021-11-19T14:16:43.911+07:00	2021-11-19T14:17:35.071+07:00	biteproject	enketo.ona.io:zam0HNMAWxXbg751	HLC_72_TS2	HLC_72_TS2_8	8 (01:00-02:00)	01:00:00.000+07:00	22.15	100	no	0	10	0	0	n/a	n/a	v2HkV2aotvP3YkXV6nnog8	uuid:a75c1678-da2c-4d58-a7a6-1c7a46ee9683	86583168	a75c1678-da2c-4d58-a7a6-1c7a46ee9683	2021-10-05T04:28:47	2021-10-05T04:28:47			v2HkV2aotvP3YkXV6nnog8	206	biteproject	0	0	TRUE	558126
2021-11-19T14:17:35.204+07:00	2021-11-19T14:18:31.949+07:00	biteproject	enketo.ona.io:zam0HNMAWxXbg751	HLC_72_TS2	HLC_72_TS2_9	9 (02:00-03:00)	02:00:00.000+07:00	21.87	100	no	0.7	10	0	0	n/a	n/a	v2HkV2aotvP3YkXV6nnog8	uuid:5ec8f49a-dd4c-45fc-bb6f-0e0d6cff06f9	86583184	5ec8f49a-dd4c-45fc-bb6f-0e0d6cff06f9	2021-10-05T04:29:28	2021-10-05T04:29:28			v2HkV2aotvP3YkXV6nnog8	43	biteproject	0	0	TRUE	558126
2021-11-19T14:18:32.082+07:00	2021-11-20T11:44:20.813+07:00	biteproject	enketo.ona.io:zam0HNMAWxXbg751	HLC_72_TS2	HLC_72_TS2_10	10 (03:00-04:00)	03:00:00.000+07:00	22.01	100	no	0.9	10	0	0	n/a	n/a	v2HkV2aotvP3YkXV6nnog8	uuid:080fd40d-a6cb-4ece-bbb7-4db0179dc44a	86583194	080fd40d-a6cb-4ece-bbb7-4db0179dc44a	2021-10-05T04:30:09	2021-10-05T04:30:09			v2HkV2aotvP3YkXV6nnog8	508	biteproject	0	0	TRUE	558126
2021-11-20T11:44:20.949+07:00	2021-11-20T11:45:11.653+07:00	biteproject	enketo.ona.io:zam0HNMAWxXbg751	HLC_72_TS2	HLC_72_TS2_11	11 (04:00-05:00)	04:00:00.000+07:00	21.72	100	no	0	10	0	0	n/a	n/a	v2HkV2aotvP3YkXV6nnog8	uuid:ec4d9a5e-f579-46b5-af82-ec0534b55839	86583206	ec4d9a5e-f579-46b5-af82-ec0534b55839	2021-10-05T04:30:43	2021-10-05T04:30:43			v2HkV2aotvP3YkXV6nnog8	37	biteproject	0	0	TRUE	558126
2021-11-20T11:45:11.785+07:00	2021-11-20T11:46:03.402+07:00	biteproject	enketo.ona.io:zam0HNMAWxXbg751	HLC_72_TS2	HLC_72_TS2_12	12 (05:00-06:00)	05:00:00.000+07:00	21.1	100	no	0	10	0	0	n/a	n/a	v2HkV2aotvP3YkXV6nnog8	uuid:c235a39f-9cc1-4fb5-a3b1-d18b6ece3300	86583223	c235a39f-9cc1-4fb5-a3b1-d18b6ece3300	2021-10-05T04:31:18	2021-10-05T04:31:18			v2HkV2aotvP3YkXV6nnog8	36	biteproject	0	0	TRUE	558126
2021-11-20T11:46:03.546+07:00	2021-11-20T11:47:00.526+07:00	biteproject	enketo.ona.io:zam0HNMAWxXbg751	HLC_73_TS3	HLC_73_TS3_1	1 (18:00-19:00)	18:00:00.000+07:00	24.92	88.5	no	0.6	11	0	0	HLC73TS3-11_34_29.JPG	n/a	v2HkV2aotvP3YkXV6nnog8	uuid:844e16bf-38e7-4271-a1cd-60a5e8032e88	86583311	844e16bf-38e7-4271-a1cd-60a5e8032e88	2021-10-05T04:34:48	2021-10-05T04:34:48			v2HkV2aotvP3YkXV6nnog8	37	biteproject	1	1	TRUE	558126
2021-11-20T11:47:00.662+07:00	2021-11-20T11:48:03.871+07:00	biteproject	enketo.ona.io:zam0HNMAWxXbg751	HLC_73_TS3	HLC_73_TS3_2	2 (19:00-20:00)	19:00:00.000+07:00	24.15	99	no	0	11	0	1	n/a	n/a	v2HkV2aotvP3YkXV6nnog8	uuid:6207b25e-9755-4966-b445-b7fb456877a2	86583329	6207b25e-9755-4966-b445-b7fb456877a2	2021-10-05T04:35:26	2021-10-05T04:35:26			v2HkV2aotvP3YkXV6nnog8	46	biteproject	0	0	TRUE	558126
2021-11-20T11:48:04.012+07:00	2021-11-20T11:48:53.177+07:00	biteproject	enketo.ona.io:zam0HNMAWxXbg751	HLC_73_TS3	HLC_73_TS3_3	3 (20:00-21:00)	20:00:00.000+07:00	23.66	100	no	0	11	0	0	n/a	n/a	v2HkV2aotvP3YkXV6nnog8	uuid:18978ed0-0f35-4efb-8242-34ba782cafc6	86583365	18978ed0-0f35-4efb-8242-34ba782cafc6	2021-10-05T04:36:49	2021-10-05T04:43:44			v2HkV2aotvP3YkXV6nnog8	35	biteproject	0	0	TRUE	558126
2021-11-20T11:48:53.311+07:00	2021-11-20T11:49:43.150+07:00	biteproject	enketo.ona.io:zam0HNMAWxXbg751	HLC_73_TS3	HLC_73_TS3_4	4 (21:00-22:00)	21:00:00.000+07:00	23.91	100	no	0.3	11	0	0	n/a	n/a	v2HkV2aotvP3YkXV6nnog8	uuid:b2122274-6bbf-431d-a29d-57417d3a2545	86583373	b2122274-6bbf-431d-a29d-57417d3a2545	2021-10-05T04:37:25	2021-10-05T04:37:25			v2HkV2aotvP3YkXV6nnog8	36	biteproject	0	0	TRUE	558126
2021-11-20T11:49:43.286+07:00	2021-11-21T13:14:05.444+07:00	biteproject	enketo.ona.io:zam0HNMAWxXbg751	HLC_73_TS3	HLC_73_TS3_5	5 (22:00-23:00)	22:00:00.000+07:00	23.52	100	no	0	11	0	0	n/a	n/a	v2HkV2aotvP3YkXV6nnog8	uuid:fe4c48fa-7835-4dbd-a196-54c862c3b0f8	86583393	fe4c48fa-7835-4dbd-a196-54c862c3b0f8	2021-10-05T04:38:01	2021-10-05T04:38:01			v2HkV2aotvP3YkXV6nnog8	32	biteproject	0	0	TRUE	558126
2021-11-21T13:14:05.594+07:00	2021-11-21T13:14:53.263+07:00	biteproject	enketo.ona.io:zam0HNMAWxXbg751	HLC_73_TS3	HLC_73_TS3_6	6 (23:00-00:00)	23:00:00.000+07:00	23.57	100	no	0.5	11	0	0	n/a	n/a	v2HkV2aotvP3YkXV6nnog8	uuid:5cc8a72f-156e-470d-962d-cc821bc43c8f	86583408	5cc8a72f-156e-470d-962d-cc821bc43c8f	2021-10-05T04:38:38	2021-10-05T04:38:38			v2HkV2aotvP3YkXV6nnog8	34	biteproject	0	0	TRUE	558126
2021-11-21T13:14:53.418+07:00	2021-11-21T13:15:50.336+07:00	biteproject	enketo.ona.io:zam0HNMAWxXbg751	HLC_73_TS3	HLC_73_TS3_7	7 (00:00-01:00)	00:00:00.000+07:00	23.54	96.6	no	0	12	0	0	n/a	n/a	v2HkV2aotvP3YkXV6nnog8	uuid:ad471a65-f935-439c-bb82-703125f4e99d	86583425	ad471a65-f935-439c-bb82-703125f4e99d	2021-10-05T04:39:24	2021-10-05T04:39:24			v2HkV2aotvP3YkXV6nnog8	34	biteproject	0	0	TRUE	558126
2021-11-21T13:15:50.468+07:00	2021-11-21T13:16:39.705+07:00	biteproject	enketo.ona.io:zam0HNMAWxXbg751	HLC_73_TS3	HLC_73_TS3_8	8 (01:00-02:00)	01:00:00.000+07:00	22.13	100	no	0	12	0	0	n/a	n/a	v2HkV2aotvP3YkXV6nnog8	uuid:568b5021-3245-48bf-abaa-96a692d6ea34	86583435	568b5021-3245-48bf-abaa-96a692d6ea34	2021-10-05T04:40:00	2021-10-05T04:40:00			v2HkV2aotvP3YkXV6nnog8	2690	biteproject	0	0	TRUE	558126
2021-11-21T13:16:39.836+07:00	2021-11-21T13:17:27.195+07:00	biteproject	enketo.ona.io:zam0HNMAWxXbg751	HLC_73_TS3	HLC_73_TS3_9	9 (02:00-03:00)	02:00:00.000+07:00	22.03	100	no	0	12	1	0	n/a	n/a	v2HkV2aotvP3YkXV6nnog8	uuid:2beac5a9-32cd-463e-a460-af241b6bb1ad	86583462	2beac5a9-32cd-463e-a460-af241b6bb1ad	2021-10-05T04:40:35	2021-10-05T04:40:35			v2HkV2aotvP3YkXV6nnog8	37	biteproject	0	0	TRUE	558126
2021-11-21T13:17:27.343+07:00	2021-11-22T14:31:04.793+01:00	biteproject	enketo.ona.io:zam0HNMAWxXbg751	HLC_73_TS3	HLC_73_TS3_10	10 (03:00-04:00)	03:00:00.000+07:00	22.25	100	no	0	12	1	0	n/a	n/a	v2HkV2aotvP3YkXV6nnog8	uuid:24d3556c-7284-4370-889c-ea4f528fdeaf	86583475	24d3556c-7284-4370-889c-ea4f528fdeaf	2021-10-05T04:41:08	2021-10-05T04:41:08			v2HkV2aotvP3YkXV6nnog8	36	biteproject	0	0	TRUE	558126
2021-11-21T13:18:20.651+07:00	2021-11-21T13:19:08.754+07:00	biteproject	enketo.ona.io:zam0HNMAWxXbg751	HLC_73_TS3	HLC_73_TS3_11	11 (04:00-05:00)	04:00:00.000+07:00	21.77	100	no	0	12	1	0	n/a	n/a	v2HkV2aotvP3YkXV6nnog8	uuid:b69dbff9-42e9-4cf5-b8f3-33cc830b02bf	86583492	b69dbff9-42e9-4cf5-b8f3-33cc830b02bf	2021-10-05T04:41:41	2021-10-05T04:41:41			v2HkV2aotvP3YkXV6nnog8	37	biteproject	0	0	TRUE	558126
2021-11-22T15:54:13.756+07:00	2021-11-22T15:55:20.531+07:00	biteproject	enketo.ona.io:zam0HNMAWxXbg751	HLC_73_TS3	HLC_73_TS3_12	12 (05:00-06:00)	05:00:00.000+07:00	21.56	100	no	0	12	0	0	n/a	n/a	v2HkV2aotvP3YkXV6nnog8	uuid:158c2a8c-3768-46c8-a26e-10df2951d006	86583503	158c2a8c-3768-46c8-a26e-10df2951d006	2021-10-05T04:42:15	2021-10-05T04:42:15			v2HkV2aotvP3YkXV6nnog8	33	biteproject	0	0	TRUE	558126
2021-11-22T15:55:20.678+07:00	2021-11-22T15:56:10.269+07:00	biteproject	enketo.ona.io:zam0HNMAWxXbg751	HLC_74_TS4	HLC_74_TS4_1	1 (18:00-19:00)	18:00:00.000+07:00	26.43	100	no	0.4	13	0	0	HLC74TS4-12_26_53.JPG	n/a	v2HkV2aotvP3YkXV6nnog8	uuid:3e2f86e0-2f7e-49f8-b105-ff835e1a6d7c	86585023	3e2f86e0-2f7e-49f8-b105-ff835e1a6d7c	2021-10-05T05:27:10	2021-10-05T05:27:10			v2HkV2aotvP3YkXV6nnog8	36	biteproject	1	1	TRUE	558126
2021-11-22T15:56:10.406+07:00	2021-11-22T15:56:58.230+07:00	biteproject	enketo.ona.io:zam0HNMAWxXbg751	HLC_74_TS4	HLC_74_TS4_2	2 (19:00-20:00)	19:00:00.000+07:00	24.03	100	no	0	13	0	0	n/a	n/a	v2HkV2aotvP3YkXV6nnog8	uuid:9a925c45-49a7-45e3-8d3b-6b520c2f7228	86585080	9a925c45-49a7-45e3-8d3b-6b520c2f7228	2021-10-05T05:27:42	2021-10-05T05:27:42			v2HkV2aotvP3YkXV6nnog8	49	biteproject	0	0	TRUE	558126
2021-11-22T15:56:58.360+07:00	2021-11-22T15:57:46.779+07:00	biteproject	enketo.ona.io:zam0HNMAWxXbg751	HLC_74_TS4	HLC_74_TS4_3	3 (20:00-21:00)	20:00:00.000+07:00	23.78	100	no	0	13	0	0	n/a	n/a	v2HkV2aotvP3YkXV6nnog8	uuid:5eb4bad5-9b71-45ef-8676-27542ea9b3eb	86585133	5eb4bad5-9b71-45ef-8676-27542ea9b3eb	2021-10-05T05:28:19	2021-10-05T05:28:19			v2HkV2aotvP3YkXV6nnog8	450	biteproject	0	0	TRUE	558126
2021-11-22T15:57:46.914+07:00	2021-11-22T15:58:32.673+07:00	biteproject	enketo.ona.io:zam0HNMAWxXbg751	HLC_74_TS4	HLC_74_TS4_4	4 (21:00-22:00)	21:00:00.000+07:00	23.47	100	no	0	13	0	0	n/a	n/a	v2HkV2aotvP3YkXV6nnog8	uuid:2d545184-fa16-40c6-970d-ed0dbaa4b988	86585180	2d545184-fa16-40c6-970d-ed0dbaa4b988	2021-10-05T05:28:56	2021-10-05T05:28:56			v2HkV2aotvP3YkXV6nnog8	41	biteproject	0	0	TRUE	558126
2021-11-22T15:58:32.805+07:00	2021-11-22T15:59:24.734+07:00	biteproject	enketo.ona.io:zam0HNMAWxXbg751	HLC_74_TS4	HLC_74_TS4_5	5 (22:00-23:00)	22:00:00.000+07:00	23.35	100	no	0	13	0	0	n/a	n/a	v2HkV2aotvP3YkXV6nnog8	uuid:dfef5af7-0e99-4c13-a7bd-79f04175a61e	86585218	dfef5af7-0e99-4c13-a7bd-79f04175a61e	2021-10-05T05:29:29	2021-10-05T05:29:29			v2HkV2aotvP3YkXV6nnog8	43	biteproject	0	0	TRUE	558126
2021-11-22T15:59:24.865+07:00	2021-11-22T16:00:11.646+07:00	biteproject	enketo.ona.io:zam0HNMAWxXbg751	HLC_74_TS4	HLC_74_TS4_6	6 (23:00-00:00)	23:00:00.000+07:00	23.3	100	no	0	13	0	0	n/a	n/a	v2HkV2aotvP3YkXV6nnog8	uuid:d0e7c416-c94d-4b2f-8181-46909ff8c57b	86585244	d0e7c416-c94d-4b2f-8181-46909ff8c57b	2021-10-05T05:30:05	2021-10-05T05:30:05			v2HkV2aotvP3YkXV6nnog8	45	biteproject	0	0	TRUE	558126
2021-11-22T16:00:11.779+07:00	2021-11-23T09:14:51.358+07:00	biteproject	enketo.ona.io:zam0HNMAWxXbg751	HLC_74_TS4	HLC_74_TS4_7	7 (00:00-01:00)	00:00:00.000+07:00	23.33	96.3	no	0.7	14	0	0	n/a	n/a	v2HkV2aotvP3YkXV6nnog8	uuid:91579617-e633-4e2c-aea3-35a4a2351fa9	86585285	91579617-e633-4e2c-aea3-35a4a2351fa9	2021-10-05T05:30:54	2021-10-05T05:30:54			v2HkV2aotvP3YkXV6nnog8	40	biteproject	0	0	TRUE	558126
2021-11-23T09:14:51.496+07:00	2021-11-23T09:15:43.630+07:00	biteproject	enketo.ona.io:zam0HNMAWxXbg751	HLC_74_TS4	HLC_74_TS4_8	8 (01:00-02:00)	01:00:00.000+07:00	22.32	100	no	0	14	0	0	n/a	n/a	v2HkV2aotvP3YkXV6nnog8	uuid:bb7ec7b0-2746-4f4e-86a4-597929cb4bbc	86585326	bb7ec7b0-2746-4f4e-86a4-597929cb4bbc	2021-10-05T05:31:28	2021-10-05T05:38:14			v2HkV2aotvP3YkXV6nnog8	305	biteproject	0	0	TRUE	558126
2021-11-23T09:15:43.773+07:00	2021-11-23T09:16:29.893+07:00	biteproject	enketo.ona.io:zam0HNMAWxXbg751	HLC_74_TS4	HLC_74_TS4_9	9 (02:00-03:00)	02:00:00.000+07:00	22.1	100	no	0	14	0	0	n/a	n/a	v2HkV2aotvP3YkXV6nnog8	uuid:a33e43b9-387d-44a9-a558-77c21d6c9a02	86585353	a33e43b9-387d-44a9-a558-77c21d6c9a02	2021-10-05T05:32:08	2021-10-05T05:32:08			v2HkV2aotvP3YkXV6nnog8	35	biteproject	0	0	TRUE	558126
2021-11-23T09:16:30.028+07:00	2021-11-23T09:17:34.478+07:00	biteproject	enketo.ona.io:zam0HNMAWxXbg751	HLC_74_TS4	HLC_74_TS4_10	10 (03:00-04:00)	03:00:00.000+07:00	22.22	100	no	0	14	0	0	n/a	n/a	v2HkV2aotvP3YkXV6nnog8	uuid:24afeb21-1c32-4d8c-857b-5f0078739e2c	86585384	24afeb21-1c32-4d8c-857b-5f0078739e2c	2021-10-05T05:32:51	2021-10-05T05:32:51			v2HkV2aotvP3YkXV6nnog8	35	biteproject	0	0	TRUE	558126
2021-11-23T09:17:34.613+07:00	2021-11-23T09:18:28.441+07:00	biteproject	enketo.ona.io:zam0HNMAWxXbg751	HLC_74_TS4	HLC_74_TS4_11	11 (04:00-05:00)	04:00:00.000+07:00	21.82	100	no	0.3	14	0	0	n/a	n/a	v2HkV2aotvP3YkXV6nnog8	uuid:a04a8fe9-a435-4b28-a79b-a35818a0c384	86585411	a04a8fe9-a435-4b28-a79b-a35818a0c384	2021-10-05T05:33:28	2021-10-05T05:33:28			v2HkV2aotvP3YkXV6nnog8	35	biteproject	0	0	TRUE	558126
2021-11-23T09:18:28.565+07:00	2021-11-23T09:19:15.054+07:00	biteproject	enketo.ona.io:zam0HNMAWxXbg751	HLC_74_TS4	HLC_74_TS4_12	12 (05:00-06:00)	05:00:00.000+07:00	21.56	100	no	0	14	0	0	n/a	n/a	v2HkV2aotvP3YkXV6nnog8	uuid:10fbdff5-66b4-4975-881a-c3a2a418dccc	86585469	10fbdff5-66b4-4975-881a-c3a2a418dccc	2021-10-05T05:34:16	2021-10-05T05:34:16			v2HkV2aotvP3YkXV6nnog8	30	biteproject	0	0	TRUE	558126
2021-11-23T09:19:15.191+07:00	2021-11-23T09:20:03.289+07:00	biteproject	enketo.ona.io:zam0HNMAWxXbg751	HLC_75_TS5	HLC_75_TS5_1	1 (18:00-19:00)	18:00:00.000+07:00	24.75	96.6	no	0	1	0	0	HLC75TS5-12_39_7.JPG	n/a	v2HkV2aotvP3YkXV6nnog8	uuid:ba4acc63-fcc5-41a4-bc56-7f45d38ef211	86585649	ba4acc63-fcc5-41a4-bc56-7f45d38ef211	2021-10-05T05:39:23	2021-10-05T05:39:23			v2HkV2aotvP3YkXV6nnog8	43	biteproject	1	1	TRUE	558126
2021-11-23T09:20:03.425+07:00	2021-11-24T09:23:03.092+07:00	biteproject	enketo.ona.io:zam0HNMAWxXbg751	HLC_75_TS5	HLC_75_TS5_2	2 (19:00-20:00)	19:00:00.000+07:00	24.03	99.8	no	0	1	0	0	n/a	n/a	v2HkV2aotvP3YkXV6nnog8	uuid:ea44734d-5bf0-41cb-965b-6f7ff60240b2	86585676	ea44734d-5bf0-41cb-965b-6f7ff60240b2	2021-10-05T05:39:57	2021-10-05T05:39:57			v2HkV2aotvP3YkXV6nnog8	34	biteproject	0	0	TRUE	558126
2021-11-24T09:23:03.230+07:00	2021-11-24T09:23:51.076+07:00	biteproject	enketo.ona.io:zam0HNMAWxXbg751	HLC_75_TS5	HLC_75_TS5_3	3 (20:00-21:00)	20:00:00.000+07:00	23.5	100	no	0	1	0	0	n/a	n/a	v2HkV2aotvP3YkXV6nnog8	uuid:5ee9af2b-a77e-49d9-9aa9-fa086054600e	86585694	5ee9af2b-a77e-49d9-9aa9-fa086054600e	2021-10-05T05:40:31	2021-10-05T05:40:31			v2HkV2aotvP3YkXV6nnog8	35	biteproject	0	0	TRUE	558126
2021-11-24T09:23:51.228+07:00	2021-11-24T09:24:39.419+07:00	biteproject	enketo.ona.io:zam0HNMAWxXbg751	HLC_75_TS5	HLC_75_TS5_4	4 (21:00-22:00)	21:00:00.000+07:00	23.35	100	no	0	1	0	0	n/a	n/a	v2HkV2aotvP3YkXV6nnog8	uuid:112f7ad1-3337-4c77-8c34-fa17c84d8c76	86585711	112f7ad1-3337-4c77-8c34-fa17c84d8c76	2021-10-05T05:41:07	2021-10-05T05:41:07			v2HkV2aotvP3YkXV6nnog8	30	biteproject	0	0	TRUE	558126
2021-11-24T09:24:39.554+07:00	2021-11-24T09:25:28.685+07:00	biteproject	enketo.ona.io:zam0HNMAWxXbg751	HLC_75_TS5	HLC_75_TS5_5	5 (22:00-23:00)	22:00:00.000+07:00	23.18	100	no	0	1	0	0	n/a	n/a	v2HkV2aotvP3YkXV6nnog8	uuid:98e18791-3bde-4ab8-8b70-16cce3fe6e12	86585723	98e18791-3bde-4ab8-8b70-16cce3fe6e12	2021-10-05T05:41:37	2021-10-05T05:41:37			v2HkV2aotvP3YkXV6nnog8	31	biteproject	0	0	TRUE	558126
2021-11-24T09:25:28.822+07:00	2021-11-24T09:26:17.396+07:00	biteproject	enketo.ona.io:zam0HNMAWxXbg751	HLC_75_TS5	HLC_75_TS5_6	6 (23:00-00:00)	23:00:00.000+07:00	23.16	100	no	0	1	0	2	n/a	n/a	v2HkV2aotvP3YkXV6nnog8	uuid:82f0361e-05f4-4ad5-97bb-e359a4a0fa29	86585748	82f0361e-05f4-4ad5-97bb-e359a4a0fa29	2021-10-05T05:42:21	2021-10-05T05:42:21			v2HkV2aotvP3YkXV6nnog8	36	biteproject	0	0	TRUE	558126
2021-11-24T09:26:17.532+07:00	2021-11-24T09:27:07.289+07:00	biteproject	enketo.ona.io:zam0HNMAWxXbg751	HLC_75_TS5	HLC_75_TS5_7	7 (00:00-01:00)	00:00:00.000+07:00	23.62	99.8	no	0	2	0	0	n/a	n/a	v2HkV2aotvP3YkXV6nnog8	uuid:a5c15c6e-0f4d-4250-bfe9-e82624cd8747	86585791	a5c15c6e-0f4d-4250-bfe9-e82624cd8747	2021-10-05T05:42:55	2021-10-05T05:42:55			v2HkV2aotvP3YkXV6nnog8	31	biteproject	0	0	TRUE	558126
2021-11-24T09:27:07.425+07:00	2021-11-24T09:27:54.973+07:00	biteproject	enketo.ona.io:zam0HNMAWxXbg751	HLC_75_TS5	HLC_75_TS5_8	8 (01:00-02:00)	01:00:00.000+07:00	22.97	100	no	0	2	0	0	n/a	n/a	v2HkV2aotvP3YkXV6nnog8	uuid:4b8f6366-692a-494b-ab37-2e7ceb02849d	86585838	4b8f6366-692a-494b-ab37-2e7ceb02849d	2021-10-05T05:43:28	2021-10-05T05:43:28			v2HkV2aotvP3YkXV6nnog8	239	biteproject	0	0	TRUE	558126
2021-11-24T09:27:55.108+07:00	2021-11-25T14:46:42.887+07:00	biteproject	enketo.ona.io:zam0HNMAWxXbg751	HLC_75_TS5	HLC_75_TS5_9	9 (02:00-03:00)	02:00:00.000+07:00	22.34	100	no	0	2	0	0	n/a	n/a	v2HkV2aotvP3YkXV6nnog8	uuid:f4769581-44c6-4118-ba57-4d5e341f9106	86585866	f4769581-44c6-4118-ba57-4d5e341f9106	2021-10-05T05:44:00	2021-10-05T05:44:00			v2HkV2aotvP3YkXV6nnog8	36	biteproject	0	0	TRUE	558126
2021-11-25T13:47:15.472+07:00	2021-11-25T14:47:14.662+07:00	biteproject	enketo.ona.io:zam0HNMAWxXbg751	HLC_75_TS5	HLC_75_TS5_10	10 (03:00-04:00)	03:00:00.000+07:00	22.32	100	no	0	2	0	0	n/a	n/a	v2HkV2aotvP3YkXV6nnog8	uuid:478da9dc-bcb4-465d-964c-8ce8edf386e1	86585892	478da9dc-bcb4-465d-964c-8ce8edf386e1	2021-10-05T05:44:31	2021-10-05T05:44:31			v2HkV2aotvP3YkXV6nnog8	31	biteproject	0	0	TRUE	558126
2021-11-25T13:47:56.604+07:00	2021-11-25T13:48:54.104+07:00	biteproject	enketo.ona.io:zam0HNMAWxXbg751	HLC_75_TS5	HLC_75_TS5_11	11 (04:00-05:00)	04:00:00.000+07:00	21.84	100	no	0	2	0	0	n/a	n/a	v2HkV2aotvP3YkXV6nnog8	uuid:cdee8f83-26a2-441d-b0bf-b92d206eebac	86585921	cdee8f83-26a2-441d-b0bf-b92d206eebac	2021-10-05T05:45:07	2021-10-05T05:45:07			v2HkV2aotvP3YkXV6nnog8	36	biteproject	0	0	TRUE	558126
2021-11-25T13:48:54.240+07:00	2021-11-25T13:49:40.679+07:00	biteproject	enketo.ona.io:zam0HNMAWxXbg751	HLC_75_TS5	HLC_75_TS5_12	12 (05:00-06:00)	05:00:00.000+07:00	21.56	100	no	0	2	0	0	n/a	n/a	v2HkV2aotvP3YkXV6nnog8	uuid:093b285b-31a9-4ebc-b85a-64b955c143ca	86585953	093b285b-31a9-4ebc-b85a-64b955c143ca	2021-10-05T05:45:38	2021-10-05T05:45:38			v2HkV2aotvP3YkXV6nnog8	32	biteproject	0	0	TRUE	558126
2021-11-25T13:49:40.813+07:00	2021-11-25T13:50:32.838+07:00	biteproject	enketo.ona.io:zam0HNMAWxXbg751	HLC_76_TS6	HLC_76_TS6_1	1 (18:00-19:00)	18:00:00.000+07:00	25.09	94.4	no	0	3	0	0	HLC76TS6-12_49_23.JPG	n/a	v2HkV2aotvP3YkXV6nnog8	uuid:a46138a3-6202-4eb0-b300-3f9baed20b5d	86586191	a46138a3-6202-4eb0-b300-3f9baed20b5d	2021-10-05T05:49:38	2021-10-05T05:49:38			v2HkV2aotvP3YkXV6nnog8	34	biteproject	1	1	TRUE	558126
2021-11-25T13:50:32.975+07:00	2021-11-25T13:55:33.460+07:00	biteproject	enketo.ona.io:zam0HNMAWxXbg751	HLC_76_TS6	HLC_76_TS6_2	2 (19:00-20:00)	19:00:00.000+07:00	24.03	100	no	0	3	0	0	n/a	n/a	v2HkV2aotvP3YkXV6nnog8	uuid:8d4307bc-2352-4cfe-8927-95b768c7325e	86586226	8d4307bc-2352-4cfe-8927-95b768c7325e	2021-10-05T05:50:13	2021-10-05T05:50:13			v2HkV2aotvP3YkXV6nnog8	50	biteproject	0	0	TRUE	558126
2021-11-25T13:51:22.961+07:00	2021-11-25T13:52:10.611+07:00	biteproject	enketo.ona.io:zam0HNMAWxXbg751	HLC_76_TS6	HLC_76_TS6_3	3 (20:00-21:00)	20:00:00.000+07:00	23.76	100	no	0	3	0	0	n/a	n/a	v2HkV2aotvP3YkXV6nnog8	uuid:b8dd701e-c7c2-46f8-ab67-03f391b9d09a	86586272	b8dd701e-c7c2-46f8-ab67-03f391b9d09a	2021-10-05T05:50:43	2021-10-05T05:50:43			v2HkV2aotvP3YkXV6nnog8	34	biteproject	0	0	TRUE	558126
2021-08-29T14:07:38.182+07:00	2021-10-01T09:53:57.853-07:00	biteproject	enketo.ona.io:zam0HNMAWxXbg751	HLC_76_TS6	HLC_76_TS6_4	4 (21:00-22:00)	21:00:00.000+07:00	23.54	100	no	0	3	0	0	n/a	n/a	v2HkV2aotvP3YkXV6nnog8	uuid:2bc9bbc0-0190-4003-ba84-e936d2e73d86	86586313	2bc9bbc0-0190-4003-ba84-e936d2e73d86	2021-10-05T05:51:19	2021-10-05T05:51:19			v2HkV2aotvP3YkXV6nnog8	32	biteproject	0	0	TRUE	558126
2021-08-29T14:15:09.772+07:00	2021-10-01T09:54:20.592-07:00	biteproject	enketo.ona.io:zam0HNMAWxXbg751	HLC_76_TS6	HLC_76_TS6_5	5 (22:00-23:00)	22:00:00.000+07:00	23.47	100	no	0	3	0	0	n/a	n/a	v2HkV2aotvP3YkXV6nnog8	uuid:58cd944e-225b-4b3f-b6d1-4076cb89873f	86586333	58cd944e-225b-4b3f-b6d1-4076cb89873f	2021-10-05T05:51:51	2021-10-05T05:51:51			v2HkV2aotvP3YkXV6nnog8	35	biteproject	0	0	TRUE	558126
2021-08-29T14:22:50.246+07:00	2021-10-01T09:54:36.129-07:00	biteproject	enketo.ona.io:zam0HNMAWxXbg751	HLC_76_TS6	HLC_76_TS6_6	6 (23:00-00:00)	23:00:00.000+07:00	23.28	100	no	0	3	0	0	n/a	n/a	v2HkV2aotvP3YkXV6nnog8	uuid:398e46cb-e3d5-4241-b9a6-4ced08ad21b3	86586361	398e46cb-e3d5-4241-b9a6-4ced08ad21b3	2021-10-05T05:52:25	2021-10-05T05:52:25			v2HkV2aotvP3YkXV6nnog8	31	biteproject	0	0	TRUE	558126
2021-08-29T14:26:29.611+07:00	2021-10-01T09:54:50.046-07:00	biteproject	enketo.ona.io:zam0HNMAWxXbg751	HLC_76_TS6	HLC_76_TS6_7	7 (00:00-01:00)	00:00:00.000+07:00	23.33	97.7	no	0.4	4	0	0	n/a	n/a	v2HkV2aotvP3YkXV6nnog8	uuid:7b57c87c-f87a-4dcf-aec3-3b26ca783297	86586426	7b57c87c-f87a-4dcf-aec3-3b26ca783297	2021-10-05T05:53:16	2021-10-05T05:53:16			v2HkV2aotvP3YkXV6nnog8	130	biteproject	0	0	TRUE	558126
2021-08-29T14:30:47.944+07:00	2021-10-01T09:55:17.307-07:00	biteproject	enketo.ona.io:zam0HNMAWxXbg751	HLC_76_TS6	HLC_76_TS6_8	8 (01:00-02:00)	01:00:00.000+07:00	22.39	100	no	0	4	0	0	n/a	n/a	v2HkV2aotvP3YkXV6nnog8	uuid:933a4a49-7e9f-41c9-a6a1-907d15f43f2f	86586466	933a4a49-7e9f-41c9-a6a1-907d15f43f2f	2021-10-05T05:53:49	2021-10-05T05:53:49			v2HkV2aotvP3YkXV6nnog8	149	biteproject	0	0	TRUE	558126
2021-08-29T14:39:37.487+07:00	2021-10-01T09:55:42.664-07:00	biteproject	enketo.ona.io:zam0HNMAWxXbg751	HLC_76_TS6	HLC_76_TS6_9	9 (02:00-03:00)	02:00:00.000+07:00	22.08	100	no	0	4	0	0	n/a	n/a	v2HkV2aotvP3YkXV6nnog8	uuid:661e311e-0fec-434f-abc6-74bf1bc4557e	86586505	661e311e-0fec-434f-abc6-74bf1bc4557e	2021-10-05T05:54:21	2021-10-05T05:54:21			v2HkV2aotvP3YkXV6nnog8	44	biteproject	0	0	TRUE	558126
2021-08-29T14:43:38.554+07:00	2021-10-01T09:55:56.331-07:00	biteproject	enketo.ona.io:zam0HNMAWxXbg751	HLC_76_TS6	HLC_76_TS6_10	10 (03:00-04:00)	03:00:00.000+07:00	22.3	100	no	0	4	0	0	n/a	n/a	v2HkV2aotvP3YkXV6nnog8	uuid:8c13c7ca-6ea3-4547-9a2c-e00ec38717b9	86586553	8c13c7ca-6ea3-4547-9a2c-e00ec38717b9	2021-10-05T05:54:57	2021-10-05T05:54:57			v2HkV2aotvP3YkXV6nnog8	32	biteproject	0	0	TRUE	558126
2021-08-30T11:41:20.014+07:00	2021-10-01T09:56:11.902-07:00	biteproject	enketo.ona.io:zam0HNMAWxXbg751	HLC_76_TS6	HLC_76_TS6_11	11 (04:00-05:00)	04:00:00.000+07:00	21.89	100	no	0	4	0	0	n/a	n/a	v2HkV2aotvP3YkXV6nnog8	uuid:679d3b2a-af57-4cca-aa1c-a37336c25351	86586596	679d3b2a-af57-4cca-aa1c-a37336c25351	2021-10-05T05:55:28	2021-10-05T05:55:28			v2HkV2aotvP3YkXV6nnog8	34	biteproject	0	0	TRUE	558126
2021-08-30T11:49:50.742+07:00	2021-10-01T09:56:25.976-07:00	biteproject	enketo.ona.io:zam0HNMAWxXbg751	HLC_76_TS6	HLC_76_TS6_12	12 (05:00-06:00)	05:00:00.000+07:00	21.53	100	no	0	4	1	0	n/a	n/a	v2HkV2aotvP3YkXV6nnog8	uuid:e6aee91e-820d-4703-a007-69025ed77547	86586641	e6aee91e-820d-4703-a007-69025ed77547	2021-10-05T05:55:59	2021-10-05T05:57:27			v2HkV2aotvP3YkXV6nnog8	39	biteproject	0	0	TRUE	558126
2021-08-30T12:12:10.024+07:00	2021-10-01T09:56:38.937-07:00	biteproject	enketo.ona.io:zam0HNMAWxXbg751	HLC_77_TS7	HLC_77_TS7_1	1 (18:00-19:00)	18:00:00.000+07:00	28	82.6	no	0	5	0	0	HLC77TS7-12_58_15.JPG	n/a	v2HkV2aotvP3YkXV6nnog8	uuid:6c63dc9e-ea60-4ae2-a022-070276d4674c	86586784	6c63dc9e-ea60-4ae2-a022-070276d4674c	2021-10-05T05:58:31	2021-10-05T05:58:31			v2HkV2aotvP3YkXV6nnog8	33	biteproject	1	1	TRUE	558126
2021-08-30T12:13:44.376+07:00	2021-10-01T09:57:16.781-07:00	biteproject	enketo.ona.io:zam0HNMAWxXbg751	HLC_77_TS7	HLC_77_TS7_2	2 (19:00-20:00)	19:00:00.000+07:00	24.92	100	no	0	5	0	0	n/a	n/a	v2HkV2aotvP3YkXV6nnog8	uuid:6c2ffee6-1d24-4b4d-9ad3-3f3087ccfce4	86586816	6c2ffee6-1d24-4b4d-9ad3-3f3087ccfce4	2021-10-05T05:59:12	2021-10-05T05:59:12			v2HkV2aotvP3YkXV6nnog8	43	biteproject	0	0	TRUE	558126
2021-08-30T12:15:18.953+07:00	2021-10-01T09:57:42.387-07:00	biteproject	enketo.ona.io:zam0HNMAWxXbg751	HLC_77_TS7	HLC_77_TS7_3	3 (20:00-21:00)	20:00:00.000+07:00	24.02	100	no	0	5	0	0	n/a	n/a	v2HkV2aotvP3YkXV6nnog8	uuid:631ee58b-cfbe-4cba-b9f7-a81a6161a0af	86586841	631ee58b-cfbe-4cba-b9f7-a81a6161a0af	2021-10-05T05:59:44	2021-10-05T05:59:44			v2HkV2aotvP3YkXV6nnog8	279	biteproject	0	0	TRUE	558126
2021-08-30T12:16:32.779+07:00	2021-10-01T09:57:59.609-07:00	biteproject	enketo.ona.io:zam0HNMAWxXbg751	HLC_77_TS7	HLC_77_TS7_4	4 (21:00-22:00)	21:00:00.000+07:00	24.06	100	no	0	5	0	0	n/a	n/a	v2HkV2aotvP3YkXV6nnog8	uuid:42185eff-94f4-4684-a18d-fd5102bd794b	86586870	42185eff-94f4-4684-a18d-fd5102bd794b	2021-10-05T06:00:18	2021-10-05T06:00:18			v2HkV2aotvP3YkXV6nnog8	33	biteproject	0	0	TRUE	558126
2021-08-30T12:17:43.449+07:00	2021-10-01T09:58:14.215-07:00	biteproject	enketo.ona.io:zam0HNMAWxXbg751	HLC_77_TS7	HLC_77_TS7_5	5 (22:00-23:00)	22:00:00.000+07:00	25.02	100	no	0	5	0	0	n/a	n/a	v2HkV2aotvP3YkXV6nnog8	uuid:c0067c31-88d0-49a6-a5c6-06fb2195af61	86586915	c0067c31-88d0-49a6-a5c6-06fb2195af61	2021-10-05T06:00:56	2021-10-05T06:00:56			v2HkV2aotvP3YkXV6nnog8	36	biteproject	0	0	TRUE	558126
2021-09-24T09:48:22.210+07:00	2021-09-24T10:06:01.978+07:00	biteproject	enketo.ona.io:zam0HNMAWxXbg751	HLC_77_TS7	HLC_77_TS7_6	6 (23:00-00:00)	23:00:00.000+07:00	24.19	100	no	0	5	0	0	n/a	n/a	v2HkV2aotvP3YkXV6nnog8	uuid:861061a8-6e80-46ea-994c-2746a86e3f20	86586934	861061a8-6e80-46ea-994c-2746a86e3f20	2021-10-05T06:01:30	2021-10-05T06:01:30			v2HkV2aotvP3YkXV6nnog8	38	biteproject	0	0	TRUE	558126
2021-09-24T10:06:02.002+07:00	2021-09-24T10:07:27.869+07:00	biteproject	enketo.ona.io:zam0HNMAWxXbg751	HLC_77_TS7	HLC_77_TS7_7	7 (00:00-01:00)	00:00:00.000+07:00	23.86	96.7	no	0	6	0	0	n/a	n/a	v2HkV2aotvP3YkXV6nnog8	uuid:40d67338-50bb-4b38-93c6-ee05c6c5ff79	86586960	40d67338-50bb-4b38-93c6-ee05c6c5ff79	2021-10-05T06:02:13	2021-10-05T06:02:13			v2HkV2aotvP3YkXV6nnog8	35	biteproject	0	0	TRUE	558126
2021-09-24T10:07:27.886+07:00	2021-09-24T10:08:45.217+07:00	biteproject	enketo.ona.io:zam0HNMAWxXbg751	HLC_77_TS7	HLC_77_TS7_8	8 (01:00-02:00)	01:00:00.000+07:00	23.16	100	no	0	6	0	0	n/a	n/a	v2HkV2aotvP3YkXV6nnog8	uuid:e1ff35c8-7b36-4207-b204-c6cbbe22947f	86586997	e1ff35c8-7b36-4207-b204-c6cbbe22947f	2021-10-05T06:02:51	2021-10-05T06:06:42			v2HkV2aotvP3YkXV6nnog8	163	biteproject	0	0	TRUE	558126
2021-09-24T10:08:45.230+07:00	2021-09-27T17:00:11.063+02:00	biteproject	enketo.ona.io:zam0HNMAWxXbg751	HLC_77_TS7	HLC_77_TS7_9	9 (02:00-03:00)	02:00:00.000+07:00	22.15	100	no	0	6	0	0	n/a	n/a	v2HkV2aotvP3YkXV6nnog8	uuid:ee5ba462-eb60-42a2-802f-c2a307b4af16	86587013	ee5ba462-eb60-42a2-802f-c2a307b4af16	2021-10-05T06:03:24	2021-10-05T06:03:24			v2HkV2aotvP3YkXV6nnog8	40	biteproject	0	0	TRUE	558126
2021-09-24T10:09:53.011+07:00	2021-09-24T10:11:10.282+07:00	biteproject	enketo.ona.io:zam0HNMAWxXbg751	HLC_77_TS7	HLC_77_TS7_10	10 (03:00-04:00)	03:00:00.000+07:00	22.58	100	no	0	6	0	0	n/a	n/a	v2HkV2aotvP3YkXV6nnog8	uuid:3af6fdac-7049-4b8d-840f-c66734ff4ee3	86587044	3af6fdac-7049-4b8d-840f-c66734ff4ee3	2021-10-05T06:04:00	2021-10-05T06:04:00			v2HkV2aotvP3YkXV6nnog8	39	biteproject	0	0	TRUE	558126
2021-09-24T10:11:10.296+07:00	2021-09-24T10:12:18.116+07:00	biteproject	enketo.ona.io:zam0HNMAWxXbg751	HLC_77_TS7	HLC_77_TS7_11	11 (04:00-05:00)	04:00:00.000+07:00	23.79	100	no	0	6	0	0	n/a	n/a	v2HkV2aotvP3YkXV6nnog8	uuid:52b8db5e-065b-4539-992b-94e356761555	86587070	52b8db5e-065b-4539-992b-94e356761555	2021-10-05T06:04:38	2021-10-05T06:04:38			v2HkV2aotvP3YkXV6nnog8	40	biteproject	0	0	TRUE	558126
2021-09-24T10:12:18.134+07:00	2021-09-24T10:13:43.003+07:00	biteproject	enketo.ona.io:zam0HNMAWxXbg751	HLC_77_TS7	HLC_77_TS7_12	12 (05:00-06:00)	05:00:00.000+07:00	22.03	100	no	0	6	0	0	n/a	n/a	v2HkV2aotvP3YkXV6nnog8	uuid:7945edbe-c634-44da-b41d-e8f0a4ba3772	86587091	7945edbe-c634-44da-b41d-e8f0a4ba3772	2021-10-05T06:05:13	2021-10-05T06:05:13			v2HkV2aotvP3YkXV6nnog8	84	biteproject	0	0	TRUE	558126
2021-09-25T10:05:59.476+07:00	2021-09-25T10:09:59.543+07:00	biteproject	enketo.ona.io:zam0HNMAWxXbg751	HLC_78_TS1	HLC_78_TS1_1	1 (18:00-19:00)	18:00:00.000+07:00	26.33	92.9	No	0	9	0	0	http://classic.ona.io/api/v1/files/22413114?filename=biteproject/attachments/558126_aTNd6bZAhQ7kPaevHVwxYE/HLC78TS1-11_14_10.JPG	n/a	v2HkV2aotvP3YkXV6nnog8	uuid:a21d07f1-9a3c-4485-826b-49b4c6645ba9	86656709	a21d07f1-9a3c-4485-826b-49b4c6645ba9	2021-10-06T04:14:28	2021-10-06T04:14:28			v2HkV2aotvP3YkXV6nnog8	32	biteproject	1	1	TRUE	558126
2021-09-25T10:09:59.568+07:00	2021-09-25T10:11:27.249+07:00	biteproject	enketo.ona.io:zam0HNMAWxXbg751	HLC_78_TS1	HLC_78_TS1_2	2 (19:00-20:00)	19:00:00.000+07:00	24.94	98.3	Yes	0.6	9	0	0	n/a	n/a	v2HkV2aotvP3YkXV6nnog8	uuid:e3caaab6-54b2-401b-8492-385a17161046	86656728	e3caaab6-54b2-401b-8492-385a17161046	2021-10-06T04:15:03	2021-10-06T04:15:03			v2HkV2aotvP3YkXV6nnog8	44	biteproject	0	0	TRUE	558126
2021-09-25T10:12:39.086+07:00	2021-09-25T10:13:46.698+07:00	biteproject	enketo.ona.io:zam0HNMAWxXbg751	HLC_78_TS1	HLC_78_TS1_3	3 (20:00-21:00)	20:00:00.000+07:00	24.75	98.9	Yes	0	9	0	0	n/a	n/a	v2HkV2aotvP3YkXV6nnog8	uuid:49b4166e-359a-42e6-bcad-93be82328d34	86656752	49b4166e-359a-42e6-bcad-93be82328d34	2021-10-06T04:15:43	2021-10-06T04:15:43			v2HkV2aotvP3YkXV6nnog8	36	biteproject	0	0	TRUE	558126
2021-09-25T10:11:27.267+07:00	2021-09-25T10:12:39.068+07:00	biteproject	enketo.ona.io:zam0HNMAWxXbg751	HLC_78_TS1	HLC_78_TS1_4	4 (21:00-22:00)	21:00:00.000+07:00	24.65	100	No	0	9	0	0	n/a	n/a	v2HkV2aotvP3YkXV6nnog8	uuid:7feea62e-095e-4e7a-a422-ff0ebd86a4dd	86656764	7feea62e-095e-4e7a-a422-ff0ebd86a4dd	2021-10-06T04:16:23	2021-10-06T04:16:23			v2HkV2aotvP3YkXV6nnog8	34	biteproject	0	0	TRUE	558126
2021-09-25T10:13:46.716+07:00	2021-09-25T10:15:00.078+07:00	biteproject	enketo.ona.io:zam0HNMAWxXbg751	HLC_78_TS1	HLC_78_TS1_5	5 (22:00-23:00)	22:00:00.000+07:00	24.29	100	No	0.3	9	0	0	n/a	n/a	v2HkV2aotvP3YkXV6nnog8	uuid:9495f465-9231-41a6-aa43-7bee6c4e07e2	86656798	9495f465-9231-41a6-aa43-7bee6c4e07e2	2021-10-06T04:17:47	2021-10-06T04:17:47			v2HkV2aotvP3YkXV6nnog8	38	biteproject	0	0	TRUE	558126
2021-09-25T10:15:00.098+07:00	2021-09-25T10:16:12.296+07:00	biteproject	enketo.ona.io:zam0HNMAWxXbg751	HLC_78_TS1	HLC_78_TS1_6	6 (23:00-00:00)	23:00:00.000+07:00	24.17	100	No	0.3	9	0	0	n/a	n/a	v2HkV2aotvP3YkXV6nnog8	uuid:f62e5038-41ff-40e3-b4ce-7d4edee80ace	86656814	f62e5038-41ff-40e3-b4ce-7d4edee80ace	2021-10-06T04:18:18	2021-10-06T04:18:18			v2HkV2aotvP3YkXV6nnog8	37	biteproject	0	0	TRUE	558126
2021-09-25T10:16:12.315+07:00	2021-09-25T10:17:26.166+07:00	biteproject	enketo.ona.io:zam0HNMAWxXbg751	HLC_78_TS1	HLC_78_TS1_7	7 (00:00-01:00)	00:00:00.000+07:00	23.67	100	No	0.3	10	0	0	n/a	n/a	v2HkV2aotvP3YkXV6nnog8	uuid:b0996a6b-cb81-4246-9d1f-5a0a9dbbe6be	86656833	b0996a6b-cb81-4246-9d1f-5a0a9dbbe6be	2021-10-06T04:19:02	2021-10-06T04:19:02			v2HkV2aotvP3YkXV6nnog8	42	biteproject	0	0	TRUE	558126
2021-09-26T10:56:31.728+07:00	2021-09-26T11:06:36.444+07:00	biteproject	enketo.ona.io:zam0HNMAWxXbg751	HLC_78_TS1	HLC_78_TS1_8	8 (01:00-02:00)	01:00:00.000+07:00	23.93	100	No	0	10	0	0	n/a	n/a	v2HkV2aotvP3YkXV6nnog8	uuid:af104b79-6e7c-4076-86e3-835d126f2da5	86656847	af104b79-6e7c-4076-86e3-835d126f2da5	2021-10-06T04:19:38	2021-10-06T04:19:38			v2HkV2aotvP3YkXV6nnog8	7265	biteproject	0	0	TRUE	558126
2021-09-26T11:06:36.465+07:00	2021-09-26T11:07:45.492+07:00	biteproject	enketo.ona.io:zam0HNMAWxXbg751	HLC_78_TS1	HLC_78_TS1_9	9 (02:00-03:00)	02:00:00.000+07:00	23.5	100	No	0	10	1	0	n/a	n/a	v2HkV2aotvP3YkXV6nnog8	uuid:250aebb0-8bd6-4c11-889e-1ea64476ec83	86656865	250aebb0-8bd6-4c11-889e-1ea64476ec83	2021-10-06T04:20:13	2021-10-06T04:20:13			v2HkV2aotvP3YkXV6nnog8	55	biteproject	0	0	TRUE	558126
2021-09-26T11:07:45.511+07:00	2021-10-01T09:52:48.864-07:00	biteproject	enketo.ona.io:zam0HNMAWxXbg751	HLC_78_TS1	HLC_78_TS1_10	10 (03:00-04:00)	03:00:00.000+07:00	23.33	100	No	0	10	1	0	n/a	n/a	v2HkV2aotvP3YkXV6nnog8	uuid:adc9e82f-1e32-40a0-804c-fd47670237f8	86656887	adc9e82f-1e32-40a0-804c-fd47670237f8	2021-10-06T04:20:51	2021-10-06T04:20:51			v2HkV2aotvP3YkXV6nnog8	37	biteproject	0	0	TRUE	558126
2021-09-26T11:09:14.762+07:00	2021-09-26T11:10:47.249+07:00	biteproject	enketo.ona.io:zam0HNMAWxXbg751	HLC_78_TS1	HLC_78_TS1_11	11 (04:00-05:00)	04:00:00.000+07:00	23.11	100	Yes	0	10	1	0	n/a	n/a	v2HkV2aotvP3YkXV6nnog8	uuid:ae6b7de1-8930-45c7-8979-d69480ec59e1	86656898	ae6b7de1-8930-45c7-8979-d69480ec59e1	2021-10-06T04:21:28	2021-10-06T04:21:28			v2HkV2aotvP3YkXV6nnog8	46	biteproject	0	0	TRUE	558126
2021-09-26T11:10:47.267+07:00	2021-09-26T11:11:54.679+07:00	biteproject	enketo.ona.io:zam0HNMAWxXbg751	HLC_78_TS1	HLC_78_TS1_12	12 (05:00-06:00)	05:00:00.000+07:00	23.16	100	No	0	10	0	0	n/a	n/a	v2HkV2aotvP3YkXV6nnog8	uuid:8cb4a21a-6eb5-49f9-ae7c-2053d8a8802f	86656910	8cb4a21a-6eb5-49f9-ae7c-2053d8a8802f	2021-10-06T04:22:10	2021-10-06T04:22:10			v2HkV2aotvP3YkXV6nnog8	36	biteproject	0	0	TRUE	558126
2021-09-26T11:11:54.698+07:00	2021-09-26T11:13:09.555+07:00	biteproject	enketo.ona.io:zam0HNMAWxXbg751	HLC_79_TS2	HLC_79_TS2_1	1 (18:00-19:00)	18:00:00.000+07:00	25.67	97.9	No	0	11	0	0	http://classic.ona.io/api/v1/files/22414719?filename=biteproject/attachments/558126_aTNd6bZAhQ7kPaevHVwxYE/HLC79TS2-13_22_58.JPG	n/a	v2HkV2aotvP3YkXV6nnog8	uuid:9bc2cfcc-c559-40e4-9615-dc5e00a779ec	86657019	9bc2cfcc-c559-40e4-9615-dc5e00a779ec	2021-10-06T04:26:07	2021-10-06T06:23:09			v2HkV2aotvP3YkXV6nnog8	34	biteproject	1	1	TRUE	558126
2021-09-26T11:13:09.575+07:00	2021-09-26T11:14:18.005+07:00	biteproject	enketo.ona.io:zam0HNMAWxXbg751	HLC_79_TS2	HLC_79_TS2_2	2 (19:00-20:00)	19:00:00.000+07:00	25.36	100	Yes	0	11	0	0	n/a	n/a	v2HkV2aotvP3YkXV6nnog8	uuid:37199ce1-84a7-4c4c-8d36-f24e3e1e9da9	86657035	37199ce1-84a7-4c4c-8d36-f24e3e1e9da9	2021-10-06T04:27:00	2021-10-06T04:27:00			v2HkV2aotvP3YkXV6nnog8	36	biteproject	0	0	TRUE	558126
2021-09-27T10:20:17.601+07:00	2021-09-27T10:21:22.366+07:00	biteproject	enketo.ona.io:zam0HNMAWxXbg751	HLC_79_TS2	HLC_79_TS2_3	3 (20:00-21:00)	20:00:00.000+07:00	24.65	99.6	Yes	0	11	0	0	n/a	n/a	v2HkV2aotvP3YkXV6nnog8	uuid:da3a1847-610f-4e46-b264-fa31bd0b5d8c	86657044	da3a1847-610f-4e46-b264-fa31bd0b5d8c	2021-10-06T04:27:38	2021-10-06T04:27:38			v2HkV2aotvP3YkXV6nnog8	42	biteproject	0	0	TRUE	558126
2021-09-27T10:21:22.389+07:00	2021-09-27T10:22:26.635+07:00	biteproject	enketo.ona.io:zam0HNMAWxXbg751	HLC_79_TS2	HLC_79_TS2_4	4 (21:00-22:00)	21:00:00.000+07:00	24.46	100	No	0	11	0	0	n/a	n/a	v2HkV2aotvP3YkXV6nnog8	uuid:c14377fb-ad42-4141-b1d8-db2ce7db22b5	86657055	c14377fb-ad42-4141-b1d8-db2ce7db22b5	2021-10-06T04:28:24	2021-10-06T04:28:24			v2HkV2aotvP3YkXV6nnog8	37	biteproject	0	0	TRUE	558126
2021-09-27T10:22:26.650+07:00	2021-09-27T10:25:19.398+07:00	biteproject	enketo.ona.io:zam0HNMAWxXbg751	HLC_79_TS2	HLC_79_TS2_5	5 (22:00-23:00)	22:00:00.000+07:00	24.58	100	No	0	11	0	0	n/a	n/a	v2HkV2aotvP3YkXV6nnog8	uuid:dabb7cfc-4833-4279-b895-36ab86a3fbe8	86657067	dabb7cfc-4833-4279-b895-36ab86a3fbe8	2021-10-06T04:28:59	2021-10-06T04:28:59			v2HkV2aotvP3YkXV6nnog8	41	biteproject	0	0	TRUE	558126
2021-09-27T10:25:19.419+07:00	2021-09-27T10:26:22.936+07:00	biteproject	enketo.ona.io:zam0HNMAWxXbg751	HLC_79_TS2	HLC_79_TS2_6	6 (23:00-00:00)	23:00:00.000+07:00	24.19	100	No	0	11	0	0	n/a	n/a	v2HkV2aotvP3YkXV6nnog8	uuid:7dfe5fc9-6fff-4ab0-a9bd-6426dda5733c	86657076	7dfe5fc9-6fff-4ab0-a9bd-6426dda5733c	2021-10-06T04:29:33	2021-10-06T04:29:33			v2HkV2aotvP3YkXV6nnog8	37	biteproject	0	0	TRUE	558126
2021-09-27T10:26:22.953+07:00	2021-09-27T10:27:24.572+07:00	biteproject	enketo.ona.io:zam0HNMAWxXbg751	HLC_79_TS2	HLC_79_TS2_7	7 (00:00-01:00)	00:00:00.000+07:00	24.36	100	No	0	12	0	0	n/a	n/a	v2HkV2aotvP3YkXV6nnog8	uuid:bdcc4590-8c79-4449-af02-4649aace4294	86657091	bdcc4590-8c79-4449-af02-4649aace4294	2021-10-06T04:30:10	2021-10-06T04:30:10			v2HkV2aotvP3YkXV6nnog8	41	biteproject	0	0	TRUE	558126
2021-09-27T10:27:24.599+07:00	2021-09-27T10:28:35.239+07:00	biteproject	enketo.ona.io:zam0HNMAWxXbg751	HLC_79_TS2	HLC_79_TS2_8	8 (01:00-02:00)	01:00:00.000+07:00	24.57	100	No	0	12	0	0	n/a	n/a	v2HkV2aotvP3YkXV6nnog8	uuid:eccabc7f-57e3-4179-a06a-bc4ffe7b103e	86657108	eccabc7f-57e3-4179-a06a-bc4ffe7b103e	2021-10-06T04:30:52	2021-10-06T04:30:52			v2HkV2aotvP3YkXV6nnog8	6643	biteproject	0	0	TRUE	558126
2021-09-27T10:28:35.258+07:00	2021-09-27T10:29:31.054+07:00	biteproject	enketo.ona.io:zam0HNMAWxXbg751	HLC_79_TS2	HLC_79_TS2_9	9 (02:00-03:00)	02:00:00.000+07:00	23.26	100	No	0	12	0	0	n/a	n/a	v2HkV2aotvP3YkXV6nnog8	uuid:176a97c3-5ca3-471d-b6df-0bb8ccc835c2	86657118	176a97c3-5ca3-471d-b6df-0bb8ccc835c2	2021-10-06T04:31:28	2021-10-06T04:31:28			v2HkV2aotvP3YkXV6nnog8	49	biteproject	0	0	TRUE	558126
2021-09-28T10:31:24.140+07:00	2021-09-28T16:17:51.689+02:00	biteproject	enketo.ona.io:zam0HNMAWxXbg751	HLC_79_TS2	HLC_79_TS2_10	10 (03:00-04:00)	03:00:00.000+07:00	23.38	100	No	0	12	0	0	n/a	n/a	v2HkV2aotvP3YkXV6nnog8	uuid:280d6ae7-76f7-44d3-a2fb-2dd942114554	86657139	280d6ae7-76f7-44d3-a2fb-2dd942114554	2021-10-06T04:32:10	2021-10-06T04:32:10			v2HkV2aotvP3YkXV6nnog8	42	biteproject	0	0	TRUE	558126
2021-09-28T10:32:24.984+07:00	2021-09-28T10:33:29.913+07:00	biteproject	enketo.ona.io:zam0HNMAWxXbg751	HLC_79_TS2	HLC_79_TS2_11	11 (04:00-05:00)	04:00:00.000+07:00	23.06	100	Yes	0	12	0	0	n/a	n/a	v2HkV2aotvP3YkXV6nnog8	uuid:23e3b204-f911-4564-8cdb-97710153e3df	86657182	23e3b204-f911-4564-8cdb-97710153e3df	2021-10-06T04:32:47	2021-10-06T04:32:47			v2HkV2aotvP3YkXV6nnog8	36	biteproject	0	0	TRUE	558126
2021-09-28T10:33:29.929+07:00	2021-09-28T10:34:30.197+07:00	biteproject	enketo.ona.io:zam0HNMAWxXbg751	HLC_79_TS2	HLC_79_TS2_12	12 (05:00-06:00)	05:00:00.000+07:00	23.11	100	No	0	12	0	1	n/a	n/a	v2HkV2aotvP3YkXV6nnog8	uuid:b1dc56cc-ddd8-4917-a85b-69596b3d1840	86657208	b1dc56cc-ddd8-4917-a85b-69596b3d1840	2021-10-06T04:33:28	2021-10-06T04:33:28			v2HkV2aotvP3YkXV6nnog8	36	biteproject	0	0	TRUE	558126
2021-09-28T10:34:30.226+07:00	2021-09-28T10:35:35.031+07:00	biteproject	enketo.ona.io:zam0HNMAWxXbg751	HLC_80_TS3	HLC_80_TS3_1	1 (18:00-19:00)	18:00:00.000+07:00	25.7	95.2	No	0	13	0	0	http://classic.ona.io/api/v1/files/22414727?filename=biteproject/attachments/558126_aTNd6bZAhQ7kPaevHVwxYE/HLC80TS3-13_23_58.JPG	n/a	v2HkV2aotvP3YkXV6nnog8	uuid:bcf07326-cf62-4abb-bf31-e596782a5cde	86657341	bcf07326-cf62-4abb-bf31-e596782a5cde	2021-10-06T04:38:59	2021-10-06T06:24:02			v2HkV2aotvP3YkXV6nnog8	36	biteproject	1	1	TRUE	558126
2021-09-28T10:35:35.052+07:00	2021-09-28T10:36:46.382+07:00	biteproject	enketo.ona.io:zam0HNMAWxXbg751	HLC_80_TS3	HLC_80_TS3_2	2 (19:00-20:00)	19:00:00.000+07:00	24.85	100	Yes	0	13	0	0	n/a	n/a	v2HkV2aotvP3YkXV6nnog8	uuid:0c63e30a-1beb-4199-b704-46985d45b553	86657358	0c63e30a-1beb-4199-b704-46985d45b553	2021-10-06T04:39:46	2021-10-06T04:39:46			v2HkV2aotvP3YkXV6nnog8	32	biteproject	0	0	TRUE	558126
2021-09-28T10:36:46.432+07:00	2021-09-28T10:37:58.708+07:00	biteproject	enketo.ona.io:zam0HNMAWxXbg751	HLC_80_TS3	HLC_80_TS3_3	3 (20:00-21:00)	20:00:00.000+07:00	24.51	98.6	Yes	0	13	0	0	n/a	n/a	v2HkV2aotvP3YkXV6nnog8	uuid:48186656-83d5-407d-9fc6-4eb53f50ad19	86657378	48186656-83d5-407d-9fc6-4eb53f50ad19	2021-10-06T04:40:29	2021-10-06T04:40:29			v2HkV2aotvP3YkXV6nnog8	256	biteproject	0	0	TRUE	558126
2021-09-28T10:37:58.727+07:00	2021-09-28T10:39:07.651+07:00	biteproject	enketo.ona.io:zam0HNMAWxXbg751	HLC_80_TS3	HLC_80_TS3_4	4 (21:00-22:00)	21:00:00.000+07:00	24.41	100	No	0	13	0	0	n/a	n/a	v2HkV2aotvP3YkXV6nnog8	uuid:e332ae4b-e4a9-4ef0-993f-9560f693d9f8	86657399	e332ae4b-e4a9-4ef0-993f-9560f693d9f8	2021-10-06T04:41:05	2021-10-06T04:41:05			v2HkV2aotvP3YkXV6nnog8	35	biteproject	0	0	TRUE	558126
2021-09-29T10:20:09.314+07:00	2021-09-29T10:21:26.637+07:00	biteproject	enketo.ona.io:zam0HNMAWxXbg751	HLC_80_TS3	HLC_80_TS3_5	5 (22:00-23:00)	22:00:00.000+07:00	24.27	100	No	0	13	0	0	n/a	n/a	v2HkV2aotvP3YkXV6nnog8	uuid:749a7997-9c93-4c48-80c4-231bcae07c0e	86657420	749a7997-9c93-4c48-80c4-231bcae07c0e	2021-10-06T04:41:40	2021-10-06T04:41:40			v2HkV2aotvP3YkXV6nnog8	45	biteproject	0	0	TRUE	558126
2021-09-29T10:21:26.661+07:00	2021-09-29T10:22:58.770+07:00	biteproject	enketo.ona.io:zam0HNMAWxXbg751	HLC_80_TS3	HLC_80_TS3_6	6 (23:00-00:00)	23:00:00.000+07:00	24.1	100	No	0	13	0	0	n/a	n/a	v2HkV2aotvP3YkXV6nnog8	uuid:a13ae3ac-f724-4ef5-b086-bfd48b3ec256	86657450	a13ae3ac-f724-4ef5-b086-bfd48b3ec256	2021-10-06T04:42:17	2021-10-06T04:42:17			v2HkV2aotvP3YkXV6nnog8	174	biteproject	0	0	TRUE	558126
2021-09-29T10:22:58.789+07:00	2021-09-29T10:24:11.700+07:00	biteproject	enketo.ona.io:zam0HNMAWxXbg751	HLC_80_TS3	HLC_80_TS3_7	7 (00:00-01:00)	00:00:00.000+07:00	23.57	100	No	0	14	0	0	n/a	n/a	v2HkV2aotvP3YkXV6nnog8	uuid:5fc278c0-65f7-43e5-98e4-87d941417c8f	86657481	5fc278c0-65f7-43e5-98e4-87d941417c8f	2021-10-06T04:42:49	2021-10-06T04:42:49			v2HkV2aotvP3YkXV6nnog8	35	biteproject	0	0	TRUE	558126
2021-09-29T10:24:11.719+07:00	2021-09-29T10:25:19.159+07:00	biteproject	enketo.ona.io:zam0HNMAWxXbg751	HLC_80_TS3	HLC_80_TS3_8	8 (01:00-02:00)	01:00:00.000+07:00	23.64	100	No	0	14	0	0	n/a	n/a	v2HkV2aotvP3YkXV6nnog8	uuid:d2c7bfee-15d5-4bb4-816d-8c7b59941443	86657536	d2c7bfee-15d5-4bb4-816d-8c7b59941443	2021-10-06T04:43:28	2021-10-06T04:46:54			v2HkV2aotvP3YkXV6nnog8	211	biteproject	0	0	TRUE	558126
2021-09-29T10:25:19.177+07:00	2021-09-29T10:26:28.781+07:00	biteproject	enketo.ona.io:zam0HNMAWxXbg751	HLC_80_TS3	HLC_80_TS3_9	9 (02:00-03:00)	02:00:00.000+07:00	23.06	100	No	0	14	0	0	n/a	n/a	v2HkV2aotvP3YkXV6nnog8	uuid:b720b00d-0bf8-46a6-9d4a-02599983c9ee	86657564	b720b00d-0bf8-46a6-9d4a-02599983c9ee	2021-10-06T04:44:03	2021-10-06T04:44:03			v2HkV2aotvP3YkXV6nnog8	38	biteproject	0	0	TRUE	558126
2021-09-29T10:26:28.803+07:00	2021-09-29T10:27:50.997+07:00	biteproject	enketo.ona.io:zam0HNMAWxXbg751	HLC_80_TS3	HLC_80_TS3_10	10 (03:00-04:00)	03:00:00.000+07:00	23.21	100	No	0	14	0	0	n/a	n/a	v2HkV2aotvP3YkXV6nnog8	uuid:4a269a4b-2d5b-460d-b760-4e96e68c64a1	86657617	4a269a4b-2d5b-460d-b760-4e96e68c64a1	2021-10-06T04:44:48	2021-10-06T04:44:48			v2HkV2aotvP3YkXV6nnog8	38	biteproject	0	0	TRUE	558126
2021-09-29T10:27:51.009+07:00	2021-09-29T10:29:34.347+07:00	biteproject	enketo.ona.io:zam0HNMAWxXbg751	HLC_80_TS3	HLC_80_TS3_11	11 (04:00-05:00)	04:00:00.000+07:00	22.94	100	Yes	0	14	0	0	n/a	n/a	v2HkV2aotvP3YkXV6nnog8	uuid:e17f8355-a9fe-469d-9977-54e5b09ed3ef	86657653	e17f8355-a9fe-469d-9977-54e5b09ed3ef	2021-10-06T04:45:25	2021-10-06T04:47:31			v2HkV2aotvP3YkXV6nnog8	39	biteproject	0	0	TRUE	558126
2021-09-30T10:14:38.399+07:00	2021-09-30T10:17:16.343+07:00	biteproject	enketo.ona.io:zam0HNMAWxXbg751	HLC_80_TS3	HLC_80_TS3_12	12 (05:00-06:00)	05:00:00.000+07:00	23.02	100	No	0	14	0	0	n/a	n/a	v2HkV2aotvP3YkXV6nnog8	uuid:b2ab2f8d-c8fc-4eef-bde8-6e6d7146b085	86657670	b2ab2f8d-c8fc-4eef-bde8-6e6d7146b085	2021-10-06T04:46:00	2021-10-06T04:46:00			v2HkV2aotvP3YkXV6nnog8	36	biteproject	0	0	TRUE	558126
2021-09-30T10:17:16.364+07:00	2021-10-02T09:57:33.376+07:00	biteproject	enketo.ona.io:zam0HNMAWxXbg751	HLC_81_TS4	HLC_81_TS4_1	1 (18:00-19:00)	18:00:00.000+07:00	25.91	93.9	No	0.4	1	0	1	http://classic.ona.io/api/v1/files/22413499?filename=biteproject/attachments/558126_aTNd6bZAhQ7kPaevHVwxYE/HLC81TS4-11_49_14.JPG	n/a	v2HkV2aotvP3YkXV6nnog8	uuid:7a1e037a-308e-474f-b816-1bdc57040410	86657892	7a1e037a-308e-474f-b816-1bdc57040410	2021-10-06T04:49:32	2021-10-06T04:49:32			v2HkV2aotvP3YkXV6nnog8	35	biteproject	1	1	TRUE	558126
2021-09-30T10:19:38.120+07:00	2021-09-30T10:43:40.535+07:00	biteproject	enketo.ona.io:zam0HNMAWxXbg751	HLC_81_TS4	HLC_81_TS4_2	2 (19:00-20:00)	19:00:00.000+07:00	25.09	100	Yes	0.6	1	0	0	n/a	n/a	v2HkV2aotvP3YkXV6nnog8	uuid:77b33f89-bd17-4811-bbe9-6742ff1bf1bb	86657931	77b33f89-bd17-4811-bbe9-6742ff1bf1bb	2021-10-06T04:50:08	2021-10-06T04:50:08			v2HkV2aotvP3YkXV6nnog8	37	biteproject	0	0	TRUE	558126
2021-09-30T10:43:40.568+07:00	2021-09-30T10:45:13.672+07:00	biteproject	enketo.ona.io:zam0HNMAWxXbg751	HLC_81_TS4	HLC_81_TS4_3	3 (20:00-21:00)	20:00:00.000+07:00	24.77	99.3	Yes	0	1	0	0	n/a	n/a	v2HkV2aotvP3YkXV6nnog8	uuid:70898847-1890-42b1-a847-36b69414215e	86657956	70898847-1890-42b1-a847-36b69414215e	2021-10-06T04:50:46	2021-10-06T04:50:46			v2HkV2aotvP3YkXV6nnog8	34	biteproject	0	0	TRUE	558126
2021-09-30T10:45:13.692+07:00	2021-09-30T10:46:11.881+07:00	biteproject	enketo.ona.io:zam0HNMAWxXbg751	HLC_81_TS4	HLC_81_TS4_4	4 (21:00-22:00)	21:00:00.000+07:00	24.48	100	No	0	1	0	0	n/a	n/a	v2HkV2aotvP3YkXV6nnog8	uuid:cfcbbf5d-6eff-4d4a-800e-a1c6c561a451	86657977	cfcbbf5d-6eff-4d4a-800e-a1c6c561a451	2021-10-06T04:51:25	2021-10-06T04:51:25			v2HkV2aotvP3YkXV6nnog8	34	biteproject	0	0	TRUE	558126
2021-09-30T10:46:11.912+07:00	2021-09-30T10:47:22.195+07:00	biteproject	enketo.ona.io:zam0HNMAWxXbg751	HLC_81_TS4	HLC_81_TS4_5	5 (22:00-23:00)	22:00:00.000+07:00	24.39	100	No	0	1	0	0	n/a	n/a	v2HkV2aotvP3YkXV6nnog8	uuid:0a974498-06b7-4549-8ad1-ee970d609489	86658000	0a974498-06b7-4549-8ad1-ee970d609489	2021-10-06T04:52:02	2021-10-06T04:52:02			v2HkV2aotvP3YkXV6nnog8	38	biteproject	0	0	TRUE	558126
2021-09-30T10:47:22.213+07:00	2021-09-30T10:48:18.510+07:00	biteproject	enketo.ona.io:zam0HNMAWxXbg751	HLC_81_TS4	HLC_81_TS4_6	6 (23:00-00:00)	23:00:00.000+07:00	24.24	100	No	0.1	1	0	1	n/a	n/a	v2HkV2aotvP3YkXV6nnog8	uuid:78ae4386-8afa-48c5-afdb-8448e6f88f1a	86658021	78ae4386-8afa-48c5-afdb-8448e6f88f1a	2021-10-06T04:52:37	2021-10-06T04:52:37			v2HkV2aotvP3YkXV6nnog8	37	biteproject	0	0	TRUE	558126
2021-10-02T09:42:53.525+07:00	2021-10-02T09:44:54.810+07:00	biteproject	enketo.ona.io:zam0HNMAWxXbg751	HLC_81_TS4	HLC_81_TS4_7	7 (00:00-01:00)	00:00:00.000+07:00	24.7	100	No	0	2	0	0	n/a	n/a	v2HkV2aotvP3YkXV6nnog8	uuid:eb61b704-8ca9-4772-9d46-38587d30db25	86658044	eb61b704-8ca9-4772-9d46-38587d30db25	2021-10-06T04:53:13	2021-10-06T04:53:13			v2HkV2aotvP3YkXV6nnog8	47	biteproject	0	0	TRUE	558126
2021-10-02T09:44:54.827+07:00	2021-10-02T09:46:28.972+07:00	biteproject	enketo.ona.io:zam0HNMAWxXbg751	HLC_81_TS4	HLC_81_TS4_8	8 (01:00-02:00)	01:00:00.000+07:00	23.76	100	No	0	2	0	0	n/a	n/a	v2HkV2aotvP3YkXV6nnog8	uuid:97682541-1614-48e0-93f2-572a5ad19c07	86658064	97682541-1614-48e0-93f2-572a5ad19c07	2021-10-06T04:53:47	2021-10-06T04:53:47			v2HkV2aotvP3YkXV6nnog8	169	biteproject	0	0	TRUE	558126
2021-10-02T09:46:28.990+07:00	2021-10-02T09:48:00.939+07:00	biteproject	enketo.ona.io:zam0HNMAWxXbg751	HLC_81_TS4	HLC_81_TS4_9	9 (02:00-03:00)	02:00:00.000+07:00	23.23	100	No	0	2	0	1	n/a	n/a	v2HkV2aotvP3YkXV6nnog8	uuid:db16f2fa-5d61-475f-a1a6-0d4ae59e8490	86658107	db16f2fa-5d61-475f-a1a6-0d4ae59e8490	2021-10-06T04:54:22	2021-10-06T04:54:22			v2HkV2aotvP3YkXV6nnog8	45	biteproject	0	0	TRUE	558126
2021-10-02T09:48:00.963+07:00	2021-10-02T09:50:27.123+07:00	biteproject	enketo.ona.io:zam0HNMAWxXbg751	HLC_81_TS4	HLC_81_TS4_10	10 (03:00-04:00)	03:00:00.000+07:00	23.23	100	No	0.5	2	0	0	n/a	n/a	v2HkV2aotvP3YkXV6nnog8	uuid:63e7d5d0-f5a8-43d0-bf1f-cb1ee36dee2f	86658132	63e7d5d0-f5a8-43d0-bf1f-cb1ee36dee2f	2021-10-06T04:54:59	2021-10-06T04:54:59			v2HkV2aotvP3YkXV6nnog8	38	biteproject	0	0	TRUE	558126
2021-10-02T09:50:27.143+07:00	2021-10-02T09:51:45.135+07:00	biteproject	enketo.ona.io:zam0HNMAWxXbg751	HLC_81_TS4	HLC_81_TS4_11	11 (04:00-05:00)	04:00:00.000+07:00	23.33	100	Yes	0.3	2	0	0	n/a	n/a	v2HkV2aotvP3YkXV6nnog8	uuid:a78f53c6-2d8c-48c7-a299-c5937b4f671d	86658154	a78f53c6-2d8c-48c7-a299-c5937b4f671d	2021-10-06T04:55:37	2021-10-06T04:55:37			v2HkV2aotvP3YkXV6nnog8	37	biteproject	0	0	TRUE	558126
2021-10-02T09:51:45.154+07:00	2021-10-02T09:52:59.640+07:00	biteproject	enketo.ona.io:zam0HNMAWxXbg751	HLC_81_TS4	HLC_81_TS4_12	12 (05:00-06:00)	05:00:00.000+07:00	23.02	100	No	0	2	0	0	n/a	n/a	v2HkV2aotvP3YkXV6nnog8	uuid:d5ac5578-9239-4509-a9ad-46ca484e7b6b	86658190	d5ac5578-9239-4509-a9ad-46ca484e7b6b	2021-10-06T04:56:23	2021-10-06T04:56:23			v2HkV2aotvP3YkXV6nnog8	37	biteproject	0	0	TRUE	558126
2021-10-02T09:52:59.663+07:00	2021-10-02T09:54:26.178+07:00	biteproject	enketo.ona.io:zam0HNMAWxXbg751	HLC_82_TS5	HLC_82_TS5_1	1 (18:00-19:00)	18:00:00.000+07:00	25.62	99.9	No	0.4	3	0	0	http://classic.ona.io/api/v1/files/22413681?filename=biteproject/attachments/558126_aTNd6bZAhQ7kPaevHVwxYE/HLC82TS5-11_59_0.JPG	n/a	v2HkV2aotvP3YkXV6nnog8	uuid:70b57ff9-3ef4-45b2-ad0b-412ba0654684	86658301	70b57ff9-3ef4-45b2-ad0b-412ba0654684	2021-10-06T04:59:14	2021-10-06T04:59:14			v2HkV2aotvP3YkXV6nnog8	40	biteproject	1	1	TRUE	558126
2021-10-03T10:20:51.575+07:00	2021-10-03T10:28:12.468+07:00	biteproject	enketo.ona.io:zam0HNMAWxXbg751	HLC_82_TS5	HLC_82_TS5_2	2 (19:00-20:00)	19:00:00.000+07:00	25.16	99.8	Yes	0	3	0	0	n/a	n/a	v2HkV2aotvP3YkXV6nnog8	uuid:38bbe625-87a1-40c8-a4ed-1d295c3a98b2	86658321	38bbe625-87a1-40c8-a4ed-1d295c3a98b2	2021-10-06T04:59:57	2021-10-06T04:59:57			v2HkV2aotvP3YkXV6nnog8	42	biteproject	0	0	TRUE	558126
2021-10-03T10:28:12.484+07:00	2021-10-03T10:29:54.295+07:00	biteproject	enketo.ona.io:zam0HNMAWxXbg751	HLC_82_TS5	HLC_82_TS5_3	3 (20:00-21:00)	20:00:00.000+07:00	24.99	100	Yes	0	3	0	0	n/a	n/a	v2HkV2aotvP3YkXV6nnog8	uuid:7ca76cb8-399d-4897-84f6-5aa2b8f4dba4	86658341	7ca76cb8-399d-4897-84f6-5aa2b8f4dba4	2021-10-06T05:00:36	2021-10-06T05:00:36			v2HkV2aotvP3YkXV6nnog8	43	biteproject	0	0	TRUE	558126
2021-10-03T10:29:54.313+07:00	2021-10-03T10:31:06.247+07:00	biteproject	enketo.ona.io:zam0HNMAWxXbg751	HLC_82_TS5	HLC_82_TS5_4	4 (21:00-22:00)	21:00:00.000+07:00	24.56	99.3	No	0	3	0	0	n/a	n/a	v2HkV2aotvP3YkXV6nnog8	uuid:0575a0c3-6f35-4f62-ae11-8d838c98c629	86658353	0575a0c3-6f35-4f62-ae11-8d838c98c629	2021-10-06T05:01:08	2021-10-06T05:01:08			v2HkV2aotvP3YkXV6nnog8	40	biteproject	0	0	TRUE	558126
2021-10-03T10:31:06.265+07:00	2021-10-03T10:32:15.221+07:00	biteproject	enketo.ona.io:zam0HNMAWxXbg751	HLC_82_TS5	HLC_82_TS5_5	5 (22:00-23:00)	22:00:00.000+07:00	24.53	100	No	0	3	0	0	n/a	n/a	v2HkV2aotvP3YkXV6nnog8	uuid:0adaf8ac-4972-40de-a028-202219a6367d	86658392	0adaf8ac-4972-40de-a028-202219a6367d	2021-10-06T05:01:50	2021-10-06T05:01:50			v2HkV2aotvP3YkXV6nnog8	42	biteproject	0	0	TRUE	558126
2021-10-03T10:32:15.241+07:00	2021-10-03T10:33:36.521+07:00	biteproject	enketo.ona.io:zam0HNMAWxXbg751	HLC_82_TS5	HLC_82_TS5_6	6 (23:00-00:00)	23:00:00.000+07:00	24.1	100	No	0	3	0	0	n/a	n/a	v2HkV2aotvP3YkXV6nnog8	uuid:f40760c5-6f46-4902-9d36-7c4564830405	86658419	f40760c5-6f46-4902-9d36-7c4564830405	2021-10-06T05:02:30	2021-10-06T05:02:30			v2HkV2aotvP3YkXV6nnog8	33	biteproject	0	0	TRUE	558126
2021-10-03T10:33:36.538+07:00	2021-10-03T10:34:51.555+07:00	biteproject	enketo.ona.io:zam0HNMAWxXbg751	HLC_82_TS5	HLC_82_TS5_7	7 (00:00-01:00)	00:00:00.000+07:00	24.92	96.3	No	0	4	1	0	n/a	n/a	v2HkV2aotvP3YkXV6nnog8	uuid:e0b77ee0-c9d7-45b6-a718-0c494ada382c	86658446	e0b77ee0-c9d7-45b6-a718-0c494ada382c	2021-10-06T05:03:12	2021-10-06T05:03:12			v2HkV2aotvP3YkXV6nnog8	34	biteproject	0	0	TRUE	558126
2021-10-03T10:34:51.573+07:00	2021-10-03T10:35:57.620+07:00	biteproject	enketo.ona.io:zam0HNMAWxXbg751	HLC_82_TS5	HLC_82_TS5_8	8 (01:00-02:00)	01:00:00.000+07:00	24	100	No	0	4	0	0	n/a	n/a	v2HkV2aotvP3YkXV6nnog8	uuid:62f7a354-8ff4-457a-a888-5956e79b1792	86658467	62f7a354-8ff4-457a-a888-5956e79b1792	2021-10-06T05:03:54	2021-10-06T05:03:54			v2HkV2aotvP3YkXV6nnog8	3132	biteproject	0	0	TRUE	558126
2021-10-04T10:40:25.432+07:00	2021-10-04T10:41:37.906+07:00	biteproject	enketo.ona.io:zam0HNMAWxXbg751	HLC_82_TS5	HLC_82_TS5_9	9 (02:00-03:00)	02:00:00.000+07:00	23.42	100	No	0	4	1	1	n/a	n/a	v2HkV2aotvP3YkXV6nnog8	uuid:6428d080-6aa7-413d-93c7-8c81565aebb7	86658486	6428d080-6aa7-413d-93c7-8c81565aebb7	2021-10-06T05:04:34	2021-10-06T05:04:34			v2HkV2aotvP3YkXV6nnog8	41	biteproject	0	0	TRUE	558126
2021-10-04T10:41:37.922+07:00	2021-10-04T10:42:44.226+07:00	biteproject	enketo.ona.io:zam0HNMAWxXbg751	HLC_82_TS5	HLC_82_TS5_10	10 (03:00-04:00)	03:00:00.000+07:00	23.76	100	No	0.3	4	0	0	n/a	n/a	v2HkV2aotvP3YkXV6nnog8	uuid:3516ec17-982f-4c42-a39e-7faa125d2ae9	86658507	3516ec17-982f-4c42-a39e-7faa125d2ae9	2021-10-06T05:05:16	2021-10-06T05:05:16			v2HkV2aotvP3YkXV6nnog8	46	biteproject	0	0	TRUE	558126
2021-10-04T10:42:44.248+07:00	2021-10-04T10:44:13.394+07:00	biteproject	enketo.ona.io:zam0HNMAWxXbg751	HLC_82_TS5	HLC_82_TS5_11	11 (04:00-05:00)	04:00:00.000+07:00	23.57	100	Yes	0.3	4	0	0	n/a	n/a	v2HkV2aotvP3YkXV6nnog8	uuid:9e4864ef-fbf0-4e56-999f-73afd1c2b446	86658521	9e4864ef-fbf0-4e56-999f-73afd1c2b446	2021-10-06T05:05:50	2021-10-06T05:05:50			v2HkV2aotvP3YkXV6nnog8	47	biteproject	0	0	TRUE	558126
2021-10-04T10:44:13.417+07:00	2021-10-04T10:47:17.231+07:00	biteproject	enketo.ona.io:zam0HNMAWxXbg751	HLC_82_TS5	HLC_82_TS5_12	12 (05:00-06:00)	05:00:00.000+07:00	23.52	100	No	0.5	4	0	0	n/a	n/a	v2HkV2aotvP3YkXV6nnog8	uuid:eb8bc99e-3dcb-47c3-b1c2-d2d451ebb14b	86658539	eb8bc99e-3dcb-47c3-b1c2-d2d451ebb14b	2021-10-06T05:06:24	2021-10-06T05:06:24			v2HkV2aotvP3YkXV6nnog8	32	biteproject	0	0	TRUE	558126
2021-10-04T10:47:17.250+07:00	2021-10-04T10:48:46.957+07:00	biteproject	enketo.ona.io:zam0HNMAWxXbg751	HLC_83_TS6	HLC_83_TS6_1	1 (18:00-19:00)	18:00:00.000+07:00	25.77	95.3	No	0	5	0	0	http://classic.ona.io/api/v1/files/22414435?filename=biteproject/attachments/558126_aTNd6bZAhQ7kPaevHVwxYE/HLC83TS6-12_58_23.JPG	n/a	v2HkV2aotvP3YkXV6nnog8	uuid:86cd22eb-b482-458e-b2eb-8e6c1231a75e	86661581	86cd22eb-b482-458e-b2eb-8e6c1231a75e	2021-10-06T05:58:38	2021-10-06T05:58:38			v2HkV2aotvP3YkXV6nnog8	50	biteproject	1	1	TRUE	558126
2021-10-04T10:48:46.979+07:00	2021-10-04T10:50:11.278+07:00	biteproject	enketo.ona.io:zam0HNMAWxXbg751	HLC_83_TS6	HLC_83_TS6_2	2 (19:00-20:00)	19:00:00.000+07:00	24.7	100	Yes	0	5	0	0	n/a	n/a	v2HkV2aotvP3YkXV6nnog8	uuid:db8b5055-913e-4171-ba42-130068731e9b	86661613	db8b5055-913e-4171-ba42-130068731e9b	2021-10-06T05:59:16	2021-10-06T05:59:16			v2HkV2aotvP3YkXV6nnog8	46	biteproject	0	0	TRUE	558126
2021-10-04T10:50:11.296+07:00	2021-10-04T10:52:24.460+07:00	biteproject	enketo.ona.io:zam0HNMAWxXbg751	HLC_83_TS6	HLC_83_TS6_3	3 (20:00-21:00)	20:00:00.000+07:00	24.6	100	Yes	0.3	5	0	0	n/a	n/a	v2HkV2aotvP3YkXV6nnog8	uuid:46818ecc-88c1-4c48-a039-22b2afd3ec32	86661660	46818ecc-88c1-4c48-a039-22b2afd3ec32	2021-10-06T06:00:03	2021-10-06T06:00:03			v2HkV2aotvP3YkXV6nnog8	43	biteproject	0	0	TRUE	558126
2021-10-05T10:46:43.128+07:00	2021-10-05T10:47:59.638+07:00	biteproject	enketo.ona.io:zam0HNMAWxXbg751	HLC_83_TS6	HLC_83_TS6_4	4 (21:00-22:00)	21:00:00.000+07:00	24.46	100	No	0	5	0	0	n/a	n/a	v2HkV2aotvP3YkXV6nnog8	uuid:81dbe5a4-ad03-48b8-869e-7a8eece97d70	86661708	81dbe5a4-ad03-48b8-869e-7a8eece97d70	2021-10-06T06:00:41	2021-10-06T06:00:41			v2HkV2aotvP3YkXV6nnog8	37	biteproject	0	0	TRUE	558126
2021-10-05T10:47:59.657+07:00	2021-10-05T10:49:17.278+07:00	biteproject	enketo.ona.io:zam0HNMAWxXbg751	HLC_83_TS6	HLC_83_TS6_5	5 (22:00-23:00)	22:00:00.000+07:00	24.1	100	No	0	5	0	0	n/a	n/a	v2HkV2aotvP3YkXV6nnog8	uuid:c9781720-b8fc-44ca-a7c7-c003297f1e1a	86661747	c9781720-b8fc-44ca-a7c7-c003297f1e1a	2021-10-06T06:01:21	2021-10-06T06:01:21			v2HkV2aotvP3YkXV6nnog8	32	biteproject	0	0	TRUE	558126
2021-10-05T10:49:17.295+07:00	2021-10-05T10:51:51.658+07:00	biteproject	enketo.ona.io:zam0HNMAWxXbg751	HLC_83_TS6	HLC_83_TS6_6	6 (23:00-00:00)	23:00:00.000+07:00	24.97	100	No	0	5	0	0	n/a	n/a	v2HkV2aotvP3YkXV6nnog8	uuid:944c4e71-82fb-4afc-9b92-8f0bbc535b0f	86661799	944c4e71-82fb-4afc-9b92-8f0bbc535b0f	2021-10-06T06:02:11	2021-10-06T06:02:11			v2HkV2aotvP3YkXV6nnog8	38	biteproject	0	0	TRUE	558126
2021-10-05T10:51:51.677+07:00	2021-10-05T10:52:59.608+07:00	biteproject	enketo.ona.io:zam0HNMAWxXbg751	HLC_83_TS6	HLC_83_TS6_7	7 (00:00-01:00)	00:00:00.000+07:00	25.2	100	No	0	6	0	0	n/a	n/a	v2HkV2aotvP3YkXV6nnog8	uuid:9f48cd53-38f1-4b26-b73a-01b856cbde9a	86661844	9f48cd53-38f1-4b26-b73a-01b856cbde9a	2021-10-06T06:02:58	2021-10-06T06:02:58			v2HkV2aotvP3YkXV6nnog8	62	biteproject	0	0	TRUE	558126
2021-10-05T10:52:59.627+07:00	2021-10-05T10:55:08.628+07:00	biteproject	enketo.ona.io:zam0HNMAWxXbg751	HLC_83_TS6	HLC_83_TS6_8	8 (01:00-02:00)	01:00:00.000+07:00	24.25	100	No	0.4	6	0	0	n/a	n/a	v2HkV2aotvP3YkXV6nnog8	uuid:a5789ff2-366c-46b8-a4d8-57c44615e458	86661875	a5789ff2-366c-46b8-a4d8-57c44615e458	2021-10-06T06:03:41	2021-10-06T06:03:41			v2HkV2aotvP3YkXV6nnog8	1145	biteproject	0	0	TRUE	558126
2021-10-05T10:55:08.647+07:00	2021-10-05T10:56:11.813+07:00	biteproject	enketo.ona.io:zam0HNMAWxXbg751	HLC_83_TS6	HLC_83_TS6_9	9 (02:00-03:00)	02:00:00.000+07:00	23.07	100	No	0	6	0	0	n/a	n/a	v2HkV2aotvP3YkXV6nnog8	uuid:ea995c34-69d3-4fd8-b343-37675d7a1843	86661914	ea995c34-69d3-4fd8-b343-37675d7a1843	2021-10-06T06:04:18	2021-10-06T06:04:18			v2HkV2aotvP3YkXV6nnog8	92	biteproject	0	0	TRUE	558126
2021-10-05T10:56:11.830+07:00	2021-10-05T10:57:55.295+07:00	biteproject	enketo.ona.io:zam0HNMAWxXbg751	HLC_83_TS6	HLC_83_TS6_10	10 (03:00-04:00)	03:00:00.000+07:00	24.82	100	No	0	6	0	0	n/a	n/a	v2HkV2aotvP3YkXV6nnog8	uuid:327dfda1-5192-4cb3-ad7b-633304d14338	86661948	327dfda1-5192-4cb3-ad7b-633304d14338	2021-10-06T06:04:50	2021-10-06T06:04:50			v2HkV2aotvP3YkXV6nnog8	41	biteproject	0	0	TRUE	558126
2021-10-06T11:01:00.107+07:00	2021-10-08T17:35:09.317+02:00	biteproject	enketo.ona.io:zam0HNMAWxXbg751	HLC_83_TS6	HLC_83_TS6_11	11 (04:00-05:00)	04:00:00.000+07:00	23.62	100	Yes	0.4	6	0	0	n/a	n/a	v2HkV2aotvP3YkXV6nnog8	uuid:a2736ab3-82e2-4d4f-97b0-99111d05de82	86661974	a2736ab3-82e2-4d4f-97b0-99111d05de82	2021-10-06T06:05:27	2021-10-06T06:05:27			v2HkV2aotvP3YkXV6nnog8	38	biteproject	0	0	TRUE	558126
2021-10-06T11:02:13.067+07:00	2021-10-08T17:35:39.738+02:00	biteproject	enketo.ona.io:zam0HNMAWxXbg751	HLC_83_TS6	HLC_83_TS6_12	12 (05:00-06:00)	05:00:00.000+07:00	23.18	100	No	0	6	0	0	n/a	n/a	v2HkV2aotvP3YkXV6nnog8	uuid:74589171-3be2-4396-bb15-91d90e94b3cf	86662037	74589171-3be2-4396-bb15-91d90e94b3cf	2021-10-06T06:06:30	2021-10-06T06:06:30			v2HkV2aotvP3YkXV6nnog8	66	biteproject	0	0	TRUE	558126
2021-10-06T11:03:34.779+07:00	2021-10-08T17:36:10.441+02:00	biteproject	enketo.ona.io:zam0HNMAWxXbg751	HLC_84_TS7	HLC_84_TS7_1	1 (18:00-19:00)	18:00:00.000+07:00	26.57	95.9	No	0	7	0	1	http://classic.ona.io/api/v1/files/22414748?filename=biteproject/attachments/558126_aTNd6bZAhQ7kPaevHVwxYE/HLC84TS7-13_25_22.JPG	n/a	v2HkV2aotvP3YkXV6nnog8	uuid:5fb4754b-f56c-46aa-8a6a-2d73c390d8d6	86662362	5fb4754b-f56c-46aa-8a6a-2d73c390d8d6	2021-10-06T06:11:31	2021-10-06T06:25:26			v2HkV2aotvP3YkXV6nnog8	39	biteproject	1	1	TRUE	558126
2021-10-06T11:04:29.019+07:00	2021-10-08T17:36:39.466+02:00	biteproject	enketo.ona.io:zam0HNMAWxXbg751	HLC_84_TS7	HLC_84_TS7_2	2 (19:00-20:00)	19:00:00.000+07:00	25.45	95.3	Yes	0.4	7	0	0	n/a	n/a	v2HkV2aotvP3YkXV6nnog8	uuid:5bfec416-89fa-4400-a16b-e8b306c8fa45	86662510	5bfec416-89fa-4400-a16b-e8b306c8fa45	2021-10-06T06:13:02	2021-10-06T06:13:02			v2HkV2aotvP3YkXV6nnog8	42	biteproject	0	0	TRUE	558126
2021-10-06T11:05:36.035+07:00	2021-11-03T09:28:39.643+07:00	biteproject	enketo.ona.io:zam0HNMAWxXbg751	HLC_84_TS7	HLC_84_TS7_3	3 (20:00-21:00)	20:00:00.000+07:00	25.09	95.9	Yes	0.4	7	0	0	n/a	n/a	v2HkV2aotvP3YkXV6nnog8	uuid:d8cb118a-ea11-4309-8f80-020aa685e6da	86662583	d8cb118a-ea11-4309-8f80-020aa685e6da	2021-10-06T06:13:43	2021-10-06T06:13:43			v2HkV2aotvP3YkXV6nnog8	32	biteproject	0	0	TRUE	558126
2021-10-06T11:06:36.679+07:00	2021-10-06T11:07:50.444+07:00	biteproject	enketo.ona.io:zam0HNMAWxXbg751	HLC_84_TS7	HLC_84_TS7_4	4 (21:00-22:00)	21:00:00.000+07:00	24.44	100	No	0	7	0	0	n/a	n/a	v2HkV2aotvP3YkXV6nnog8	uuid:e39739cf-42e7-454c-ab9f-c722edb3d0fb	86662638	e39739cf-42e7-454c-ab9f-c722edb3d0fb	2021-10-06T06:14:21	2021-10-06T06:14:21			v2HkV2aotvP3YkXV6nnog8	41	biteproject	0	0	TRUE	558126
2021-10-06T11:07:50.463+07:00	2021-10-06T11:08:53.661+07:00	biteproject	enketo.ona.io:zam0HNMAWxXbg751	HLC_84_TS7	HLC_84_TS7_5	5 (22:00-23:00)	22:00:00.000+07:00	24.39	100	No	0	7	0	0	n/a	n/a	v2HkV2aotvP3YkXV6nnog8	uuid:25e73e33-5177-4456-829d-257ae1a86162	86662772	25e73e33-5177-4456-829d-257ae1a86162	2021-10-06T06:15:27	2021-10-06T06:15:27			v2HkV2aotvP3YkXV6nnog8	33	biteproject	0	0	TRUE	558126
2021-10-07T08:16:10.226+07:00	2021-10-07T09:14:55.001+07:00	biteproject	enketo.ona.io:zam0HNMAWxXbg751	HLC_84_TS7	HLC_84_TS7_6	6 (23:00-00:00)	23:00:00.000+07:00	24.27	100	No	0	7	0	0	n/a	n/a	v2HkV2aotvP3YkXV6nnog8	uuid:67bfc20e-b9b4-4618-b0da-a5084c8de39b	86662852	67bfc20e-b9b4-4618-b0da-a5084c8de39b	2021-10-06T06:16:06	2021-10-06T06:16:06			v2HkV2aotvP3YkXV6nnog8	41	biteproject	0	0	TRUE	558126
2021-10-07T08:17:01.987+07:00	2021-10-07T09:15:18.620+07:00	biteproject	enketo.ona.io:zam0HNMAWxXbg751	HLC_84_TS7	HLC_84_TS7_7	7 (00:00-01:00)	00:00:00.000+07:00	23.52	100	No	0	8	0	0	n/a	n/a	v2HkV2aotvP3YkXV6nnog8	uuid:c479125b-365f-48fe-81f8-f4f3b5686540	86662900	c479125b-365f-48fe-81f8-f4f3b5686540	2021-10-06T06:16:48	2021-10-06T06:16:48			v2HkV2aotvP3YkXV6nnog8	34	biteproject	0	0	TRUE	558126
2021-10-07T08:18:21.089+07:00	2021-10-07T09:15:55.073+07:00	biteproject	enketo.ona.io:zam0HNMAWxXbg751	HLC_84_TS7	HLC_84_TS7_8	8 (01:00-02:00)	13:00:00.000+07:00	23.38	100	No	0	8	0	0	n/a	n/a	v2HkV2aotvP3YkXV6nnog8	uuid:f16d22c1-e571-42a9-8c57-395b25496abe	86662935	f16d22c1-e571-42a9-8c57-395b25496abe	2021-10-06T06:17:20	2021-10-06T06:17:20			v2HkV2aotvP3YkXV6nnog8	88	biteproject	0	0	TRUE	558126
2021-10-07T08:19:22.372+07:00	2021-10-07T09:16:16.023+07:00	biteproject	enketo.ona.io:zam0HNMAWxXbg751	HLC_84_TS7	HLC_84_TS7_9	9 (02:00-03:00)	02:00:00.000+07:00	23.46	100	No	0	8	0	0	n/a	n/a	v2HkV2aotvP3YkXV6nnog8	uuid:47f74ca3-7f64-4fa2-87fa-651135125a74	86662964	47f74ca3-7f64-4fa2-87fa-651135125a74	2021-10-06T06:18:03	2021-10-06T06:18:03			v2HkV2aotvP3YkXV6nnog8	49	biteproject	0	0	TRUE	558126
2021-10-07T08:20:29.887+07:00	2021-10-07T09:16:46.611+07:00	biteproject	enketo.ona.io:zam0HNMAWxXbg751	HLC_84_TS7	HLC_84_TS7_10	10 (03:00-04:00)	03:00:00.000+07:00	23.26	100	No	0	8	0	0	n/a	n/a	v2HkV2aotvP3YkXV6nnog8	uuid:a9f28cf1-0753-4124-8309-d059a97ffa0a	86662979	a9f28cf1-0753-4124-8309-d059a97ffa0a	2021-10-06T06:18:35	2021-10-06T06:18:35			v2HkV2aotvP3YkXV6nnog8	36	biteproject	0	0	TRUE	558126
2021-10-07T08:21:25.124+07:00	2021-10-07T09:17:08.303+07:00	biteproject	enketo.ona.io:zam0HNMAWxXbg751	HLC_84_TS7	HLC_84_TS7_11	11 (04:00-05:00)	04:00:00.000+07:00	24.75	96	Yes	0	8	0	0	n/a	n/a	v2HkV2aotvP3YkXV6nnog8	uuid:078e56c2-e5b2-4e86-bf9d-671bfe8dc8b6	86663032	078e56c2-e5b2-4e86-bf9d-671bfe8dc8b6	2021-10-06T06:19:16	2021-10-06T06:19:16			v2HkV2aotvP3YkXV6nnog8	36	biteproject	0	0	TRUE	558126
2021-10-07T08:22:17.085+07:00	2021-10-07T09:17:32.787+07:00	biteproject	enketo.ona.io:zam0HNMAWxXbg751	HLC_84_TS7	HLC_84_TS7_12	12 (05:00-06:00)	05:00:00.000+07:00	23.14	100	No	0	8	0	0	n/a	n/a	v2HkV2aotvP3YkXV6nnog8	uuid:0e6f7530-2cde-424a-9d5d-4a489b397b6d	86663086	0e6f7530-2cde-424a-9d5d-4a489b397b6d	2021-10-06T06:19:49	2021-10-06T06:19:49			v2HkV2aotvP3YkXV6nnog8	35	biteproject	0	0	TRUE	558126
2021-10-08T11:30:14.498+07:00	2021-10-08T11:37:16.580+07:00	biteproject	enketo.ona.io:zam0HNMAWxXbg751	HLC_85_TS1	HLC_85_TS1_1	1 (18:00-19:00)	18:00:00.000+07:00	23.5	98.6	Yes	0	11	0	1	http://classic.ona.io/api/v1/files/22438145?filename=biteproject/attachments/558126_aTNd6bZAhQ7kPaevHVwxYE/HLC85TS1-9_42_42.JPG	n/a	v2HkV2aotvP3YkXV6nnog8	uuid:6804cfff-2c6b-4387-8f17-50526116d2b5	86766700	6804cfff-2c6b-4387-8f17-50526116d2b5	2021-10-07T02:42:59	2021-10-07T02:42:59			v2HkV2aotvP3YkXV6nnog8	34	biteproject	1	1	TRUE	558126
2021-10-08T11:37:16.598+07:00	2021-10-08T11:38:16.827+07:00	biteproject	enketo.ona.io:zam0HNMAWxXbg751	HLC_85_TS1	HLC_85_TS1_2	2 (19:00-20:00)	19:00:00.000+07:00	22.87	100	Yes	0	11	0	0	n/a	n/a	v2HkV2aotvP3YkXV6nnog8	uuid:2c94bc9c-1e58-4b5b-9ef3-aa713ac0fc3a	86766758	2c94bc9c-1e58-4b5b-9ef3-aa713ac0fc3a	2021-10-07T02:43:44	2021-10-07T02:43:44			v2HkV2aotvP3YkXV6nnog8	36	biteproject	0	0	TRUE	558126
2021-10-08T11:38:16.843+07:00	2021-10-08T11:39:14.946+07:00	biteproject	enketo.ona.io:zam0HNMAWxXbg751	HLC_85_TS1	HLC_85_TS1_3	3 (20:00-21:00)	20:00:00.000+07:00	22.92	100	Yes	0	11	1	0	n/a	n/a	v2HkV2aotvP3YkXV6nnog8	uuid:47c87e99-3ab3-4e83-9ebb-0b404f6bb978	86766790	47c87e99-3ab3-4e83-9ebb-0b404f6bb978	2021-10-07T02:44:20	2021-10-07T02:44:20			v2HkV2aotvP3YkXV6nnog8	35	biteproject	0	0	TRUE	558126
2021-10-08T11:39:14.965+07:00	2021-10-08T11:40:14.829+07:00	biteproject	enketo.ona.io:zam0HNMAWxXbg751	HLC_85_TS1	HLC_85_TS1_4	4 (21:00-22:00)	21:00:00.000+07:00	23.3	100	Yes	0	11	0	0	n/a	n/a	v2HkV2aotvP3YkXV6nnog8	uuid:e8f120dd-6278-439c-97e3-7a080ddd9d30	86766864	e8f120dd-6278-439c-97e3-7a080ddd9d30	2021-10-07T02:44:57	2021-10-07T02:44:57			v2HkV2aotvP3YkXV6nnog8	34	biteproject	0	0	TRUE	558126
2021-10-08T11:40:14.848+07:00	2021-10-08T11:41:12.375+07:00	biteproject	enketo.ona.io:zam0HNMAWxXbg751	HLC_85_TS1	HLC_85_TS1_5	5 (22:00-23:00)	22:00:00.000+07:00	22.97	100	No	0	11	0	0	n/a	n/a	v2HkV2aotvP3YkXV6nnog8	uuid:493eed23-18eb-4687-b78b-c75c79023d9e	86766899	493eed23-18eb-4687-b78b-c75c79023d9e	2021-10-07T02:45:32	2021-10-07T02:45:32			v2HkV2aotvP3YkXV6nnog8	33	biteproject	0	0	TRUE	558126
2021-10-08T11:41:12.390+07:00	2021-10-08T11:42:06.710+07:00	biteproject	enketo.ona.io:zam0HNMAWxXbg751	HLC_85_TS1	HLC_85_TS1_6	6 (23:00-00:00)	23:00:00.000+07:00	23.11	100	No	0	11	1	0	n/a	n/a	v2HkV2aotvP3YkXV6nnog8	uuid:a27f6a7c-3247-40fa-aedc-bacf3e09dd9d	86766925	a27f6a7c-3247-40fa-aedc-bacf3e09dd9d	2021-10-07T02:46:05	2021-10-07T02:46:05			v2HkV2aotvP3YkXV6nnog8	31	biteproject	0	0	TRUE	558126
2021-10-08T11:42:06.729+07:00	2021-10-08T11:43:20.375+07:00	biteproject	enketo.ona.io:zam0HNMAWxXbg751	HLC_85_TS1	HLC_85_TS1_7	7 (00:00-01:00)	00:00:00.000+07:00	23.09	100	No	0	12	0	0	n/a	n/a	v2HkV2aotvP3YkXV6nnog8	uuid:20ecb8fd-055c-4fd3-b25d-ca6fce4f2c64	86766959	20ecb8fd-055c-4fd3-b25d-ca6fce4f2c64	2021-10-07T02:46:41	2021-10-07T02:46:41			v2HkV2aotvP3YkXV6nnog8	34	biteproject	0	0	TRUE	558126
2021-10-10T10:18:54.062+07:00	2021-10-10T10:20:02.924+07:00	biteproject	enketo.ona.io:zam0HNMAWxXbg751	HLC_85_TS1	HLC_85_TS1_8	8 (01:00-02:00)	01:00:00.000+07:00	22.8	100	No	0	12	0	0	n/a	n/a	v2HkV2aotvP3YkXV6nnog8	uuid:ae8ecdfe-6554-42a6-925f-636fbf65e2e3	86766990	ae8ecdfe-6554-42a6-925f-636fbf65e2e3	2021-10-07T02:47:17	2021-10-07T02:47:17			v2HkV2aotvP3YkXV6nnog8	239	biteproject	0	0	TRUE	558126
2021-10-10T10:20:02.944+07:00	2021-10-10T10:21:22.936+07:00	biteproject	enketo.ona.io:zam0HNMAWxXbg751	HLC_85_TS1	HLC_85_TS1_9	9 (02:00-03:00)	02:00:00.000+07:00	22.58	100	No	0	12	0	0	n/a	n/a	v2HkV2aotvP3YkXV6nnog8	uuid:93437e60-37e4-46e5-920f-e2e60855b398	86767021	93437e60-37e4-46e5-920f-e2e60855b398	2021-10-07T02:47:50	2021-10-07T02:47:50			v2HkV2aotvP3YkXV6nnog8	36	biteproject	0	0	TRUE	558126
2021-10-10T10:21:22.949+07:00	2021-10-10T10:22:26.809+07:00	biteproject	enketo.ona.io:zam0HNMAWxXbg751	HLC_85_TS1	HLC_85_TS1_10	10 (03:00-04:00)	03:00:00.000+07:00	22.87	100	No	0	12	0	0	n/a	n/a	v2HkV2aotvP3YkXV6nnog8	uuid:7790b02b-ed4e-4f9a-83b1-de9f377b16b4	86767057	7790b02b-ed4e-4f9a-83b1-de9f377b16b4	2021-10-07T02:48:23	2021-10-07T02:48:23			v2HkV2aotvP3YkXV6nnog8	33	biteproject	0	0	TRUE	558126
2021-10-10T10:22:26.833+07:00	2021-10-10T10:23:30.862+07:00	biteproject	enketo.ona.io:zam0HNMAWxXbg751	HLC_85_TS1	HLC_85_TS1_11	11 (04:00-05:00)	04:00:00.000+07:00	22.85	100	No	0	12	0	0	n/a	n/a	v2HkV2aotvP3YkXV6nnog8	uuid:ceaf8a9f-6622-4cf9-8cc8-1791bbb1be1d	86767098	ceaf8a9f-6622-4cf9-8cc8-1791bbb1be1d	2021-10-07T02:48:55	2021-10-07T02:48:55			v2HkV2aotvP3YkXV6nnog8	39	biteproject	0	0	TRUE	558126
2021-10-10T10:23:30.881+07:00	2021-10-10T10:24:32.690+07:00	biteproject	enketo.ona.io:zam0HNMAWxXbg751	HLC_85_TS1	HLC_85_TS1_12	12 (05:00-06:00)	05:00:00.000+07:00	22.73	100	No	0	12	0	0	n/a	n/a	v2HkV2aotvP3YkXV6nnog8	uuid:f70f93c4-cd46-4390-a72b-6d1ee02a8be6	86767127	f70f93c4-cd46-4390-a72b-6d1ee02a8be6	2021-10-07T02:49:28	2021-10-07T02:49:28			v2HkV2aotvP3YkXV6nnog8	36	biteproject	0	0	TRUE	558126
2021-10-10T10:24:32.713+07:00	2021-10-10T10:25:31.753+07:00	biteproject	enketo.ona.io:zam0HNMAWxXbg751	HLC_86_TS2	HLC_86_TS2_1	1 (18:00-19:00)	18:00:00.000+07:00	23.52	98.8	Yes	0	13	0	0	http://classic.ona.io/api/v1/files/22438156?filename=biteproject/attachments/558126_aTNd6bZAhQ7kPaevHVwxYE/HLC86TS2-9_53_13.JPG	n/a	v2HkV2aotvP3YkXV6nnog8	uuid:1e428784-8ebf-4f87-8b88-74cd672705a4	86767283	1e428784-8ebf-4f87-8b88-74cd672705a4	2021-10-07T02:53:29	2021-10-07T02:53:29			v2HkV2aotvP3YkXV6nnog8	34	biteproject	1	1	TRUE	558126
2021-10-10T10:25:31.773+07:00	2021-10-10T10:26:38.042+07:00	biteproject	enketo.ona.io:zam0HNMAWxXbg751	HLC_86_TS2	HLC_86_TS2_2	2 (19:00-20:00)	19:00:00.000+07:00	22.8	100	Yes	0	13	0	0	n/a	n/a	v2HkV2aotvP3YkXV6nnog8	uuid:be32fab0-b93c-4c55-b8e0-80db37474bcd	86767308	be32fab0-b93c-4c55-b8e0-80db37474bcd	2021-10-07T02:54:04	2021-10-07T02:54:04			v2HkV2aotvP3YkXV6nnog8	35	biteproject	0	0	TRUE	558126
[truncated: 3,094 more rows]
