# Supplementary material for: Field evaluation of a volatile pyrethroid spatial repellent and etofenprox treated clothing for outdoor protection against forest malaria vectors in Cambodia
Source: Sci Rep. 2024 Jul 29;14:17348. doi: 10.1038/s41598-024-67470-3 (PMC11284218; doi:10.1038/s41598-024-67470-3)
Supplement: Supplementary file 3 — Supplementary Information 3. [file 41598_2024_67470_MOESM3_ESM.csv]

start	end	HLC Batch Code (HLC-Form Number-Temporary Structure ID-HLC collection hour)	Individual Mosquito Code (HLC-Form Number-Temporary Structure ID-HLC Collection Hour-Mosquito Number)	Morphological ID	Sex	Are there any notes to include with this form?	__version__	instanceID	_id	_uuid	_submission_time	_date_modified	_tags	_notes	_version	_duration	_submitted_by	_total_media	_media_count	_media_all_received	_xform_id
2021-09-24T10:20:58.698+07:00	2021-09-24T10:26:17.960+07:00	HLC_1_TS1_1	HLC_1_TS1_1_M1	An. dirus sl	Female	n/a	voVedBCvn82p9UndD65fv9	uuid:128876ea-cf7d-4e1c-aa57-a3591bab0d24	85594074	128876ea-cf7d-4e1c-aa57-a3591bab0d24	2021-09-24T03:22:10	2021-09-24T03:26:18			voVedBCvn82p9UndD65fv9	319	biteproject	0	0	TRUE	558127
2021-09-24T10:21:58.838+07:00	2021-09-24T10:22:30.897+07:00	HLC_2_TS2_11	HLC_2_TS2_11_M1	An. dirus sl	Female	n/a	voVedBCvn82p9UndD65fv9	uuid:cfcad5e6-1844-44cf-a8eb-e311972a0914	85594087	cfcad5e6-1844-44cf-a8eb-e311972a0914	2021-09-24T03:22:41	2021-09-24T03:22:41			voVedBCvn82p9UndD65fv9	32	biteproject	0	0	TRUE	558127
2021-09-24T10:22:30.907+07:00	2021-09-24T10:23:07.761+07:00	HLC_4_TS4_8	HLC_4_TS4_8_M1	An. dirus sl	Female	n/a	voVedBCvn82p9UndD65fv9	uuid:bea74230-27e1-4ae3-97c7-7bdba27b1627	85594099	bea74230-27e1-4ae3-97c7-7bdba27b1627	2021-09-24T03:23:18	2021-09-24T03:23:18			voVedBCvn82p9UndD65fv9	37	biteproject	0	0	TRUE	558127
2021-09-24T10:23:07.770+07:00	2021-09-24T10:23:33.260+07:00	HLC_4_TS4_9	HLC_4_TS4_9_M1	An. dirus sl	Female	n/a	voVedBCvn82p9UndD65fv9	uuid:9a772d18-1d9f-47b0-beb4-7479a9668a2e	85594105	9a772d18-1d9f-47b0-beb4-7479a9668a2e	2021-09-24T03:23:43	2021-09-24T03:23:43			voVedBCvn82p9UndD65fv9	26	biteproject	0	0	TRUE	558127
2021-09-24T10:23:33.270+07:00	2021-09-24T10:23:52.492+07:00	HLC_4_TS4_10	HLC_4_TS4_10_M1	An. dirus sl	Female	n/a	voVedBCvn82p9UndD65fv9	uuid:7263b049-55f9-4cf6-bb0b-6fd7e6852061	85594111	7263b049-55f9-4cf6-bb0b-6fd7e6852061	2021-09-24T03:24:03	2021-09-24T03:24:03			voVedBCvn82p9UndD65fv9	19	biteproject	0	0	TRUE	558127
2021-09-24T10:23:52.501+07:00	2021-09-24T10:24:14.027+07:00	HLC_4_TS4_11	HLC_4_TS4_11_M1	An. dirus sl	Female	n/a	voVedBCvn82p9UndD65fv9	uuid:2c0f9e0a-9e93-4f82-a425-c07b91480d8f	85594116	2c0f9e0a-9e93-4f82-a425-c07b91480d8f	2021-09-24T03:24:24	2021-09-24T03:24:24			voVedBCvn82p9UndD65fv9	22	biteproject	0	0	TRUE	558127
2021-09-24T10:24:14.038+07:00	2021-09-24T10:24:34.244+07:00	HLC_4_TS4_12	HLC_4_TS4_12_M1	An. dirus sl	Female	n/a	voVedBCvn82p9UndD65fv9	uuid:032319f6-295b-4f70-8cde-a2b32a74e390	85594118	032319f6-295b-4f70-8cde-a2b32a74e390	2021-09-24T03:24:44	2021-09-24T03:24:44			voVedBCvn82p9UndD65fv9	20	biteproject	0	0	TRUE	558127
2021-09-24T10:24:34.253+07:00	2021-09-24T10:25:02.241+07:00	HLC_6_TS6_6	HLC_6_TS6_6_M1	An. dirus sl	Female	n/a	voVedBCvn82p9UndD65fv9	uuid:320fcf56-ab9f-4fc4-a7ef-544539084b59	85594127	320fcf56-ab9f-4fc4-a7ef-544539084b59	2021-09-24T03:25:12	2021-09-24T03:25:12			voVedBCvn82p9UndD65fv9	28	biteproject	0	0	TRUE	558127
2021-09-24T10:25:02.251+07:00	2021-09-24T10:25:22.810+07:00	HLC_6_TS6_11	HLC_6_TS6_11_M1	An. dirus sl	Female	n/a	voVedBCvn82p9UndD65fv9	uuid:932b5ac4-5114-4da9-aada-8e525ef0c994	85594513	932b5ac4-5114-4da9-aada-8e525ef0c994	2021-09-24T03:46:21	2021-09-24T03:46:21			voVedBCvn82p9UndD65fv9	20	biteproject	0	0	TRUE	558127
2021-09-25T10:19:35.817+07:00	2021-09-25T10:20:09.394+07:00	HLC_9_TS2_8	HLC_9_TS2_8_M1	An. dirus sl	Female	n/a	voVedBCvn82p9UndD65fv9	uuid:8d4a9995-fde9-45a8-87bb-e4f8cf277dc1	85665567	8d4a9995-fde9-45a8-87bb-e4f8cf277dc1	2021-09-25T03:20:20	2021-09-25T03:20:20			voVedBCvn82p9UndD65fv9	34	biteproject	0	0	TRUE	558127
2021-09-25T10:20:09.405+07:00	2021-09-25T10:20:42.119+07:00	HLC_9_TS2_10	HLC_9_TS2_10_M1	An. dirus sl	Female	n/a	voVedBCvn82p9UndD65fv9	uuid:f1f525ad-06b1-47ce-8e12-c223a3d1c454	85665586	f1f525ad-06b1-47ce-8e12-c223a3d1c454	2021-09-25T03:20:52	2021-09-25T03:20:52			voVedBCvn82p9UndD65fv9	33	biteproject	0	0	TRUE	558127
2021-09-25T10:20:42.132+07:00	2021-09-25T10:22:50.992+07:00	HLC_10_TS3_5	HLC_10_TS3_5_M1	An. dirus sl	Female	n/a	voVedBCvn82p9UndD65fv9	uuid:4ca0ebfc-4327-4077-85f1-d7e59724613a	85665636	4ca0ebfc-4327-4077-85f1-d7e59724613a	2021-09-25T03:23:02	2021-09-25T03:23:02			voVedBCvn82p9UndD65fv9	128	biteproject	0	0	TRUE	558127
2021-09-25T10:22:51.003+07:00	2021-09-25T10:23:34.333+07:00	HLC_10_TS3_7	HLC_10_TS3_7_M1	An. dirus sl	Female	n/a	voVedBCvn82p9UndD65fv9	uuid:1245887a-c5f1-4328-aeab-5cf377ee36d0	85665649	1245887a-c5f1-4328-aeab-5cf377ee36d0	2021-09-25T03:23:44	2021-09-25T03:23:44			voVedBCvn82p9UndD65fv9	43	biteproject	0	0	TRUE	558127
2021-09-25T10:23:34.346+07:00	2021-09-25T10:24:10.556+07:00	HLC_11_TS4_5	HLC_11_TS4_5_M1	An. maculatus sl	Female	n/a	voVedBCvn82p9UndD65fv9	uuid:07683bf3-d65e-40d4-b80e-8603f8df9c4c	85665660	07683bf3-d65e-40d4-b80e-8603f8df9c4c	2021-09-25T03:24:21	2021-09-25T03:24:21			voVedBCvn82p9UndD65fv9	36	biteproject	0	0	TRUE	558127
2021-09-25T10:24:10.566+07:00	2021-09-25T10:24:55.148+07:00	HLC_13_TS6_1	HLC_13_TS6_1_M1	An. maculatus sl	Female	n/a	voVedBCvn82p9UndD65fv9	uuid:f178e203-e2bb-4f27-bf22-7b405c2c6d16	85665683	f178e203-e2bb-4f27-bf22-7b405c2c6d16	2021-09-25T03:25:05	2021-09-25T03:25:05			voVedBCvn82p9UndD65fv9	45	biteproject	0	0	TRUE	558127
2021-09-25T10:24:55.162+07:00	2021-09-25T10:25:38.372+07:00	HLC_13_TS6_6	HLC_13_TS6_6_M1	An. maculatus sl	Female	n/a	voVedBCvn82p9UndD65fv9	uuid:507bce07-d83f-4c63-bbd4-e495f2cf8700	85665718	507bce07-d83f-4c63-bbd4-e495f2cf8700	2021-09-25T03:25:48	2021-09-25T03:25:48			voVedBCvn82p9UndD65fv9	43	biteproject	0	0	TRUE	558127
2021-09-25T10:25:38.382+07:00	2021-09-25T10:26:28.953+07:00	HLC_13_TS6_9	HLC_13_TS6_9_M1	An. maculatus sl	Female	n/a	voVedBCvn82p9UndD65fv9	uuid:c18bb9aa-03b7-4bf1-9b21-c621aed89cdd	85665776	c18bb9aa-03b7-4bf1-9b21-c621aed89cdd	2021-09-25T03:26:39	2021-09-25T03:26:39			voVedBCvn82p9UndD65fv9	50	biteproject	0	0	TRUE	558127
2021-09-26T11:16:50.830+07:00	2021-09-26T11:17:19.725+07:00	HLC_16_TS2_2	HLC_16_TS2_2_M1	An. dirus sl	Female	n/a	voVedBCvn82p9UndD65fv9	uuid:b7d7babe-b29d-4561-a7c0-2234b6e17018	85733628	b7d7babe-b29d-4561-a7c0-2234b6e17018	2021-09-26T04:17:32	2021-09-26T04:17:32			voVedBCvn82p9UndD65fv9	29	biteproject	0	0	TRUE	558127
2021-09-26T11:17:19.744+07:00	2021-09-26T11:17:46.237+07:00	HLC_16_TS2_4	HLC_16_TS2_4_M1	An. dirus sl	Female	n/a	voVedBCvn82p9UndD65fv9	uuid:ef532c20-350e-4ba6-b999-db80f60ff598	85733638	ef532c20-350e-4ba6-b999-db80f60ff598	2021-09-26T04:17:56	2021-09-26T04:17:56			voVedBCvn82p9UndD65fv9	27	biteproject	0	0	TRUE	558127
2021-09-26T11:17:46.246+07:00	2021-09-26T11:18:24.408+07:00	HLC_16_TS2_5	HLC_16_TS2_5_M1	An. dirus sl	Female	n/a	voVedBCvn82p9UndD65fv9	uuid:fd5b201f-f57c-418c-a23b-7e387cc40df8	85733655	fd5b201f-f57c-418c-a23b-7e387cc40df8	2021-09-26T04:18:34	2021-09-26T04:18:34			voVedBCvn82p9UndD65fv9	38	biteproject	0	0	TRUE	558127
2021-09-26T11:18:24.420+07:00	2021-09-26T11:18:51.584+07:00	HLC_16_TS2_7	HLC_16_TS2_7_M1	An. dirus sl	Female	n/a	voVedBCvn82p9UndD65fv9	uuid:44a757e3-bde4-4269-a4a2-f463b9c2e3f6	85733668	44a757e3-bde4-4269-a4a2-f463b9c2e3f6	2021-09-26T04:19:02	2021-09-26T04:19:02			voVedBCvn82p9UndD65fv9	27	biteproject	0	0	TRUE	558127
2021-09-26T11:18:51.593+07:00	2021-09-26T11:20:50.748+07:00	HLC_17_TS3_9	HLC_17_TS3_9_M1	An. dirus sl	Female	n/a	voVedBCvn82p9UndD65fv9	uuid:8fb49873-bb5f-4b5f-a147-cf6493717798	85733757	8fb49873-bb5f-4b5f-a147-cf6493717798	2021-09-26T04:22:13	2021-09-26T04:22:13			voVedBCvn82p9UndD65fv9	119	biteproject	0	0	TRUE	558127
2021-09-26T11:20:50.757+07:00	2021-09-26T11:21:25.719+07:00	HLC_18_TS4_7	HLC_18_TS4_7_M1	An. dirus sl	Female	n/a	voVedBCvn82p9UndD65fv9	uuid:99eb5c8f-f8f7-45f5-a274-00634198db94	85733759	99eb5c8f-f8f7-45f5-a274-00634198db94	2021-09-26T04:22:17	2021-09-26T04:22:17			voVedBCvn82p9UndD65fv9	35	biteproject	0	0	TRUE	558127
2021-09-26T11:21:25.735+07:00	2021-09-26T11:21:54.010+07:00	HLC_18_TS4_9	HLC_18_TS4_9_M1	An. dirus sl	Female	n/a	voVedBCvn82p9UndD65fv9	uuid:1be33c9a-8765-463d-bf6a-0944a19466b7	85733761	1be33c9a-8765-463d-bf6a-0944a19466b7	2021-09-26T04:22:19	2021-09-26T04:22:19			voVedBCvn82p9UndD65fv9	29	biteproject	0	0	TRUE	558127
2021-09-26T11:21:54.024+07:00	2021-09-26T11:22:22.500+07:00	HLC_18_TS4_9	HLC_18_TS4_9_M2	An. maculatus sl	Female	n/a	voVedBCvn82p9UndD65fv9	uuid:f8b1e47a-581d-45b5-8657-3faa86e45117	85733774	f8b1e47a-581d-45b5-8657-3faa86e45117	2021-09-26T04:22:36	2021-09-26T04:22:36			voVedBCvn82p9UndD65fv9	28	biteproject	0	0	TRUE	558127
2021-09-26T11:22:22.509+07:00	2021-09-26T11:22:52.284+07:00	HLC_18_TS4_9	HLC_18_TS4_9_M3	An. maculatus sl	Female	n/a	voVedBCvn82p9UndD65fv9	uuid:ee1e2a57-e7a8-4ff2-9e7f-383780ab4911	85733790	ee1e2a57-e7a8-4ff2-9e7f-383780ab4911	2021-09-26T04:23:02	2021-09-26T04:23:02			voVedBCvn82p9UndD65fv9	30	biteproject	0	0	TRUE	558127
2021-09-26T11:22:52.293+07:00	2021-09-26T11:23:20.504+07:00	HLC_18_TS4_10	HLC_18_TS4_10_M1	An. maculatus sl	Female	n/a	voVedBCvn82p9UndD65fv9	uuid:eeeb6d03-fb76-4794-9fca-a5b7aefa8e62	85733817	eeeb6d03-fb76-4794-9fca-a5b7aefa8e62	2021-09-26T04:23:31	2021-09-26T04:23:31			voVedBCvn82p9UndD65fv9	28	biteproject	0	0	TRUE	558127
2021-09-26T11:23:20.518+07:00	2021-09-26T11:24:11.633+07:00	HLC_19_TS5_12	HLC_19_TS5_12_M1	An. dirus sl	Female	n/a	voVedBCvn82p9UndD65fv9	uuid:804f4eb6-4cdd-4dda-be9e-c0f59d2acff4	85733843	804f4eb6-4cdd-4dda-be9e-c0f59d2acff4	2021-09-26T04:24:22	2021-09-26T04:24:22			voVedBCvn82p9UndD65fv9	51	biteproject	0	0	TRUE	558127
2021-09-26T11:24:11.645+07:00	2021-09-26T11:24:34.496+07:00	HLC_20_TS6_9	HLC_20_TS6_9_M1	An. dirus sl	Female	n/a	voVedBCvn82p9UndD65fv9	uuid:e4217f43-3f16-48f2-8b6d-77e2df3ad7a2	85733855	e4217f43-3f16-48f2-8b6d-77e2df3ad7a2	2021-09-26T04:24:45	2021-09-26T04:24:45			voVedBCvn82p9UndD65fv9	23	biteproject	0	0	TRUE	558127
2021-09-26T11:24:34.501+07:00	2021-09-26T11:25:27.672+07:00	HLC_20_TS6_10	HLC_20_TS6_10_M1	An. dirus sl	Female	n/a	voVedBCvn82p9UndD65fv9	uuid:2aa83f8a-3c74-4f62-9021-325df2ac0f52	85733881	2aa83f8a-3c74-4f62-9021-325df2ac0f52	2021-09-26T04:25:38	2021-09-26T04:25:38			voVedBCvn82p9UndD65fv9	53	biteproject	0	0	TRUE	558127
2021-09-26T11:25:27.685+07:00	2021-09-26T11:26:24.762+07:00	HLC_21_TS7_7	HLC_21_TS7_7_M1	An. maculatus sl	Female	n/a	voVedBCvn82p9UndD65fv9	uuid:0fee2569-1bfe-4f0f-9227-c2c772183099	85733918	0fee2569-1bfe-4f0f-9227-c2c772183099	2021-09-26T04:26:35	2021-09-26T04:26:35			voVedBCvn82p9UndD65fv9	57	biteproject	0	0	TRUE	558127
2021-09-27T10:33:11.796+07:00	2021-09-27T10:33:41.421+07:00	HLC_22_TS1_1	HLC_22_TS1_1_M1	An. kochi	Female	n/a	voVedBCvn82p9UndD65fv9	uuid:9f657e3a-f6b0-4dd1-950b-206407b24a51	85790916	9f657e3a-f6b0-4dd1-950b-206407b24a51	2021-09-27T03:33:52	2021-09-27T03:33:52			voVedBCvn82p9UndD65fv9	30	biteproject	0	0	TRUE	558127
2021-09-27T10:33:41.432+07:00	2021-09-27T10:34:29.837+07:00	HLC_23_TS2_1	HLC_23_TS2_1_M1	An. maculatus sl	Female	n/a	voVedBCvn82p9UndD65fv9	uuid:cec13781-361e-41c1-9cc4-d5ec2560117f	85790938	cec13781-361e-41c1-9cc4-d5ec2560117f	2021-09-27T03:34:40	2021-09-27T03:34:40			voVedBCvn82p9UndD65fv9	48	biteproject	0	0	TRUE	558127
2021-09-27T10:34:29.846+07:00	2021-09-27T10:34:56.838+07:00	HLC_23_TS2_3	HLC_23_TS2_3_M1	An. dirus sl	Female	n/a	voVedBCvn82p9UndD65fv9	uuid:6357291a-0a94-4945-b4a2-28bdc9937f89	85790943	6357291a-0a94-4945-b4a2-28bdc9937f89	2021-09-27T03:35:07	2021-09-27T03:35:07			voVedBCvn82p9UndD65fv9	27	biteproject	0	0	TRUE	558127
2021-09-27T10:34:56.848+07:00	2021-09-27T10:37:59.474+07:00	HLC_24_TS3_5	HLC_24_TS3_5_M1	An. dirus sl	Female	n/a	voVedBCvn82p9UndD65fv9	uuid:dc95f4aa-8583-4551-b53e-a6760de698c0	85790955	dc95f4aa-8583-4551-b53e-a6760de698c0	2021-09-27T03:35:44	2021-09-27T03:37:59			voVedBCvn82p9UndD65fv9	183	biteproject	0	0	TRUE	558127
2021-09-27T10:35:33.929+07:00	2021-09-27T10:36:15.134+07:00	HLC_24_TS3_9	HLC_24_TS3_9_M1	An. dirus sl	Female	n/a	voVedBCvn82p9UndD65fv9	uuid:2de622f7-8003-4c56-b2f2-6b5be7c3e545	85790968	2de622f7-8003-4c56-b2f2-6b5be7c3e545	2021-09-27T03:36:25	2021-09-27T03:36:25			voVedBCvn82p9UndD65fv9	42	biteproject	0	0	TRUE	558127
2021-09-27T10:36:15.143+07:00	2021-09-27T10:36:41.311+07:00	HLC_24_TS3_10	HLC_24_TS3_10_M1	An. dirus sl	Female	n/a	voVedBCvn82p9UndD65fv9	uuid:902ef982-da97-4304-ae34-c23ba968d3fa	85790994	902ef982-da97-4304-ae34-c23ba968d3fa	2021-09-27T03:36:51	2021-09-27T03:36:51			voVedBCvn82p9UndD65fv9	26	biteproject	0	0	TRUE	558127
2021-09-27T10:36:41.323+07:00	2021-09-27T10:40:40.254+07:00	HLC_25_TS4_1	HLC_25_TS4_1_M1	An. maculatus sl	Female	n/a	voVedBCvn82p9UndD65fv9	uuid:973f8418-bdc9-47bb-8658-1be9f0d8dd99	85791092	973f8418-bdc9-47bb-8658-1be9f0d8dd99	2021-09-27T03:40:51	2021-09-27T03:40:51			voVedBCvn82p9UndD65fv9	239	biteproject	0	0	TRUE	558127
2021-09-27T10:40:40.265+07:00	2021-09-27T10:41:22.475+07:00	HLC_25_TS4_7	HLC_25_TS4_7_M1	Anopheles other	Female	damaged (Hindleg missing)	voVedBCvn82p9UndD65fv9	uuid:f15325c8-235c-4126-873a-e4cca52531bd	85791105	f15325c8-235c-4126-873a-e4cca52531bd	2021-09-27T03:41:33	2021-09-27T03:41:33			voVedBCvn82p9UndD65fv9	42	biteproject	0	0	TRUE	558127
2021-09-27T10:41:22.489+07:00	2021-09-27T10:41:51.328+07:00	HLC_25_TS4_9	HLC_25_TS4_9_M1	An. dirus sl	Female	n/a	voVedBCvn82p9UndD65fv9	uuid:b59ad3a5-dba1-48b2-aa64-dae9366d6e08	85791112	b59ad3a5-dba1-48b2-aa64-dae9366d6e08	2021-09-27T03:42:01	2021-09-27T03:42:01			voVedBCvn82p9UndD65fv9	29	biteproject	0	0	TRUE	558127
2021-09-27T10:41:51.340+07:00	2021-09-27T10:42:27.236+07:00	HLC_25_TS4_12	HLC_25_TS4_12_M1	An. dirus sl	Female	n/a	voVedBCvn82p9UndD65fv9	uuid:fdafb97c-5d13-4595-beda-21d063cd9591	85791133	fdafb97c-5d13-4595-beda-21d063cd9591	2021-09-27T03:42:37	2021-09-27T03:42:37			voVedBCvn82p9UndD65fv9	36	biteproject	0	0	TRUE	558127
2021-09-28T10:12:29.020+07:00	2021-09-28T10:13:00.679+07:00	HLC_29_TS1_9	HLC_29_TS1_9_M1	An. dirus sl	Female	n/a	voVedBCvn82p9UndD65fv9	uuid:28db84c8-8851-4416-ba7a-7f1660fc29b2	85908034	28db84c8-8851-4416-ba7a-7f1660fc29b2	2021-09-28T03:13:12	2021-09-28T03:13:12			voVedBCvn82p9UndD65fv9	31	biteproject	0	0	TRUE	558127
2021-09-28T10:13:00.690+07:00	2021-09-28T10:13:27.680+07:00	HLC_29_TS1_11	HLC_29_TS1_11_M1	An. dirus sl	Female	n/a	voVedBCvn82p9UndD65fv9	uuid:eb63a995-d16e-4ac2-8b8e-af24577258f0	85908054	eb63a995-d16e-4ac2-8b8e-af24577258f0	2021-09-28T03:13:38	2021-09-28T03:13:38			voVedBCvn82p9UndD65fv9	27	biteproject	0	0	TRUE	558127
2021-09-28T10:13:27.689+07:00	2021-09-28T10:14:17.902+07:00	HLC_30_TS2_8	HLC_30_TS2_8_M1	An. dirus sl	Female	n/a	voVedBCvn82p9UndD65fv9	uuid:3c00d982-4b83-4481-922d-b12e4e9a21e9	85908081	3c00d982-4b83-4481-922d-b12e4e9a21e9	2021-09-28T03:14:28	2021-09-28T03:14:28			voVedBCvn82p9UndD65fv9	50	biteproject	0	0	TRUE	558127
2021-09-28T10:14:17.909+07:00	2021-09-28T10:14:44.013+07:00	HLC_30_TS2_11	HLC_30_TS2_11_M1	An. dirus sl	Female	n/a	voVedBCvn82p9UndD65fv9	uuid:c1512a11-7095-4a33-b0ed-eca023403bbb	85908109	c1512a11-7095-4a33-b0ed-eca023403bbb	2021-09-28T03:14:54	2021-09-28T03:14:54			voVedBCvn82p9UndD65fv9	27	biteproject	0	0	TRUE	558127
2021-09-28T10:14:44.023+07:00	2021-09-28T10:15:18.047+07:00	HLC_33_TS5_2	HLC_33_TS5_2_M1	An. dirus sl	Female	n/a	voVedBCvn82p9UndD65fv9	uuid:2985f124-c9d5-420e-b7da-436f8c5d4422	85908132	2985f124-c9d5-420e-b7da-436f8c5d4422	2021-09-28T03:15:28	2021-09-28T03:15:28			voVedBCvn82p9UndD65fv9	34	biteproject	0	0	TRUE	558127
2021-09-28T10:15:18.057+07:00	2021-09-28T10:15:46.618+07:00	HLC_33_TS5_4	HLC_33_TS5_4_M1	An. maculatus sl	Female	n/a	voVedBCvn82p9UndD65fv9	uuid:cb276936-f44e-414e-bf27-8ead20405ca8	85908147	cb276936-f44e-414e-bf27-8ead20405ca8	2021-09-28T03:15:57	2021-09-28T03:15:57			voVedBCvn82p9UndD65fv9	28	biteproject	0	0	TRUE	558127
2021-09-28T10:15:46.631+07:00	2021-09-28T10:16:20.336+07:00	HLC_33_TS5_11	HLC_33_TS5_11_M1	An. maculatus sl	Female	n/a	voVedBCvn82p9UndD65fv9	uuid:7c68397e-9476-4b3e-a9fc-24702c4cafdd	85908174	7c68397e-9476-4b3e-a9fc-24702c4cafdd	2021-09-28T03:16:30	2021-09-28T03:16:30			voVedBCvn82p9UndD65fv9	34	biteproject	0	0	TRUE	558127
2021-09-28T10:16:20.348+07:00	2021-09-28T10:16:54.910+07:00	HLC_34_TS6_6	HLC_34_TS6_6_M1	An. dirus sl	Female	n/a	voVedBCvn82p9UndD65fv9	uuid:82f7ece3-8abe-4de0-ac4f-e2f0cca8e550	85908192	82f7ece3-8abe-4de0-ac4f-e2f0cca8e550	2021-09-28T03:17:05	2021-09-28T03:17:05			voVedBCvn82p9UndD65fv9	34	biteproject	0	0	TRUE	558127
2021-09-28T10:16:54.920+07:00	2021-09-28T10:17:27.159+07:00	HLC_34_TS6_7	HLC_34_TS6_7_M1	An. dirus sl	Female	n/a	voVedBCvn82p9UndD65fv9	uuid:6c09a61b-2a9f-4308-b37e-fb43d3791d9a	85908214	6c09a61b-2a9f-4308-b37e-fb43d3791d9a	2021-09-28T03:17:28	2021-09-28T03:17:28			voVedBCvn82p9UndD65fv9	33	biteproject	0	0	TRUE	558127
2021-09-28T10:17:27.168+07:00	2021-09-28T10:17:59.795+07:00	HLC_34_TS6_12	HLC_34_TS6_12_M1	An. dirus sl	Female	n/a	voVedBCvn82p9UndD65fv9	uuid:ef370f0f-0438-4265-aa58-44d6cfdc2d25	85908236	ef370f0f-0438-4265-aa58-44d6cfdc2d25	2021-09-28T03:18:10	2021-09-28T03:18:10			voVedBCvn82p9UndD65fv9	32	biteproject	0	0	TRUE	558127
2021-09-28T10:17:59.804+07:00	2021-09-28T10:18:27.171+07:00	HLC_35_TS7_1	HLC_35_TS7_1_M1	An. maculatus sl	Female	n/a	voVedBCvn82p9UndD65fv9	uuid:9fecc82c-38e4-481a-b48e-e36353735433	85908258	9fecc82c-38e4-481a-b48e-e36353735433	2021-09-28T03:18:38	2021-09-28T03:18:38			voVedBCvn82p9UndD65fv9	28	biteproject	0	0	TRUE	558127
2021-09-29T09:56:55.233+07:00	2021-09-29T09:57:42.137+07:00	HLC_36_TS1_1	HLC_36_TS1_1_M1	An. barbirostris sl	Female	n/a	vTmstdEWMuWK27DA3wJrma	uuid:bc61bb67-75bb-4438-aae9-d86d0d6980fa	86007938	bc61bb67-75bb-4438-aae9-d86d0d6980fa	2021-09-29T02:57:52	2021-09-29T02:57:52			vTmstdEWMuWK27DA3wJrma	47	biteproject	0	0	TRUE	558127
2021-09-29T09:57:42.155+07:00	2021-09-29T09:58:20.805+07:00	HLC_39_TS4_1	HLC_39_TS4_1_M1	An. maculatus sl	Female	n/a	vTmstdEWMuWK27DA3wJrma	uuid:9ab7af00-cd1c-4623-976c-53abd8413716	86007962	9ab7af00-cd1c-4623-976c-53abd8413716	2021-09-29T02:58:31	2021-09-29T02:58:31			vTmstdEWMuWK27DA3wJrma	38	biteproject	0	0	TRUE	558127
2021-09-29T09:58:20.813+07:00	2021-09-29T09:58:54.723+07:00	HLC_39_TS4_2	HLC_39_TS4_2_M1	An. maculatus sl	Female	n/a	vTmstdEWMuWK27DA3wJrma	uuid:eec02c27-7360-48ab-9042-d287ca51fc61	86007996	eec02c27-7360-48ab-9042-d287ca51fc61	2021-09-29T02:59:05	2021-09-29T02:59:05			vTmstdEWMuWK27DA3wJrma	34	biteproject	0	0	TRUE	558127
2021-09-29T09:58:54.732+07:00	2021-09-29T09:59:26.814+07:00	HLC_39_TS4_9	HLC_39_TS4_9_M1	An. dirus sl	Female	n/a	vTmstdEWMuWK27DA3wJrma	uuid:9939805c-3ce5-4d61-9bde-f8313ee68faf	86008019	9939805c-3ce5-4d61-9bde-f8313ee68faf	2021-09-29T02:59:37	2021-09-29T02:59:37			vTmstdEWMuWK27DA3wJrma	32	biteproject	0	0	TRUE	558127
2021-09-29T09:59:26.825+07:00	2021-09-29T10:00:58.976+07:00	HLC_39_TS4_9	HLC_39_TS4_9_M2	An. dirus sl	Female	n/a	vTmstdEWMuWK27DA3wJrma	uuid:803deac6-075a-4c41-8a2c-5e049a4ad3fa	86008071	803deac6-075a-4c41-8a2c-5e049a4ad3fa	2021-09-29T03:01:10	2021-09-29T03:01:10			vTmstdEWMuWK27DA3wJrma	92	biteproject	0	0	TRUE	558127
2021-09-29T10:00:58.989+07:00	2021-09-29T10:01:21.441+07:00	HLC_39_TS4_11	HLC_39_TS4_11_M1	An. dirus sl	Female	n/a	vTmstdEWMuWK27DA3wJrma	uuid:e8cdae43-922a-449f-ad40-e74551158367	86008087	e8cdae43-922a-449f-ad40-e74551158367	2021-09-29T03:01:32	2021-09-29T03:01:32			vTmstdEWMuWK27DA3wJrma	23	biteproject	0	0	TRUE	558127
2021-09-29T10:01:21.452+07:00	2021-09-29T10:01:50.837+07:00	HLC_41_TS6_2	HLC_41_TS6_2_M1	An. dirus sl	Female	n/a	vTmstdEWMuWK27DA3wJrma	uuid:0807e533-d4ff-405d-8e43-7177234395e6	86008099	0807e533-d4ff-405d-8e43-7177234395e6	2021-09-29T03:01:55	2021-09-29T03:01:55			vTmstdEWMuWK27DA3wJrma	29	biteproject	0	0	TRUE	558127
2021-09-29T10:01:50.847+07:00	2021-09-29T10:02:16.689+07:00	HLC_41_TS6_4	HLC_41_TS6_4_M1	An. dirus sl	Female	n/a	vTmstdEWMuWK27DA3wJrma	uuid:1e736b4f-e39e-46a0-8655-52547b44b7c9	86008116	1e736b4f-e39e-46a0-8655-52547b44b7c9	2021-09-29T03:02:27	2021-09-29T03:02:27			vTmstdEWMuWK27DA3wJrma	26	biteproject	0	0	TRUE	558127
2021-09-29T10:02:16.698+07:00	2021-09-29T10:02:47.494+07:00	HLC_41_TS6_4	HLC_41_TS6_4_M2	Anopheles other	Female	Hindleg missing	vTmstdEWMuWK27DA3wJrma	uuid:f5f2319b-b9de-4292-883e-cd9294485c7e	86008139	f5f2319b-b9de-4292-883e-cd9294485c7e	2021-09-29T03:02:58	2021-09-29T03:02:58			vTmstdEWMuWK27DA3wJrma	31	biteproject	0	0	TRUE	558127
2021-09-29T10:02:47.507+07:00	2021-09-29T10:03:59.960+07:00	HLC_41_TS6_4	HLC_41_TS6_4_M3	Anopheles other	Female	hindleg missing	vTmstdEWMuWK27DA3wJrma	uuid:2db69337-c520-4f90-9792-c62b92776cd0	86008182	2db69337-c520-4f90-9792-c62b92776cd0	2021-09-29T03:04:11	2021-09-29T03:04:11			vTmstdEWMuWK27DA3wJrma	72	biteproject	0	0	TRUE	558127
2021-09-29T10:03:59.973+07:00	2021-09-29T10:04:31.189+07:00	HLC_41_TS6_5	HLC_41_TS6_5_M1	An. dirus sl	Female	n/a	vTmstdEWMuWK27DA3wJrma	uuid:4442fd34-c59f-491a-b6b3-51e0f4544157	86008198	4442fd34-c59f-491a-b6b3-51e0f4544157	2021-09-29T03:04:42	2021-09-29T03:04:42			vTmstdEWMuWK27DA3wJrma	32	biteproject	0	0	TRUE	558127
2021-09-29T10:04:31.198+07:00	2021-09-29T10:05:26.762+07:00	HLC_41_TS6_6	HLC_41_TS6_6_M1	An. dirus sl	Female	n/a	vTmstdEWMuWK27DA3wJrma	uuid:b887e25e-bf73-44be-bb20-fae10b00245b	86008264	b887e25e-bf73-44be-bb20-fae10b00245b	2021-09-29T03:05:37	2021-09-29T03:05:37			vTmstdEWMuWK27DA3wJrma	55	biteproject	0	0	TRUE	558127
2021-09-29T10:05:26.774+07:00	2021-09-29T10:05:52.129+07:00	HLC_41_TS6_7	HLC_41_TS6_7_M1	An. dirus sl	Female	n/a	vTmstdEWMuWK27DA3wJrma	uuid:9dbb0282-bb98-4eb7-805b-2910db50e0ef	86008281	9dbb0282-bb98-4eb7-805b-2910db50e0ef	2021-09-29T03:06:02	2021-09-29T03:06:02			vTmstdEWMuWK27DA3wJrma	26	biteproject	0	0	TRUE	558127
2021-09-29T10:05:52.142+07:00	2021-09-29T10:06:14.704+07:00	HLC_41_TS6_7	HLC_41_TS6_7_M2	An. dirus sl	Female	n/a	vTmstdEWMuWK27DA3wJrma	uuid:b359389b-1809-4034-a69c-00c7aba183ea	86008295	b359389b-1809-4034-a69c-00c7aba183ea	2021-09-29T03:06:25	2021-09-29T03:06:25			vTmstdEWMuWK27DA3wJrma	22	biteproject	0	0	TRUE	558127
2021-09-30T10:51:01.355+07:00	2021-09-30T10:51:31.029+07:00	HLC_43_TS1_6	HLC_43_TS1_6_M1	Anopheles other	Female	Legs missing	vTmstdEWMuWK27DA3wJrma	uuid:51c15088-33fa-4dc0-8049-8e6d42ff1358	86128932	51c15088-33fa-4dc0-8049-8e6d42ff1358	2021-09-30T03:51:41	2021-09-30T03:51:41			vTmstdEWMuWK27DA3wJrma	30	biteproject	0	0	TRUE	558127
2021-09-30T10:51:31.048+07:00	2021-09-30T10:51:53.907+07:00	HLC_44_TS2_5	HLC_44_TS2_5_M1	An. dirus sl	Female	n/a	vTmstdEWMuWK27DA3wJrma	uuid:5c559120-8b1d-47af-b216-2bcf618067c2	86128959	5c559120-8b1d-47af-b216-2bcf618067c2	2021-09-30T03:52:04	2021-09-30T03:52:04			vTmstdEWMuWK27DA3wJrma	22	biteproject	0	0	TRUE	558127
2021-09-30T10:51:53.917+07:00	2021-09-30T10:52:26.139+07:00	HLC_44_TS2_9	HLC_44_TS2_9_M1	An. dirus sl	Female	n/a	vTmstdEWMuWK27DA3wJrma	uuid:a0055086-ebce-4440-bb47-62f36199d82d	86128981	a0055086-ebce-4440-bb47-62f36199d82d	2021-09-30T03:52:36	2021-09-30T03:52:36			vTmstdEWMuWK27DA3wJrma	33	biteproject	0	0	TRUE	558127
2021-09-30T10:52:26.149+07:00	2021-09-30T10:52:54.720+07:00	HLC_44_TS2_11	HLC_44_TS2_11_M1	Anopheles other	Female	Legs missing	vTmstdEWMuWK27DA3wJrma	uuid:525ccdb2-6ace-4270-b4af-9c2741f11223	86129001	525ccdb2-6ace-4270-b4af-9c2741f11223	2021-09-30T03:53:05	2021-09-30T03:53:05			vTmstdEWMuWK27DA3wJrma	28	biteproject	0	0	TRUE	558127
2021-09-30T10:52:54.729+07:00	2021-09-30T10:53:26.120+07:00	HLC_45_TS3_1	HLC_45_TS3_1_M1	An. barbirostris sl	Female	n/a	vTmstdEWMuWK27DA3wJrma	uuid:45a8d62d-b1dd-4e03-96b0-56f9271ec022	86129023	45a8d62d-b1dd-4e03-96b0-56f9271ec022	2021-09-30T03:53:36	2021-09-30T03:53:36			vTmstdEWMuWK27DA3wJrma	32	biteproject	0	0	TRUE	558127
2021-09-30T10:53:26.130+07:00	2021-09-30T10:53:54.934+07:00	HLC_45_TS3_6	HLC_45_TS3_6_M1	An. dirus sl	Female	n/a	vTmstdEWMuWK27DA3wJrma	uuid:8aa22f0c-5981-4a7d-bb6b-d305543abf0d	86129043	8aa22f0c-5981-4a7d-bb6b-d305543abf0d	2021-09-30T03:54:05	2021-09-30T03:54:05			vTmstdEWMuWK27DA3wJrma	28	biteproject	0	0	TRUE	558127
2021-09-30T10:53:54.943+07:00	2021-09-30T10:54:16.135+07:00	HLC_45_TS3_6	HLC_45_TS3_6_M2	An. dirus sl	Female	n/a	vTmstdEWMuWK27DA3wJrma	uuid:e79ac880-50c5-423b-9dad-d5afcf84d937	86129062	e79ac880-50c5-423b-9dad-d5afcf84d937	2021-09-30T03:54:26	2021-09-30T03:54:26			vTmstdEWMuWK27DA3wJrma	22	biteproject	0	0	TRUE	558127
2021-09-30T10:54:16.143+07:00	2021-09-30T10:54:40.126+07:00	HLC_45_TS3_8	HLC_45_TS3_8_M1	An. dirus sl	Female	n/a	vTmstdEWMuWK27DA3wJrma	uuid:55fa9bae-1dac-4b3f-a13e-74b49a31007e	86129077	55fa9bae-1dac-4b3f-a13e-74b49a31007e	2021-09-30T03:54:50	2021-09-30T03:54:50			vTmstdEWMuWK27DA3wJrma	24	biteproject	0	0	TRUE	558127
2021-09-30T10:54:40.139+07:00	2021-09-30T10:55:04.983+07:00	HLC_45_TS3_9	HLC_45_TS3_9_M1	An. dirus sl	Female	n/a	vTmstdEWMuWK27DA3wJrma	uuid:aa00726b-c432-4146-8ceb-5bd9aaa0c27e	86129096	aa00726b-c432-4146-8ceb-5bd9aaa0c27e	2021-09-30T03:55:15	2021-09-30T03:55:15			vTmstdEWMuWK27DA3wJrma	24	biteproject	0	0	TRUE	558127
2021-09-30T10:55:04.993+07:00	2021-09-30T10:55:29.580+07:00	HLC_46_TS4_7	HLC_46_TS4_7_M1	An. dirus sl	Female	n/a	vTmstdEWMuWK27DA3wJrma	uuid:0c08b11f-d1a0-41af-a694-fd27084c63b3	86129110	0c08b11f-d1a0-41af-a694-fd27084c63b3	2021-09-30T03:55:40	2021-09-30T03:55:40			vTmstdEWMuWK27DA3wJrma	25	biteproject	0	0	TRUE	558127
2021-09-30T10:55:29.589+07:00	2021-09-30T10:55:53.399+07:00	HLC_46_TS4_8	HLC_46_TS4_8_M1	An. dirus sl	Female	n/a	vTmstdEWMuWK27DA3wJrma	uuid:c9ca5c46-de6a-46b5-8db1-3d74752926d0	86129125	c9ca5c46-de6a-46b5-8db1-3d74752926d0	2021-09-30T03:55:58	2021-09-30T03:55:58			vTmstdEWMuWK27DA3wJrma	24	biteproject	0	0	TRUE	558127
2021-09-30T10:55:53.410+07:00	2021-09-30T10:56:16.448+07:00	HLC_46_TS4_8	HLC_46_TS4_8_M2	An. dirus sl	Female	n/a	vTmstdEWMuWK27DA3wJrma	uuid:d2d4e4d2-adbc-4322-b682-3347b04d5640	86129154	d2d4e4d2-adbc-4322-b682-3347b04d5640	2021-09-30T03:56:27	2021-09-30T03:56:27			vTmstdEWMuWK27DA3wJrma	23	biteproject	0	0	TRUE	558127
2021-09-30T10:56:16.458+07:00	2021-09-30T10:56:37.755+07:00	HLC_47_TS5_1	HLC_47_TS5_1_M1	An. dirus sl	Female	n/a	vTmstdEWMuWK27DA3wJrma	uuid:a72d9938-3080-4f82-80e6-edfbb19c7c8b	86129180	a72d9938-3080-4f82-80e6-edfbb19c7c8b	2021-09-30T03:56:48	2021-09-30T03:56:48			vTmstdEWMuWK27DA3wJrma	21	biteproject	0	0	TRUE	558127
2021-09-30T10:56:37.767+07:00	2021-09-30T10:57:02.280+07:00	HLC_47_TS5_9	HLC_47_TS5_9_M1	An. dirus sl	Female	n/a	vTmstdEWMuWK27DA3wJrma	uuid:8dc8ac69-2539-4d21-8b87-bed931f8b04d	86129199	8dc8ac69-2539-4d21-8b87-bed931f8b04d	2021-09-30T03:57:12	2021-09-30T03:57:12			vTmstdEWMuWK27DA3wJrma	25	biteproject	0	0	TRUE	558127
2021-09-30T10:57:02.289+07:00	2021-09-30T10:57:26.095+07:00	HLC_48_TS6_5	HLC_48_TS6_5_M1	An. dirus sl	Female	n/a	vTmstdEWMuWK27DA3wJrma	uuid:4f3f65a9-7d60-494e-8f82-4f82af913dd9	86129219	4f3f65a9-7d60-494e-8f82-4f82af913dd9	2021-09-30T03:57:36	2021-09-30T03:57:36			vTmstdEWMuWK27DA3wJrma	24	biteproject	0	0	TRUE	558127
2021-09-30T10:57:26.105+07:00	2021-09-30T10:57:59.377+07:00	HLC_48_TS6_7	HLC_48_TS6_7_M1	An. dirus sl	Female	n/a	vTmstdEWMuWK27DA3wJrma	uuid:6b7dc293-496b-4dbd-b7ea-64af0b3a9f58	86129238	6b7dc293-496b-4dbd-b7ea-64af0b3a9f58	2021-09-30T03:58:09	2021-09-30T03:58:09			vTmstdEWMuWK27DA3wJrma	33	biteproject	0	0	TRUE	558127
2021-09-30T10:57:59.386+07:00	2021-09-30T10:58:27.383+07:00	HLC_48_TS6_7	HLC_48_TS6_7_M2	An. dirus sl	Female	n/a	vTmstdEWMuWK27DA3wJrma	uuid:5635a72c-1724-4c1b-829a-7589dc248191	86129272	5635a72c-1724-4c1b-829a-7589dc248191	2021-09-30T03:58:38	2021-09-30T03:58:38			vTmstdEWMuWK27DA3wJrma	28	biteproject	0	0	TRUE	558127
2021-09-30T10:58:27.396+07:00	2021-09-30T10:59:03.327+07:00	HLC_48_TS6_7	HLC_48_TS6_7_M3	An. dirus sl	Female	n/a	vTmstdEWMuWK27DA3wJrma	uuid:0c94caf4-2b73-4dec-b37d-c614d5aed929	86129334	0c94caf4-2b73-4dec-b37d-c614d5aed929	2021-09-30T03:59:13	2021-09-30T03:59:13			vTmstdEWMuWK27DA3wJrma	36	biteproject	0	0	TRUE	558127
2021-09-30T10:59:03.335+07:00	2021-09-30T10:59:29.476+07:00	HLC_48_TS6_8	HLC_48_TS6_8_M1	An. dirus sl	Female	n/a	vTmstdEWMuWK27DA3wJrma	uuid:d1e7f9a5-8144-4f1c-b10d-8e9f94dc6975	86129359	d1e7f9a5-8144-4f1c-b10d-8e9f94dc6975	2021-09-30T03:59:40	2021-09-30T03:59:40			vTmstdEWMuWK27DA3wJrma	26	biteproject	0	0	TRUE	558127
2021-09-30T10:59:29.484+07:00	2021-09-30T10:59:53.993+07:00	HLC_48_TS6_8	HLC_48_TS6_8_M2	An. dirus sl	Female	n/a	vTmstdEWMuWK27DA3wJrma	uuid:9c8ef3a2-37f8-401a-a380-05402b80e601	86129378	9c8ef3a2-37f8-401a-a380-05402b80e601	2021-09-30T04:00:04	2021-09-30T04:00:04			vTmstdEWMuWK27DA3wJrma	24	biteproject	0	0	TRUE	558127
2021-09-30T10:59:54.003+07:00	2021-09-30T11:00:16.999+07:00	HLC_48_TS6_8	HLC_48_TS6_8_M3	An. dirus sl	Female	n/a	vTmstdEWMuWK27DA3wJrma	uuid:09c57b91-1cf2-44d8-8194-9ce8dd756669	86129393	09c57b91-1cf2-44d8-8194-9ce8dd756669	2021-09-30T04:00:27	2021-09-30T04:00:27			vTmstdEWMuWK27DA3wJrma	22	biteproject	0	0	TRUE	558127
2021-09-30T11:00:17.011+07:00	2021-09-30T11:00:37.605+07:00	HLC_48_TS6_11	HLC_48_TS6_11_M1	An. dirus sl	Female	n/a	vTmstdEWMuWK27DA3wJrma	uuid:b7ddd701-bb47-40bf-b64a-61e828ec4e7d	86129406	b7ddd701-bb47-40bf-b64a-61e828ec4e7d	2021-09-30T04:00:48	2021-09-30T04:00:48			vTmstdEWMuWK27DA3wJrma	20	biteproject	0	0	TRUE	558127
2021-10-02T10:00:02.552+07:00	2021-10-02T10:04:38.752+07:00	HLC_50_TS1_1	HLC_50_TS1_1_M1	An. maculatus sl	Female	n/a	vTmstdEWMuWK27DA3wJrma	uuid:1cd97e86-1872-4104-980b-ba5ac4c26dae	86350391	1cd97e86-1872-4104-980b-ba5ac4c26dae	2021-10-02T03:04:50	2021-10-02T03:04:50			vTmstdEWMuWK27DA3wJrma	276	biteproject	0	0	TRUE	558127
2021-10-02T10:04:38.770+07:00	2021-10-02T10:05:19.985+07:00	HLC_51_TS2_1	HLC_51_TS2_1_M1	An. maculatus sl	Female	n/a	vTmstdEWMuWK27DA3wJrma	uuid:d395930d-f3e8-4009-b0da-ccd228dfc0de	86350413	d395930d-f3e8-4009-b0da-ccd228dfc0de	2021-10-02T03:05:30	2021-10-02T03:05:30			vTmstdEWMuWK27DA3wJrma	41	biteproject	0	0	TRUE	558127
2021-10-02T10:05:19.998+07:00	2021-10-02T10:05:56.019+07:00	HLC_51_TS2_1	HLC_51_TS2_1_M2	An. maculatus sl	Female	n/a	vTmstdEWMuWK27DA3wJrma	uuid:3ecc7b1c-588c-4d59-b640-bb85fbf8ea8a	86350436	3ecc7b1c-588c-4d59-b640-bb85fbf8ea8a	2021-10-02T03:06:06	2021-10-02T03:06:06			vTmstdEWMuWK27DA3wJrma	37	biteproject	0	0	TRUE	558127
2021-10-02T10:05:56.032+07:00	2021-10-02T10:06:22.614+07:00	HLC_51_TS2_1	HLC_51_TS2_1_M3	An. maculatus sl	Female	n/a	vTmstdEWMuWK27DA3wJrma	uuid:3743d707-0c89-4f4e-b489-e0b2b293af5d	86350447	3743d707-0c89-4f4e-b489-e0b2b293af5d	2021-10-02T03:06:33	2021-10-02T03:06:33			vTmstdEWMuWK27DA3wJrma	26	biteproject	0	0	TRUE	558127
2021-10-02T10:06:22.623+07:00	2021-10-02T10:06:49.797+07:00	HLC_51_TS2_1	HLC_51_TS2_1_M4	An. maculatus sl	Female	n/a	vTmstdEWMuWK27DA3wJrma	uuid:904576be-b41a-4dad-9364-c0cbb1e948a4	86350454	904576be-b41a-4dad-9364-c0cbb1e948a4	2021-10-02T03:07:00	2021-10-02T03:07:00			vTmstdEWMuWK27DA3wJrma	27	biteproject	0	0	TRUE	558127
2021-10-02T10:06:49.806+07:00	2021-10-02T10:07:30.473+07:00	HLC_52_TS3_7	HLC_52_TS3_7_M1	An. dirus sl	Female	n/a	vTmstdEWMuWK27DA3wJrma	uuid:efdf84bc-2cd9-4c46-b623-44fc551a19b7	86350476	efdf84bc-2cd9-4c46-b623-44fc551a19b7	2021-10-02T03:07:40	2021-10-02T03:07:40			vTmstdEWMuWK27DA3wJrma	41	biteproject	0	0	TRUE	558127
2021-10-02T10:07:30.485+07:00	2021-10-02T10:07:59.663+07:00	HLC_52_TS3_10	HLC_52_TS3_10_M1	An. dirus sl	Female	n/a	vTmstdEWMuWK27DA3wJrma	uuid:d771071c-950f-45af-b9d3-7c622fda7693	86350488	d771071c-950f-45af-b9d3-7c622fda7693	2021-10-02T03:08:10	2021-10-02T03:08:10			vTmstdEWMuWK27DA3wJrma	29	biteproject	0	0	TRUE	558127
2021-10-02T10:07:59.673+07:00	2021-10-02T10:08:35.050+07:00	HLC_52_TS3_11	HLC_52_TS3_11_M1	An. dirus sl	Female	n/a	vTmstdEWMuWK27DA3wJrma	uuid:f771c65c-aead-4a0f-bf1d-3d926ea1f11e	86350511	f771c65c-aead-4a0f-bf1d-3d926ea1f11e	2021-10-02T03:08:45	2021-10-02T03:08:45			vTmstdEWMuWK27DA3wJrma	36	biteproject	0	0	TRUE	558127
2021-10-02T10:08:35.062+07:00	2021-10-02T10:09:05.229+07:00	HLC_53_TS4_1	HLC_53_TS4_1_M1	An. maculatus sl	Female	n/a	vTmstdEWMuWK27DA3wJrma	uuid:1c194c28-d7a0-4745-beb7-1b2120dd9758	86350534	1c194c28-d7a0-4745-beb7-1b2120dd9758	2021-10-02T03:09:15	2021-10-02T03:09:15			vTmstdEWMuWK27DA3wJrma	30	biteproject	0	0	TRUE	558127
2021-10-03T10:38:50.406+07:00	2021-10-03T10:40:18.876+07:00	HLC_57_TS1_3	HLC_57_TS1_3_M1	An. maculatus sl	Female	n/a	vTmstdEWMuWK27DA3wJrma	uuid:047df5c5-3ab1-434f-a8df-22513134e5ac	86411019	047df5c5-3ab1-434f-a8df-22513134e5ac	2021-10-03T03:40:30	2021-10-03T03:40:30			vTmstdEWMuWK27DA3wJrma	88	biteproject	0	0	TRUE	558127
2021-10-03T10:40:18.890+07:00	2021-10-03T10:40:40.513+07:00	HLC_57_TS1_3	HLC_57_TS1_3_M2	An. maculatus sl	Female	n/a	vTmstdEWMuWK27DA3wJrma	uuid:a3c5d500-5ccc-4d6e-a313-4177c3eb5639	86411030	a3c5d500-5ccc-4d6e-a313-4177c3eb5639	2021-10-03T03:40:51	2021-10-03T03:40:51			vTmstdEWMuWK27DA3wJrma	22	biteproject	0	0	TRUE	558127
2021-10-03T10:40:40.525+07:00	2021-10-03T10:41:29.041+07:00	HLC_57_TS1_6	HLC_57_TS1_6_M1	An. dirus sl	Female	n/a	vTmstdEWMuWK27DA3wJrma	uuid:0df2f171-b104-47b9-b6a5-5444fa5364f4	86411065	0df2f171-b104-47b9-b6a5-5444fa5364f4	2021-10-03T03:41:39	2021-10-03T03:41:39			vTmstdEWMuWK27DA3wJrma	49	biteproject	0	0	TRUE	558127
2021-10-03T10:41:29.054+07:00	2021-10-03T10:41:58.937+07:00	HLC_57_TS1_6	HLC_57_TS1_6_M2	An. dirus sl	Female	n/a	vTmstdEWMuWK27DA3wJrma	uuid:783dc53b-956f-48be-8173-191a95c5c2ce	86411086	783dc53b-956f-48be-8173-191a95c5c2ce	2021-10-03T03:42:09	2021-10-03T03:42:09			vTmstdEWMuWK27DA3wJrma	29	biteproject	0	0	TRUE	558127
2021-10-03T10:41:58.946+07:00	2021-10-03T10:42:29.590+07:00	HLC_57_TS1_8	HLC_57_TS1_8_M1	An. dirus sl	Female	n/a	vTmstdEWMuWK27DA3wJrma	uuid:33ba3770-a6da-4c42-9383-5a576b0e799b	86411102	33ba3770-a6da-4c42-9383-5a576b0e799b	2021-10-03T03:42:40	2021-10-03T03:42:40			vTmstdEWMuWK27DA3wJrma	31	biteproject	0	0	TRUE	558127
2021-10-03T10:42:29.604+07:00	2021-10-03T10:43:07.958+07:00	HLC_58_TS2_11	HLC_58_TS2_11_M1	An. dirus sl	Female	n/a	vTmstdEWMuWK27DA3wJrma	uuid:39ec79b7-ff43-4dac-ae78-a034934b0ea1	86411125	39ec79b7-ff43-4dac-ae78-a034934b0ea1	2021-10-03T03:43:18	2021-10-03T03:43:18			vTmstdEWMuWK27DA3wJrma	38	biteproject	0	0	TRUE	558127
2021-10-03T10:43:07.970+07:00	2021-10-03T10:43:46.257+07:00	HLC_59_TS3_9	HLC_59_TS3_9_M1	An. dirus sl	Female	n/a	vTmstdEWMuWK27DA3wJrma	uuid:17014c1b-7599-4cd9-affc-3bbfc7d134ba	86411139	17014c1b-7599-4cd9-affc-3bbfc7d134ba	2021-10-03T03:43:49	2021-10-03T03:43:49			vTmstdEWMuWK27DA3wJrma	39	biteproject	0	0	TRUE	558127
2021-10-03T10:43:46.270+07:00	2021-10-03T10:44:09.717+07:00	HLC_59_TS3_9	HLC_59_TS3_9_M2	An. maculatus sl	Female	n/a	vTmstdEWMuWK27DA3wJrma	uuid:098cb4d9-beef-4d25-9c98-15495c3aba4f	86411152	098cb4d9-beef-4d25-9c98-15495c3aba4f	2021-10-03T03:44:20	2021-10-03T03:44:20			vTmstdEWMuWK27DA3wJrma	23	biteproject	0	0	TRUE	558127
2021-10-03T10:44:09.726+07:00	2021-10-03T10:44:41.085+07:00	HLC_59_TS3_10	HLC_59_TS3_10_M1	An. maculatus sl	Female	n/a	vTmstdEWMuWK27DA3wJrma	uuid:54dee616-e278-4415-ad59-2e0dd28a9bd3	86411165	54dee616-e278-4415-ad59-2e0dd28a9bd3	2021-10-03T03:44:51	2021-10-03T03:44:51			vTmstdEWMuWK27DA3wJrma	32	biteproject	0	0	TRUE	558127
2021-10-03T10:44:41.094+07:00	2021-10-03T10:45:16.518+07:00	HLC_59_TS3_11	HLC_59_TS3_11_M1	An. dirus sl	Female	n/a	vTmstdEWMuWK27DA3wJrma	uuid:e72d66d1-4102-461c-8d77-f22a4c808b5d	86411175	e72d66d1-4102-461c-8d77-f22a4c808b5d	2021-10-03T03:45:27	2021-10-03T03:45:27			vTmstdEWMuWK27DA3wJrma	35	biteproject	0	0	TRUE	558127
2021-10-03T10:45:16.527+07:00	2021-10-03T10:45:38.920+07:00	HLC_60_TS4_2	HLC_60_TS4_2_M1	An. dirus sl	Female	n/a	vTmstdEWMuWK27DA3wJrma	uuid:79f3b223-23a7-4edb-85c3-3a3d4107982e	86411184	79f3b223-23a7-4edb-85c3-3a3d4107982e	2021-10-03T03:45:49	2021-10-03T03:45:49			vTmstdEWMuWK27DA3wJrma	22	biteproject	0	0	TRUE	558127
2021-10-03T10:45:38.929+07:00	2021-10-03T10:45:59.935+07:00	HLC_61_TS5_5	HLC_61_TS5_5_M1	An. dirus sl	Female	n/a	vTmstdEWMuWK27DA3wJrma	uuid:70aff088-5a70-4e1f-8701-c7760f4d186d	86411198	70aff088-5a70-4e1f-8701-c7760f4d186d	2021-10-03T03:46:10	2021-10-03T03:46:10			vTmstdEWMuWK27DA3wJrma	21	biteproject	0	0	TRUE	558127
2021-10-03T10:45:59.944+07:00	2021-10-03T10:46:27.367+07:00	HLC_63_TS7_9	HLC_63_TS7_9_M1	An. maculatus sl	Female	n/a	vTmstdEWMuWK27DA3wJrma	uuid:fe2a3331-98e6-48fc-bf65-92f23e6f69f8	86411209	fe2a3331-98e6-48fc-bf65-92f23e6f69f8	2021-10-03T03:46:37	2021-10-03T03:46:37			vTmstdEWMuWK27DA3wJrma	28	biteproject	0	0	TRUE	558127
2021-10-04T10:53:55.911+07:00	2021-10-04T10:54:59.574+07:00	HLC_65_TS2_1	HLC_65_TS2_1_M1	An. dirus sl	Female	n/a	vTmstdEWMuWK27DA3wJrma	uuid:4912cb89-01ab-45d1-8117-883d54739e00	86506270	4912cb89-01ab-45d1-8117-883d54739e00	2021-10-04T03:55:10	2021-10-04T03:55:10			vTmstdEWMuWK27DA3wJrma	64	biteproject	0	0	TRUE	558127
2021-10-04T10:54:59.584+07:00	2021-10-04T10:55:34.574+07:00	HLC_65_TS2_1	HLC_65_TS2_1_M2	An. maculatus sl	Female	n/a	vTmstdEWMuWK27DA3wJrma	uuid:5e4b4b70-a7ae-4f78-bedf-40c695c72ca6	86506303	5e4b4b70-a7ae-4f78-bedf-40c695c72ca6	2021-10-04T03:55:45	2021-10-04T03:55:45			vTmstdEWMuWK27DA3wJrma	35	biteproject	0	0	TRUE	558127
2021-10-04T10:55:34.585+07:00	2021-10-04T10:56:17.363+07:00	HLC_66_TS3_3	HLC_66_TS3_3_M1	An. dirus sl	Female	n/a	vTmstdEWMuWK27DA3wJrma	uuid:c2ccf524-852b-4e41-9d38-a46e5e523547	86506344	c2ccf524-852b-4e41-9d38-a46e5e523547	2021-10-04T03:56:29	2021-10-04T03:56:29			vTmstdEWMuWK27DA3wJrma	43	biteproject	0	0	TRUE	558127
2021-10-04T10:56:17.375+07:00	2021-10-04T10:58:13.700+07:00	HLC_66_TS3_11	HLC_66_TS3_11_M1	An. dirus sl	Female	n/a	vTmstdEWMuWK27DA3wJrma	uuid:5b408be6-7f1f-40ec-bfd7-048ff09f393d	86506359	5b408be6-7f1f-40ec-bfd7-048ff09f393d	2021-10-04T03:56:58	2021-10-04T03:58:13			vTmstdEWMuWK27DA3wJrma	116	biteproject	0	0	TRUE	558127
2021-10-04T10:56:47.429+07:00	2021-10-04T10:59:17.821+07:00	HLC_66_TS3_11	HLC_66_TS3_11_M2	An. dirus sl	Female	n/a	vTmstdEWMuWK27DA3wJrma	uuid:73de4d88-397d-4882-a89f-6787b79ba8e3	86506468	73de4d88-397d-4882-a89f-6787b79ba8e3	2021-10-04T03:59:42	2021-10-04T03:59:42			vTmstdEWMuWK27DA3wJrma	150	biteproject	0	0	TRUE	558127
2021-10-04T10:59:17.831+07:00	2021-10-04T10:59:45.923+07:00	HLC_66_TS3_12	HLC_66_TS3_12_M1	An. dirus sl	Female	n/a	vTmstdEWMuWK27DA3wJrma	uuid:31e3f876-bd37-4deb-85c3-97853b5aa3fe	86506483	31e3f876-bd37-4deb-85c3-97853b5aa3fe	2021-10-04T04:00:02	2021-10-04T04:00:02			vTmstdEWMuWK27DA3wJrma	28	biteproject	0	0	TRUE	558127
2021-10-05T11:05:54.776+07:00	2021-10-05T11:06:16.527+07:00	HLC_71_TS1_1	HLC_71_TS1_1_M1	An. maculatus sl	Female	n/a	vTmstdEWMuWK27DA3wJrma	uuid:013d6067-6858-4b25-aac3-d8f0945a7fb2	86582447	013d6067-6858-4b25-aac3-d8f0945a7fb2	2021-10-05T04:06:25	2021-10-05T04:06:25			vTmstdEWMuWK27DA3wJrma	22	biteproject	0	0	TRUE	558127
2021-10-05T11:06:16.539+07:00	2021-10-05T11:06:56.389+07:00	HLC_71_TS1_11	HLC_71_TS1_11_M1	An. dirus sl	Female	n/a	vTmstdEWMuWK27DA3wJrma	uuid:49ccd738-4ec6-4c4f-9572-6ad2c3a52228	86582491	49ccd738-4ec6-4c4f-9572-6ad2c3a52228	2021-10-05T04:07:06	2021-10-05T04:07:06			vTmstdEWMuWK27DA3wJrma	40	biteproject	0	0	TRUE	558127
2021-10-05T11:06:56.398+07:00	2021-10-05T11:07:26.258+07:00	HLC_72_TS2_4	HLC_72_TS2_4_M1	An. dirus sl	Female	n/a	vTmstdEWMuWK27DA3wJrma	uuid:8833c6b5-25b4-4c31-858e-84cb004cbe06	86582525	8833c6b5-25b4-4c31-858e-84cb004cbe06	2021-10-05T04:07:36	2021-10-05T04:07:36			vTmstdEWMuWK27DA3wJrma	30	biteproject	0	0	TRUE	558127
2021-10-05T11:07:26.267+07:00	2021-10-05T11:07:51.805+07:00	HLC_72_TS2_4	HLC_72_TS2_4_M2	An. dirus sl	Female	n/a	vTmstdEWMuWK27DA3wJrma	uuid:790bff24-d3e8-4cf6-be74-3089d0b2ffeb	86582544	790bff24-d3e8-4cf6-be74-3089d0b2ffeb	2021-10-05T04:08:02	2021-10-05T04:08:02			vTmstdEWMuWK27DA3wJrma	25	biteproject	0	0	TRUE	558127
2021-10-05T11:07:51.814+07:00	2021-10-05T11:08:23.541+07:00	HLC_72_TS2_6	HLC_72_TS2_6_M1	An. dirus sl	Female	n/a	vTmstdEWMuWK27DA3wJrma	uuid:5eaa80f7-5663-4715-a33f-61ae9a5553ad	86582564	5eaa80f7-5663-4715-a33f-61ae9a5553ad	2021-10-05T04:08:34	2021-10-05T04:08:34			vTmstdEWMuWK27DA3wJrma	32	biteproject	0	0	TRUE	558127
2021-10-05T11:08:23.554+07:00	2021-10-05T11:09:02.905+07:00	HLC_73_TS3_9	HLC_73_TS3_9_M1	An. maculatus sl	Female	n/a	vTmstdEWMuWK27DA3wJrma	uuid:b0f4cf5d-a369-4831-bc0f-5a7133f9e36b	86582581	b0f4cf5d-a369-4831-bc0f-5a7133f9e36b	2021-10-05T04:09:13	2021-10-05T04:09:13			vTmstdEWMuWK27DA3wJrma	39	biteproject	0	0	TRUE	558127
2021-10-05T11:09:02.914+07:00	2021-10-05T11:09:32.090+07:00	HLC_73_TS3_10	HLC_73_TS3_10_M1	An. dirus sl	Female	n/a	vTmstdEWMuWK27DA3wJrma	uuid:abb67aff-da9a-4f4f-9392-2776454ab41a	86582596	abb67aff-da9a-4f4f-9392-2776454ab41a	2021-10-05T04:09:42	2021-10-05T04:09:42			vTmstdEWMuWK27DA3wJrma	30	biteproject	0	0	TRUE	558127
2021-10-05T11:09:32.099+07:00	2021-10-05T11:09:59.706+07:00	HLC_73_TS3_11	HLC_73_TS3_11_M1	An. dirus sl	Female	n/a	vTmstdEWMuWK27DA3wJrma	uuid:ec107e80-dd64-4837-a760-7fc638c784d5	86582606	ec107e80-dd64-4837-a760-7fc638c784d5	2021-10-05T04:10:10	2021-10-05T04:10:10			vTmstdEWMuWK27DA3wJrma	27	biteproject	0	0	TRUE	558127
2021-10-05T11:09:59.715+07:00	2021-10-05T11:10:34.079+07:00	HLC_76_TS6_12	HLC_76_TS6_12_M1	An. dirus sl	Female	n/a	vTmstdEWMuWK27DA3wJrma	uuid:cd1691c4-1180-4be8-a590-13ee2a2ae5dd	86582619	cd1691c4-1180-4be8-a590-13ee2a2ae5dd	2021-10-05T04:10:44	2021-10-05T04:10:44			vTmstdEWMuWK27DA3wJrma	35	biteproject	0	0	TRUE	558127
2021-10-06T10:50:15.800+07:00	2021-10-06T10:51:48.853+07:00	HLC_78_TS1_10	HLC_78_TS1_10_M1	An. dirus sl	Female	n/a	vTmstdEWMuWK27DA3wJrma	uuid:7c6ab064-3bb9-4917-95c6-5434de05f610	86656196	7c6ab064-3bb9-4917-95c6-5434de05f610	2021-10-06T03:52:00	2021-10-06T03:52:00			vTmstdEWMuWK27DA3wJrma	93	biteproject	0	0	TRUE	558127
2021-10-06T10:51:48.866+07:00	2021-10-06T10:52:20.648+07:00	HLC_78_TS1_11	HLC_78_TS1_11_M1	An. dirus sl	Female	n/a	vTmstdEWMuWK27DA3wJrma	uuid:787fd2ab-22d8-421f-89e7-dc2fb61985e4	86656207	787fd2ab-22d8-421f-89e7-dc2fb61985e4	2021-10-06T03:52:31	2021-10-06T03:52:31			vTmstdEWMuWK27DA3wJrma	32	biteproject	0	0	TRUE	558127
2021-10-06T10:52:54.452+07:00	2021-10-06T10:53:59.839+07:00	HLC_78_TS1_9	HLC_78_TS1_9_M1	An. dirus sl	Female	n/a	vTmstdEWMuWK27DA3wJrma	uuid:d384627a-471e-4531-a7b6-79fbb72b6fea	86656232	d384627a-471e-4531-a7b6-79fbb72b6fea	2021-10-06T03:54:10	2021-10-06T03:54:10			vTmstdEWMuWK27DA3wJrma	65	biteproject	0	0	TRUE	558127
2021-10-06T10:53:59.851+07:00	2021-10-06T10:54:48.080+07:00	HLC_82_TS5_7	HLC_82_TS5_7_M1	An. dirus sl	Female	n/a	vTmstdEWMuWK27DA3wJrma	uuid:ee27160b-4c03-4a21-a4b9-56d8aa3ad59a	86656258	ee27160b-4c03-4a21-a4b9-56d8aa3ad59a	2021-10-06T03:54:58	2021-10-06T03:54:58			vTmstdEWMuWK27DA3wJrma	49	biteproject	0	0	TRUE	558127
2021-10-06T10:54:48.090+07:00	2021-10-06T10:55:30.151+07:00	HLC_82_TS5_9	HLC_82_TS5_9_M1	An. dirus sl	Female	n/a	vTmstdEWMuWK27DA3wJrma	uuid:1b6ccbc4-7dd2-4f04-8b96-4a19c6fc5aa2	86656272	1b6ccbc4-7dd2-4f04-8b96-4a19c6fc5aa2	2021-10-06T03:55:40	2021-10-06T03:55:40			vTmstdEWMuWK27DA3wJrma	42	biteproject	0	0	TRUE	558127
2021-10-07T09:22:01.830+07:00	2021-10-07T09:22:32.397+07:00	HLC_85_TS1_3	HLC_85_TS1_3_M1	An. dirus sl	Female	n/a	vTmstdEWMuWK27DA3wJrma	uuid:b46851f6-12e5-41a8-8d9a-d23fd92eecab	86765671	b46851f6-12e5-41a8-8d9a-d23fd92eecab	2021-10-07T02:22:43	2021-10-07T02:22:43			vTmstdEWMuWK27DA3wJrma	31	biteproject	0	0	TRUE	558127
2021-10-07T09:22:32.411+07:00	2021-10-07T09:23:01.429+07:00	HLC_85_TS1_6	HLC_85_TS1_6_M1	An. dirus sl	Female	n/a	vTmstdEWMuWK27DA3wJrma	uuid:db6a2874-22d8-419b-87cf-93bc410256c2	86765694	db6a2874-22d8-419b-87cf-93bc410256c2	2021-10-07T02:23:11	2021-10-07T02:23:11			vTmstdEWMuWK27DA3wJrma	29	biteproject	0	0	TRUE	558127
2021-10-07T09:23:01.439+07:00	2021-10-07T09:23:31.984+07:00	HLC_87_TS3_3	HLC_87_TS3_3_M1	An. maculatus sl	Female	n/a	vTmstdEWMuWK27DA3wJrma	uuid:c4c5d69a-b10e-4b3c-bde7-3ef1b88a9c16	86765717	c4c5d69a-b10e-4b3c-bde7-3ef1b88a9c16	2021-10-07T02:23:42	2021-10-07T02:23:42			vTmstdEWMuWK27DA3wJrma	30	biteproject	0	0	TRUE	558127
2021-10-07T09:23:31.995+07:00	2021-10-07T09:24:23.644+07:00	HLC_87_TS3_3	HLC_87_TS3_3_M2	An. maculatus sl	Female	n/a	vTmstdEWMuWK27DA3wJrma	uuid:a67842c6-73a9-425e-bfd4-58f3193ec198	86765757	a67842c6-73a9-425e-bfd4-58f3193ec198	2021-10-07T02:24:34	2021-10-07T02:24:34			vTmstdEWMuWK27DA3wJrma	52	biteproject	0	0	TRUE	558127
2021-10-07T09:24:23.653+07:00	2021-10-07T09:25:08.245+07:00	HLC_87_TS3_9	HLC_87_TS3_9_M1	An. dirus sl	Female	n/a	vTmstdEWMuWK27DA3wJrma	uuid:c7519763-6a4c-476f-94a9-94b6afda7933	86765808	c7519763-6a4c-476f-94a9-94b6afda7933	2021-10-07T02:25:18	2021-10-07T02:25:18			vTmstdEWMuWK27DA3wJrma	45	biteproject	0	0	TRUE	558127
2021-10-07T09:25:08.254+07:00	2021-10-07T09:25:36.428+07:00	HLC_87_TS3_12	HLC_87_TS3_12_M1	An. dirus sl	Female	n/a	vTmstdEWMuWK27DA3wJrma	uuid:797941cd-6fa3-499a-b832-d6dd832a2ebd	86765834	797941cd-6fa3-499a-b832-d6dd832a2ebd	2021-10-07T02:25:46	2021-10-07T02:25:46			vTmstdEWMuWK27DA3wJrma	28	biteproject	0	0	TRUE	558127
2021-10-07T09:25:36.437+07:00	2021-10-07T09:25:59.211+07:00	HLC_88_TS4_8	HLC_88_TS4_8_M1	An. dirus sl	Female	n/a	vTmstdEWMuWK27DA3wJrma	uuid:a3f95ee0-d1d7-4050-96f8-96e1fe053502	86765850	a3f95ee0-d1d7-4050-96f8-96e1fe053502	2021-10-07T02:26:09	2021-10-07T02:26:09			vTmstdEWMuWK27DA3wJrma	23	biteproject	0	0	TRUE	558127
2021-10-07T09:25:59.220+07:00	2021-10-07T09:26:22.668+07:00	HLC_89_TS5_7	HLC_89_TS5_7_M1	An. dirus sl	Female	n/a	vTmstdEWMuWK27DA3wJrma	uuid:b3a3202c-4c2a-4838-b72d-70abcace217f	86765871	b3a3202c-4c2a-4838-b72d-70abcace217f	2021-10-07T02:26:36	2021-10-07T02:26:36			vTmstdEWMuWK27DA3wJrma	23	biteproject	0	0	TRUE	558127
2021-10-07T09:26:22.680+07:00	2021-10-07T09:26:44.042+07:00	HLC_89_TS5_8	HLC_89_TS5_8_M1	An. dirus sl	Female	n/a	vTmstdEWMuWK27DA3wJrma	uuid:6e13a727-5863-4596-9ee6-ac4c13386294	86765887	6e13a727-5863-4596-9ee6-ac4c13386294	2021-10-07T02:26:55	2021-10-07T02:26:55			vTmstdEWMuWK27DA3wJrma	22	biteproject	0	0	TRUE	558127
2021-10-07T09:26:44.050+07:00	2021-10-07T09:27:13.445+07:00	HLC_91_TS7_1	HLC_91_TS7_1_M1	An. dirus sl	Female	n/a	vTmstdEWMuWK27DA3wJrma	uuid:71fc614d-b6ea-4efd-9b72-3c45baefa90d	86765913	71fc614d-b6ea-4efd-9b72-3c45baefa90d	2021-10-07T02:27:24	2021-10-07T02:27:24			vTmstdEWMuWK27DA3wJrma	29	biteproject	0	0	TRUE	558127
2021-10-07T09:27:13.454+07:00	2021-10-07T09:27:41.799+07:00	HLC_91_TS7_4	HLC_91_TS7_4_M1	An. dirus sl	Female	n/a	vTmstdEWMuWK27DA3wJrma	uuid:ce40e274-bdbf-4969-b955-f8eee7d7c919	86765936	ce40e274-bdbf-4969-b955-f8eee7d7c919	2021-10-07T02:27:52	2021-10-07T02:27:52			vTmstdEWMuWK27DA3wJrma	28	biteproject	0	0	TRUE	558127
2021-10-08T11:51:36.620+07:00	2021-10-08T11:52:04.651+07:00	HLC_94_TS3_2	HLC_94_TS3_2_M1	An. dirus sl	Female	n/a	vTmstdEWMuWK27DA3wJrma	uuid:6e803796-f4f6-494a-a8a5-36ebe0c5ba22	86883318	6e803796-f4f6-494a-a8a5-36ebe0c5ba22	2021-10-08T04:52:15	2021-10-08T04:52:15			vTmstdEWMuWK27DA3wJrma	28	biteproject	0	0	TRUE	558127
2021-10-08T11:52:04.665+07:00	2021-10-08T11:52:28.866+07:00	HLC_94_TS3_10	HLC_94_TS3_10_M1	An. dirus sl	Female	n/a	vTmstdEWMuWK27DA3wJrma	uuid:dd794b3d-78b5-4295-b580-85d4efabd5cc	86883345	dd794b3d-78b5-4295-b580-85d4efabd5cc	2021-10-08T04:52:39	2021-10-08T04:52:39			vTmstdEWMuWK27DA3wJrma	24	biteproject	0	0	TRUE	558127
2021-10-08T11:52:28.878+07:00	2021-10-08T11:53:14.715+07:00	HLC_94_TS3_11	HLC_94_TS3_11_M1	Anopheles other	Female	damaged specimen	vTmstdEWMuWK27DA3wJrma	uuid:718c8dd6-1448-4854-a3ac-f6425627c826	86883386	718c8dd6-1448-4854-a3ac-f6425627c826	2021-10-08T04:53:25	2021-10-08T04:53:25			vTmstdEWMuWK27DA3wJrma	46	biteproject	0	0	TRUE	558127
2021-10-08T11:53:14.728+07:00	2021-10-08T11:53:48.410+07:00	HLC_96_TS5_7	HLC_96_TS5_7_M1	An. dirus sl	Female	n/a	vTmstdEWMuWK27DA3wJrma	uuid:2ebc2d5d-13a7-43bf-b0a3-4b54b2f1e555	86883413	2ebc2d5d-13a7-43bf-b0a3-4b54b2f1e555	2021-10-08T04:53:59	2021-10-08T04:53:59			vTmstdEWMuWK27DA3wJrma	34	biteproject	0	0	TRUE	558127
2021-10-08T11:53:48.423+07:00	2021-10-08T11:54:10.087+07:00	HLC_96_TS5_7	HLC_96_TS5_7_M2	An. dirus sl	Female	n/a	vTmstdEWMuWK27DA3wJrma	uuid:fac7674e-a94b-4c6c-bc66-d42066a47144	86883433	fac7674e-a94b-4c6c-bc66-d42066a47144	2021-10-08T04:54:20	2021-10-08T04:54:20			vTmstdEWMuWK27DA3wJrma	22	biteproject	0	0	TRUE	558127
2021-10-08T11:54:10.096+07:00	2021-10-08T11:54:34.575+07:00	HLC_96_TS5_10	HLC_96_TS5_10_M1	An. dirus sl	Female	n/a	vTmstdEWMuWK27DA3wJrma	uuid:7af8bafb-9016-4372-a394-e3baa5478b7c	86883459	7af8bafb-9016-4372-a394-e3baa5478b7c	2021-10-08T04:54:45	2021-10-08T04:54:45			vTmstdEWMuWK27DA3wJrma	24	biteproject	0	0	TRUE	558127
2021-10-08T11:54:34.589+07:00	2021-10-08T11:55:00.122+07:00	HLC_96_TS5_11	HLC_96_TS5_11_M1	An. dirus sl	Female	n/a	vTmstdEWMuWK27DA3wJrma	uuid:08ef1a2c-8224-4f00-8d47-dd5cf03c2216	86883482	08ef1a2c-8224-4f00-8d47-dd5cf03c2216	2021-10-08T04:55:10	2021-10-08T04:55:10			vTmstdEWMuWK27DA3wJrma	26	biteproject	0	0	TRUE	558127
2021-10-08T11:55:00.132+07:00	2021-10-08T11:55:25.571+07:00	HLC_97_TS6_9	HLC_97_TS6_9_M1	An. dirus sl	Female	n/a	vTmstdEWMuWK27DA3wJrma	uuid:1a2c8465-082b-4aef-8f27-1a0854cf49c9	86883499	1a2c8465-082b-4aef-8f27-1a0854cf49c9	2021-10-08T04:55:36	2021-10-08T04:55:36			vTmstdEWMuWK27DA3wJrma	25	biteproject	0	0	TRUE	558127
2021-10-10T10:39:00.014+07:00	2021-10-10T10:43:23.050+07:00	HLC_100_TS2_1	HLC_100_TS2_1_M1	An. maculatus sl	Female	n/a	vTmstdEWMuWK27DA3wJrma	uuid:0cef09e8-7af9-4f25-803b-65a4113a5991	87020808	0cef09e8-7af9-4f25-803b-65a4113a5991	2021-10-10T03:39:42	2021-10-10T03:43:23			vTmstdEWMuWK27DA3wJrma	263	biteproject	0	0	TRUE	558127
2021-10-10T10:39:32.275+07:00	2021-10-10T10:43:48.557+07:00	HLC_100_TS2_1	HLC_100_TS2_1_M2	An. maculatus sl	Female	n/a	vTmstdEWMuWK27DA3wJrma	uuid:91a26a06-5d2d-4e33-95eb-d04079901d3d	87020832	91a26a06-5d2d-4e33-95eb-d04079901d3d	2021-10-10T03:40:39	2021-10-10T03:43:48			vTmstdEWMuWK27DA3wJrma	256	biteproject	0	0	TRUE	558127
2021-10-10T10:40:29.086+07:00	2021-10-10T10:44:09.895+07:00	HLC_100_TS2_1	HLC_100_TS2_1_M3	An. maculatus sl	Female	n/a	vTmstdEWMuWK27DA3wJrma	uuid:b477f526-fb72-48a4-842c-efe37ccdec3a	87020837	b477f526-fb72-48a4-842c-efe37ccdec3a	2021-10-10T03:41:05	2021-10-10T03:44:10			vTmstdEWMuWK27DA3wJrma	220	biteproject	0	0	TRUE	558127
2021-10-10T10:40:54.707+07:00	2021-10-10T10:44:35.840+07:00	HLC_100_TS2_1	HLC_100_TS2_1_M4	An. maculatus sl	Female	n/a	vTmstdEWMuWK27DA3wJrma	uuid:b305ac35-ea92-427b-9a79-ad62e28f251d	87020844	b305ac35-ea92-427b-9a79-ad62e28f251d	2021-10-10T03:41:27	2021-10-10T03:44:36			vTmstdEWMuWK27DA3wJrma	221	biteproject	0	0	TRUE	558127
2021-10-10T10:41:17.101+07:00	2021-10-10T10:42:39.664+07:00	HLC_100_TS2_1	HLC_100_TS2_1_M5	An. maculatus sl	Female	n/a	vTmstdEWMuWK27DA3wJrma	uuid:092b92c9-c025-4e08-ac15-a45c6be897db	87020862	092b92c9-c025-4e08-ac15-a45c6be897db	2021-10-10T03:42:50	2021-10-10T03:42:50			vTmstdEWMuWK27DA3wJrma	82	biteproject	0	0	TRUE	558127
2021-10-10T10:42:39.673+07:00	2021-10-10T10:47:08.443+07:00	HLC_100_TS2_2	HLC_100_TS2_2_M1	An. maculatus sl	Female	n/a	vTmstdEWMuWK27DA3wJrma	uuid:864f17a9-167e-481c-a993-8d80694765e9	87020959	864f17a9-167e-481c-a993-8d80694765e9	2021-10-10T03:47:19	2021-10-10T03:47:19			vTmstdEWMuWK27DA3wJrma	269	biteproject	0	0	TRUE	558127
2021-10-10T10:47:08.456+07:00	2021-10-10T10:47:30.523+07:00	HLC_100_TS2_2	HLC_100_TS2_2_M2	An. maculatus sl	Female	n/a	vTmstdEWMuWK27DA3wJrma	uuid:df1c24a9-cf2c-452c-9302-9cd3a534e0df	87020965	df1c24a9-cf2c-452c-9302-9cd3a534e0df	2021-10-10T03:47:40	2021-10-10T03:47:40			vTmstdEWMuWK27DA3wJrma	22	biteproject	0	0	TRUE	558127
2021-10-10T10:47:30.533+07:00	2021-10-10T10:47:53.923+07:00	HLC_100_TS2_8	HLC_100_TS2_8_M1	An. dirus sl	Female	n/a	vTmstdEWMuWK27DA3wJrma	uuid:16fde1bd-0cb6-4d26-b06b-22aa073cb543	87020974	16fde1bd-0cb6-4d26-b06b-22aa073cb543	2021-10-10T03:48:04	2021-10-10T03:48:04			vTmstdEWMuWK27DA3wJrma	23	biteproject	0	0	TRUE	558127
2021-10-10T10:47:53.932+07:00	2021-10-10T10:48:17.506+07:00	HLC_100_TS2_8	HLC_100_TS2_8_M2	An. dirus sl	Female	n/a	vTmstdEWMuWK27DA3wJrma	uuid:8f45f01b-06a3-47cb-88c8-2fd58d1b5f98	87020986	8f45f01b-06a3-47cb-88c8-2fd58d1b5f98	2021-10-10T03:48:27	2021-10-10T03:48:27			vTmstdEWMuWK27DA3wJrma	24	biteproject	0	0	TRUE	558127
2021-10-10T10:48:17.516+07:00	2021-10-10T10:48:45.137+07:00	HLC_100_TS2_8	HLC_100_TS2_8_M3	An. dirus sl	Female	n/a	vTmstdEWMuWK27DA3wJrma	uuid:e50e93fc-9def-495a-b714-d10073f64a49	87020989	e50e93fc-9def-495a-b714-d10073f64a49	2021-10-10T03:48:55	2021-10-10T03:48:55			vTmstdEWMuWK27DA3wJrma	28	biteproject	0	0	TRUE	558127
2021-10-10T10:48:45.150+07:00	2021-10-10T10:49:39.399+07:00	HLC_100_TS2_9	HLC_100_TS2_9_M1	An. dirus sl	Female	n/a	vTmstdEWMuWK27DA3wJrma	uuid:bf26f097-8f64-41be-8760-18ded85945c9	87021008	bf26f097-8f64-41be-8760-18ded85945c9	2021-10-10T03:49:49	2021-10-10T03:49:49			vTmstdEWMuWK27DA3wJrma	54	biteproject	0	0	TRUE	558127
2021-10-10T10:49:39.409+07:00	2021-10-10T10:50:00.967+07:00	HLC_100_TS2_9	HLC_100_TS2_9_M2	An. dirus sl	Female	n/a	vTmstdEWMuWK27DA3wJrma	uuid:3d925a28-9097-4bdf-bdf8-4debc66239e7	87021017	3d925a28-9097-4bdf-bdf8-4debc66239e7	2021-10-10T03:50:11	2021-10-10T03:50:11			vTmstdEWMuWK27DA3wJrma	21	biteproject	0	0	TRUE	558127
2021-10-10T10:50:00.977+07:00	2021-10-10T10:50:23.334+07:00	HLC_100_TS2_12	HLC_100_TS2_12_M1	An. dirus sl	Female	n/a	vTmstdEWMuWK27DA3wJrma	uuid:98c0b4b5-b3f5-4362-9449-f33fc0b2da6f	87021024	98c0b4b5-b3f5-4362-9449-f33fc0b2da6f	2021-10-10T03:50:33	2021-10-10T03:50:33			vTmstdEWMuWK27DA3wJrma	23	biteproject	0	0	TRUE	558127
2021-10-10T10:50:23.344+07:00	2021-10-10T10:50:51.552+07:00	HLC_102_TS4_1	HLC_102_TS4_1_M1	An. maculatus sl	Female	n/a	vTmstdEWMuWK27DA3wJrma	uuid:d2db6112-cd3d-418c-81fd-ebdec81b90eb	87021038	d2db6112-cd3d-418c-81fd-ebdec81b90eb	2021-10-10T03:51:02	2021-10-10T03:51:02			vTmstdEWMuWK27DA3wJrma	28	biteproject	0	0	TRUE	558127
2021-10-10T10:50:51.565+07:00	2021-10-10T10:51:16.648+07:00	HLC_102_TS4_5	HLC_102_TS4_5_M1	An. dirus sl	Female	n/a	vTmstdEWMuWK27DA3wJrma	uuid:93445d5d-6d66-43d7-a763-85c8afd0a2c5	87021059	93445d5d-6d66-43d7-a763-85c8afd0a2c5	2021-10-10T03:51:27	2021-10-10T03:51:27			vTmstdEWMuWK27DA3wJrma	25	biteproject	0	0	TRUE	558127
2021-10-10T10:51:16.659+07:00	2021-10-10T10:51:51.335+07:00	HLC_102_TS4_7	HLC_102_TS4_7_M1	An. dirus sl	Female	n/a	vTmstdEWMuWK27DA3wJrma	uuid:23a5201b-b781-4867-ae9f-a3866f70476a	87021092	23a5201b-b781-4867-ae9f-a3866f70476a	2021-10-10T03:52:01	2021-10-10T03:52:01			vTmstdEWMuWK27DA3wJrma	35	biteproject	0	0	TRUE	558127
2021-10-10T10:51:51.345+07:00	2021-10-10T10:52:20.875+07:00	HLC_102_TS4_12	HLC_102_TS4_12_M1	An. dirus sl	Female	n/a	vTmstdEWMuWK27DA3wJrma	uuid:654facca-a574-4223-8de7-1771340f9055	87021116	654facca-a574-4223-8de7-1771340f9055	2021-10-10T03:52:31	2021-10-10T03:52:31			vTmstdEWMuWK27DA3wJrma	29	biteproject	0	0	TRUE	558127
2021-10-10T10:52:20.889+07:00	2021-10-10T10:52:43.502+07:00	HLC_102_TS4_12	HLC_102_TS4_12_M2	An. dirus sl	Female	n/a	vTmstdEWMuWK27DA3wJrma	uuid:bdc4a66c-fc1f-4eb8-9c75-55baeae7f979	87021133	bdc4a66c-fc1f-4eb8-9c75-55baeae7f979	2021-10-10T03:52:53	2021-10-10T03:52:53			vTmstdEWMuWK27DA3wJrma	23	biteproject	0	0	TRUE	558127
2021-10-10T10:52:43.512+07:00	2021-10-10T10:53:10.686+07:00	HLC_103_TS5_1	HLC_103_TS5_1_M1	An. maculatus sl	Female	n/a	vTmstdEWMuWK27DA3wJrma	uuid:a25a40da-53ce-45ee-8b2c-ba924a6ea1a9	87021139	a25a40da-53ce-45ee-8b2c-ba924a6ea1a9	2021-10-10T03:53:21	2021-10-10T03:53:21			vTmstdEWMuWK27DA3wJrma	27	biteproject	0	0	TRUE	558127
2021-10-11T10:58:36.980+07:00	2021-10-11T10:59:03.856+07:00	HLC_106_TS1_1	HLC_106_TS1_1_M1	An. maculatus sl	Female	n/a	vTmstdEWMuWK27DA3wJrma	uuid:43d0ba42-8859-4634-ac92-ca06baa995ff	87084640	43d0ba42-8859-4634-ac92-ca06baa995ff	2021-10-11T03:59:06	2021-10-11T03:59:06			vTmstdEWMuWK27DA3wJrma	27	biteproject	0	0	TRUE	558127
2021-10-11T10:59:03.863+07:00	2021-10-11T10:59:31.090+07:00	HLC_106_TS1_1	HLC_106_TS1_1_M2	An. maculatus sl	Female	n/a	vTmstdEWMuWK27DA3wJrma	uuid:4b49241f-0916-4563-9090-4dbff0561410	87084667	4b49241f-0916-4563-9090-4dbff0561410	2021-10-11T03:59:41	2021-10-11T03:59:41			vTmstdEWMuWK27DA3wJrma	28	biteproject	0	0	TRUE	558127
2021-10-11T10:59:31.100+07:00	2021-10-11T11:00:05.377+07:00	HLC_106_TS1_3	HLC_106_TS1_3_M1	An. maculatus sl	Female	n/a	vTmstdEWMuWK27DA3wJrma	uuid:c9b7f68e-c544-44b8-b4b2-3b4cda570085	87084673	c9b7f68e-c544-44b8-b4b2-3b4cda570085	2021-10-11T04:00:15	2021-10-11T04:00:15			vTmstdEWMuWK27DA3wJrma	34	biteproject	0	0	TRUE	558127
2021-10-11T11:00:05.391+07:00	2021-10-11T11:00:34.538+07:00	HLC_106_TS1_4	HLC_106_TS1_4_M1	An. maculatus sl	Female	n/a	vTmstdEWMuWK27DA3wJrma	uuid:3821b89c-34c1-4a5e-8a99-de7f1de22caa	87084685	3821b89c-34c1-4a5e-8a99-de7f1de22caa	2021-10-11T04:00:45	2021-10-11T04:00:45			vTmstdEWMuWK27DA3wJrma	29	biteproject	0	0	TRUE	558127
2021-10-11T11:00:34.547+07:00	2021-10-11T11:00:58.281+07:00	HLC_106_TS1_12	HLC_106_TS1_12_M1	An. maculatus sl	Female	n/a	vTmstdEWMuWK27DA3wJrma	uuid:b6c0d3b6-6f8d-456d-940b-61f95e9c9bb4	87084688	b6c0d3b6-6f8d-456d-940b-61f95e9c9bb4	2021-10-11T04:01:08	2021-10-11T04:01:08			vTmstdEWMuWK27DA3wJrma	24	biteproject	0	0	TRUE	558127
2021-10-11T11:01:39.240+07:00	2021-10-11T11:02:16.241+07:00	HLC_107_TS2_1	HLC_107_TS2_1_M1	An. maculatus sl	Female	n/a	vTmstdEWMuWK27DA3wJrma	uuid:33c7d983-56a1-4d66-94c0-f1bbfcfd5f1b	87084706	33c7d983-56a1-4d66-94c0-f1bbfcfd5f1b	2021-10-11T04:02:26	2021-10-11T04:02:26			vTmstdEWMuWK27DA3wJrma	37	biteproject	0	0	TRUE	558127
2021-10-11T11:02:16.250+07:00	2021-10-11T11:02:40.391+07:00	HLC_107_TS2_1	HLC_107_TS2_1_M2	Anopheles other	Female	Damaged	vTmstdEWMuWK27DA3wJrma	uuid:6eaa208a-a252-46c8-af10-81d3fe07980c	87084713	6eaa208a-a252-46c8-af10-81d3fe07980c	2021-10-11T04:02:50	2021-10-11T04:02:50			vTmstdEWMuWK27DA3wJrma	24	biteproject	0	0	TRUE	558127
2021-10-11T11:02:40.400+07:00	2021-10-11T11:03:05.907+07:00	HLC_107_TS2_3	HLC_107_TS2_3_M1	An. dirus sl	Female	n/a	vTmstdEWMuWK27DA3wJrma	uuid:11404e0b-9c85-4309-b824-23f8df0a0d0a	87084717	11404e0b-9c85-4309-b824-23f8df0a0d0a	2021-10-11T04:03:16	2021-10-11T04:03:16			vTmstdEWMuWK27DA3wJrma	25	biteproject	0	0	TRUE	558127
2021-10-11T11:03:05.915+07:00	2021-10-11T11:03:28.492+07:00	HLC_107_TS2_3	HLC_107_TS2_3_M2	An. dirus sl	Female	n/a	vTmstdEWMuWK27DA3wJrma	uuid:9d41ce35-97a3-4753-b898-2958c4d4fb8b	87084724	9d41ce35-97a3-4753-b898-2958c4d4fb8b	2021-10-11T04:03:36	2021-10-11T04:03:36			vTmstdEWMuWK27DA3wJrma	23	biteproject	0	0	TRUE	558127
2021-10-11T11:03:28.501+07:00	2021-10-11T11:03:51.557+07:00	HLC_107_TS2_4	HLC_107_TS2_4_M1	An. dirus sl	Female	n/a	vTmstdEWMuWK27DA3wJrma	uuid:6578b3b0-18af-4ea0-8f38-f74945b2e7b6	87084735	6578b3b0-18af-4ea0-8f38-f74945b2e7b6	2021-10-11T04:04:02	2021-10-11T04:04:02			vTmstdEWMuWK27DA3wJrma	23	biteproject	0	0	TRUE	558127
2021-10-11T11:03:51.566+07:00	2021-10-11T11:04:13.321+07:00	HLC_107_TS2_4	HLC_107_TS2_4_M2	An. dirus sl	Female	n/a	vTmstdEWMuWK27DA3wJrma	uuid:e13d9c58-7d9f-403f-be97-dc9a2abc749e	87084740	e13d9c58-7d9f-403f-be97-dc9a2abc749e	2021-10-11T04:04:24	2021-10-11T04:04:24			vTmstdEWMuWK27DA3wJrma	22	biteproject	0	0	TRUE	558127
2021-10-11T11:04:13.329+07:00	2021-10-11T11:04:38.377+07:00	HLC_107_TS2_5	HLC_107_TS2_5_M1	An. dirus sl	Female	n/a	vTmstdEWMuWK27DA3wJrma	uuid:9fcaca64-c3b5-42fa-80b6-676530365a99	87084746	9fcaca64-c3b5-42fa-80b6-676530365a99	2021-10-11T04:04:48	2021-10-11T04:04:48			vTmstdEWMuWK27DA3wJrma	25	biteproject	0	0	TRUE	558127
2021-10-11T11:04:38.389+07:00	2021-10-11T11:05:06.973+07:00	HLC_107_TS2_5	HLC_107_TS2_5_M2	An. dirus sl	Female	n/a	vTmstdEWMuWK27DA3wJrma	uuid:8d790cf5-9c41-40f1-936f-b13c8c06191c	87084757	8d790cf5-9c41-40f1-936f-b13c8c06191c	2021-10-11T04:05:17	2021-10-11T04:05:17			vTmstdEWMuWK27DA3wJrma	28	biteproject	0	0	TRUE	558127
2021-10-11T11:05:06.982+07:00	2021-10-11T11:05:33.090+07:00	HLC_107_TS2_6	HLC_107_TS2_6_M1	An. dirus sl	Female	n/a	vTmstdEWMuWK27DA3wJrma	uuid:9b4b4952-2b07-409c-b957-0da428df330a	87084768	9b4b4952-2b07-409c-b957-0da428df330a	2021-10-11T04:05:43	2021-10-11T04:05:43			vTmstdEWMuWK27DA3wJrma	27	biteproject	0	0	TRUE	558127
2021-10-11T11:05:33.099+07:00	2021-10-11T11:05:56.273+07:00	HLC_107_TS2_6	HLC_107_TS2_6_M2	An. dirus sl	Female	n/a	vTmstdEWMuWK27DA3wJrma	uuid:aac7b265-0598-4337-9ea2-2afc17989595	87084780	aac7b265-0598-4337-9ea2-2afc17989595	2021-10-11T04:06:06	2021-10-11T04:06:06			vTmstdEWMuWK27DA3wJrma	23	biteproject	0	0	TRUE	558127
2021-10-11T11:05:56.282+07:00	2021-10-11T11:06:31.509+07:00	HLC_109_TS4_7	HLC_109_TS4_7_M1	An. dirus sl	Female	n/a	vTmstdEWMuWK27DA3wJrma	uuid:918e4bf2-dd1c-4f19-9537-e0bfe9c91910	87084796	918e4bf2-dd1c-4f19-9537-e0bfe9c91910	2021-10-11T04:06:42	2021-10-11T04:06:42			vTmstdEWMuWK27DA3wJrma	35	biteproject	0	0	TRUE	558127
2021-10-11T11:06:31.522+07:00	2021-10-11T11:07:00.652+07:00	HLC_109_TS4_8	HLC_109_TS4_8_M1	An. dirus sl	Female	n/a	vTmstdEWMuWK27DA3wJrma	uuid:aaace4c6-7b3a-4452-9c8f-519fade0575c	87084811	aaace4c6-7b3a-4452-9c8f-519fade0575c	2021-10-11T04:07:11	2021-10-11T04:07:11			vTmstdEWMuWK27DA3wJrma	29	biteproject	0	0	TRUE	558127
2021-10-12T10:54:18.856+07:00	2021-10-12T10:54:56.821+07:00	HLC_114_TS2_1	HLC_114_TS2_1_M1	An. maculatus sl	Female	n/a	vTmstdEWMuWK27DA3wJrma	uuid:5b5262a0-4460-40a3-ade9-e9275cf1ed11	87142075	5b5262a0-4460-40a3-ade9-e9275cf1ed11	2021-10-12T03:55:07	2021-10-12T03:55:07			vTmstdEWMuWK27DA3wJrma	38	biteproject	0	0	TRUE	558127
2021-10-12T10:54:56.831+07:00	2021-10-12T10:55:20.188+07:00	HLC_114_TS2_1	HLC_114_TS2_1_M2	An. maculatus sl	Female	n/a	vTmstdEWMuWK27DA3wJrma	uuid:6f0cf74b-57c1-494b-a3cf-72c192936d2a	87142081	6f0cf74b-57c1-494b-a3cf-72c192936d2a	2021-10-12T03:55:30	2021-10-12T03:55:30			vTmstdEWMuWK27DA3wJrma	24	biteproject	0	0	TRUE	558127
2021-10-12T10:55:20.198+07:00	2021-10-12T10:55:46.754+07:00	HLC_114_TS2_2	HLC_114_TS2_2_M1	An. dirus sl	Female	n/a	vTmstdEWMuWK27DA3wJrma	uuid:230f7cff-0c2b-4234-82d4-61d1e541eaf7	87142091	230f7cff-0c2b-4234-82d4-61d1e541eaf7	2021-10-12T03:55:57	2021-10-12T03:55:57			vTmstdEWMuWK27DA3wJrma	26	biteproject	0	0	TRUE	558127
2021-10-12T10:55:46.764+07:00	2021-10-12T10:56:09.755+07:00	HLC_114_TS2_2	HLC_114_TS2_2_M2	An. maculatus sl	Female	n/a	vTmstdEWMuWK27DA3wJrma	uuid:38ff8d89-3ade-4b48-82fd-61e421ae27ad	87142102	38ff8d89-3ade-4b48-82fd-61e421ae27ad	2021-10-12T03:56:20	2021-10-12T03:56:20			vTmstdEWMuWK27DA3wJrma	23	biteproject	0	0	TRUE	558127
2021-10-12T10:56:09.765+07:00	2021-10-12T10:56:31.613+07:00	HLC_114_TS2_3	HLC_114_TS2_3_M1	An. maculatus sl	Female	n/a	vTmstdEWMuWK27DA3wJrma	uuid:f722325a-49f4-4aff-9da0-0a66878b7cdf	87142109	f722325a-49f4-4aff-9da0-0a66878b7cdf	2021-10-12T03:56:42	2021-10-12T03:56:42			vTmstdEWMuWK27DA3wJrma	22	biteproject	0	0	TRUE	558127
2021-10-12T10:56:31.625+07:00	2021-10-12T10:56:53.861+07:00	HLC_114_TS2_4	HLC_114_TS2_4_M1	An. maculatus sl	Female	n/a	vTmstdEWMuWK27DA3wJrma	uuid:427208e7-c43d-4510-a8f4-87cabafce098	87142118	427208e7-c43d-4510-a8f4-87cabafce098	2021-10-12T03:57:04	2021-10-12T03:57:04			vTmstdEWMuWK27DA3wJrma	22	biteproject	0	0	TRUE	558127
2021-10-12T10:56:53.874+07:00	2021-10-12T10:57:14.996+07:00	HLC_114_TS2_8	HLC_114_TS2_8_M1	An. dirus sl	Female	n/a	vTmstdEWMuWK27DA3wJrma	uuid:b368e086-91e3-4468-8ced-b266aa9ae7cf	87142127	b368e086-91e3-4468-8ced-b266aa9ae7cf	2021-10-12T03:57:26	2021-10-12T03:57:26			vTmstdEWMuWK27DA3wJrma	21	biteproject	0	0	TRUE	558127
2021-10-12T10:57:15.008+07:00	2021-10-12T10:57:35.317+07:00	HLC_114_TS2_12	HLC_114_TS2_12_M1	An. dirus sl	Female	n/a	vTmstdEWMuWK27DA3wJrma	uuid:aa25936d-de88-4a91-8d6a-c4a46d0f0ee8	87142138	aa25936d-de88-4a91-8d6a-c4a46d0f0ee8	2021-10-12T03:57:45	2021-10-12T03:57:45			vTmstdEWMuWK27DA3wJrma	20	biteproject	0	0	TRUE	558127
2021-10-12T10:57:35.325+07:00	2021-10-12T10:57:56.637+07:00	HLC_114_TS2_12	HLC_114_TS2_12_M2	An. maculatus sl	Female	n/a	vTmstdEWMuWK27DA3wJrma	uuid:fb95d10e-8bfd-4489-8102-9b9ae6af77b5	87142144	fb95d10e-8bfd-4489-8102-9b9ae6af77b5	2021-10-12T03:58:07	2021-10-12T03:58:07			vTmstdEWMuWK27DA3wJrma	21	biteproject	0	0	TRUE	558127
2021-10-12T10:57:56.646+07:00	2021-10-12T10:58:20.695+07:00	HLC_116_TS4_1	HLC_116_TS4_1_M1	An. maculatus sl	Female	n/a	vTmstdEWMuWK27DA3wJrma	uuid:edf043c0-bb4c-49ca-a0b2-3ef1f38771bd	87142153	edf043c0-bb4c-49ca-a0b2-3ef1f38771bd	2021-10-12T03:58:31	2021-10-12T03:58:31			vTmstdEWMuWK27DA3wJrma	24	biteproject	0	0	TRUE	558127
2021-10-12T10:58:20.707+07:00	2021-10-12T10:58:44.335+07:00	HLC_118_TS6_1	HLC_118_TS6_1_M1	An. maculatus sl	Female	n/a	vTmstdEWMuWK27DA3wJrma	uuid:d5797f96-1a2e-4af1-8ad2-cd0de7849e6d	87142165	d5797f96-1a2e-4af1-8ad2-cd0de7849e6d	2021-10-12T03:58:54	2021-10-12T03:58:54			vTmstdEWMuWK27DA3wJrma	24	biteproject	0	0	TRUE	558127
2021-10-12T10:58:44.344+07:00	2021-10-12T10:59:05.214+07:00	HLC_118_TS6_2	HLC_118_TS6_2_M1	An. maculatus sl	Female	n/a	vTmstdEWMuWK27DA3wJrma	uuid:cd6c1fc2-a36a-4466-901c-10606549fdc1	87142170	cd6c1fc2-a36a-4466-901c-10606549fdc1	2021-10-12T03:59:15	2021-10-12T03:59:15			vTmstdEWMuWK27DA3wJrma	21	biteproject	0	0	TRUE	558127
2021-10-13T11:01:17.529+07:00	2021-10-13T11:01:41.454+07:00	HLC_120_TS1_2	HLC_120_TS1_2_M1	Anopheles other	Female	damaged	vTmstdEWMuWK27DA3wJrma	uuid:ea653bdd-91f3-4cd2-bd3e-0ba72c40dc9a	87209819	ea653bdd-91f3-4cd2-bd3e-0ba72c40dc9a	2021-10-13T04:01:47	2021-10-13T04:01:47			vTmstdEWMuWK27DA3wJrma	24	biteproject	0	0	TRUE	558127
2021-10-13T11:01:41.466+07:00	2021-10-13T11:02:06.428+07:00	HLC_120_TS1_3	HLC_120_TS1_3_M1	An. dirus sl	Female	n/a	vTmstdEWMuWK27DA3wJrma	uuid:e7a84924-c1cc-4e8a-8507-9198c3d2beda	87209831	e7a84924-c1cc-4e8a-8507-9198c3d2beda	2021-10-13T04:02:16	2021-10-13T04:02:16			vTmstdEWMuWK27DA3wJrma	25	biteproject	0	0	TRUE	558127
2021-10-13T11:02:06.438+07:00	2021-10-13T11:02:29.583+07:00	HLC_120_TS1_4	HLC_120_TS1_4_M1	An. dirus sl	Female	n/a	vTmstdEWMuWK27DA3wJrma	uuid:6d2c0b55-d38b-4a50-847a-e1718a3b2bd6	87209844	6d2c0b55-d38b-4a50-847a-e1718a3b2bd6	2021-10-13T04:02:40	2021-10-13T04:02:40			vTmstdEWMuWK27DA3wJrma	23	biteproject	0	0	TRUE	558127
2021-10-13T11:02:29.596+07:00	2021-10-13T11:02:56.194+07:00	HLC_121_TS2_1	HLC_121_TS2_1_M1	An. maculatus sl	Female	n/a	vTmstdEWMuWK27DA3wJrma	uuid:c8a8dcb2-8f07-4bf3-8fec-1a951d9d066f	87209865	c8a8dcb2-8f07-4bf3-8fec-1a951d9d066f	2021-10-13T04:03:06	2021-10-13T04:03:06			vTmstdEWMuWK27DA3wJrma	27	biteproject	0	0	TRUE	558127
2021-10-13T11:02:56.203+07:00	2021-10-13T11:03:24.945+07:00	HLC_121_TS2_2	HLC_121_TS2_2_M1	An. dirus sl	Female	n/a	vTmstdEWMuWK27DA3wJrma	uuid:b189c1bd-4970-4167-a89f-aef911a9e612	87209886	b189c1bd-4970-4167-a89f-aef911a9e612	2021-10-13T04:03:35	2021-10-13T04:03:35			vTmstdEWMuWK27DA3wJrma	28	biteproject	0	0	TRUE	558127
2021-10-13T11:03:24.955+07:00	2021-10-13T11:03:49.426+07:00	HLC_121_TS2_2	HLC_121_TS2_2_M2	An. maculatus sl	Female	n/a	vTmstdEWMuWK27DA3wJrma	uuid:14936a4c-5e35-47c4-8714-0c85bcda2167	87209890	14936a4c-5e35-47c4-8714-0c85bcda2167	2021-10-13T04:03:59	2021-10-13T04:03:59			vTmstdEWMuWK27DA3wJrma	25	biteproject	0	0	TRUE	558127
2021-10-13T11:03:49.435+07:00	2021-10-13T11:04:09.035+07:00	HLC_121_TS2_2	HLC_121_TS2_2_M3	An. maculatus sl	Female	n/a	vTmstdEWMuWK27DA3wJrma	uuid:ed760c69-73af-46c2-99ef-ab25ec93a379	87209900	ed760c69-73af-46c2-99ef-ab25ec93a379	2021-10-13T04:04:19	2021-10-13T04:04:19			vTmstdEWMuWK27DA3wJrma	20	biteproject	0	0	TRUE	558127
2021-10-13T11:04:09.048+07:00	2021-10-13T11:04:31.899+07:00	HLC_121_TS2_3	HLC_121_TS2_3_M1	An. dirus sl	Female	n/a	vTmstdEWMuWK27DA3wJrma	uuid:9717ab90-785e-426a-9fb9-878024ee0d4e	87209912	9717ab90-785e-426a-9fb9-878024ee0d4e	2021-10-13T04:04:42	2021-10-13T04:04:42			vTmstdEWMuWK27DA3wJrma	22	biteproject	0	0	TRUE	558127
2021-10-13T11:04:31.913+07:00	2021-10-13T11:08:38.974+07:00	HLC_121_TS2_5	HLC_121_TS2_5_M1	An. dirus sl	Female	n/a	vTmstdEWMuWK27DA3wJrma	uuid:81a070c1-71a0-4353-bf54-408510500dc5	87209933	81a070c1-71a0-4353-bf54-408510500dc5	2021-10-13T04:05:07	2021-10-13T04:08:39			vTmstdEWMuWK27DA3wJrma	247	biteproject	0	0	TRUE	558127
2021-10-13T11:04:57.086+07:00	2021-10-13T11:05:21.095+07:00	HLC_121_TS2_5	HLC_121_TS2_5_M2	An. dirus sl	Female	n/a	vTmstdEWMuWK27DA3wJrma	uuid:00da5ed5-b8b9-4d1b-94d5-05befc61033d	87209944	00da5ed5-b8b9-4d1b-94d5-05befc61033d	2021-10-13T04:05:31	2021-10-13T04:05:31			vTmstdEWMuWK27DA3wJrma	24	biteproject	0	0	TRUE	558127
2021-10-13T11:05:21.104+07:00	2021-10-13T11:05:47.127+07:00	HLC_121_TS2_5	HLC_121_TS2_5_M3	An. dirus sl	Female	n/a	vTmstdEWMuWK27DA3wJrma	uuid:2165e718-b8ac-4b75-aaae-1eb0e1221ead	87209952	2165e718-b8ac-4b75-aaae-1eb0e1221ead	2021-10-13T04:05:57	2021-10-13T04:05:57			vTmstdEWMuWK27DA3wJrma	26	biteproject	0	0	TRUE	558127
2021-10-13T11:05:47.137+07:00	2021-10-13T11:06:09.545+07:00	HLC_121_TS2_10	HLC_121_TS2_10_M1	An. dirus sl	Female	n/a	vTmstdEWMuWK27DA3wJrma	uuid:0c1e4723-1c19-4ae8-b17d-f418a3705d52	87209961	0c1e4723-1c19-4ae8-b17d-f418a3705d52	2021-10-13T04:06:16	2021-10-13T04:06:16			vTmstdEWMuWK27DA3wJrma	22	biteproject	0	0	TRUE	558127
2021-10-13T11:06:09.555+07:00	2021-10-13T11:06:34.079+07:00	HLC_121_TS2_12	HLC_121_TS2_12_M1	An. dirus sl	Female	n/a	vTmstdEWMuWK27DA3wJrma	uuid:ce5bfd0c-d76d-43dc-91c5-bfc695add4e5	87209971	ce5bfd0c-d76d-43dc-91c5-bfc695add4e5	2021-10-13T04:06:44	2021-10-13T04:06:44			vTmstdEWMuWK27DA3wJrma	25	biteproject	0	0	TRUE	558127
2021-10-14T10:18:07.433+07:00	2021-10-14T10:18:28.222+07:00	HLC_127_TS1_1	HLC_127_TS1_1_M1	An. maculatus sl	Female	n/a	vTmstdEWMuWK27DA3wJrma	uuid:6509e7ea-b006-4d82-8ce4-e0d1b9f7efae	87272786	6509e7ea-b006-4d82-8ce4-e0d1b9f7efae	2021-10-14T03:18:37	2021-10-14T03:18:37			vTmstdEWMuWK27DA3wJrma	21	biteproject	0	0	TRUE	558127
2021-10-14T10:18:28.232+07:00	2021-10-14T10:18:53.726+07:00	HLC_127_TS1_1	HLC_127_TS1_1_M2	Anopheles other	Female	damaged	vTmstdEWMuWK27DA3wJrma	uuid:14dbf710-a03e-40a8-9ac9-bb2bd2199215	87272802	14dbf710-a03e-40a8-9ac9-bb2bd2199215	2021-10-14T03:19:04	2021-10-14T03:19:04			vTmstdEWMuWK27DA3wJrma	25	biteproject	0	0	TRUE	558127
2021-10-14T10:18:53.739+07:00	2021-10-14T10:19:22.423+07:00	HLC_127_TS1_1	HLC_127_TS1_1_M3	Anopheles other	Female	damaged	vTmstdEWMuWK27DA3wJrma	uuid:d6ace845-7455-4d4a-bcf3-5e6ec82c3f18	87272813	d6ace845-7455-4d4a-bcf3-5e6ec82c3f18	2021-10-14T03:19:33	2021-10-14T03:19:33			vTmstdEWMuWK27DA3wJrma	29	biteproject	0	0	TRUE	558127
2021-10-14T10:19:22.432+07:00	2021-10-14T10:19:48.062+07:00	HLC_127_TS1_1	HLC_127_TS1_1_M4	Anopheles other	Female	damaged	vTmstdEWMuWK27DA3wJrma	uuid:04396ab5-5762-4bb6-a4e5-3a42bee4ec57	87272823	04396ab5-5762-4bb6-a4e5-3a42bee4ec57	2021-10-14T03:19:58	2021-10-14T03:19:58			vTmstdEWMuWK27DA3wJrma	26	biteproject	0	0	TRUE	558127
2021-10-14T10:19:48.075+07:00	2021-10-14T10:20:09.330+07:00	HLC_127_TS1_2	HLC_127_TS1_2_M1	An. dirus sl	Female	n/a	vTmstdEWMuWK27DA3wJrma	uuid:4104d624-5add-4a5c-8283-3faebcba52da	87272834	4104d624-5add-4a5c-8283-3faebcba52da	2021-10-14T03:20:19	2021-10-14T03:20:19			vTmstdEWMuWK27DA3wJrma	21	biteproject	0	0	TRUE	558127
2021-10-14T10:20:09.343+07:00	2021-10-14T10:20:32.904+07:00	HLC_127_TS1_2	HLC_127_TS1_2_M2	An. maculatus sl	Female	n/a	vTmstdEWMuWK27DA3wJrma	uuid:14f25d24-9c3e-48cb-93e2-f870b654cb7e	87272843	14f25d24-9c3e-48cb-93e2-f870b654cb7e	2021-10-14T03:20:43	2021-10-14T03:20:43			vTmstdEWMuWK27DA3wJrma	23	biteproject	0	0	TRUE	558127
2021-10-14T10:20:32.914+07:00	2021-10-14T10:21:40.128+07:00	HLC_127_TS1_3	HLC_127_TS1_3_M1	Anopheles other	Female	damaged	vTmstdEWMuWK27DA3wJrma	uuid:8c9fa7ff-100b-4802-b406-ed7d1e0f4fb6	87272880	8c9fa7ff-100b-4802-b406-ed7d1e0f4fb6	2021-10-14T03:21:51	2021-10-14T03:21:51			vTmstdEWMuWK27DA3wJrma	68	biteproject	0	0	TRUE	558127
2021-10-14T10:21:40.141+07:00	2021-10-14T10:22:08.670+07:00	HLC_127_TS1_5	HLC_127_TS1_5_M1	Anopheles other	Female	damaged	vTmstdEWMuWK27DA3wJrma	uuid:db9dc398-8e82-40ec-addf-aa7421795127	87272890	db9dc398-8e82-40ec-addf-aa7421795127	2021-10-14T03:22:19	2021-10-14T03:22:19			vTmstdEWMuWK27DA3wJrma	28	biteproject	0	0	TRUE	558127
2021-10-14T10:22:08.679+07:00	2021-10-14T10:22:28.225+07:00	HLC_127_TS1_7	HLC_127_TS1_7_M1	An. maculatus sl	Female	n/a	vTmstdEWMuWK27DA3wJrma	uuid:b9006b5c-2b93-4750-8088-fe50633113bc	87272896	b9006b5c-2b93-4750-8088-fe50633113bc	2021-10-14T03:22:38	2021-10-14T03:22:38			vTmstdEWMuWK27DA3wJrma	20	biteproject	0	0	TRUE	558127
2021-10-14T10:22:28.239+07:00	2021-10-14T10:22:49.771+07:00	HLC_127_TS1_8	HLC_127_TS1_8_M1	An. maculatus sl	Female	n/a	vTmstdEWMuWK27DA3wJrma	uuid:432aa154-f026-43ad-b735-83a8b8829104	87272902	432aa154-f026-43ad-b735-83a8b8829104	2021-10-14T03:23:00	2021-10-14T03:23:00			vTmstdEWMuWK27DA3wJrma	21	biteproject	0	0	TRUE	558127
2021-10-14T10:22:49.781+07:00	2021-10-14T10:23:11.505+07:00	HLC_128_TS2_1	HLC_128_TS2_1_M1	An. maculatus sl	Female	n/a	vTmstdEWMuWK27DA3wJrma	uuid:a5297b0a-4065-4d3e-b1c5-02d01eea94d3	87272914	a5297b0a-4065-4d3e-b1c5-02d01eea94d3	2021-10-14T03:23:22	2021-10-14T03:23:22			vTmstdEWMuWK27DA3wJrma	22	biteproject	0	0	TRUE	558127
2021-10-14T10:23:11.518+07:00	2021-10-14T10:23:38.252+07:00	HLC_128_TS2_1	HLC_128_TS2_1_M2	An. maculatus sl	Female	n/a	vTmstdEWMuWK27DA3wJrma	uuid:0db22615-c9b1-4201-bb84-43bccbf27068	87272926	0db22615-c9b1-4201-bb84-43bccbf27068	2021-10-14T03:23:48	2021-10-14T03:23:48			vTmstdEWMuWK27DA3wJrma	27	biteproject	0	0	TRUE	558127
2021-10-14T10:23:38.261+07:00	2021-10-14T10:24:00.421+07:00	HLC_128_TS2_1	HLC_128_TS2_1_M3	An. maculatus sl	Female	n/a	vTmstdEWMuWK27DA3wJrma	uuid:a0eac84b-1053-49bb-8afe-dbe63e38c52e	87272935	a0eac84b-1053-49bb-8afe-dbe63e38c52e	2021-10-14T03:24:11	2021-10-14T03:24:11			vTmstdEWMuWK27DA3wJrma	22	biteproject	0	0	TRUE	558127
2021-10-14T10:24:00.434+07:00	2021-10-14T10:24:25.171+07:00	HLC_128_TS2_1	HLC_128_TS2_1_M4	An. maculatus sl	Female	n/a	vTmstdEWMuWK27DA3wJrma	uuid:eceea2fd-67e7-4acc-a882-8c65eb094b36	87272947	eceea2fd-67e7-4acc-a882-8c65eb094b36	2021-10-14T03:24:35	2021-10-14T03:24:35			vTmstdEWMuWK27DA3wJrma	25	biteproject	0	0	TRUE	558127
2021-10-14T10:24:25.183+07:00	2021-10-14T10:24:47.599+07:00	HLC_128_TS2_1	HLC_128_TS2_1_M5	An. maculatus sl	Female	n/a	vTmstdEWMuWK27DA3wJrma	uuid:d8ba105c-3f23-40d6-b1c8-c2b6608224df	87272951	d8ba105c-3f23-40d6-b1c8-c2b6608224df	2021-10-14T03:24:59	2021-10-14T03:24:59			vTmstdEWMuWK27DA3wJrma	22	biteproject	0	0	TRUE	558127
2021-10-14T10:24:47.609+07:00	2021-10-14T10:25:17.318+07:00	HLC_128_TS2_1	HLC_128_TS2_1_M6	An. maculatus sl	Female	n/a	vTmstdEWMuWK27DA3wJrma	uuid:9c4d0509-c243-4d36-ba30-3b39dab16e32	87272964	9c4d0509-c243-4d36-ba30-3b39dab16e32	2021-10-14T03:25:27	2021-10-14T03:25:27			vTmstdEWMuWK27DA3wJrma	30	biteproject	0	0	TRUE	558127
2021-10-14T10:25:17.337+07:00	2021-10-14T10:25:41.250+07:00	HLC_128_TS2_1	HLC_128_TS2_1_M7	An. maculatus sl	Female	n/a	vTmstdEWMuWK27DA3wJrma	uuid:44af2439-02d7-4667-924d-d242f9c9ec61	87272989	44af2439-02d7-4667-924d-d242f9c9ec61	2021-10-14T03:25:51	2021-10-14T03:25:51			vTmstdEWMuWK27DA3wJrma	24	biteproject	0	0	TRUE	558127
2021-10-14T10:25:41.262+07:00	2021-10-14T10:26:13.288+07:00	HLC_128_TS2_1	HLC_128_TS2_1_M8	Anopheles other	Female	damaged	vTmstdEWMuWK27DA3wJrma	uuid:fac704b2-1686-449e-a135-ac565dd3354f	87273000	fac704b2-1686-449e-a135-ac565dd3354f	2021-10-14T03:26:23	2021-10-14T03:26:23			vTmstdEWMuWK27DA3wJrma	32	biteproject	0	0	TRUE	558127
2021-10-14T10:26:13.298+07:00	2021-10-14T10:26:36.976+07:00	HLC_128_TS2_2	HLC_128_TS2_2_M1	An. barbirostris sl	Female	n/a	vTmstdEWMuWK27DA3wJrma	uuid:0ec8acea-f406-4812-ab5e-50c4acfb704b	87273009	0ec8acea-f406-4812-ab5e-50c4acfb704b	2021-10-14T03:26:47	2021-10-14T03:26:47			vTmstdEWMuWK27DA3wJrma	23	biteproject	0	0	TRUE	558127
2021-10-14T10:26:36.986+07:00	2021-10-14T10:26:59.960+07:00	HLC_128_TS2_2	HLC_128_TS2_2_M2	An. maculatus sl	Female	n/a	vTmstdEWMuWK27DA3wJrma	uuid:61c3dc80-e7d3-4285-9c2e-3a4cfd37036f	87273016	61c3dc80-e7d3-4285-9c2e-3a4cfd37036f	2021-10-14T03:27:10	2021-10-14T03:27:10			vTmstdEWMuWK27DA3wJrma	23	biteproject	0	0	TRUE	558127
2021-10-14T10:26:59.969+07:00	2021-10-14T10:27:27.831+07:00	HLC_128_TS2_2	HLC_128_TS2_2_M3	An. maculatus sl	Female	n/a	vTmstdEWMuWK27DA3wJrma	uuid:84be3066-435a-44a4-bd98-b2f80f1a39de	87273020	84be3066-435a-44a4-bd98-b2f80f1a39de	2021-10-14T03:27:38	2021-10-14T03:27:38			vTmstdEWMuWK27DA3wJrma	28	biteproject	0	0	TRUE	558127
2021-10-14T10:27:27.843+07:00	2021-10-14T10:27:51.945+07:00	HLC_128_TS2_2	HLC_128_TS2_2_M4	An. maculatus sl	Female	n/a	vTmstdEWMuWK27DA3wJrma	uuid:69099bbb-0a20-41c8-bca9-9b66095fb2a8	87273027	69099bbb-0a20-41c8-bca9-9b66095fb2a8	2021-10-14T03:28:02	2021-10-14T03:28:02			vTmstdEWMuWK27DA3wJrma	24	biteproject	0	0	TRUE	558127
2021-10-14T10:27:51.954+07:00	2021-10-14T10:28:13.429+07:00	HLC_128_TS2_2	HLC_128_TS2_2_M5	An. maculatus sl	Female	n/a	vTmstdEWMuWK27DA3wJrma	uuid:8a52a95a-4b73-47ce-ac3c-1b2f9f763101	87273033	8a52a95a-4b73-47ce-ac3c-1b2f9f763101	2021-10-14T03:28:24	2021-10-14T03:28:24			vTmstdEWMuWK27DA3wJrma	22	biteproject	0	0	TRUE	558127
2021-10-14T10:28:13.439+07:00	2021-10-14T10:28:37.516+07:00	HLC_128_TS2_3	HLC_128_TS2_3_M1	Anopheles other	Female	damaged	vTmstdEWMuWK27DA3wJrma	uuid:a00d85f8-3f66-4335-a7c9-3ef23cfa72cb	87273041	a00d85f8-3f66-4335-a7c9-3ef23cfa72cb	2021-10-14T03:28:48	2021-10-14T03:28:48			vTmstdEWMuWK27DA3wJrma	24	biteproject	0	0	TRUE	558127
2021-10-14T10:28:37.528+07:00	2021-10-14T10:28:59.594+07:00	HLC_128_TS2_6	HLC_128_TS2_6_M1	An. dirus sl	Female	n/a	vTmstdEWMuWK27DA3wJrma	uuid:0895d296-e377-4dc7-8644-d5f01452a753	87273046	0895d296-e377-4dc7-8644-d5f01452a753	2021-10-14T03:29:10	2021-10-14T03:29:10			vTmstdEWMuWK27DA3wJrma	22	biteproject	0	0	TRUE	558127
2021-10-14T10:28:59.603+07:00	2021-10-14T10:29:18.092+07:00	HLC_128_TS2_9	HLC_128_TS2_9_M1	An. dirus sl	Female	n/a	vTmstdEWMuWK27DA3wJrma	uuid:f5a81583-7391-4e09-b913-6b189ea36adc	87273055	f5a81583-7391-4e09-b913-6b189ea36adc	2021-10-14T03:29:28	2021-10-14T03:29:28			vTmstdEWMuWK27DA3wJrma	19	biteproject	0	0	TRUE	558127
2021-10-14T10:29:18.100+07:00	2021-10-14T10:29:37.978+07:00	HLC_128_TS2_10	HLC_128_TS2_10_M1	An. dirus sl	Female	n/a	vTmstdEWMuWK27DA3wJrma	uuid:9bfb526a-c953-4894-99e0-47e74f62db17	87273057	9bfb526a-c953-4894-99e0-47e74f62db17	2021-10-14T03:29:48	2021-10-14T03:29:48			vTmstdEWMuWK27DA3wJrma	19	biteproject	0	0	TRUE	558127
2021-10-14T10:29:37.987+07:00	2021-10-14T10:30:00.333+07:00	HLC_129_TS3_2	HLC_129_TS3_2_M1	An. philippinensis	Female	n/a	vTmstdEWMuWK27DA3wJrma	uuid:9fad9c84-32b0-43fe-9b8b-08a541a105c6	87273060	9fad9c84-32b0-43fe-9b8b-08a541a105c6	2021-10-14T03:30:10	2021-10-14T03:30:10			vTmstdEWMuWK27DA3wJrma	23	biteproject	0	0	TRUE	558127
2021-10-14T10:30:00.345+07:00	2021-10-14T10:30:21.526+07:00	HLC_130_TS4_1	HLC_130_TS4_1_M1	An. maculatus sl	Female	n/a	vTmstdEWMuWK27DA3wJrma	uuid:2f590564-a7c0-4688-bc3d-76b787e9eab5	87273063	2f590564-a7c0-4688-bc3d-76b787e9eab5	2021-10-14T03:30:32	2021-10-14T03:30:32			vTmstdEWMuWK27DA3wJrma	21	biteproject	0	0	TRUE	558127
2021-10-14T10:30:21.535+07:00	2021-10-14T10:30:43.283+07:00	HLC_132_TS6_1	HLC_132_TS6_1_M1	Anopheles other	Female	damaged	vTmstdEWMuWK27DA3wJrma	uuid:d7fb713d-fa8d-4136-944c-4c6ed64a07e5	87273070	d7fb713d-fa8d-4136-944c-4c6ed64a07e5	2021-10-14T03:30:53	2021-10-14T03:30:53			vTmstdEWMuWK27DA3wJrma	22	biteproject	0	0	TRUE	558127
2021-10-14T10:30:43.300+07:00	2021-10-14T10:31:10.958+07:00	HLC_132_TS6_1	HLC_132_TS6_1_M2	Anopheles other	Female	damaged	vTmstdEWMuWK27DA3wJrma	uuid:2e384d4f-cb18-48d6-9f14-cf7f0df5ae26	87273074	2e384d4f-cb18-48d6-9f14-cf7f0df5ae26	2021-10-14T03:31:21	2021-10-14T03:31:21			vTmstdEWMuWK27DA3wJrma	27	biteproject	0	0	TRUE	558127
2021-10-14T10:31:10.967+07:00	2021-10-14T10:31:34.329+07:00	HLC_132_TS6_3	HLC_132_TS6_3_M1	An. dirus sl	Female	n/a	vTmstdEWMuWK27DA3wJrma	uuid:b7afd19d-7985-494c-836e-56d2a33b0aa0	87273081	b7afd19d-7985-494c-836e-56d2a33b0aa0	2021-10-14T03:31:44	2021-10-14T03:31:44			vTmstdEWMuWK27DA3wJrma	24	biteproject	0	0	TRUE	558127
2021-10-15T11:18:29.545+07:00	2021-10-15T11:19:03.384+07:00	HLC_134_TS1_1	HLC_134_TS1_1_M1	An. maculatus sl	Female	n/a	vTmstdEWMuWK27DA3wJrma	uuid:7985fd21-b20c-49bd-9808-a4c035fb7035	87327479	7985fd21-b20c-49bd-9808-a4c035fb7035	2021-10-15T04:19:14	2021-10-15T04:19:14			vTmstdEWMuWK27DA3wJrma	34	biteproject	0	0	TRUE	558127
2021-10-15T11:19:03.397+07:00	2021-10-15T11:19:29.108+07:00	HLC_134_TS1_3	HLC_134_TS1_3_M1	An. maculatus sl	Female	n/a	vTmstdEWMuWK27DA3wJrma	uuid:31efe2a3-8cf2-422f-baef-0c78154929be	87327484	31efe2a3-8cf2-422f-baef-0c78154929be	2021-10-15T04:19:39	2021-10-15T04:19:39			vTmstdEWMuWK27DA3wJrma	26	biteproject	0	0	TRUE	558127
2021-10-15T11:19:29.118+07:00	2021-10-15T11:19:50.791+07:00	HLC_134_TS1_7	HLC_134_TS1_7_M1	An. maculatus sl	Female	n/a	vTmstdEWMuWK27DA3wJrma	uuid:afd45697-4139-466f-b978-226aaef2932e	87327492	afd45697-4139-466f-b978-226aaef2932e	2021-10-15T04:20:01	2021-10-15T04:20:01			vTmstdEWMuWK27DA3wJrma	21	biteproject	0	0	TRUE	558127
2021-10-15T11:19:50.802+07:00	2021-10-15T11:20:10.650+07:00	HLC_134_TS1_8	HLC_134_TS1_8_M1	An. dirus sl	Female	n/a	vTmstdEWMuWK27DA3wJrma	uuid:2eb572f4-7049-4106-a98d-6a79ac661e6b	87327502	2eb572f4-7049-4106-a98d-6a79ac661e6b	2021-10-15T04:20:21	2021-10-15T04:20:21			vTmstdEWMuWK27DA3wJrma	20	biteproject	0	0	TRUE	558127
2021-10-15T11:20:10.664+07:00	2021-10-15T11:20:37.008+07:00	HLC_134_TS1_11	HLC_134_TS1_11_M1	An. maculatus sl	Female	n/a	vTmstdEWMuWK27DA3wJrma	uuid:386a5e24-14ba-45b3-abfa-8311e118ca1a	87327511	386a5e24-14ba-45b3-abfa-8311e118ca1a	2021-10-15T04:20:47	2021-10-15T04:20:47			vTmstdEWMuWK27DA3wJrma	27	biteproject	0	0	TRUE	558127
2021-10-15T11:20:37.018+07:00	2021-10-15T11:20:56.168+07:00	HLC_134_TS1_12	HLC_134_TS1_12_M1	An. dirus sl	Female	n/a	vTmstdEWMuWK27DA3wJrma	uuid:ff60cbc5-cc56-43c8-a7aa-da6680898b19	87327517	ff60cbc5-cc56-43c8-a7aa-da6680898b19	2021-10-15T04:21:06	2021-10-15T04:21:06			vTmstdEWMuWK27DA3wJrma	19	biteproject	0	0	TRUE	558127
2021-10-15T11:20:56.182+07:00	2021-10-15T11:21:22.343+07:00	HLC_135_TS2_6	HLC_135_TS2_6_M1	Anopheles other	Female	damaged	vTmstdEWMuWK27DA3wJrma	uuid:26845470-d9d8-4104-90ec-b10749047ef7	87327521	26845470-d9d8-4104-90ec-b10749047ef7	2021-10-15T04:21:32	2021-10-15T04:21:32			vTmstdEWMuWK27DA3wJrma	26	biteproject	0	0	TRUE	558127
2021-10-15T11:21:22.353+07:00	2021-10-15T11:21:45.141+07:00	HLC_135_TS2_7	HLC_135_TS2_7_M1	An. maculatus sl	Female	n/a	vTmstdEWMuWK27DA3wJrma	uuid:10092c0f-78cb-48de-8bd0-e82076b496fd	87327525	10092c0f-78cb-48de-8bd0-e82076b496fd	2021-10-15T04:21:55	2021-10-15T04:21:55			vTmstdEWMuWK27DA3wJrma	23	biteproject	0	0	TRUE	558127
2021-10-15T11:21:45.150+07:00	2021-10-15T11:22:08.463+07:00	HLC_135_TS2_9	HLC_135_TS2_9_M1	An. dirus sl	Female	n/a	vTmstdEWMuWK27DA3wJrma	uuid:755597ec-9df1-4cce-962a-fdb2988fd453	87327529	755597ec-9df1-4cce-962a-fdb2988fd453	2021-10-15T04:22:19	2021-10-15T04:22:19			vTmstdEWMuWK27DA3wJrma	23	biteproject	0	0	TRUE	558127
2021-10-15T11:22:08.476+07:00	2021-10-15T11:22:29.860+07:00	HLC_135_TS2_9	HLC_135_TS2_9_M2	An. maculatus sl	Female	n/a	vTmstdEWMuWK27DA3wJrma	uuid:0c0c9124-f2c5-489e-ae14-4800e3a11f99	87327538	0c0c9124-f2c5-489e-ae14-4800e3a11f99	2021-10-15T04:22:40	2021-10-15T04:22:40			vTmstdEWMuWK27DA3wJrma	21	biteproject	0	0	TRUE	558127
2021-10-15T11:22:29.871+07:00	2021-10-15T11:22:57.276+07:00	HLC_135_TS2_12	HLC_135_TS2_12_M1	An. maculatus sl	Female	n/a	vTmstdEWMuWK27DA3wJrma	uuid:d2494c18-2f12-40bc-8353-b2057c638bba	87327543	d2494c18-2f12-40bc-8353-b2057c638bba	2021-10-15T04:23:07	2021-10-15T04:23:07			vTmstdEWMuWK27DA3wJrma	28	biteproject	0	0	TRUE	558127
2021-10-16T10:18:56.626+07:00	2021-10-16T10:19:21.690+07:00	HLC_142_TS2_3	HLC_142_TS2_3_M1	An. dirus sl	Female	n/a	vTmstdEWMuWK27DA3wJrma	uuid:e8f9e3da-fb33-45b2-b86e-e4de29851985	87371155	e8f9e3da-fb33-45b2-b86e-e4de29851985	2021-10-16T03:19:27	2021-10-16T03:19:27			vTmstdEWMuWK27DA3wJrma	25	biteproject	0	0	TRUE	558127
2021-10-16T10:19:21.700+07:00	2021-10-16T10:19:45.740+07:00	HLC_142_TS2_5	HLC_142_TS2_5_M1	An. dirus sl	Female	n/a	vTmstdEWMuWK27DA3wJrma	uuid:825f78ee-a812-4d2b-adcd-cd4f5013b982	87371158	825f78ee-a812-4d2b-adcd-cd4f5013b982	2021-10-16T03:19:56	2021-10-16T03:19:56			vTmstdEWMuWK27DA3wJrma	24	biteproject	0	0	TRUE	558127
2021-10-16T10:19:45.750+07:00	2021-10-16T10:20:10.522+07:00	HLC_142_TS2_7	HLC_142_TS2_7_M1	An. maculatus sl	Female	n/a	vTmstdEWMuWK27DA3wJrma	uuid:5fb92756-e721-432a-b27c-ac4b8e3e038b	87371162	5fb92756-e721-432a-b27c-ac4b8e3e038b	2021-10-16T03:20:21	2021-10-16T03:20:21			vTmstdEWMuWK27DA3wJrma	25	biteproject	0	0	TRUE	558127
2021-10-16T10:20:10.531+07:00	2021-10-16T10:20:30.797+07:00	HLC_142_TS2_8	HLC_142_TS2_8_M1	An. dirus sl	Female	n/a	vTmstdEWMuWK27DA3wJrma	uuid:4e9b8f86-a1fd-420c-9d53-414788477144	87371168	4e9b8f86-a1fd-420c-9d53-414788477144	2021-10-16T03:20:41	2021-10-16T03:20:41			vTmstdEWMuWK27DA3wJrma	20	biteproject	0	0	TRUE	558127
2021-10-16T10:20:30.805+07:00	2021-10-16T10:20:54.688+07:00	HLC_144_TS4_4	HLC_144_TS4_4_M1	An. dirus sl	Female	n/a	vTmstdEWMuWK27DA3wJrma	uuid:94b1cc83-2085-4130-9b06-c56fd7c4eac9	87371171	94b1cc83-2085-4130-9b06-c56fd7c4eac9	2021-10-16T03:21:05	2021-10-16T03:21:05			vTmstdEWMuWK27DA3wJrma	24	biteproject	0	0	TRUE	558127
2021-10-16T10:20:54.696+07:00	2021-10-16T10:21:18.121+07:00	HLC_144_TS4_4	HLC_144_TS4_4_M2	An. dirus sl	Female	n/a	vTmstdEWMuWK27DA3wJrma	uuid:415b63bf-dbfa-4d4f-bdcd-502886a27ffd	87371179	415b63bf-dbfa-4d4f-bdcd-502886a27ffd	2021-10-16T03:21:28	2021-10-16T03:21:28			vTmstdEWMuWK27DA3wJrma	24	biteproject	0	0	TRUE	558127
2021-10-16T10:21:18.130+07:00	2021-10-16T10:21:43.357+07:00	HLC_146_TS6_1	HLC_146_TS6_1_M1	An. maculatus sl	Female	n/a	vTmstdEWMuWK27DA3wJrma	uuid:61450660-6356-4743-94e7-664150a248a1	87371185	61450660-6356-4743-94e7-664150a248a1	2021-10-16T03:21:53	2021-10-16T03:21:53			vTmstdEWMuWK27DA3wJrma	25	biteproject	0	0	TRUE	558127
2021-10-16T10:21:43.369+07:00	2021-10-16T10:22:06.612+07:00	HLC_146_TS6_5	HLC_146_TS6_5_M1	An. maculatus sl	Female	n/a	vTmstdEWMuWK27DA3wJrma	uuid:f7625ed6-59d5-4afd-9ee8-fd36489a4a76	87371188	f7625ed6-59d5-4afd-9ee8-fd36489a4a76	2021-10-16T03:22:17	2021-10-16T03:22:17			vTmstdEWMuWK27DA3wJrma	23	biteproject	0	0	TRUE	558127
2021-10-16T10:22:06.621+07:00	2021-10-16T10:22:31.105+07:00	HLC_146_TS6_6	HLC_146_TS6_6_M1	Anopheles other	Female	damaged	vTmstdEWMuWK27DA3wJrma	uuid:450fcee2-7634-4680-a0ea-752247da2faa	87371192	450fcee2-7634-4680-a0ea-752247da2faa	2021-10-16T03:22:41	2021-10-16T03:22:41			vTmstdEWMuWK27DA3wJrma	25	biteproject	0	0	TRUE	558127
2021-10-23T10:02:14.050+07:00	2021-10-23T10:02:59.900+07:00	HLC_148_TS1_3	HLC_148_TS1_3_M1	An. dirus sl	Female	n/a	vTmstdEWMuWK27DA3wJrma	uuid:b3dad8c1-06a5-4208-9bfe-c17d002f6ccb	87711679	b3dad8c1-06a5-4208-9bfe-c17d002f6ccb	2021-10-23T03:03:10	2021-10-23T03:03:10			vTmstdEWMuWK27DA3wJrma	45	biteproject	0	0	TRUE	558127
2021-10-23T10:02:59.909+07:00	2021-10-23T10:04:35.218+07:00	HLC_148_TS1_5	HLC_148_TS1_5_M1	An. dirus sl	Female	n/a	vTmstdEWMuWK27DA3wJrma	uuid:f8ff8d0b-ce21-4f5f-8f79-164a5c75a890	87711697	f8ff8d0b-ce21-4f5f-8f79-164a5c75a890	2021-10-23T03:04:46	2021-10-23T03:04:46			vTmstdEWMuWK27DA3wJrma	96	biteproject	0	0	TRUE	558127
2021-10-23T13:28:46.645+07:00	2021-10-23T13:34:06.516+07:00	HLC_148_TS1_5	HLC_148_TS1_5_M2	An. dirus sl	Female	n/a	vTmstdEWMuWK27DA3wJrma	uuid:b467b94a-d957-4931-81ed-0ea4e3012721	87715280	b467b94a-d957-4931-81ed-0ea4e3012721	2021-10-23T06:32:18	2021-10-23T06:34:06			vTmstdEWMuWK27DA3wJrma	320	biteproject	0	0	TRUE	558127
2021-10-23T13:32:07.276+07:00	2021-10-23T13:33:14.794+07:00	HLC_148_TS1_6	HLC_148_TS1_6_M1	An. dirus sl	Female	damaged specimen	vTmstdEWMuWK27DA3wJrma	uuid:47a90a98-1ead-478b-aa92-d41f80ae36cf	87715326	47a90a98-1ead-478b-aa92-d41f80ae36cf	2021-10-23T06:33:26	2021-10-23T06:33:26			vTmstdEWMuWK27DA3wJrma	67	biteproject	0	0	TRUE	558127
2021-10-23T13:33:14.850+07:00	2021-10-23T13:35:10.417+07:00	HLC_148_TS1_6	HLC_148_TS1_6_M2	An. dirus sl	Female	n/a	vTmstdEWMuWK27DA3wJrma	uuid:1875ce2d-510d-4a94-8e03-56f9470bea10	87715387	1875ce2d-510d-4a94-8e03-56f9470bea10	2021-10-23T06:35:21	2021-10-23T06:35:21			vTmstdEWMuWK27DA3wJrma	116	biteproject	0	0	TRUE	558127
2021-10-23T13:35:10.475+07:00	2021-10-23T13:35:56.584+07:00	HLC_148_TS1_8	HLC_148_TS1_8_M1	An. dirus sl	Female	damaged specimen	vTmstdEWMuWK27DA3wJrma	uuid:d81423e0-b066-4ae4-b57e-9816fa7d9c19	87715403	d81423e0-b066-4ae4-b57e-9816fa7d9c19	2021-10-23T06:36:07	2021-10-23T06:36:07			vTmstdEWMuWK27DA3wJrma	46	biteproject	0	0	TRUE	558127
2021-10-23T13:35:56.639+07:00	2021-10-23T13:36:18.995+07:00	HLC_148_TS1_8	HLC_148_TS1_8_M2	An. dirus sl	Female	n/a	vTmstdEWMuWK27DA3wJrma	uuid:0ee122b3-2ec0-46f8-ad44-70cfa111cea1	87715413	0ee122b3-2ec0-46f8-ad44-70cfa111cea1	2021-10-23T06:36:29	2021-10-23T06:36:29			vTmstdEWMuWK27DA3wJrma	22	biteproject	0	0	TRUE	558127
2021-10-23T13:36:19.052+07:00	2021-10-23T13:36:48.465+07:00	HLC_148_TS1_8	HLC_148_TS1_8_M3	An. dirus sl	Female	n/a	vTmstdEWMuWK27DA3wJrma	uuid:ac7020c2-f65b-4510-a720-95f70a312486	87715420	ac7020c2-f65b-4510-a720-95f70a312486	2021-10-23T06:36:58	2021-10-23T06:36:58			vTmstdEWMuWK27DA3wJrma	29	biteproject	0	0	TRUE	558127
2021-10-23T13:36:48.526+07:00	2021-10-23T13:37:01.553+07:00	HLC_148_TS1_8	HLC_148_TS1_8_M4	An. dirus sl	Female	n/a	vTmstdEWMuWK27DA3wJrma	uuid:cc39d2ea-22f0-4ab9-aba9-30c0b9daf676	87715423	cc39d2ea-22f0-4ab9-aba9-30c0b9daf676	2021-10-23T06:37:12	2021-10-23T06:37:12			vTmstdEWMuWK27DA3wJrma	13	biteproject	0	0	TRUE	558127
2021-10-23T13:37:01.608+07:00	2021-10-23T13:37:23.388+07:00	HLC_148_TS1_9	HLC_148_TS1_9_M1	An. dirus sl	Female	n/a	vTmstdEWMuWK27DA3wJrma	uuid:3dda7452-de1e-4145-89ce-32918ab710e4	87715434	3dda7452-de1e-4145-89ce-32918ab710e4	2021-10-23T06:37:33	2021-10-23T06:37:33			vTmstdEWMuWK27DA3wJrma	22	biteproject	0	0	TRUE	558127
2021-10-23T13:37:23.447+07:00	2021-10-23T13:37:37.447+07:00	HLC_148_TS1_9	HLC_148_TS1_9_M2	An. dirus sl	Female	n/a	vTmstdEWMuWK27DA3wJrma	uuid:005f30c3-86c2-407c-9d63-a0d6a8d497b5	87715441	005f30c3-86c2-407c-9d63-a0d6a8d497b5	2021-10-23T06:37:47	2021-10-23T06:37:47			vTmstdEWMuWK27DA3wJrma	14	biteproject	0	0	TRUE	558127
2021-10-23T13:37:37.506+07:00	2021-10-23T13:37:57.786+07:00	HLC_148_TS1_9	HLC_148_TS1_9_M3	An. dirus sl	Female	n/a	vTmstdEWMuWK27DA3wJrma	uuid:56e9a2db-74c4-4ab4-81d8-f03a62b31a11	87715453	56e9a2db-74c4-4ab4-81d8-f03a62b31a11	2021-10-23T06:38:08	2021-10-23T06:38:08			vTmstdEWMuWK27DA3wJrma	20	biteproject	0	0	TRUE	558127
2021-10-23T13:37:57.842+07:00	2021-10-23T13:38:10.249+07:00	HLC_148_TS1_9	HLC_148_TS1_9_M4	An. dirus sl	Female	n/a	vTmstdEWMuWK27DA3wJrma	uuid:1916dbae-440a-4733-92a3-b4015bd13282	87715455	1916dbae-440a-4733-92a3-b4015bd13282	2021-10-23T06:38:20	2021-10-23T06:38:20			vTmstdEWMuWK27DA3wJrma	13	biteproject	0	0	TRUE	558127
2021-10-23T13:38:10.301+07:00	2021-10-23T13:38:25.683+07:00	HLC_148_TS1_9	HLC_148_TS1_9_M5	An. dirus sl	Female	n/a	vTmstdEWMuWK27DA3wJrma	uuid:dc4348ba-837e-4542-8e72-d92d638fa829	87715463	dc4348ba-837e-4542-8e72-d92d638fa829	2021-10-23T06:38:36	2021-10-23T06:38:36			vTmstdEWMuWK27DA3wJrma	15	biteproject	0	0	TRUE	558127
2021-10-23T13:38:25.743+07:00	2021-10-23T13:38:39.273+07:00	HLC_148_TS1_9	HLC_148_TS1_9_M6	An. dirus sl	Female	n/a	vTmstdEWMuWK27DA3wJrma	uuid:97bfe930-8cb6-4fb2-a5af-2c26e18ea176	87715464	97bfe930-8cb6-4fb2-a5af-2c26e18ea176	2021-10-23T06:38:47	2021-10-23T06:38:47			vTmstdEWMuWK27DA3wJrma	14	biteproject	0	0	TRUE	558127
2021-10-23T13:38:39.328+07:00	2021-10-23T13:39:14.057+07:00	HLC_148_TS1_9	HLC_148_TS1_9_M7	An. dirus sl	Female	n/a	vTmstdEWMuWK27DA3wJrma	uuid:bbdf1309-9e4e-4522-9315-ecd50c93674e	87715474	bbdf1309-9e4e-4522-9315-ecd50c93674e	2021-10-23T06:39:24	2021-10-23T06:39:24			vTmstdEWMuWK27DA3wJrma	35	biteproject	0	0	TRUE	558127
2021-10-23T13:39:14.110+07:00	2021-10-23T13:39:26.772+07:00	HLC_148_TS1_9	HLC_148_TS1_9_M8	An. dirus sl	Female	n/a	vTmstdEWMuWK27DA3wJrma	uuid:f6fc2945-6e20-408f-be61-2e75dfefea2d	87715477	f6fc2945-6e20-408f-be61-2e75dfefea2d	2021-10-23T06:39:37	2021-10-23T06:39:37			vTmstdEWMuWK27DA3wJrma	12	biteproject	0	0	TRUE	558127
2021-10-23T13:39:26.826+07:00	2021-10-23T13:39:41.697+07:00	HLC_148_TS1_9	HLC_148_TS1_9_M9	An. dirus sl	Female	n/a	vTmstdEWMuWK27DA3wJrma	uuid:8b5fd1e4-6e30-4049-8b2b-5686b05b73ae	87715481	8b5fd1e4-6e30-4049-8b2b-5686b05b73ae	2021-10-23T06:39:52	2021-10-23T06:39:52			vTmstdEWMuWK27DA3wJrma	15	biteproject	0	0	TRUE	558127
2021-10-23T13:39:41.753+07:00	2021-10-23T13:39:55.402+07:00	HLC_148_TS1_9	HLC_148_TS1_9_M10	An. dirus sl	Female	n/a	vTmstdEWMuWK27DA3wJrma	uuid:92785c3a-85b8-4ab8-b906-d192d1e941d3	87715486	92785c3a-85b8-4ab8-b906-d192d1e941d3	2021-10-23T06:40:05	2021-10-23T06:40:05			vTmstdEWMuWK27DA3wJrma	14	biteproject	0	0	TRUE	558127
2021-10-23T13:39:55.459+07:00	2021-10-23T13:40:11.332+07:00	HLC_148_TS1_9	HLC_148_TS1_9_M11	An. dirus sl	Female	n/a	vTmstdEWMuWK27DA3wJrma	uuid:901a9528-1b05-472a-8b52-da87c4908609	87715492	901a9528-1b05-472a-8b52-da87c4908609	2021-10-23T06:40:21	2021-10-23T06:40:21			vTmstdEWMuWK27DA3wJrma	16	biteproject	0	0	TRUE	558127
2021-10-23T13:40:11.389+07:00	2021-10-23T13:40:25.925+07:00	HLC_148_TS1_9	HLC_148_TS1_9_M12	An. dirus sl	Female	n/a	vTmstdEWMuWK27DA3wJrma	uuid:2e4b44ea-d5cd-43b4-8753-aae1cb9af1b0	87715515	2e4b44ea-d5cd-43b4-8753-aae1cb9af1b0	2021-10-23T06:40:36	2021-10-23T06:40:36			vTmstdEWMuWK27DA3wJrma	14	biteproject	0	0	TRUE	558127
2021-10-23T13:40:25.979+07:00	2021-10-23T13:40:47.461+07:00	HLC_148_TS1_10	HLC_148_TS1_10_M1	An. dirus sl	Female	n/a	vTmstdEWMuWK27DA3wJrma	uuid:912ec07d-ac68-4ac4-91f7-0454bb3e7d9b	87715531	912ec07d-ac68-4ac4-91f7-0454bb3e7d9b	2021-10-23T06:40:57	2021-10-23T06:40:57			vTmstdEWMuWK27DA3wJrma	22	biteproject	0	0	TRUE	558127
2021-10-23T13:40:47.518+07:00	2021-10-23T13:41:00.561+07:00	HLC_148_TS1_10	HLC_148_TS1_10_M2	An. dirus sl	Female	n/a	vTmstdEWMuWK27DA3wJrma	uuid:d9338c9e-d65e-42e1-a3fb-45c5054fe3d6	87715539	d9338c9e-d65e-42e1-a3fb-45c5054fe3d6	2021-10-23T06:41:11	2021-10-23T06:41:11			vTmstdEWMuWK27DA3wJrma	13	biteproject	0	0	TRUE	558127
2021-10-23T13:41:00.614+07:00	2021-10-23T13:41:15.049+07:00	HLC_148_TS1_10	HLC_148_TS1_10_M3	An. dirus sl	Female	n/a	vTmstdEWMuWK27DA3wJrma	uuid:9910ba09-da16-4243-89af-0bdb54b2e675	87715547	9910ba09-da16-4243-89af-0bdb54b2e675	2021-10-23T06:41:25	2021-10-23T06:41:25			vTmstdEWMuWK27DA3wJrma	15	biteproject	0	0	TRUE	558127
2021-10-23T13:41:15.106+07:00	2021-10-23T13:41:39.216+07:00	HLC_148_TS1_11	HLC_148_TS1_11_M1	An. dirus sl	Female	n/a	vTmstdEWMuWK27DA3wJrma	uuid:b98b5a74-9728-4039-9ce2-2b84966ea99d	87715561	b98b5a74-9728-4039-9ce2-2b84966ea99d	2021-10-23T06:41:49	2021-10-23T06:41:49			vTmstdEWMuWK27DA3wJrma	24	biteproject	0	0	TRUE	558127
2021-10-23T13:41:39.271+07:00	2021-10-23T13:46:09.467+07:00	HLC_148_TS1_12	HLC_148_TS1_12_M1	An. maculatus sl	Female	n/a	vTmstdEWMuWK27DA3wJrma	uuid:6fdfae8d-31c2-4443-a551-31d73b351c44	87715577	6fdfae8d-31c2-4443-a551-31d73b351c44	2021-10-23T06:42:09	2021-10-23T06:46:09			vTmstdEWMuWK27DA3wJrma	270	biteproject	0	0	TRUE	558127
2021-10-23T13:41:59.481+07:00	2021-10-23T13:42:30.499+07:00	HLC_149_TS2_1	HLC_149_TS2_1_M1	An. maculatus sl	Female	n/a	vTmstdEWMuWK27DA3wJrma	uuid:a8516bd1-76a1-45d8-a036-c84f625db29b	87715594	a8516bd1-76a1-45d8-a036-c84f625db29b	2021-10-23T06:42:41	2021-10-23T06:42:41			vTmstdEWMuWK27DA3wJrma	31	biteproject	0	0	TRUE	558127
2021-10-23T13:42:30.562+07:00	2021-10-23T13:43:04.549+07:00	HLC_149_TS2_2	HLC_149_TS2_2_M1	An. maculatus sl	Female	n/a	vTmstdEWMuWK27DA3wJrma	uuid:239dfeca-7f67-4abc-860b-42e27704cace	87715612	239dfeca-7f67-4abc-860b-42e27704cace	2021-10-23T06:43:15	2021-10-23T06:43:15			vTmstdEWMuWK27DA3wJrma	34	biteproject	0	0	TRUE	558127
2021-10-23T13:43:04.603+07:00	2021-10-23T13:43:50.544+07:00	HLC_149_TS2_2	HLC_149_TS2_2_M2	An. maculatus sl	Female	n/a	vTmstdEWMuWK27DA3wJrma	uuid:511b7ac0-d267-4450-8c4b-35113f94de08	87715643	511b7ac0-d267-4450-8c4b-35113f94de08	2021-10-23T06:44:02	2021-10-23T06:44:02			vTmstdEWMuWK27DA3wJrma	46	biteproject	0	0	TRUE	558127
2021-10-23T13:43:50.601+07:00	2021-10-23T13:47:11.151+07:00	HLC_149_TS2_4	HLC_149_TS2_4_M1	An. dirus sl	Female	n/a	vTmstdEWMuWK27DA3wJrma	uuid:43c9374c-9fe8-462e-a064-6ace1b089757	87715689	43c9374c-9fe8-462e-a064-6ace1b089757	2021-10-23T06:47:23	2021-10-23T06:47:23			vTmstdEWMuWK27DA3wJrma	201	biteproject	0	0	TRUE	558127
2021-10-23T13:47:11.209+07:00	2021-10-23T13:47:29.684+07:00	HLC_149_TS2_4	HLC_149_TS2_4_M2	An. dirus sl	Female	n/a	vTmstdEWMuWK27DA3wJrma	uuid:b33f789b-d064-4937-a360-65d6b2fe95e1	87715693	b33f789b-d064-4937-a360-65d6b2fe95e1	2021-10-23T06:47:40	2021-10-23T06:47:40			vTmstdEWMuWK27DA3wJrma	18	biteproject	0	0	TRUE	558127
2021-10-23T13:47:29.742+07:00	2021-10-23T13:47:44.424+07:00	HLC_149_TS2_4	HLC_149_TS2_4_M3	An. dirus sl	Female	n/a	vTmstdEWMuWK27DA3wJrma	uuid:0cfeee54-59d9-4ce6-ab5c-b6c5a2cac41b	87715696	0cfeee54-59d9-4ce6-ab5c-b6c5a2cac41b	2021-10-23T06:47:54	2021-10-23T06:47:54			vTmstdEWMuWK27DA3wJrma	15	biteproject	0	0	TRUE	558127
2021-10-23T13:47:44.479+07:00	2021-10-23T13:47:57.214+07:00	HLC_149_TS2_4	HLC_149_TS2_4_M4	An. dirus sl	Female	n/a	vTmstdEWMuWK27DA3wJrma	uuid:f0e21fb9-60fa-4468-ba52-0dc07b1b10d5	87715701	f0e21fb9-60fa-4468-ba52-0dc07b1b10d5	2021-10-23T06:48:07	2021-10-23T06:48:07			vTmstdEWMuWK27DA3wJrma	13	biteproject	0	0	TRUE	558127
2021-10-23T13:47:57.270+07:00	2021-10-23T13:48:20.502+07:00	HLC_149_TS2_4	HLC_149_TS2_4_M5	An. maculatus sl	Female	n/a	vTmstdEWMuWK27DA3wJrma	uuid:2457140f-6c0e-455c-ab61-6eac2b1fe688	87715715	2457140f-6c0e-455c-ab61-6eac2b1fe688	2021-10-23T06:48:31	2021-10-23T06:48:31			vTmstdEWMuWK27DA3wJrma	23	biteproject	0	0	TRUE	558127
2021-10-23T13:48:20.557+07:00	2021-10-23T13:48:54.536+07:00	HLC_149_TS2_5	HLC_149_TS2_5_M1	An. dirus sl	Female	n/a	vTmstdEWMuWK27DA3wJrma	uuid:73edf2f5-4adf-402b-8471-8626eacc2aec	87715726	73edf2f5-4adf-402b-8471-8626eacc2aec	2021-10-23T06:49:05	2021-10-23T06:49:05			vTmstdEWMuWK27DA3wJrma	34	biteproject	0	0	TRUE	558127
2021-10-23T13:48:54.593+07:00	2021-10-23T13:49:31.399+07:00	HLC_150_TS3_2	HLC_150_TS3_2_M1	An. dirus sl	Female	n/a	vTmstdEWMuWK27DA3wJrma	uuid:09628ca4-d613-45e5-b267-4e20ee54d0a8	87715733	09628ca4-d613-45e5-b267-4e20ee54d0a8	2021-10-23T06:49:41	2021-10-23T06:49:41			vTmstdEWMuWK27DA3wJrma	37	biteproject	0	0	TRUE	558127
2021-10-23T13:49:31.456+07:00	2021-10-23T13:49:46.093+07:00	HLC_150_TS3_2	HLC_150_TS3_2_M2	An. dirus sl	Female	n/a	vTmstdEWMuWK27DA3wJrma	uuid:ddb91a8e-317c-4831-8378-913e189d1d1b	87715739	ddb91a8e-317c-4831-8378-913e189d1d1b	2021-10-23T06:49:56	2021-10-23T06:49:56			vTmstdEWMuWK27DA3wJrma	15	biteproject	0	0	TRUE	558127
2021-10-23T13:49:46.146+07:00	2021-10-23T13:50:19.133+07:00	HLC_150_TS3_3	HLC_150_TS3_3_M1	An. dirus sl	Female	n/a	vTmstdEWMuWK27DA3wJrma	uuid:d54784de-5dd0-4b7b-a841-c61f1219c111	87715745	d54784de-5dd0-4b7b-a841-c61f1219c111	2021-10-23T06:50:30	2021-10-23T06:50:30			vTmstdEWMuWK27DA3wJrma	33	biteproject	0	0	TRUE	558127
2021-10-23T13:50:19.193+07:00	2021-10-23T13:50:38.419+07:00	HLC_150_TS3_5	HLC_150_TS3_5_M1	An. dirus sl	Female	n/a	vTmstdEWMuWK27DA3wJrma	uuid:04c3e582-0344-4b23-a5ff-eb108a13a621	87715758	04c3e582-0344-4b23-a5ff-eb108a13a621	2021-10-23T06:50:48	2021-10-23T06:50:48			vTmstdEWMuWK27DA3wJrma	19	biteproject	0	0	TRUE	558127
2021-10-23T13:50:38.475+07:00	2021-10-23T13:50:52.601+07:00	HLC_150_TS3_5	HLC_150_TS3_5_M2	An. dirus sl	Female	n/a	vTmstdEWMuWK27DA3wJrma	uuid:1c320df6-14e9-4d1a-9f0e-9c2fe4121fd9	87715766	1c320df6-14e9-4d1a-9f0e-9c2fe4121fd9	2021-10-23T06:51:03	2021-10-23T06:51:03			vTmstdEWMuWK27DA3wJrma	14	biteproject	0	0	TRUE	558127
2021-10-23T13:50:52.655+07:00	2021-10-23T13:51:16.335+07:00	HLC_150_TS3_5	HLC_150_TS3_5_M3	An. dirus sl	Female	n/a	vTmstdEWMuWK27DA3wJrma	uuid:f5f11678-5341-42ad-8d1a-0038b6255398	87715779	f5f11678-5341-42ad-8d1a-0038b6255398	2021-10-23T06:51:28	2021-10-23T06:51:28			vTmstdEWMuWK27DA3wJrma	24	biteproject	0	0	TRUE	558127
2021-10-23T13:51:16.391+07:00	2021-10-23T13:52:05.579+07:00	HLC_150_TS3_6	HLC_150_TS3_6_M1	An. dirus sl	Female	n/a	vTmstdEWMuWK27DA3wJrma	uuid:ca78f8c1-791e-4597-8e68-bdb48cc6940a	87715810	ca78f8c1-791e-4597-8e68-bdb48cc6940a	2021-10-23T06:52:16	2021-10-23T06:52:16			vTmstdEWMuWK27DA3wJrma	49	biteproject	0	0	TRUE	558127
2021-10-23T13:52:05.632+07:00	2021-10-23T13:52:30.633+07:00	HLC_150_TS3_8	HLC_150_TS3_8_M1	An. dirus sl	Female	n/a	vTmstdEWMuWK27DA3wJrma	uuid:9524dc18-6b85-487d-a40f-bc5a9e3b33de	87715832	9524dc18-6b85-487d-a40f-bc5a9e3b33de	2021-10-23T06:52:41	2021-10-23T06:52:41			vTmstdEWMuWK27DA3wJrma	25	biteproject	0	0	TRUE	558127
2021-10-23T13:52:30.690+07:00	2021-10-23T13:52:44.898+07:00	HLC_150_TS3_8	HLC_150_TS3_8_M2	An. dirus sl	Female	n/a	vTmstdEWMuWK27DA3wJrma	uuid:a40169de-3ad3-4271-beb7-fc6b51d314cb	87715842	a40169de-3ad3-4271-beb7-fc6b51d314cb	2021-10-23T06:52:55	2021-10-23T06:52:55			vTmstdEWMuWK27DA3wJrma	14	biteproject	0	0	TRUE	558127
2021-10-23T13:52:44.955+07:00	2021-10-23T13:53:05.609+07:00	HLC_150_TS3_9	HLC_150_TS3_9_M1	An. dirus sl	Female	n/a	vTmstdEWMuWK27DA3wJrma	uuid:2c18a153-e399-4e52-8eb4-2b6043507964	87715847	2c18a153-e399-4e52-8eb4-2b6043507964	2021-10-23T06:53:16	2021-10-23T06:53:16			vTmstdEWMuWK27DA3wJrma	21	biteproject	0	0	TRUE	558127
2021-10-23T13:53:05.666+07:00	2021-10-23T13:53:38.866+07:00	HLC_150_TS3_4	HLC_150_TS3_4_M1	An. dirus sl	Female	n/a	vTmstdEWMuWK27DA3wJrma	uuid:d6d00099-36e9-4fee-b1dd-c3dae20abf73	87715853	d6d00099-36e9-4fee-b1dd-c3dae20abf73	2021-10-23T06:53:47	2021-10-23T06:53:47			vTmstdEWMuWK27DA3wJrma	33	biteproject	0	0	TRUE	558127
2021-10-23T13:53:38.921+07:00	2021-10-23T13:54:06.777+07:00	HLC_150_TS3_4	HLC_150_TS3_4_M2	An. dirus sl	Female	n/a	vTmstdEWMuWK27DA3wJrma	uuid:998cafb1-ad59-4af6-8f6d-aa6ee6a9fd46	87715861	998cafb1-ad59-4af6-8f6d-aa6ee6a9fd46	2021-10-23T06:54:17	2021-10-23T06:54:17			vTmstdEWMuWK27DA3wJrma	28	biteproject	0	0	TRUE	558127
2021-10-23T13:54:06.837+07:00	2021-10-23T13:54:40.395+07:00	HLC_152_TS5_9	HLC_152_TS5_9_M1	An. dirus sl	Female	n/a	vTmstdEWMuWK27DA3wJrma	uuid:401618d9-17d5-4152-9e7f-4ae112a2774e	87715864	401618d9-17d5-4152-9e7f-4ae112a2774e	2021-10-23T06:54:50	2021-10-23T06:54:50			vTmstdEWMuWK27DA3wJrma	34	biteproject	0	0	TRUE	558127
2021-10-23T13:54:40.454+07:00	2021-10-23T13:55:06.381+07:00	HLC_152_TS5_9	HLC_152_TS5_9_M2	An. dirus sl	Female	n/a	vTmstdEWMuWK27DA3wJrma	uuid:b56ddf9b-bc34-4956-8d7e-068d326b2b9b	87715874	b56ddf9b-bc34-4956-8d7e-068d326b2b9b	2021-10-23T06:55:16	2021-10-23T06:55:16			vTmstdEWMuWK27DA3wJrma	26	biteproject	0	0	TRUE	558127
2021-10-23T13:55:06.447+07:00	2021-10-23T13:55:23.598+07:00	HLC_152_TS5_10	HLC_152_TS5_10_M1	An. dirus sl	Female	n/a	vTmstdEWMuWK27DA3wJrma	uuid:d958ff76-6d27-4747-a9cf-00cbaf45ca2b	87715880	d958ff76-6d27-4747-a9cf-00cbaf45ca2b	2021-10-23T06:55:34	2021-10-23T06:55:34			vTmstdEWMuWK27DA3wJrma	17	biteproject	0	0	TRUE	558127
2021-10-23T13:55:23.656+07:00	2021-10-23T13:55:37.613+07:00	HLC_152_TS5_10	HLC_152_TS5_10_M2	An. dirus sl	Female	n/a	vTmstdEWMuWK27DA3wJrma	uuid:2d067df0-3763-4237-b5fd-31f45fdfb1ac	87715882	2d067df0-3763-4237-b5fd-31f45fdfb1ac	2021-10-23T06:55:48	2021-10-23T06:55:48			vTmstdEWMuWK27DA3wJrma	14	biteproject	0	0	TRUE	558127
2021-10-23T13:55:37.671+07:00	2021-10-23T13:56:23.449+07:00	HLC_153_TS6_4	HLC_153_TS6_4_M1	An. dirus sl	Female	n/a	vTmstdEWMuWK27DA3wJrma	uuid:4716db3e-2189-42ef-83a5-9d1b67bdac24	87715900	4716db3e-2189-42ef-83a5-9d1b67bdac24	2021-10-23T06:56:33	2021-10-23T06:56:33			vTmstdEWMuWK27DA3wJrma	46	biteproject	0	0	TRUE	558127
2021-10-23T13:56:23.509+07:00	2021-10-23T13:56:44.849+07:00	HLC_153_TS6_8	HLC_153_TS6_8_M1	An. dirus sl	Female	n/a	vTmstdEWMuWK27DA3wJrma	uuid:e290efb3-f3c1-4b10-bde2-652ffe1bc98b	87715910	e290efb3-f3c1-4b10-bde2-652ffe1bc98b	2021-10-23T06:56:55	2021-10-23T06:56:55			vTmstdEWMuWK27DA3wJrma	21	biteproject	0	0	TRUE	558127
2021-10-23T13:56:44.905+07:00	2021-10-23T13:57:15.169+07:00	HLC_153_TS6_9	HLC_153_TS6_9_M1	An. dirus sl	Female	n/a	vTmstdEWMuWK27DA3wJrma	uuid:0aa357b9-6c0c-402f-a4e4-72f9491353d9	87715924	0aa357b9-6c0c-402f-a4e4-72f9491353d9	2021-10-23T06:57:25	2021-10-23T06:57:25			vTmstdEWMuWK27DA3wJrma	31	biteproject	0	0	TRUE	558127
2021-10-23T13:57:15.224+07:00	2021-10-23T13:57:46.519+07:00	HLC_154_TS7_3	HLC_154_TS7_3_M1	An. dirus sl	Female	n/a	vTmstdEWMuWK27DA3wJrma	uuid:c2e75eaa-a3ff-4ba5-aa57-99b05971b363	87715950	c2e75eaa-a3ff-4ba5-aa57-99b05971b363	2021-10-23T06:57:56	2021-10-23T06:57:56			vTmstdEWMuWK27DA3wJrma	31	biteproject	0	0	TRUE	558127
2021-10-23T13:57:46.577+07:00	2021-10-23T13:58:18.232+07:00	HLC_154_TS7_3	HLC_154_TS7_3_M2	An. maculatus sl	Female	n/a	vTmstdEWMuWK27DA3wJrma	uuid:424f720f-72bd-4ffa-92d4-1325c4ee17e0	87715964	424f720f-72bd-4ffa-92d4-1325c4ee17e0	2021-10-23T06:58:28	2021-10-23T06:58:28			vTmstdEWMuWK27DA3wJrma	32	biteproject	0	0	TRUE	558127
2021-10-23T13:58:18.291+07:00	2021-10-23T13:58:43.853+07:00	HLC_154_TS7_4	HLC_154_TS7_4_M1	An. dirus sl	Female	n/a	vTmstdEWMuWK27DA3wJrma	uuid:16fb5aaa-9265-4d89-8f71-85c73398dad6	87715971	16fb5aaa-9265-4d89-8f71-85c73398dad6	2021-10-23T06:58:47	2021-10-23T06:58:47			vTmstdEWMuWK27DA3wJrma	25	biteproject	0	0	TRUE	558127
2021-10-24T13:12:17.950+07:00	2021-10-24T13:14:41.589+07:00	HLC_155_TS1_2	HLC_155_TS1_2_M1	An. dirus sl	Female	n/a	vTmstdEWMuWK27DA3wJrma	uuid:4e8052dc-bbda-42d5-a11c-afa96e75c9c9	87749272	4e8052dc-bbda-42d5-a11c-afa96e75c9c9	2021-10-24T06:14:52	2021-10-24T06:14:52			vTmstdEWMuWK27DA3wJrma	144	biteproject	0	0	TRUE	558127
2021-10-24T13:14:41.645+07:00	2021-10-24T13:14:56.007+07:00	HLC_155_TS1_2	HLC_155_TS1_2_M2	An. dirus sl	Female	n/a	vTmstdEWMuWK27DA3wJrma	uuid:6382a3d0-d00c-47fa-b211-dfa282d36c55	87749276	6382a3d0-d00c-47fa-b211-dfa282d36c55	2021-10-24T06:15:06	2021-10-24T06:15:06			vTmstdEWMuWK27DA3wJrma	15	biteproject	0	0	TRUE	558127
2021-10-24T13:14:56.064+07:00	2021-10-24T13:15:07.752+07:00	HLC_155_TS1_2	HLC_155_TS1_2_M3	An. dirus sl	Female	n/a	vTmstdEWMuWK27DA3wJrma	uuid:d05a875d-0a7f-485d-88ed-ef9060aa0869	87749280	d05a875d-0a7f-485d-88ed-ef9060aa0869	2021-10-24T06:15:18	2021-10-24T06:15:18			vTmstdEWMuWK27DA3wJrma	11	biteproject	0	0	TRUE	558127
2021-10-24T13:15:07.808+07:00	2021-10-24T13:15:44.469+07:00	HLC_155_TS1_3	HLC_155_TS1_3_M1	An. dirus sl	Female	n/a	vTmstdEWMuWK27DA3wJrma	uuid:57e563ab-aaa2-48dc-a740-dabebdb7e26c	87749302	57e563ab-aaa2-48dc-a740-dabebdb7e26c	2021-10-24T06:15:54	2021-10-24T06:15:54			vTmstdEWMuWK27DA3wJrma	37	biteproject	0	0	TRUE	558127
2021-10-24T13:15:44.528+07:00	2021-10-24T13:15:57.629+07:00	HLC_155_TS1_3	HLC_155_TS1_3_M2	An. dirus sl	Female	n/a	vTmstdEWMuWK27DA3wJrma	uuid:fa2e88e0-5044-4634-8c44-bff66df0842d	87749312	fa2e88e0-5044-4634-8c44-bff66df0842d	2021-10-24T06:16:08	2021-10-24T06:16:08			vTmstdEWMuWK27DA3wJrma	13	biteproject	0	0	TRUE	558127
2021-10-24T13:15:57.683+07:00	2021-10-24T13:16:17.520+07:00	HLC_155_TS1_3	HLC_155_TS1_3_M3	An. dirus sl	Female	n/a	vTmstdEWMuWK27DA3wJrma	uuid:5071a9d0-25b0-46fe-bfdd-60e24b4ee896	87749316	5071a9d0-25b0-46fe-bfdd-60e24b4ee896	2021-10-24T06:16:21	2021-10-24T06:16:21			vTmstdEWMuWK27DA3wJrma	20	biteproject	0	0	TRUE	558127
2021-10-24T13:16:17.579+07:00	2021-10-24T13:16:30.322+07:00	HLC_155_TS1_4	HLC_155_TS1_4_M1	An. dirus sl	Female	n/a	vTmstdEWMuWK27DA3wJrma	uuid:b01856aa-d9d9-4f3e-8422-2fa85879ba33	87749318	b01856aa-d9d9-4f3e-8422-2fa85879ba33	2021-10-24T06:16:40	2021-10-24T06:16:40			vTmstdEWMuWK27DA3wJrma	13	biteproject	0	0	TRUE	558127
2021-10-24T13:16:30.377+07:00	2021-10-24T13:16:44.194+07:00	HLC_155_TS1_5	HLC_155_TS1_5_M1	An. dirus sl	Female	n/a	vTmstdEWMuWK27DA3wJrma	uuid:1ad5e579-6ea8-4060-8505-875f860be22c	87749321	1ad5e579-6ea8-4060-8505-875f860be22c	2021-10-24T06:16:54	2021-10-24T06:16:54			vTmstdEWMuWK27DA3wJrma	14	biteproject	0	0	TRUE	558127
2021-10-24T13:16:44.252+07:00	2021-10-24T13:16:58.128+07:00	HLC_155_TS1_6	HLC_155_TS1_6_M1	An. dirus sl	Female	n/a	vTmstdEWMuWK27DA3wJrma	uuid:8228096b-fb7f-416a-8a1d-4b55b0f94c03	87749330	8228096b-fb7f-416a-8a1d-4b55b0f94c03	2021-10-24T06:17:08	2021-10-24T06:17:08			vTmstdEWMuWK27DA3wJrma	14	biteproject	0	0	TRUE	558127
2021-10-24T13:16:58.185+07:00	2021-10-24T13:17:09.873+07:00	HLC_155_TS1_6	HLC_155_TS1_6_M2	An. dirus sl	Female	n/a	vTmstdEWMuWK27DA3wJrma	uuid:df17dab3-7412-4a2a-8e16-e613b7731c3d	87749339	df17dab3-7412-4a2a-8e16-e613b7731c3d	2021-10-24T06:17:20	2021-10-24T06:17:20			vTmstdEWMuWK27DA3wJrma	11	biteproject	0	0	TRUE	558127
2021-10-24T13:17:09.929+07:00	2021-10-24T13:17:27.700+07:00	HLC_155_TS1_8	HLC_155_TS1_8_M1	An. dirus sl	Female	n/a	vTmstdEWMuWK27DA3wJrma	uuid:4c493c0a-afc1-45ad-bac0-ffd0b839d3bc	87749349	4c493c0a-afc1-45ad-bac0-ffd0b839d3bc	2021-10-24T06:17:38	2021-10-24T06:17:38			vTmstdEWMuWK27DA3wJrma	18	biteproject	0	0	TRUE	558127
2021-10-24T13:17:27.756+07:00	2021-10-24T13:17:42.115+07:00	HLC_155_TS1_8	HLC_155_TS1_8_M2	An. dirus sl	Female	n/a	vTmstdEWMuWK27DA3wJrma	uuid:aa7581e0-8e07-4ffe-bcc4-2c4386678829	87749359	aa7581e0-8e07-4ffe-bcc4-2c4386678829	2021-10-24T06:17:52	2021-10-24T06:17:52			vTmstdEWMuWK27DA3wJrma	15	biteproject	0	0	TRUE	558127
2021-10-24T13:17:42.173+07:00	2021-10-24T13:17:52.577+07:00	HLC_155_TS1_8	HLC_155_TS1_8_M3	An. dirus sl	Female	n/a	vTmstdEWMuWK27DA3wJrma	uuid:ed8ef794-9e62-49aa-a60c-9946423a62b7	87749366	ed8ef794-9e62-49aa-a60c-9946423a62b7	2021-10-24T06:18:03	2021-10-24T06:18:03			vTmstdEWMuWK27DA3wJrma	10	biteproject	0	0	TRUE	558127
2021-10-24T13:17:52.635+07:00	2021-10-24T13:18:04.208+07:00	HLC_155_TS1_8	HLC_155_TS1_8_M4	An. dirus sl	Female	n/a	vTmstdEWMuWK27DA3wJrma	uuid:15eb1a9b-9d22-40e2-b800-18c89b23cf51	87749374	15eb1a9b-9d22-40e2-b800-18c89b23cf51	2021-10-24T06:18:14	2021-10-24T06:18:14			vTmstdEWMuWK27DA3wJrma	12	biteproject	0	0	TRUE	558127
2021-10-24T13:18:04.264+07:00	2021-10-24T13:18:19.335+07:00	HLC_155_TS1_8	HLC_155_TS1_8_M5	An. dirus sl	Female	n/a	vTmstdEWMuWK27DA3wJrma	uuid:4a0f86f7-e77d-4253-9d57-be5f509c4c96	87749383	4a0f86f7-e77d-4253-9d57-be5f509c4c96	2021-10-24T06:18:29	2021-10-24T06:18:29			vTmstdEWMuWK27DA3wJrma	15	biteproject	0	0	TRUE	558127
2021-10-24T13:18:19.506+07:00	2021-10-24T13:18:40.689+07:00	HLC_155_TS1_9	HLC_155_TS1_9_M1	An. dirus sl	Female	n/a	vTmstdEWMuWK27DA3wJrma	uuid:ca727cdf-80f4-4831-afe8-ed7c7f3d27aa	87749395	ca727cdf-80f4-4831-afe8-ed7c7f3d27aa	2021-10-24T06:18:51	2021-10-24T06:18:51			vTmstdEWMuWK27DA3wJrma	21	biteproject	0	0	TRUE	558127
2021-10-24T13:18:40.794+07:00	2021-10-24T13:18:51.856+07:00	HLC_155_TS1_9	HLC_155_TS1_9_M2	An. dirus sl	Female	n/a	vTmstdEWMuWK27DA3wJrma	uuid:59f8eb0a-31a1-4439-a5c2-6a180cb0149a	87749403	59f8eb0a-31a1-4439-a5c2-6a180cb0149a	2021-10-24T06:19:02	2021-10-24T06:19:02			vTmstdEWMuWK27DA3wJrma	11	biteproject	0	0	TRUE	558127
2021-10-24T13:18:51.913+07:00	2021-10-24T13:57:50.199+07:00	HLC_155_TS1_10	HLC_155_TS1_10_M1	An. dirus sl	Female	n/a	vTmstdEWMuWK27DA3wJrma	uuid:255e7337-988e-485c-9064-3ed94beba999	87749407	255e7337-988e-485c-9064-3ed94beba999	2021-10-24T06:19:18	2021-10-24T06:57:50			vTmstdEWMuWK27DA3wJrma	2339	biteproject	0	0	TRUE	558127
2021-10-24T13:19:08.383+07:00	2021-10-24T13:19:50.985+07:00	HLC_155_TS1_11	HLC_155_TS1_11_M1	An. dirus sl	Female	n/a	vTmstdEWMuWK27DA3wJrma	uuid:c888856d-4e7b-4ba6-8d01-5dd26acf3207	87749416	c888856d-4e7b-4ba6-8d01-5dd26acf3207	2021-10-24T06:20:01	2021-10-24T06:20:01			vTmstdEWMuWK27DA3wJrma	42	biteproject	0	0	TRUE	558127
2021-10-24T13:19:51.042+07:00	2021-10-24T13:20:00.290+07:00	HLC_155_TS1_11	HLC_155_TS1_11_M2	An. dirus sl	Female	n/a	vTmstdEWMuWK27DA3wJrma	uuid:bdb735b9-2b0b-44c3-affa-ee6c59dab042	87749417	bdb735b9-2b0b-44c3-affa-ee6c59dab042	2021-10-24T06:20:01	2021-10-24T06:20:01			vTmstdEWMuWK27DA3wJrma	9	biteproject	0	0	TRUE	558127
2021-10-24T13:20:00.344+07:00	2021-10-24T13:20:15.257+07:00	HLC_155_TS1_12	HLC_155_TS1_12_M1	An. dirus sl	Female	n/a	vTmstdEWMuWK27DA3wJrma	uuid:b41d3d9c-9544-4349-823f-5ef727783631	87749421	b41d3d9c-9544-4349-823f-5ef727783631	2021-10-24T06:20:25	2021-10-24T06:20:25			vTmstdEWMuWK27DA3wJrma	15	biteproject	0	0	TRUE	558127
2021-10-24T13:20:15.313+07:00	2021-10-24T13:20:28.612+07:00	HLC_155_TS1_12	HLC_155_TS1_12_M2	An. dirus sl	Female	n/a	vTmstdEWMuWK27DA3wJrma	uuid:dfdbf35d-b5dd-46eb-810c-d21d48998a3a	87749425	dfdbf35d-b5dd-46eb-810c-d21d48998a3a	2021-10-24T06:20:39	2021-10-24T06:20:39			vTmstdEWMuWK27DA3wJrma	13	biteproject	0	0	TRUE	558127
2021-10-24T13:20:28.666+07:00	2021-10-24T13:21:12.225+07:00	HLC_156_TS2_1	HLC_156_TS2_1_M1	An. dirus sl	Female	n/a	vTmstdEWMuWK27DA3wJrma	uuid:5665c14e-88aa-4911-b8c3-cc1012194ebb	87749437	5665c14e-88aa-4911-b8c3-cc1012194ebb	2021-10-24T06:21:21	2021-10-24T06:21:21			vTmstdEWMuWK27DA3wJrma	44	biteproject	0	0	TRUE	558127
2021-10-24T13:21:12.282+07:00	2021-10-24T13:21:28.384+07:00	HLC_156_TS2_1	HLC_156_TS2_1_M2	An. maculatus sl	Female	n/a	vTmstdEWMuWK27DA3wJrma	uuid:642d4004-762a-4bdf-8788-a07ce20ab484	87749442	642d4004-762a-4bdf-8788-a07ce20ab484	2021-10-24T06:21:39	2021-10-24T06:21:39			vTmstdEWMuWK27DA3wJrma	16	biteproject	0	0	TRUE	558127
2021-10-24T13:21:28.458+07:00	2021-10-24T13:21:55.830+07:00	HLC_156_TS2_3	HLC_156_TS2_3_M1	An. maculatus sl	Female	n/a	vTmstdEWMuWK27DA3wJrma	uuid:998b6032-b8d0-4c5d-83f6-ab457826c21c	87749450	998b6032-b8d0-4c5d-83f6-ab457826c21c	2021-10-24T06:22:06	2021-10-24T06:22:06			vTmstdEWMuWK27DA3wJrma	27	biteproject	0	0	TRUE	558127
2021-10-24T13:21:55.886+07:00	2021-10-24T13:22:08.148+07:00	HLC_156_TS2_3	HLC_156_TS2_3_M2	An. dirus sl	Female	n/a	vTmstdEWMuWK27DA3wJrma	uuid:15e92875-4914-445c-9e5e-130ee2a6a918	87749456	15e92875-4914-445c-9e5e-130ee2a6a918	2021-10-24T06:22:18	2021-10-24T06:22:18			vTmstdEWMuWK27DA3wJrma	13	biteproject	0	0	TRUE	558127
2021-10-24T13:22:08.202+07:00	2021-10-24T13:22:30.150+07:00	HLC_156_TS2_3	HLC_156_TS2_3_M3	An. dirus sl	Female	n/a	vTmstdEWMuWK27DA3wJrma	uuid:6bdecf32-a889-429c-9997-5963249c9457	87749460	6bdecf32-a889-429c-9997-5963249c9457	2021-10-24T06:22:40	2021-10-24T06:22:40			vTmstdEWMuWK27DA3wJrma	22	biteproject	0	0	TRUE	558127
2021-10-24T13:22:30.203+07:00	2021-10-24T13:56:34.930+07:00	HLC_156_TS2_3	HLC_156_TS2_3_M4	An. dirus sl	Female	n/a	vTmstdEWMuWK27DA3wJrma	uuid:47789f5a-9feb-4fab-ac54-8324ef66e7f9	87749463	47789f5a-9feb-4fab-ac54-8324ef66e7f9	2021-10-24T06:22:52	2021-10-24T06:56:35			vTmstdEWMuWK27DA3wJrma	2044	biteproject	0	0	TRUE	558127
2021-10-24T13:22:41.885+07:00	2021-10-24T13:22:53.901+07:00	HLC_156_TS2_3	HLC_156_TS2_3_M5	An. dirus sl	Female	n/a	vTmstdEWMuWK27DA3wJrma	uuid:d5b4b9ab-cd54-4958-a972-07d6af116181	87749464	d5b4b9ab-cd54-4958-a972-07d6af116181	2021-10-24T06:23:04	2021-10-24T06:23:04			vTmstdEWMuWK27DA3wJrma	12	biteproject	0	0	TRUE	558127
2021-10-24T13:22:53.955+07:00	2021-10-24T13:57:03.289+07:00	HLC_156_TS2_3	HLC_156_TS2_3_M6	An. dirus sl	Female	n/a	vTmstdEWMuWK27DA3wJrma	uuid:672dce29-1816-40d0-84cc-9ccfd1c4717c	87749466	672dce29-1816-40d0-84cc-9ccfd1c4717c	2021-10-24T06:23:18	2021-10-24T06:57:03			vTmstdEWMuWK27DA3wJrma	2050	biteproject	0	0	TRUE	558127
2021-10-24T13:23:08.295+07:00	2021-10-24T13:23:28.985+07:00	HLC_156_TS2_4	HLC_156_TS2_4_M1	An. dirus sl	Female	n/a	vTmstdEWMuWK27DA3wJrma	uuid:2aebb747-7791-494f-913e-121aac47e91e	87749470	2aebb747-7791-494f-913e-121aac47e91e	2021-10-24T06:23:39	2021-10-24T06:23:39			vTmstdEWMuWK27DA3wJrma	20	biteproject	0	0	TRUE	558127
2021-10-24T13:23:29.038+07:00	2021-10-24T13:23:42.124+07:00	HLC_156_TS2_4	HLC_156_TS2_4_M2	An. dirus sl	Female	n/a	vTmstdEWMuWK27DA3wJrma	uuid:ecad0780-5e58-40ee-820f-ae276614128e	87749473	ecad0780-5e58-40ee-820f-ae276614128e	2021-10-24T06:23:52	2021-10-24T06:23:52			vTmstdEWMuWK27DA3wJrma	13	biteproject	0	0	TRUE	558127
2021-10-24T13:23:42.181+07:00	2021-10-24T13:23:54.997+07:00	HLC_156_TS2_4	HLC_156_TS2_4_M3	An. barbirostris sl	Female	n/a	vTmstdEWMuWK27DA3wJrma	uuid:1e1c533b-1c77-4e4c-a0db-27e0274ec6e2	87749479	1e1c533b-1c77-4e4c-a0db-27e0274ec6e2	2021-10-24T06:24:05	2021-10-24T06:24:05			vTmstdEWMuWK27DA3wJrma	12	biteproject	0	0	TRUE	558127
2021-10-24T13:23:55.054+07:00	2021-10-24T13:24:10.910+07:00	HLC_156_TS2_5	HLC_156_TS2_5_M1	An. dirus sl	Female	n/a	vTmstdEWMuWK27DA3wJrma	uuid:85ac14d9-7b10-4937-9d28-1192ceb68cc3	87749483	85ac14d9-7b10-4937-9d28-1192ceb68cc3	2021-10-24T06:24:21	2021-10-24T06:24:21			vTmstdEWMuWK27DA3wJrma	15	biteproject	0	0	TRUE	558127
2021-10-24T13:24:10.984+07:00	2021-10-24T13:24:26.934+07:00	HLC_156_TS2_5	HLC_156_TS2_5_M2	An. dirus sl	Female	n/a	vTmstdEWMuWK27DA3wJrma	uuid:11a86f5e-1d91-47cc-a697-eaf9af11198e	87749487	11a86f5e-1d91-47cc-a697-eaf9af11198e	2021-10-24T06:24:37	2021-10-24T06:24:37			vTmstdEWMuWK27DA3wJrma	16	biteproject	0	0	TRUE	558127
2021-10-24T13:24:46.832+07:00	2021-10-24T13:24:55.282+07:00	HLC_156_TS2_6	HLC_156_TS2_6_M2	An. dirus sl	Female	n/a	vTmstdEWMuWK27DA3wJrma	uuid:b6a7f127-ec97-4ab7-866f-3b9c254155d2	87749494	b6a7f127-ec97-4ab7-866f-3b9c254155d2	2021-10-24T06:24:58	2021-10-24T06:24:58			vTmstdEWMuWK27DA3wJrma	9	biteproject	0	0	TRUE	558127
2021-10-24T13:24:55.343+07:00	2021-10-24T13:25:04.569+07:00	HLC_156_TS2_6	HLC_156_TS2_6_M3	An. dirus sl	Female	n/a	vTmstdEWMuWK27DA3wJrma	uuid:fa37974e-04ca-4608-8a91-d1c465598538	87749498	fa37974e-04ca-4608-8a91-d1c465598538	2021-10-24T06:25:24	2021-10-24T06:25:24			vTmstdEWMuWK27DA3wJrma	9	biteproject	0	0	TRUE	558127
2021-10-24T13:25:04.626+07:00	2021-10-24T13:25:14.928+07:00	HLC_156_TS2_6	HLC_156_TS2_6_M4	An. dirus sl	Female	n/a	vTmstdEWMuWK27DA3wJrma	uuid:9d8bea5f-0441-4628-b4de-0d05f31e258a	87749501	9d8bea5f-0441-4628-b4de-0d05f31e258a	2021-10-24T06:25:27	2021-10-24T06:25:27			vTmstdEWMuWK27DA3wJrma	10	biteproject	0	0	TRUE	558127
2021-10-24T13:25:14.984+07:00	2021-10-24T13:25:24.670+07:00	HLC_156_TS2_6	HLC_156_TS2_6_M5	An. dirus sl	Female	n/a	vTmstdEWMuWK27DA3wJrma	uuid:9733f485-43b7-4a6e-a278-b7855b20602c	87749511	9733f485-43b7-4a6e-a278-b7855b20602c	2021-10-24T06:25:56	2021-10-24T06:25:56			vTmstdEWMuWK27DA3wJrma	10	biteproject	0	0	TRUE	558127
2021-10-24T13:25:24.725+07:00	2021-10-24T13:25:57.223+07:00	HLC_156_TS2_8	HLC_156_TS2_8_M1	An. minimus	Female	n/a	vTmstdEWMuWK27DA3wJrma	uuid:3bca9df7-882b-4ddc-a5cc-41a24d26e9c3	87749529	3bca9df7-882b-4ddc-a5cc-41a24d26e9c3	2021-10-24T06:27:10	2021-10-24T06:27:10			vTmstdEWMuWK27DA3wJrma	33	biteproject	0	0	TRUE	558127
2021-10-24T13:25:57.278+07:00	2021-10-24T13:26:27.573+07:00	HLC_157_TS3_1	HLC_157_TS3_1_M1	An. kochi	Female	n/a	vTmstdEWMuWK27DA3wJrma	uuid:53194286-640f-426b-b043-f16f56c89280	87749530	53194286-640f-426b-b043-f16f56c89280	2021-10-24T06:27:19	2021-10-24T06:27:19			vTmstdEWMuWK27DA3wJrma	30	biteproject	0	0	TRUE	558127
2021-10-24T13:26:27.625+07:00	2021-10-24T13:26:41.405+07:00	HLC_157_TS3_1	HLC_157_TS3_1_M2	An. kochi	Female	n/a	vTmstdEWMuWK27DA3wJrma	uuid:78d26cb6-4aba-4152-9679-770b50d9366f	87749534	78d26cb6-4aba-4152-9679-770b50d9366f	2021-10-24T06:27:23	2021-10-24T06:27:23			vTmstdEWMuWK27DA3wJrma	14	biteproject	0	0	TRUE	558127
2021-10-24T13:26:41.462+07:00	2021-10-24T13:26:54.222+07:00	HLC_157_TS3_1	HLC_157_TS3_1_M3	An. maculatus sl	Female	n/a	vTmstdEWMuWK27DA3wJrma	uuid:81ea654b-71e3-4485-9cf0-f311efba307a	87749537	81ea654b-71e3-4485-9cf0-f311efba307a	2021-10-24T06:27:24	2021-10-24T06:27:24			vTmstdEWMuWK27DA3wJrma	13	biteproject	0	0	TRUE	558127
2021-10-24T13:26:54.278+07:00	2021-10-24T13:27:17.209+07:00	HLC_157_TS3_2	HLC_157_TS3_2_M1	An. maculatus sl	Female	n/a	vTmstdEWMuWK27DA3wJrma	uuid:8c482312-37af-4468-ace4-2a59550ff511	87749539	8c482312-37af-4468-ace4-2a59550ff511	2021-10-24T06:27:27	2021-10-24T06:27:27			vTmstdEWMuWK27DA3wJrma	23	biteproject	0	0	TRUE	558127
2021-10-24T13:27:17.264+07:00	2021-10-24T13:27:43.791+07:00	HLC_157_TS3_2	HLC_157_TS3_2_M2	An. maculatus sl	Female	n/a	vTmstdEWMuWK27DA3wJrma	uuid:593cebb7-d3d6-4130-aaf5-6c340a097ba1	87749546	593cebb7-d3d6-4130-aaf5-6c340a097ba1	2021-10-24T06:27:56	2021-10-24T06:27:56			vTmstdEWMuWK27DA3wJrma	26	biteproject	0	0	TRUE	558127
2021-10-24T13:27:43.849+07:00	2021-10-24T13:28:49.086+07:00	HLC_157_TS3_3	HLC_157_TS3_3_M1	An. dirus sl	Female	n/a	vTmstdEWMuWK27DA3wJrma	uuid:304ddd4a-030a-48b2-8274-23d34112b76d	87749560	304ddd4a-030a-48b2-8274-23d34112b76d	2021-10-24T06:29:00	2021-10-24T06:29:00			vTmstdEWMuWK27DA3wJrma	66	biteproject	0	0	TRUE	558127
2021-10-24T13:28:49.141+07:00	2021-10-24T13:28:59.155+07:00	HLC_157_TS3_3	HLC_157_TS3_3_M2	An. dirus sl	Female	n/a	vTmstdEWMuWK27DA3wJrma	uuid:c537a942-b90b-49c3-b96e-54c2c5ceae16	87749562	c537a942-b90b-49c3-b96e-54c2c5ceae16	2021-10-24T06:29:00	2021-10-24T06:29:00			vTmstdEWMuWK27DA3wJrma	10	biteproject	0	0	TRUE	558127
2021-10-24T13:28:59.215+07:00	2021-10-24T13:29:15.060+07:00	HLC_157_TS3_4	HLC_157_TS3_4_M1	An. maculatus sl	Female	n/a	vTmstdEWMuWK27DA3wJrma	uuid:0bf6c69e-df7f-4716-996d-26065ee2c0cd	87749563	0bf6c69e-df7f-4716-996d-26065ee2c0cd	2021-10-24T06:29:25	2021-10-24T06:29:25			vTmstdEWMuWK27DA3wJrma	16	biteproject	0	0	TRUE	558127
2021-10-24T13:29:15.115+07:00	2021-10-24T13:29:31.086+07:00	HLC_157_TS3_5	HLC_157_TS3_5_M1	An. dirus sl	Female	n/a	vTmstdEWMuWK27DA3wJrma	uuid:ebbf9ce9-9a6d-4707-8ba0-5d56d9fa8618	87749567	ebbf9ce9-9a6d-4707-8ba0-5d56d9fa8618	2021-10-24T06:29:41	2021-10-24T06:29:41			vTmstdEWMuWK27DA3wJrma	16	biteproject	0	0	TRUE	558127
2021-10-24T13:29:31.142+07:00	2021-10-24T13:29:48.228+07:00	HLC_157_TS3_6	HLC_157_TS3_6_M1	An. maculatus sl	Female	n/a	vTmstdEWMuWK27DA3wJrma	uuid:fdecd45b-5792-4afb-8f39-5639e3efe03c	87749568	fdecd45b-5792-4afb-8f39-5639e3efe03c	2021-10-24T06:29:58	2021-10-24T06:29:58			vTmstdEWMuWK27DA3wJrma	17	biteproject	0	0	TRUE	558127
2021-10-24T13:29:48.283+07:00	2021-10-24T13:30:01.689+07:00	HLC_157_TS3_6	HLC_157_TS3_6_M2	An. maculatus sl	Female	n/a	vTmstdEWMuWK27DA3wJrma	uuid:cb21d774-a8a2-4016-aad6-72ddca008d58	87749571	cb21d774-a8a2-4016-aad6-72ddca008d58	2021-10-24T06:30:12	2021-10-24T06:30:12			vTmstdEWMuWK27DA3wJrma	13	biteproject	0	0	TRUE	558127
2021-10-24T13:30:01.746+07:00	2021-10-24T13:30:15.186+07:00	HLC_157_TS3_6	HLC_157_TS3_6_M3	An. kochi	Female	n/a	vTmstdEWMuWK27DA3wJrma	uuid:981beeca-bf29-488e-8ac7-1c93b2655233	87749575	981beeca-bf29-488e-8ac7-1c93b2655233	2021-10-24T06:30:25	2021-10-24T06:30:25			vTmstdEWMuWK27DA3wJrma	14	biteproject	0	0	TRUE	558127
2021-10-24T13:30:15.243+07:00	2021-10-24T13:30:42.647+07:00	HLC_157_TS3_6	HLC_157_TS3_6_M4	An. dirus sl	Female	n/a	vTmstdEWMuWK27DA3wJrma	uuid:f350cd6c-2a94-4401-aafc-62619ae8ccab	87749585	f350cd6c-2a94-4401-aafc-62619ae8ccab	2021-10-24T06:30:53	2021-10-24T06:30:53			vTmstdEWMuWK27DA3wJrma	27	biteproject	0	0	TRUE	558127
2021-10-24T13:30:42.702+07:00	2021-10-24T13:30:55.384+07:00	HLC_157_TS3_6	HLC_157_TS3_6_M5	An. dirus sl	Female	n/a	vTmstdEWMuWK27DA3wJrma	uuid:9b3e2e95-d490-48e9-a836-c8a3e0ff6d8f	87749589	9b3e2e95-d490-48e9-a836-c8a3e0ff6d8f	2021-10-24T06:31:05	2021-10-24T06:31:05			vTmstdEWMuWK27DA3wJrma	13	biteproject	0	0	TRUE	558127
2021-10-24T13:30:55.438+07:00	2021-10-24T13:31:07.142+07:00	HLC_157_TS3_6	HLC_157_TS3_6_M6	An. dirus sl	Female	n/a	vTmstdEWMuWK27DA3wJrma	uuid:07bd1717-e0cd-4e0a-ada7-783ce8d74bd1	87749593	07bd1717-e0cd-4e0a-ada7-783ce8d74bd1	2021-10-24T06:31:17	2021-10-24T06:31:17			vTmstdEWMuWK27DA3wJrma	12	biteproject	0	0	TRUE	558127
2021-10-24T13:31:07.218+07:00	2021-10-24T13:31:52.493+07:00	HLC_157_TS3_6	HLC_157_TS3_6_M7	An. dirus sl	Female	n/a	vTmstdEWMuWK27DA3wJrma	uuid:1e5b90e7-97cd-49fa-8e6f-e101d9524a71	87749601	1e5b90e7-97cd-49fa-8e6f-e101d9524a71	2021-10-24T06:32:02	2021-10-24T06:32:02			vTmstdEWMuWK27DA3wJrma	45	biteproject	0	0	TRUE	558127
2021-10-24T13:31:52.549+07:00	2021-10-24T13:32:18.983+07:00	HLC_157_TS3_8	HLC_157_TS3_8_M1	An. dirus sl	Female	n/a	vTmstdEWMuWK27DA3wJrma	uuid:eeec9cff-2f2d-4e0a-afa7-89d357b21140	87749623	eeec9cff-2f2d-4e0a-afa7-89d357b21140	2021-10-24T06:32:29	2021-10-24T06:32:29			vTmstdEWMuWK27DA3wJrma	26	biteproject	0	0	TRUE	558127
2021-10-24T13:32:19.037+07:00	2021-10-24T13:32:31.486+07:00	HLC_157_TS3_8	HLC_157_TS3_8_M2	An. dirus sl	Female	n/a	vTmstdEWMuWK27DA3wJrma	uuid:5c75a177-c1f2-4f6e-89c1-c22807b86fc8	87749630	5c75a177-c1f2-4f6e-89c1-c22807b86fc8	2021-10-24T06:32:41	2021-10-24T06:32:41			vTmstdEWMuWK27DA3wJrma	12	biteproject	0	0	TRUE	558127
2021-10-24T13:32:31.542+07:00	2021-10-24T13:32:40.368+07:00	HLC_157_TS3_8	HLC_157_TS3_8_M3	An. dirus sl	Female	n/a	vTmstdEWMuWK27DA3wJrma	uuid:22cfa05d-5129-40f5-8c3e-0d895293fd8d	87749631	22cfa05d-5129-40f5-8c3e-0d895293fd8d	2021-10-24T06:32:42	2021-10-24T06:32:42			vTmstdEWMuWK27DA3wJrma	9	biteproject	0	0	TRUE	558127
2021-10-24T13:32:40.424+07:00	2021-10-24T13:32:52.868+07:00	HLC_157_TS3_8	HLC_157_TS3_8_M4	An. dirus sl	Female	n/a	vTmstdEWMuWK27DA3wJrma	uuid:c5035541-8bc8-4b88-925f-0e9d85434dc2	87749633	c5035541-8bc8-4b88-925f-0e9d85434dc2	2021-10-24T06:33:03	2021-10-24T06:33:03			vTmstdEWMuWK27DA3wJrma	12	biteproject	0	0	TRUE	558127
2021-10-24T13:32:52.923+07:00	2021-10-24T13:33:09.655+07:00	HLC_157_TS3_9	HLC_157_TS3_9_M1	An. dirus sl	Female	n/a	vTmstdEWMuWK27DA3wJrma	uuid:553be22e-6bba-4b50-abee-ee70a7f31a63	87749636	553be22e-6bba-4b50-abee-ee70a7f31a63	2021-10-24T06:33:20	2021-10-24T06:33:20			vTmstdEWMuWK27DA3wJrma	17	biteproject	0	0	TRUE	558127
2021-10-24T13:33:09.713+07:00	2021-10-24T13:33:25.589+07:00	HLC_157_TS3_10	HLC_157_TS3_10_M1	An. dirus sl	Female	n/a	vTmstdEWMuWK27DA3wJrma	uuid:a2c72d0f-eec0-4e83-bc23-8b2001ca38e9	87749639	a2c72d0f-eec0-4e83-bc23-8b2001ca38e9	2021-10-24T06:33:36	2021-10-24T06:33:36			vTmstdEWMuWK27DA3wJrma	16	biteproject	0	0	TRUE	558127
2021-10-24T13:33:25.642+07:00	2021-10-24T13:33:44.240+07:00	HLC_157_TS3_12	HLC_157_TS3_12_M1	An. maculatus sl	Female	n/a	vTmstdEWMuWK27DA3wJrma	uuid:d2a61b2d-8b82-4284-b96b-c1f3d4b62e72	87749643	d2a61b2d-8b82-4284-b96b-c1f3d4b62e72	2021-10-24T06:33:54	2021-10-24T06:33:54			vTmstdEWMuWK27DA3wJrma	19	biteproject	0	0	TRUE	558127
2021-10-24T13:33:44.299+07:00	2021-10-24T13:34:12.224+07:00	HLC_158_TS4_2	HLC_158_TS4_2_M1	An. dirus sl	Female	n/a	vTmstdEWMuWK27DA3wJrma	uuid:7b825667-79ac-4fa9-8713-6042dde001e5	87749648	7b825667-79ac-4fa9-8713-6042dde001e5	2021-10-24T06:34:22	2021-10-24T06:34:22			vTmstdEWMuWK27DA3wJrma	28	biteproject	0	0	TRUE	558127
2021-10-24T13:34:12.284+07:00	2021-10-24T13:34:25.853+07:00	HLC_158_TS4_2	HLC_158_TS4_2_M2	An. dirus sl	Female	n/a	vTmstdEWMuWK27DA3wJrma	uuid:9a32404e-1679-436c-8688-34dca2b64178	87749653	9a32404e-1679-436c-8688-34dca2b64178	2021-10-24T06:34:58	2021-10-24T06:34:58			vTmstdEWMuWK27DA3wJrma	13	biteproject	0	0	TRUE	558127
2021-10-24T13:34:25.908+07:00	2021-10-24T13:34:54.438+07:00	HLC_158_TS4_3	HLC_158_TS4_3_M1	An. dirus sl	Female	n/a	vTmstdEWMuWK27DA3wJrma	uuid:57644e1b-4d0f-481d-9ac9-896d7872ba03	87749654	57644e1b-4d0f-481d-9ac9-896d7872ba03	2021-10-24T06:34:59	2021-10-24T06:34:59			vTmstdEWMuWK27DA3wJrma	29	biteproject	0	0	TRUE	558127
2021-10-24T13:34:54.494+07:00	2021-10-24T13:35:19.228+07:00	HLC_158_TS4_3	HLC_158_TS4_3_M2	An. dirus sl	Female	n/a	vTmstdEWMuWK27DA3wJrma	uuid:1c9fa29b-644b-446c-92fc-022833aef147	87749661	1c9fa29b-644b-446c-92fc-022833aef147	2021-10-24T06:35:29	2021-10-24T06:35:29			vTmstdEWMuWK27DA3wJrma	25	biteproject	0	0	TRUE	558127
2021-10-24T13:35:19.285+07:00	2021-10-24T13:35:27.907+07:00	HLC_158_TS4_3	HLC_158_TS4_3_M3	An. dirus sl	Female	n/a	vTmstdEWMuWK27DA3wJrma	uuid:cc492927-61df-4942-8971-1c5e6a2982fd	87749663	cc492927-61df-4942-8971-1c5e6a2982fd	2021-10-24T06:35:30	2021-10-24T06:35:30			vTmstdEWMuWK27DA3wJrma	8	biteproject	0	0	TRUE	558127
2021-10-24T13:35:27.965+07:00	2021-10-24T13:35:47.392+07:00	HLC_158_TS4_4	HLC_158_TS4_4_M1	An. dirus sl	Female	n/a	vTmstdEWMuWK27DA3wJrma	uuid:044ae435-06e0-4075-8369-e96d00d25417	87749673	044ae435-06e0-4075-8369-e96d00d25417	2021-10-24T06:35:57	2021-10-24T06:35:57			vTmstdEWMuWK27DA3wJrma	20	biteproject	0	0	TRUE	558127
2021-10-24T13:35:47.446+07:00	2021-10-24T13:36:03.486+07:00	HLC_158_TS4_4	HLC_158_TS4_4_M2	An. dirus sl	Female	n/a	vTmstdEWMuWK27DA3wJrma	uuid:f107423c-396b-4ac9-a2c5-1ae8994f7989	87749682	f107423c-396b-4ac9-a2c5-1ae8994f7989	2021-10-24T06:36:13	2021-10-24T06:36:13			vTmstdEWMuWK27DA3wJrma	16	biteproject	0	0	TRUE	558127
2021-10-24T13:36:03.544+07:00	2021-10-24T13:36:18.927+07:00	HLC_158_TS4_4	HLC_158_TS4_4_M3	An. dirus sl	Female	n/a	vTmstdEWMuWK27DA3wJrma	uuid:0fa9d4b4-1194-4b16-86c2-714817ce5c3b	87749685	0fa9d4b4-1194-4b16-86c2-714817ce5c3b	2021-10-24T06:36:21	2021-10-24T06:36:21			vTmstdEWMuWK27DA3wJrma	15	biteproject	0	0	TRUE	558127
2021-10-24T13:36:18.985+07:00	2021-10-24T13:36:36.577+07:00	HLC_158_TS4_5	HLC_158_TS4_5_M1	An. dirus sl	Female	n/a	vTmstdEWMuWK27DA3wJrma	uuid:fbb5f894-8c8a-4e81-948e-8a69d1b1a9d5	87749701	fbb5f894-8c8a-4e81-948e-8a69d1b1a9d5	2021-10-24T06:36:47	2021-10-24T06:36:47			vTmstdEWMuWK27DA3wJrma	18	biteproject	0	0	TRUE	558127
2021-10-24T13:36:36.632+07:00	2021-10-24T13:36:59.570+07:00	HLC_158_TS4_6	HLC_158_TS4_6_M1	An. dirus sl	Female	n/a	vTmstdEWMuWK27DA3wJrma	uuid:92e4aa70-f790-4fd3-b62b-05b2967d5408	87749720	92e4aa70-f790-4fd3-b62b-05b2967d5408	2021-10-24T06:37:10	2021-10-24T06:37:10			vTmstdEWMuWK27DA3wJrma	23	biteproject	0	0	TRUE	558127
2021-10-24T13:36:59.628+07:00	2021-10-24T13:37:32.190+07:00	HLC_159_TS5_3	HLC_159_TS5_3_M1	An. dirus sl	Female	n/a	vTmstdEWMuWK27DA3wJrma	uuid:d47956d5-6fe9-4f0b-90f2-2444f1476653	87749731	d47956d5-6fe9-4f0b-90f2-2444f1476653	2021-10-24T06:37:42	2021-10-24T06:37:42			vTmstdEWMuWK27DA3wJrma	33	biteproject	0	0	TRUE	558127
2021-10-24T13:37:32.247+07:00	2021-10-24T13:37:43.950+07:00	HLC_159_TS5_3	HLC_159_TS5_3_M2	An. dirus sl	Female	n/a	vTmstdEWMuWK27DA3wJrma	uuid:8da874db-cf4a-4166-beee-7b838d111d9e	87749734	8da874db-cf4a-4166-beee-7b838d111d9e	2021-10-24T06:37:54	2021-10-24T06:37:54			vTmstdEWMuWK27DA3wJrma	11	biteproject	0	0	TRUE	558127
2021-10-24T13:37:44.006+07:00	2021-10-24T13:38:07.966+07:00	HLC_159_TS5_4	HLC_159_TS5_4_M1	An. dirus sl	Female	n/a	vTmstdEWMuWK27DA3wJrma	uuid:50221850-c178-4d52-a394-3f490a2e150b	87749739	50221850-c178-4d52-a394-3f490a2e150b	2021-10-24T06:38:18	2021-10-24T06:38:18			vTmstdEWMuWK27DA3wJrma	23	biteproject	0	0	TRUE	558127
2021-10-24T13:38:08.021+07:00	2021-10-24T13:38:28.203+07:00	HLC_159_TS5_6	HLC_159_TS5_6_M1	An. dirus sl	Female	n/a	vTmstdEWMuWK27DA3wJrma	uuid:99c223af-483d-4757-b8ed-5b3bc2a80d86	87749752	99c223af-483d-4757-b8ed-5b3bc2a80d86	2021-10-24T06:38:39	2021-10-24T06:38:39			vTmstdEWMuWK27DA3wJrma	20	biteproject	0	0	TRUE	558127
2021-10-24T13:38:28.261+07:00	2021-10-24T13:38:45.236+07:00	HLC_159_TS5_7	HLC_159_TS5_7_M1	An. dirus sl	Female	n/a	vTmstdEWMuWK27DA3wJrma	uuid:65a15dd9-8bf0-4951-9a77-84eff0247d48	87749772	65a15dd9-8bf0-4951-9a77-84eff0247d48	2021-10-24T06:38:55	2021-10-24T06:38:55			vTmstdEWMuWK27DA3wJrma	17	biteproject	0	0	TRUE	558127
2021-10-24T13:38:45.292+07:00	2021-10-24T13:38:56.020+07:00	HLC_159_TS5_7	HLC_159_TS5_7_M2	An. dirus sl	Female	n/a	vTmstdEWMuWK27DA3wJrma	uuid:c1813364-84b2-4671-b423-13e51803c15b	87749785	c1813364-84b2-4671-b423-13e51803c15b	2021-10-24T06:39:06	2021-10-24T06:39:06			vTmstdEWMuWK27DA3wJrma	11	biteproject	0	0	TRUE	558127
2021-10-24T13:38:56.076+07:00	2021-10-24T13:39:13.050+07:00	HLC_159_TS5_8	HLC_159_TS5_8_M1	An. dirus sl	Female	n/a	vTmstdEWMuWK27DA3wJrma	uuid:76ffa070-d894-41a5-a3de-4dbf606ad345	87749805	76ffa070-d894-41a5-a3de-4dbf606ad345	2021-10-24T06:39:23	2021-10-24T06:39:23			vTmstdEWMuWK27DA3wJrma	17	biteproject	0	0	TRUE	558127
2021-10-24T13:39:13.105+07:00	2021-10-24T13:39:33.510+07:00	HLC_159_TS5_12	HLC_159_TS5_12_M1	An. dirus sl	Female	n/a	vTmstdEWMuWK27DA3wJrma	uuid:c47f954d-5cf2-4135-b5c6-e04cbfa05b6a	87749829	c47f954d-5cf2-4135-b5c6-e04cbfa05b6a	2021-10-24T06:39:44	2021-10-24T06:39:44			vTmstdEWMuWK27DA3wJrma	20	biteproject	0	0	TRUE	558127
2021-10-24T13:39:33.566+07:00	2021-10-24T13:40:07.092+07:00	HLC_160_TS6_1	HLC_160_TS6_1_M1	An. maculatus sl	Female	n/a	vTmstdEWMuWK27DA3wJrma	uuid:32a5228f-21d0-4f60-a6e0-b3796e7ef561	87749898	32a5228f-21d0-4f60-a6e0-b3796e7ef561	2021-10-24T06:40:17	2021-10-24T06:40:17			vTmstdEWMuWK27DA3wJrma	34	biteproject	0	0	TRUE	558127
2021-10-24T13:40:07.157+07:00	2021-10-24T13:40:23.933+07:00	HLC_160_TS6_6	HLC_160_TS6_6_M1	An. maculatus sl	Female	n/a	vTmstdEWMuWK27DA3wJrma	uuid:30aae1a4-d942-4b17-a6c6-effa8913e8e7	87749933	30aae1a4-d942-4b17-a6c6-effa8913e8e7	2021-10-24T06:40:34	2021-10-24T06:40:34			vTmstdEWMuWK27DA3wJrma	16	biteproject	0	0	TRUE	558127
2021-10-24T13:40:23.989+07:00	2021-10-24T13:40:44.612+07:00	HLC_161_TS7_2	HLC_161_TS7_2_M1	An. dirus sl	Female	n/a	vTmstdEWMuWK27DA3wJrma	uuid:a206ebfe-393e-49eb-add5-34b143902918	87749943	a206ebfe-393e-49eb-add5-34b143902918	2021-10-24T06:40:55	2021-10-24T06:40:55			vTmstdEWMuWK27DA3wJrma	21	biteproject	0	0	TRUE	558127
2021-10-24T13:40:44.668+07:00	2021-10-24T13:41:02.251+07:00	HLC_161_TS7_3	HLC_161_TS7_3_M1	An. dirus sl	Female	n/a	vTmstdEWMuWK27DA3wJrma	uuid:03defe3b-4162-4210-92da-549f6930d8d2	87749950	03defe3b-4162-4210-92da-549f6930d8d2	2021-10-24T06:41:12	2021-10-24T06:41:12			vTmstdEWMuWK27DA3wJrma	18	biteproject	0	0	TRUE	558127
2021-10-24T13:41:02.308+07:00	2021-10-24T13:47:26.001+07:00	HLC_161_TS7_3	HLC_161_TS7_3_M2	An. dirus sl	Female	n/a	vTmstdEWMuWK27DA3wJrma	uuid:af3858a9-a4e7-4bce-9270-15295e5630a6	87749957	af3858a9-a4e7-4bce-9270-15295e5630a6	2021-10-24T06:41:39	2021-10-24T06:47:26			vTmstdEWMuWK27DA3wJrma	384	biteproject	0	0	TRUE	558127
2021-10-24T13:41:27.989+07:00	2021-10-24T13:41:56.164+07:00	HLC_161_TS7_5	HLC_161_TS7_5_M1	An. dirus sl	Female	n/a	vTmstdEWMuWK27DA3wJrma	uuid:c218c7ad-cef8-4c9f-8f38-fd8e2ecde152	87749967	c218c7ad-cef8-4c9f-8f38-fd8e2ecde152	2021-10-24T06:42:06	2021-10-24T06:42:06			vTmstdEWMuWK27DA3wJrma	29	biteproject	0	0	TRUE	558127
2021-10-24T13:41:56.221+07:00	2021-10-24T13:42:03.893+07:00	HLC_161_TS7_5	HLC_161_TS7_5_M2	An. dirus sl	Female	n/a	vTmstdEWMuWK27DA3wJrma	uuid:6d3c6a64-2525-48a5-8cdf-3a17aa00aab0	87749968	6d3c6a64-2525-48a5-8cdf-3a17aa00aab0	2021-10-24T06:42:07	2021-10-24T06:42:07			vTmstdEWMuWK27DA3wJrma	7	biteproject	0	0	TRUE	558127
2021-10-24T13:42:03.948+07:00	2021-10-24T13:42:13.686+07:00	HLC_161_TS7_5	HLC_161_TS7_5_M3	An. dirus sl	Female	n/a	vTmstdEWMuWK27DA3wJrma	uuid:30ad33fa-dbce-476c-bd59-4499bd855f41	87749970	30ad33fa-dbce-476c-bd59-4499bd855f41	2021-10-24T06:42:14	2021-10-24T06:42:14			vTmstdEWMuWK27DA3wJrma	10	biteproject	0	0	TRUE	558127
2021-10-24T13:42:13.743+07:00	2021-10-24T13:42:22.133+07:00	HLC_161_TS7_5	HLC_161_TS7_5_M4	An. dirus sl	Female	n/a	vTmstdEWMuWK27DA3wJrma	uuid:c8c8c7a2-065b-464b-8fcf-986593bc07c8	87749975	c8c8c7a2-065b-464b-8fcf-986593bc07c8	2021-10-24T06:42:24	2021-10-24T06:42:24			vTmstdEWMuWK27DA3wJrma	9	biteproject	0	0	TRUE	558127
2021-10-24T13:42:22.186+07:00	2021-10-24T13:42:33.796+07:00	HLC_161_TS7_5	HLC_161_TS7_5_M5	An. dirus sl	Female	n/a	vTmstdEWMuWK27DA3wJrma	uuid:35bb87a8-ef18-4367-b03a-1fb13f17fc3c	87749982	35bb87a8-ef18-4367-b03a-1fb13f17fc3c	2021-10-24T06:42:44	2021-10-24T06:42:44			vTmstdEWMuWK27DA3wJrma	11	biteproject	0	0	TRUE	558127
2021-10-24T13:42:33.853+07:00	2021-10-24T13:42:51.182+07:00	HLC_161_TS7_7	HLC_161_TS7_7_M1	An. maculatus sl	Female	n/a	vTmstdEWMuWK27DA3wJrma	uuid:8fce8b26-29e9-4095-b325-65c834aa16e5	87750014	8fce8b26-29e9-4095-b325-65c834aa16e5	2021-10-24T06:43:01	2021-10-24T06:43:01			vTmstdEWMuWK27DA3wJrma	18	biteproject	0	0	TRUE	558127
2021-10-24T13:42:51.237+07:00	2021-10-24T13:43:18.301+07:00	HLC_161_TS7_8	HLC_161_TS7_8_M1	An. dirus sl	Female	n/a	vTmstdEWMuWK27DA3wJrma	uuid:a7eaf900-98bb-4d3e-b337-523df68cc0fb	87750038	a7eaf900-98bb-4d3e-b337-523df68cc0fb	2021-10-24T06:43:28	2021-10-24T06:43:28			vTmstdEWMuWK27DA3wJrma	27	biteproject	0	0	TRUE	558127
2021-10-24T13:43:18.357+07:00	2021-10-24T13:43:27.117+07:00	HLC_161_TS7_8	HLC_161_TS7_8_M2	An. dirus sl	Female	n/a	vTmstdEWMuWK27DA3wJrma	uuid:598933b9-c65b-4413-a7e7-3863d6ebebc1	87750040	598933b9-c65b-4413-a7e7-3863d6ebebc1	2021-10-24T06:43:29	2021-10-24T06:43:29			vTmstdEWMuWK27DA3wJrma	9	biteproject	0	0	TRUE	558127
2021-10-24T13:43:27.173+07:00	2021-10-24T13:44:29.999+07:00	HLC_161_TS7_9	HLC_161_TS7_9_M1	An. dirus sl	Female	n/a	vTmstdEWMuWK27DA3wJrma	uuid:1d4dee98-bf27-42fb-b85b-43da63f953a1	87750078	1d4dee98-bf27-42fb-b85b-43da63f953a1	2021-10-24T06:44:41	2021-10-24T06:44:41			vTmstdEWMuWK27DA3wJrma	62	biteproject	0	0	TRUE	558127
2021-10-24T13:44:30.057+07:00	2021-10-24T13:44:42.506+07:00	HLC_161_TS7_10	HLC_161_TS7_10_M1	An. dirus sl	Female	n/a	vTmstdEWMuWK27DA3wJrma	uuid:114fb012-9e84-4e74-a963-08b400b1414b	87750081	114fb012-9e84-4e74-a963-08b400b1414b	2021-10-24T06:44:52	2021-10-24T06:44:52			vTmstdEWMuWK27DA3wJrma	12	biteproject	0	0	TRUE	558127
2021-10-24T13:44:42.560+07:00	2021-10-24T13:44:52.636+07:00	HLC_161_TS7_10	HLC_161_TS7_10_M2	An. dirus sl	Female	n/a	vTmstdEWMuWK27DA3wJrma	uuid:6c17e23a-9a69-4e37-8c91-fba9b0285055	87750082	6c17e23a-9a69-4e37-8c91-fba9b0285055	2021-10-24T06:44:53	2021-10-24T06:44:53			vTmstdEWMuWK27DA3wJrma	10	biteproject	0	0	TRUE	558127
2021-10-24T13:44:52.692+07:00	2021-10-24T13:45:15.040+07:00	HLC_161_TS7_6	HLC_161_TS7_6_M2	An. dirus sl	Female	n/a	vTmstdEWMuWK27DA3wJrma	uuid:2bcef041-5012-4b59-b323-6e4effaad19f	87750095	2bcef041-5012-4b59-b323-6e4effaad19f	2021-10-24T06:45:25	2021-10-24T06:45:25			vTmstdEWMuWK27DA3wJrma	23	biteproject	0	0	TRUE	558127
2021-10-24T13:45:15.097+07:00	2021-10-24T13:45:32.066+07:00	HLC_161_TS7_11	HLC_161_TS7_11_M1	An. dirus sl	Female	n/a	vTmstdEWMuWK27DA3wJrma	uuid:65ad515e-0994-40c4-aeb5-ca302b5fe25b	87750110	65ad515e-0994-40c4-aeb5-ca302b5fe25b	2021-10-24T06:45:42	2021-10-24T06:45:42			vTmstdEWMuWK27DA3wJrma	17	biteproject	0	0	TRUE	558127
2021-10-24T13:45:32.123+07:00	2021-10-24T13:45:41.038+07:00	HLC_161_TS7_11	HLC_161_TS7_11_M2	An. dirus sl	Female	n/a	vTmstdEWMuWK27DA3wJrma	uuid:730aca2d-c1eb-4014-ad0c-04179f7c8375	87750111	730aca2d-c1eb-4014-ad0c-04179f7c8375	2021-10-24T06:45:43	2021-10-24T06:45:43			vTmstdEWMuWK27DA3wJrma	9	biteproject	0	0	TRUE	558127
2021-10-24T13:45:41.093+07:00	2021-10-24T13:48:18.524+07:00	HLC_161_TS7_6	HLC_161_TS7_6_M1	An. dirus sl	Female	n/a	vTmstdEWMuWK27DA3wJrma	uuid:c26c8bed-0f58-40a3-960f-c77de354bbd2	87750197	c26c8bed-0f58-40a3-960f-c77de354bbd2	2021-10-24T06:48:30	2021-10-24T06:48:30			vTmstdEWMuWK27DA3wJrma	157	biteproject	0	0	TRUE	558127
2021-10-24T13:48:18.579+07:00	2021-10-24T13:52:48.556+07:00	HLC_157_TS3_7	HLC_157_TS3_7_M1	An. dirus sl	Female	n/a	vTmstdEWMuWK27DA3wJrma	uuid:be5ccde2-092a-4a8b-b451-6f05cd7dedfb	87750296	be5ccde2-092a-4a8b-b451-6f05cd7dedfb	2021-10-24T06:52:59	2021-10-24T06:52:59			vTmstdEWMuWK27DA3wJrma	270	biteproject	0	0	TRUE	558127
2021-08-29T14:55:29.630+07:00	2021-08-29T14:56:13.546+07:00	HLC_162_TS1_1	HLC_162_TS1_1_M1	An. maculatus sl	Female	n/a	n/a	uuid:57367d71-c1d8-4a55-9708-580026580ef2	87788121	57367d71-c1d8-4a55-9708-580026580ef2	2021-10-25T06:55:28	2021-10-25T06:55:29			vTmstdEWMuWK27DA3wJrma	7	biteproject	0	0	TRUE	558127
2021-08-29T14:56:13.556+07:00	2021-09-28T17:10:06.189+02:00	HLC_162_TS1_1	HLC_162_TS1_1_M2	An. maculatus sl	Female	n/a	n/a	uuid:b7be599b-fc80-4e23-882e-36c1f98094ec	87788122	b7be599b-fc80-4e23-882e-36c1f98094ec	2021-10-25T06:55:29	2021-10-25T06:55:29			vTmstdEWMuWK27DA3wJrma	14		0	0	TRUE	558127
2021-08-29T14:56:45.512+07:00	2021-09-28T17:09:37.727+02:00	HLC_162_TS1_1	HLC_162_TS1_1_M3	An. dirus sl	Female	n/a	n/a	uuid:1521b9e7-ddc9-42ab-ba5c-3133244e25af	87788123	1521b9e7-ddc9-42ab-ba5c-3133244e25af	2021-10-25T06:55:29	2021-10-25T06:55:29			vTmstdEWMuWK27DA3wJrma	16		0	0	TRUE	558127
2021-08-29T14:57:19.295+07:00	2021-09-28T17:10:30.262+02:00	HLC_162_TS1_1	HLC_162_TS1_1_M4	An. dirus sl	Female	n/a	n/a	uuid:dd71ba67-5bf6-4e6a-9154-b0483b10292b	87788124	dd71ba67-5bf6-4e6a-9154-b0483b10292b	2021-10-25T06:55:29	2021-10-25T06:55:30			vTmstdEWMuWK27DA3wJrma	11		0	0	TRUE	558127
2021-08-29T14:59:15.311+07:00	2021-09-28T17:10:52.987+02:00	HLC_162_TS1_1	HLC_162_TS1_1_M5	An. dirus sl	Female	n/a	n/a	uuid:0b8a7950-0755-4b9f-963e-11d25fcc4746	87788125	0b8a7950-0755-4b9f-963e-11d25fcc4746	2021-10-25T06:55:30	2021-10-25T06:55:30			vTmstdEWMuWK27DA3wJrma	26		0	0	TRUE	558127
2021-08-29T15:00:39.405+07:00	2021-09-28T17:11:19.465+02:00	HLC_162_TS1_1	HLC_162_TS1_1_M6	An. dirus sl	Female	n/a	n/a	uuid:3031f7b0-e421-409c-adf0-e399ddde60e5	87788126	3031f7b0-e421-409c-adf0-e399ddde60e5	2021-10-25T06:55:30	2021-10-25T06:55:30			vTmstdEWMuWK27DA3wJrma	71		0	0	TRUE	558127
2021-08-29T15:01:20.620+07:00	2021-09-28T17:11:33.320+02:00	HLC_162_TS1_2	HLC_162_TS1_2_M1	An. dirus sl	Female	n/a	n/a	uuid:e3b01421-4783-42e1-ba16-f85b3075a539	87788128	e3b01421-4783-42e1-ba16-f85b3075a539	2021-10-25T06:55:30	2021-10-25T06:55:30			vTmstdEWMuWK27DA3wJrma	32		0	0	TRUE	558127
2021-08-29T15:02:12.948+07:00	2021-09-28T17:12:00.469+02:00	HLC_162_TS1_2	HLC_162_TS1_2_M2	An. dirus sl	Female	n/a	n/a	uuid:ee35873d-d006-4541-a8df-c92ad93cbe3e	87788129	ee35873d-d006-4541-a8df-c92ad93cbe3e	2021-10-25T06:55:30	2021-10-25T06:55:30			vTmstdEWMuWK27DA3wJrma	32		0	0	TRUE	558127
2021-08-29T15:03:05.531+07:00	2021-09-28T17:12:22.106+02:00	HLC_162_TS1_2	HLC_162_TS1_2_M3	An. dirus sl	Female	n/a	n/a	uuid:a9dd2ea3-35e4-407c-bc2b-1f933b0357ec	87788130	a9dd2ea3-35e4-407c-bc2b-1f933b0357ec	2021-10-25T06:55:31	2021-10-25T06:55:31			vTmstdEWMuWK27DA3wJrma	25		0	0	TRUE	558127
2021-08-29T15:04:52.273+07:00	2021-09-28T17:12:42.918+02:00	HLC_162_TS1_3	HLC_162_TS1_3_M1	An. dirus sl	Female	n/a	n/a	uuid:60234896-a503-4601-9b02-66d98673458f	87788131	60234896-a503-4601-9b02-66d98673458f	2021-10-25T06:55:31	2021-10-25T06:55:31			vTmstdEWMuWK27DA3wJrma	6		0	0	TRUE	558127
2021-08-29T15:05:25.150+07:00	2021-09-28T17:12:59.259+02:00	HLC_162_TS1_3	HLC_162_TS1_3_M2	An. dirus sl	Female	n/a	n/a	uuid:2408f6f8-d467-4159-9a1a-5c315ec812d2	87788132	2408f6f8-d467-4159-9a1a-5c315ec812d2	2021-10-25T06:55:31	2021-10-25T06:55:31			vTmstdEWMuWK27DA3wJrma	1487		0	0	TRUE	558127
2021-08-29T15:06:00.649+07:00	2021-09-28T17:13:19.682+02:00	HLC_162_TS1_3	HLC_162_TS1_3_M3	An. dirus sl	Female	n/a	n/a	uuid:f41a3509-b983-4eef-a8ec-92ac71f8060d	87788133	f41a3509-b983-4eef-a8ec-92ac71f8060d	2021-10-25T06:55:31	2021-10-25T06:55:31			vTmstdEWMuWK27DA3wJrma	17		0	0	TRUE	558127
2021-08-29T15:06:34.782+07:00	2021-09-28T17:13:38.501+02:00	HLC_162_TS1_3	HLC_162_TS1_3_M4	An. dirus sl	Female	n/a	n/a	uuid:5f88e4e2-3cfd-423b-83c3-ebf09b90248b	87788134	5f88e4e2-3cfd-423b-83c3-ebf09b90248b	2021-10-25T06:55:31	2021-10-25T06:55:32			vTmstdEWMuWK27DA3wJrma	24		0	0	TRUE	558127
2021-08-30T12:23:52.353+07:00	2021-08-30T12:24:21.081+07:00	HLC_162_TS1_3	HLC_162_TS1_3_M5	An. dirus sl	Female	n/a	n/a	uuid:31836c66-8342-41f6-9d03-978eb9395ef2	87788135	31836c66-8342-41f6-9d03-978eb9395ef2	2021-10-25T06:55:32	2021-10-25T06:55:32			vTmstdEWMuWK27DA3wJrma	30		0	0	TRUE	558127
2021-08-30T12:24:21.098+07:00	2021-09-28T17:14:08.403+02:00	HLC_162_TS1_3	HLC_162_TS1_3_M6	An. maculatus sl	Female	n/a	n/a	uuid:00119de0-edef-4294-bff6-d535a4b45efe	87788136	00119de0-edef-4294-bff6-d535a4b45efe	2021-10-25T06:55:32	2021-10-25T06:55:32			vTmstdEWMuWK27DA3wJrma	37		0	0	TRUE	558127
2021-08-30T12:25:00.795+07:00	2021-09-28T17:14:35.982+02:00	HLC_162_TS1_4	HLC_162_TS1_4_M1	An. dirus sl	Female	n/a	n/a	uuid:2a416462-ea81-4913-a8b6-30d7e8d9f52c	87788137	2a416462-ea81-4913-a8b6-30d7e8d9f52c	2021-10-25T06:55:32	2021-10-25T06:55:32			vTmstdEWMuWK27DA3wJrma	41		0	0	TRUE	558127
2021-09-24T10:20:58.698+07:00	2021-09-24T10:26:17.960+07:00	HLC_162_TS1_4	HLC_162_TS1_4_M2	An. dirus sl	Female	n/a	n/a	uuid:7d06b501-ad25-4efa-b3d2-75a27e126512	87788138	7d06b501-ad25-4efa-b3d2-75a27e126512	2021-10-25T06:55:32	2021-10-25T06:55:33			vTmstdEWMuWK27DA3wJrma	28		0	0	TRUE	558127
2021-09-24T10:21:58.838+07:00	2021-09-24T10:22:30.897+07:00	HLC_162_TS1_4	HLC_162_TS1_4_M3	An. dirus sl	Female	n/a	n/a	uuid:8adefc41-7d2e-4de9-9c13-8689646a823a	87788139	8adefc41-7d2e-4de9-9c13-8689646a823a	2021-10-25T06:55:33	2021-10-25T06:55:33			vTmstdEWMuWK27DA3wJrma	49		0	0	TRUE	558127
2021-09-24T10:22:30.907+07:00	2021-09-24T10:23:07.761+07:00	HLC_162_TS1_4	HLC_162_TS1_4_M4	An. dirus sl	Female	n/a	n/a	uuid:2454a63b-924c-4c89-836b-57a2cd786766	87788140	2454a63b-924c-4c89-836b-57a2cd786766	2021-10-25T06:55:33	2021-10-25T06:55:33			vTmstdEWMuWK27DA3wJrma	25		0	0	TRUE	558127
2021-09-24T10:23:07.770+07:00	2021-09-24T10:23:33.260+07:00	HLC_162_TS1_4	HLC_162_TS1_4_M5	An. dirus sl	Female	n/a	n/a	uuid:b5816f69-8982-49d0-8ce5-91f66610209b	87788141	b5816f69-8982-49d0-8ce5-91f66610209b	2021-10-25T06:55:33	2021-10-25T06:55:33			vTmstdEWMuWK27DA3wJrma	20		0	0	TRUE	558127
2021-09-24T10:23:33.270+07:00	2021-09-24T10:23:52.492+07:00	HLC_162_TS1_4	HLC_162_TS1_4_M6	An. dirus sl	Female	n/a	n/a	uuid:a2c7b1f1-d1c4-44c5-8169-f90fcbbfa84c	87788142	a2c7b1f1-d1c4-44c5-8169-f90fcbbfa84c	2021-10-25T06:55:33	2021-10-25T06:55:33			vTmstdEWMuWK27DA3wJrma	22		0	0	TRUE	558127
2021-09-24T10:23:52.501+07:00	2021-09-24T10:24:14.027+07:00	HLC_162_TS1_4	HLC_162_TS1_4_M7	An. dirus sl	Female	n/a	n/a	uuid:3566b60b-70d1-472b-800e-8cca9b3e260c	87788143	3566b60b-70d1-472b-800e-8cca9b3e260c	2021-10-25T06:55:33	2021-10-25T06:55:34			vTmstdEWMuWK27DA3wJrma	17		0	0	TRUE	558127
2021-09-24T10:24:14.038+07:00	2021-09-24T10:24:34.244+07:00	HLC_162_TS1_4	HLC_162_TS1_4_M8	An. dirus sl	Female	n/a	n/a	uuid:010be5f8-c8e1-43c0-9d1c-d7ccc5a2f53c	87788144	010be5f8-c8e1-43c0-9d1c-d7ccc5a2f53c	2021-10-25T06:55:34	2021-10-25T06:55:34			vTmstdEWMuWK27DA3wJrma	29		0	0	TRUE	558127
2021-09-24T10:24:34.253+07:00	2021-09-24T10:25:02.241+07:00	HLC_162_TS1_4	HLC_162_TS1_4_M9	An. dirus sl	Female	n/a	n/a	uuid:7475c0fd-1439-471a-9b58-4072a289edf5	87788145	7475c0fd-1439-471a-9b58-4072a289edf5	2021-10-25T06:55:34	2021-10-25T06:55:34			vTmstdEWMuWK27DA3wJrma	14		0	0	TRUE	558127
2021-09-24T10:25:02.251+07:00	2021-09-24T10:25:22.810+07:00	HLC_162_TS1_5	HLC_162_TS1_5_M1	An. dirus sl	Female	n/a	n/a	uuid:549272be-305f-49cb-9b55-6a57544aef53	87788146	549272be-305f-49cb-9b55-6a57544aef53	2021-10-25T06:55:34	2021-10-25T06:55:34			vTmstdEWMuWK27DA3wJrma	34		0	0	TRUE	558127
2021-09-25T10:19:35.817+07:00	2021-09-25T10:20:09.394+07:00	HLC_162_TS1_5	HLC_162_TS1_5_M2	An. dirus sl	Female	n/a	n/a	uuid:d441a51e-acd8-4f3c-abe5-f7a7fa6e0a39	87788147	d441a51e-acd8-4f3c-abe5-f7a7fa6e0a39	2021-10-25T06:55:34	2021-10-25T06:55:35			vTmstdEWMuWK27DA3wJrma	116		0	0	TRUE	558127
2021-09-25T10:20:09.405+07:00	2021-09-25T10:20:42.119+07:00	HLC_162_TS1_5	HLC_162_TS1_5_M3	An. dirus sl	Female	n/a	n/a	uuid:d57ed0d0-9cc1-42c7-a50b-44250877f4ca	87788148	d57ed0d0-9cc1-42c7-a50b-44250877f4ca	2021-10-25T06:55:35	2021-10-25T06:55:35			vTmstdEWMuWK27DA3wJrma	112		0	0	TRUE	558127
2021-09-25T10:20:42.132+07:00	2021-09-25T10:22:50.992+07:00	HLC_162_TS1_5	HLC_162_TS1_5_M4	An. dirus sl	Female	n/a	n/a	uuid:34b67627-dc81-4174-9981-fbdfdf46fa41	87788149	34b67627-dc81-4174-9981-fbdfdf46fa41	2021-10-25T06:55:35	2021-10-25T06:55:35			vTmstdEWMuWK27DA3wJrma	106		0	0	TRUE	558127
2021-09-25T10:22:51.003+07:00	2021-09-25T10:23:34.333+07:00	HLC_162_TS1_5	HLC_162_TS1_5_M5	An. dirus sl	Female	n/a	n/a	uuid:4c410676-599e-4963-9f2d-353dffd0d5d2	87788150	4c410676-599e-4963-9f2d-353dffd0d5d2	2021-10-25T06:55:35	2021-10-25T06:55:35			vTmstdEWMuWK27DA3wJrma	100		0	0	TRUE	558127
2021-09-25T10:23:34.346+07:00	2021-09-25T10:24:10.556+07:00	HLC_162_TS1_5	HLC_162_TS1_5_M6	An. dirus sl	Female	n/a	n/a	uuid:689a68a3-9cee-4eaf-9ca6-f1226b8950a1	87788151	689a68a3-9cee-4eaf-9ca6-f1226b8950a1	2021-10-25T06:55:36	2021-10-25T06:55:36			vTmstdEWMuWK27DA3wJrma	96		0	0	TRUE	558127
2021-09-25T10:24:10.566+07:00	2021-09-25T10:24:55.148+07:00	HLC_162_TS1_5	HLC_162_TS1_5_M7	An. dirus sl	Female	n/a	n/a	uuid:7cec04c8-d6b3-463a-86f9-e943682bfd71	87788152	7cec04c8-d6b3-463a-86f9-e943682bfd71	2021-10-25T06:55:36	2021-10-25T06:55:36			vTmstdEWMuWK27DA3wJrma	94		0	0	TRUE	558127
2021-09-25T10:24:55.162+07:00	2021-09-25T10:25:38.372+07:00	HLC_162_TS1_5	HLC_162_TS1_5_M8	An. dirus sl	Female	n/a	n/a	uuid:6478dbd1-c8b7-4dd7-bbaf-a8ad67d4bd26	87788153	6478dbd1-c8b7-4dd7-bbaf-a8ad67d4bd26	2021-10-25T06:55:36	2021-10-25T06:55:36			vTmstdEWMuWK27DA3wJrma	91		0	0	TRUE	558127
2021-09-25T10:25:38.382+07:00	2021-09-25T10:26:28.953+07:00	HLC_162_TS1_5	HLC_162_TS1_5_M9	An. maculatus sl	Female	n/a	n/a	uuid:299d780c-6134-4471-9859-3a70e08dd561	87788154	299d780c-6134-4471-9859-3a70e08dd561	2021-10-25T06:55:36	2021-10-25T06:55:36			vTmstdEWMuWK27DA3wJrma	39		0	0	TRUE	558127
2021-09-26T11:16:50.830+07:00	2021-09-26T11:17:19.725+07:00	HLC_162_TS1_5	HLC_162_TS1_5_M10	An. maculatus sl	Female	n/a	n/a	uuid:5f0dabba-fe50-4ffc-8763-559d78d3dd0d	87788155	5f0dabba-fe50-4ffc-8763-559d78d3dd0d	2021-10-25T06:55:36	2021-10-25T06:55:37			vTmstdEWMuWK27DA3wJrma	87		0	0	TRUE	558127
2021-09-26T11:17:19.744+07:00	2021-09-26T11:17:46.237+07:00	HLC_162_TS1_6	HLC_162_TS1_6_M1	An. dirus sl	Female	n/a	n/a	uuid:a3ca5f89-6f45-4380-b8c0-4d439213d2b5	87788156	a3ca5f89-6f45-4380-b8c0-4d439213d2b5	2021-10-25T06:55:37	2021-10-25T06:55:37			vTmstdEWMuWK27DA3wJrma	42		0	0	TRUE	558127
2021-09-26T11:17:46.246+07:00	2021-09-26T11:18:24.408+07:00	HLC_162_TS1_6	HLC_162_TS1_6_M2	An. dirus sl	Female	n/a	n/a	uuid:4fb2a658-1611-4a8a-89db-98417d507c6e	87788158	4fb2a658-1611-4a8a-89db-98417d507c6e	2021-10-25T06:55:37	2021-10-25T06:55:37			vTmstdEWMuWK27DA3wJrma	46		0	0	TRUE	558127
2021-09-26T11:18:24.420+07:00	2021-09-26T11:18:51.584+07:00	HLC_162_TS1_6	HLC_162_TS1_6_M3	An. dirus sl	Female	n/a	n/a	uuid:a198bb7e-8036-4b9d-94d5-f4b924164120	87788159	a198bb7e-8036-4b9d-94d5-f4b924164120	2021-10-25T06:55:37	2021-10-25T06:55:37			vTmstdEWMuWK27DA3wJrma	51		0	0	TRUE	558127
2021-09-26T11:18:51.593+07:00	2021-09-26T11:20:50.748+07:00	HLC_162_TS1_6	HLC_162_TS1_6_M4	An. dirus sl	Female	n/a	n/a	uuid:8605d2bf-debe-4d67-856e-6ff440297eb5	87788160	8605d2bf-debe-4d67-856e-6ff440297eb5	2021-10-25T06:55:37	2021-10-25T06:55:38			vTmstdEWMuWK27DA3wJrma	82		0	0	TRUE	558127
2021-09-26T11:20:50.757+07:00	2021-09-26T11:21:25.719+07:00	HLC_162_TS1_6	HLC_162_TS1_6_M5	An. maculatus sl	Female	n/a	n/a	uuid:17fb542d-da67-4f13-b425-4907a67a1980	87788161	17fb542d-da67-4f13-b425-4907a67a1980	2021-10-25T06:55:38	2021-10-25T06:55:38			vTmstdEWMuWK27DA3wJrma	77		0	0	TRUE	558127
2021-09-26T11:21:25.735+07:00	2021-09-26T11:21:54.010+07:00	HLC_162_TS1_7	HLC_162_TS1_7_M1	An. maculatus sl	Female	n/a	n/a	uuid:37d59ba4-d439-4035-9329-b8ef1a14f995	87788162	37d59ba4-d439-4035-9329-b8ef1a14f995	2021-10-25T06:55:38	2021-10-25T06:55:38			vTmstdEWMuWK27DA3wJrma	73		0	0	TRUE	558127
2021-09-26T11:21:54.024+07:00	2021-09-26T11:22:22.500+07:00	HLC_162_TS1_7	HLC_162_TS1_7_M2	An. dirus sl	Female	n/a	n/a	uuid:f6b8cd65-efba-4e9e-a16d-bddc53c68f9b	87788163	f6b8cd65-efba-4e9e-a16d-bddc53c68f9b	2021-10-25T06:55:38	2021-10-25T06:55:38			vTmstdEWMuWK27DA3wJrma	67		0	0	TRUE	558127
2021-09-26T11:22:22.509+07:00	2021-09-26T11:22:52.284+07:00	HLC_162_TS1_7	HLC_162_TS1_7_M3	An. dirus sl	Female	n/a	n/a	uuid:760ac182-2873-4078-b977-5e5384d6b94c	87788164	760ac182-2873-4078-b977-5e5384d6b94c	2021-10-25T06:55:38	2021-10-25T06:55:39			vTmstdEWMuWK27DA3wJrma	59		0	0	TRUE	558127
2021-09-26T11:22:52.293+07:00	2021-09-26T11:23:20.504+07:00	HLC_162_TS1_7	HLC_162_TS1_7_M4	An. dirus sl	Female	n/a	n/a	uuid:206397f5-d67a-4181-b60d-8beef14d78fc	87788165	206397f5-d67a-4181-b60d-8beef14d78fc	2021-10-25T06:55:39	2021-10-25T06:55:39			vTmstdEWMuWK27DA3wJrma	54		0	0	TRUE	558127
2021-09-26T11:23:20.518+07:00	2021-09-26T11:24:11.633+07:00	HLC_162_TS1_7	HLC_162_TS1_7_M5	An. dirus sl	Female	n/a	n/a	uuid:f4856c08-fc4f-4c2b-a137-38dde0f684d3	87788166	f4856c08-fc4f-4c2b-a137-38dde0f684d3	2021-10-25T06:55:39	2021-10-25T06:55:39			vTmstdEWMuWK27DA3wJrma	50		0	0	TRUE	558127
2021-09-26T11:24:11.645+07:00	2021-09-26T11:24:34.496+07:00	HLC_162_TS1_7	HLC_162_TS1_7_M6	An. dirus sl	Female	n/a	n/a	uuid:fdd026cb-b09f-4f14-a045-0cd0dea48abd	87788167	fdd026cb-b09f-4f14-a045-0cd0dea48abd	2021-10-25T06:55:39	2021-10-25T06:55:39			vTmstdEWMuWK27DA3wJrma	46		0	0	TRUE	558127
2021-09-26T11:24:34.501+07:00	2021-09-26T11:25:27.672+07:00	HLC_162_TS1_7	HLC_162_TS1_7_M7	An. dirus sl	Female	n/a	n/a	uuid:c0ef60ee-cc00-4ef7-813e-6217a52aa8a6	87788168	c0ef60ee-cc00-4ef7-813e-6217a52aa8a6	2021-10-25T06:55:39	2021-10-25T06:55:40			vTmstdEWMuWK27DA3wJrma	41		0	0	TRUE	558127
2021-09-26T11:25:27.685+07:00	2021-09-26T11:26:24.762+07:00	HLC_162_TS1_7	HLC_162_TS1_7_M8	An. dirus sl	Female	n/a	n/a	uuid:859f2012-f9de-4c93-b810-ea8a1f6512d8	87788169	859f2012-f9de-4c93-b810-ea8a1f6512d8	2021-10-25T06:55:40	2021-10-25T06:55:40			vTmstdEWMuWK27DA3wJrma	38		0	0	TRUE	558127
2021-09-27T10:33:11.796+07:00	2021-09-27T10:33:41.421+07:00	HLC_162_TS1_7	HLC_162_TS1_7_M9	An. dirus sl	Female	n/a	n/a	uuid:4c3dcbac-f613-44b1-ae04-07e552051ce7	87788170	4c3dcbac-f613-44b1-ae04-07e552051ce7	2021-10-25T06:55:40	2021-10-25T06:55:40			vTmstdEWMuWK27DA3wJrma	33		0	0	TRUE	558127
2021-09-27T10:33:41.432+07:00	2021-09-27T10:34:29.837+07:00	HLC_162_TS1_7	HLC_162_TS1_7_M10	An. dirus sl	Female	n/a	n/a	uuid:e153d680-71c7-44e4-8a02-9aa61b22f206	87788171	e153d680-71c7-44e4-8a02-9aa61b22f206	2021-10-25T06:55:40	2021-10-25T06:55:40			vTmstdEWMuWK27DA3wJrma	25		0	0	TRUE	558127
2021-09-27T10:34:29.846+07:00	2021-09-27T10:34:56.838+07:00	HLC_162_TS1_7	HLC_162_TS1_7_M11	An. dirus sl	Female	n/a	n/a	uuid:684a3ac6-9a68-4150-b1a4-b3f9cf7e5ef2	87788172	684a3ac6-9a68-4150-b1a4-b3f9cf7e5ef2	2021-10-25T06:55:40	2021-10-25T06:55:41			vTmstdEWMuWK27DA3wJrma	14		0	0	TRUE	558127
2021-09-27T10:34:56.848+07:00	2021-09-27T10:37:59.474+07:00	HLC_162_TS1_8	HLC_162_TS1_8_M1	An. dirus sl	Female	n/a	n/a	uuid:e2bfd7dc-2251-4f05-895e-c37850097aa4	87788173	e2bfd7dc-2251-4f05-895e-c37850097aa4	2021-10-25T06:55:41	2021-10-25T06:55:41			vTmstdEWMuWK27DA3wJrma	20		0	0	TRUE	558127
2021-09-27T10:35:33.929+07:00	2021-09-27T10:36:15.134+07:00	HLC_162_TS1_8	HLC_162_TS1_8_M2	An. dirus sl	Female	n/a	n/a	uuid:3b4935b4-66eb-4dad-9dca-eb25cb3818aa	87788174	3b4935b4-66eb-4dad-9dca-eb25cb3818aa	2021-10-25T06:55:41	2021-10-25T06:55:41			vTmstdEWMuWK27DA3wJrma	25		0	0	TRUE	558127
2021-09-27T10:36:15.143+07:00	2021-09-27T10:36:41.311+07:00	HLC_162_TS1_8	HLC_162_TS1_8_M3	An. dirus sl	Female	n/a	n/a	uuid:f9a84edb-1992-4abb-97d7-4e7bd2a913c3	87788175	f9a84edb-1992-4abb-97d7-4e7bd2a913c3	2021-10-25T06:55:41	2021-10-25T06:55:41			vTmstdEWMuWK27DA3wJrma	29		0	0	TRUE	558127
2021-09-27T10:36:41.323+07:00	2021-09-27T10:40:40.254+07:00	HLC_162_TS1_8	HLC_162_TS1_8_M4	An. dirus sl	Female	n/a	n/a	uuid:76bce645-48fc-495f-90e2-b58689e84010	87788176	76bce645-48fc-495f-90e2-b58689e84010	2021-10-25T06:55:41	2021-10-25T06:55:42			vTmstdEWMuWK27DA3wJrma	35		0	0	TRUE	558127
2021-09-27T10:40:40.265+07:00	2021-09-27T10:41:22.475+07:00	HLC_162_TS1_9	HLC_162_TS1_9_M1	An. dirus sl	Female	n/a	n/a	uuid:14ccaa1e-9e14-4a5c-b1a6-dda300597504	87788177	14ccaa1e-9e14-4a5c-b1a6-dda300597504	2021-10-25T06:55:42	2021-10-25T06:55:42			vTmstdEWMuWK27DA3wJrma	42		0	0	TRUE	558127
2021-09-27T10:41:22.489+07:00	2021-09-27T10:41:51.328+07:00	HLC_162_TS1_9	HLC_162_TS1_9_M2	An. dirus sl	Female	n/a	n/a	uuid:9167619e-c2ca-4844-933f-c12499a6e91b	87788178	9167619e-c2ca-4844-933f-c12499a6e91b	2021-10-25T06:55:42	2021-10-25T06:55:42			vTmstdEWMuWK27DA3wJrma	46		0	0	TRUE	558127
2021-09-27T10:41:51.340+07:00	2021-09-27T10:42:27.236+07:00	HLC_162_TS1_9	HLC_162_TS1_9_M3	An. maculatus sl	Female	n/a	n/a	uuid:e3f3fb76-4e43-429e-b45c-6435550c18de	87788179	e3f3fb76-4e43-429e-b45c-6435550c18de	2021-10-25T06:55:42	2021-10-25T06:55:42			vTmstdEWMuWK27DA3wJrma	51		0	0	TRUE	558127
2021-09-28T10:12:29.020+07:00	2021-09-28T10:13:00.679+07:00	HLC_162_TS1_10	HLC_162_TS1_10_M1	An. dirus sl	Female	n/a	n/a	uuid:e01c4afb-7598-4cef-bda4-aa371a0f23b2	87788180	e01c4afb-7598-4cef-bda4-aa371a0f23b2	2021-10-25T06:55:42	2021-10-25T06:55:43			vTmstdEWMuWK27DA3wJrma	55		0	0	TRUE	558127
2021-09-28T10:13:00.690+07:00	2021-09-28T10:13:27.680+07:00	HLC_162_TS1_10	HLC_162_TS1_10_M2	An. dirus sl	Female	n/a	n/a	uuid:dc4d716f-388e-4e9a-9a37-2e33d1304265	87788181	dc4d716f-388e-4e9a-9a37-2e33d1304265	2021-10-25T06:55:43	2021-10-25T06:55:43			vTmstdEWMuWK27DA3wJrma	13		0	0	TRUE	558127
2021-09-28T10:13:27.689+07:00	2021-09-28T10:14:17.902+07:00	HLC_162_TS1_10	HLC_162_TS1_10_M3	An. dirus sl	Female	n/a	n/a	uuid:5aeea64a-6297-4ff8-a68d-ddb8d043e926	87788182	5aeea64a-6297-4ff8-a68d-ddb8d043e926	2021-10-25T06:55:43	2021-10-25T06:55:43			vTmstdEWMuWK27DA3wJrma	37		0	0	TRUE	558127
2021-09-28T10:14:17.909+07:00	2021-09-28T10:14:44.013+07:00	HLC_162_TS1_10	HLC_162_TS1_10_M4	An. dirus sl	Female	n/a	n/a	uuid:9aa14ca4-b3fc-4dee-b3c6-7c6788db43cd	87788183	9aa14ca4-b3fc-4dee-b3c6-7c6788db43cd	2021-10-25T06:55:43	2021-10-25T06:55:44			vTmstdEWMuWK27DA3wJrma	41		0	0	TRUE	558127
2021-09-28T10:14:44.023+07:00	2021-09-28T10:15:18.047+07:00	HLC_162_TS1_10	HLC_162_TS1_10_M5	An. dirus sl	Female	n/a	n/a	uuid:a20e42cd-a7dd-4912-bb5a-3360daae4ba1	87788184	a20e42cd-a7dd-4912-bb5a-3360daae4ba1	2021-10-25T06:55:44	2021-10-25T06:55:44			vTmstdEWMuWK27DA3wJrma	45		0	0	TRUE	558127
2021-09-28T10:15:18.057+07:00	2021-09-28T10:15:46.618+07:00	HLC_162_TS1_10	HLC_162_TS1_10_M6	An. dirus sl	Female	n/a	n/a	uuid:87d67f35-6f4c-4a62-8ef5-983d0b086b2b	87788185	87d67f35-6f4c-4a62-8ef5-983d0b086b2b	2021-10-25T06:55:44	2021-10-25T06:55:44			vTmstdEWMuWK27DA3wJrma	50		0	0	TRUE	558127
2021-09-28T10:15:46.631+07:00	2021-09-28T10:16:20.336+07:00	HLC_163_TS2_1	HLC_163_TS2_1_M1	An. dirus sl	Female	n/a	n/a	uuid:e7ab0ac6-080d-4036-91be-4d9bcd3a6ca5	87788186	e7ab0ac6-080d-4036-91be-4d9bcd3a6ca5	2021-10-25T06:55:44	2021-10-25T06:55:44			vTmstdEWMuWK27DA3wJrma	57		0	0	TRUE	558127
2021-09-28T10:16:20.348+07:00	2021-09-28T10:16:54.910+07:00	HLC_163_TS2_1	HLC_163_TS2_1_M2	An. dirus sl	Female	n/a	n/a	uuid:74f94070-5748-4bf3-a284-2bb84b8cff5f	87788187	74f94070-5748-4bf3-a284-2bb84b8cff5f	2021-10-25T06:55:45	2021-10-25T06:55:45			vTmstdEWMuWK27DA3wJrma	61		0	0	TRUE	558127
2021-09-28T10:16:54.920+07:00	2021-09-28T10:17:27.159+07:00	HLC_163_TS2_1	HLC_163_TS2_1_M3	An. dirus sl	Female	n/a	n/a	uuid:07327442-117c-4ad3-b658-192e9ca5462d	87788188	07327442-117c-4ad3-b658-192e9ca5462d	2021-10-25T06:55:45	2021-10-25T06:55:45			vTmstdEWMuWK27DA3wJrma	18		0	0	TRUE	558127
2021-09-28T10:17:27.168+07:00	2021-09-28T10:17:59.795+07:00	HLC_163_TS2_2	HLC_163_TS2_2_M1	An. dirus sl	Female	n/a	n/a	uuid:ff65c750-73da-40c0-933e-b8f3f929951e	87788189	ff65c750-73da-40c0-933e-b8f3f929951e	2021-10-25T06:55:45	2021-10-25T06:55:45			vTmstdEWMuWK27DA3wJrma	24		0	0	TRUE	558127
2021-09-28T10:17:59.804+07:00	2021-09-28T10:18:27.171+07:00	HLC_163_TS2_2	HLC_163_TS2_2_M2	An. dirus sl	Female	n/a	n/a	uuid:6e60d58f-42cc-4d85-bff3-676c970224c4	87788190	6e60d58f-42cc-4d85-bff3-676c970224c4	2021-10-25T06:55:45	2021-10-25T06:55:45			vTmstdEWMuWK27DA3wJrma	5		0	0	TRUE	558127
2021-09-29T09:56:55.233+07:00	2021-09-29T09:57:42.137+07:00	HLC_163_TS2_2	HLC_163_TS2_2_M3	An. dirus sl	Female	n/a	n/a	uuid:8cefbd70-0272-4a1a-83ac-a168ec9b665e	87788191	8cefbd70-0272-4a1a-83ac-a168ec9b665e	2021-10-25T06:55:45	2021-10-25T06:55:46			vTmstdEWMuWK27DA3wJrma	66		0	0	TRUE	558127
2021-09-29T09:57:42.155+07:00	2021-09-29T09:58:20.805+07:00	HLC_163_TS2_6	HLC_163_TS2_6_M1	An. maculatus sl	Female	n/a	n/a	uuid:06dcb3ae-771e-4389-8404-38de09f90682	87788192	06dcb3ae-771e-4389-8404-38de09f90682	2021-10-25T06:55:46	2021-10-25T06:55:46			vTmstdEWMuWK27DA3wJrma	74		0	0	TRUE	558127
2021-09-29T09:58:20.813+07:00	2021-09-29T09:58:54.723+07:00	HLC_163_TS2_6	HLC_163_TS2_6_M2	An. maculatus sl	Female	n/a	n/a	uuid:579c66b2-594a-479f-a0c7-6210b14aaa63	87788193	579c66b2-594a-479f-a0c7-6210b14aaa63	2021-10-25T06:55:46	2021-10-25T06:55:46			vTmstdEWMuWK27DA3wJrma	24		0	0	TRUE	558127
2021-09-29T09:58:54.732+07:00	2021-09-29T09:59:26.814+07:00	HLC_163_TS2_6	HLC_163_TS2_6_M3	An. dirus sl	Female	n/a	n/a	uuid:9ae19a39-de9d-47e8-88b3-f756d9c555b9	87788194	9ae19a39-de9d-47e8-88b3-f756d9c555b9	2021-10-25T06:55:46	2021-10-25T06:55:46			vTmstdEWMuWK27DA3wJrma	29		0	0	TRUE	558127
2021-09-29T09:59:26.825+07:00	2021-09-29T10:00:58.976+07:00	HLC_163_TS2_7	HLC_163_TS2_7_M1	An. dirus sl	Female	n/a	n/a	uuid:f94fdc65-aa81-4538-9279-14a762930843	87788195	f94fdc65-aa81-4538-9279-14a762930843	2021-10-25T06:55:46	2021-10-25T06:55:47			vTmstdEWMuWK27DA3wJrma	5		0	0	TRUE	558127
2021-09-29T10:00:58.989+07:00	2021-09-29T10:01:21.441+07:00	HLC_163_TS2_8	HLC_163_TS2_8_M1	An. dirus sl	Female	n/a	n/a	uuid:1757ab5a-13d3-4817-88f8-423125cc9e69	87788196	1757ab5a-13d3-4817-88f8-423125cc9e69	2021-10-25T06:55:47	2021-10-25T06:55:47			vTmstdEWMuWK27DA3wJrma	34		0	0	TRUE	558127
2021-09-29T10:01:21.452+07:00	2021-09-29T10:01:50.837+07:00	HLC_163_TS2_8	HLC_163_TS2_8_M2	An. dirus sl	Female	n/a	n/a	uuid:4b9c91a5-9441-424c-8ed7-d6b7000c3552	87788198	4b9c91a5-9441-424c-8ed7-d6b7000c3552	2021-10-25T06:55:47	2021-10-25T06:55:47			vTmstdEWMuWK27DA3wJrma	72		0	0	TRUE	558127
2021-09-29T10:01:50.847+07:00	2021-09-29T10:02:16.689+07:00	HLC_163_TS2_10	HLC_163_TS2_10_M1	An. kochi	Female	n/a	vTmstdEWMuWK27DA3wJrma	uuid:71e0f818-7e06-4195-9f4e-d848c4779b87	87788199	71e0f818-7e06-4195-9f4e-d848c4779b87	2021-10-25T06:55:47	2021-10-25T07:12:42			vTmstdEWMuWK27DA3wJrma	76		0	0	TRUE	558127
2021-09-29T10:02:16.698+07:00	2021-09-29T10:02:47.494+07:00	HLC_163_TS2_10	HLC_163_TS2_10_M2	An. philippinensis	Female	n/a	vTmstdEWMuWK27DA3wJrma	uuid:6e5e73a7-d187-4d8b-b28e-874245638f69	87788200	6e5e73a7-d187-4d8b-b28e-874245638f69	2021-10-25T06:55:47	2021-10-25T07:12:50			vTmstdEWMuWK27DA3wJrma	14		0	0	TRUE	558127
2021-09-29T10:02:47.507+07:00	2021-09-29T10:03:59.960+07:00	HLC_163_TS2_10	HLC_163_TS2_10_M3	An. maculatus sl	Female	n/a	n/a	uuid:9bfbcf96-d38f-40e5-b490-079967017f36	87788201	9bfbcf96-d38f-40e5-b490-079967017f36	2021-10-25T06:55:47	2021-10-25T06:55:48			vTmstdEWMuWK27DA3wJrma	18		0	0	TRUE	558127
2021-09-29T10:03:59.973+07:00	2021-09-29T10:04:31.189+07:00	HLC_163_TS2_10	HLC_163_TS2_10_M4	An. dirus sl	Female	n/a	n/a	uuid:eb45475f-e3f6-4fc9-a2de-ba0d0634491b	87788202	eb45475f-e3f6-4fc9-a2de-ba0d0634491b	2021-10-25T06:55:48	2021-10-25T06:55:48			vTmstdEWMuWK27DA3wJrma	27		0	0	TRUE	558127
2021-09-29T10:04:31.198+07:00	2021-09-29T10:05:26.762+07:00	HLC_163_TS2_10	HLC_163_TS2_10_M5	An. dirus sl	Female	n/a	n/a	uuid:66139891-cac2-47b1-bc53-8e5caadb3618	87788204	66139891-cac2-47b1-bc53-8e5caadb3618	2021-10-25T06:55:48	2021-10-25T06:55:48			vTmstdEWMuWK27DA3wJrma	80		0	0	TRUE	558127
2021-09-29T10:05:26.774+07:00	2021-09-29T10:05:52.129+07:00	HLC_164_TS3_3	HLC_164_TS3_3_M1	An. dirus sl	Female	n/a	n/a	uuid:7659a97d-af6b-446b-89c6-551cedc75cb0	87788205	7659a97d-af6b-446b-89c6-551cedc75cb0	2021-10-25T06:55:48	2021-10-25T06:55:48			vTmstdEWMuWK27DA3wJrma	84		0	0	TRUE	558127
2021-09-29T10:05:52.142+07:00	2021-09-29T10:06:14.704+07:00	HLC_164_TS3_3	HLC_164_TS3_3_M2	An. dirus sl	Female	n/a	n/a	uuid:cdb6077d-feb1-4185-98ce-548ad3925c1d	87788206	cdb6077d-feb1-4185-98ce-548ad3925c1d	2021-10-25T06:55:48	2021-10-25T06:55:49			vTmstdEWMuWK27DA3wJrma	88		0	0	TRUE	558127
2021-09-30T10:51:01.355+07:00	2021-09-30T10:51:31.029+07:00	HLC_164_TS3_3	HLC_164_TS3_3_M3	An. dirus sl	Female	n/a	n/a	uuid:0b8d24f1-b615-463b-aed7-b2277d077e0e	87788209	0b8d24f1-b615-463b-aed7-b2277d077e0e	2021-10-25T06:55:49	2021-10-25T06:55:49			vTmstdEWMuWK27DA3wJrma	32		0	0	TRUE	558127
2021-09-30T10:51:31.048+07:00	2021-09-30T10:51:53.907+07:00	HLC_164_TS3_5	HLC_164_TS3_5_M1	An. dirus sl	Female	n/a	n/a	uuid:6e12d4f3-eb5d-4333-9823-e4046d17c17c	87788210	6e12d4f3-eb5d-4333-9823-e4046d17c17c	2021-10-25T06:55:49	2021-10-25T06:55:49			vTmstdEWMuWK27DA3wJrma	16		0	0	TRUE	558127
2021-09-30T10:51:53.917+07:00	2021-09-30T10:52:26.139+07:00	HLC_164_TS3_5	HLC_164_TS3_5_M2	An. dirus sl	Female	n/a	n/a	uuid:b9732f33-4384-4947-9722-b0557201f7ff	87788211	b9732f33-4384-4947-9722-b0557201f7ff	2021-10-25T06:55:49	2021-10-25T06:55:49			vTmstdEWMuWK27DA3wJrma	128		0	0	TRUE	558127
2021-09-30T10:52:26.149+07:00	2021-09-30T10:52:54.720+07:00	HLC_164_TS3_5	HLC_164_TS3_5_M3	An. dirus sl	Female	n/a	n/a	uuid:cca7c2e5-85b0-4a2b-a8b8-08367cca4085	87788213	cca7c2e5-85b0-4a2b-a8b8-08367cca4085	2021-10-25T06:55:49	2021-10-25T06:55:50			vTmstdEWMuWK27DA3wJrma	123		0	0	TRUE	558127
2021-09-30T10:52:54.729+07:00	2021-09-30T10:53:26.120+07:00	HLC_164_TS3_5	HLC_164_TS3_5_M4	An. dirus sl	Female	n/a	n/a	uuid:fc8a849c-b5db-4f1c-94e5-002f02b20658	87788215	fc8a849c-b5db-4f1c-94e5-002f02b20658	2021-10-25T06:55:50	2021-10-25T06:55:50			vTmstdEWMuWK27DA3wJrma	119		0	0	TRUE	558127
2021-09-30T10:53:26.130+07:00	2021-09-30T10:53:54.934+07:00	HLC_164_TS3_6	HLC_164_TS3_6_M1	An. maculatus sl	Female	n/a	n/a	uuid:cc2ce681-737a-4059-88a0-6b46f2d7a66f	87788216	cc2ce681-737a-4059-88a0-6b46f2d7a66f	2021-10-25T06:55:50	2021-10-25T06:55:50			vTmstdEWMuWK27DA3wJrma	114		0	0	TRUE	558127
2021-09-30T10:53:54.943+07:00	2021-09-30T10:54:16.135+07:00	HLC_164_TS3_6	HLC_164_TS3_6_M2	An. dirus sl	Female	n/a	n/a	uuid:a6444f56-9191-49dd-8ee3-0cc38ac5f4d9	87788217	a6444f56-9191-49dd-8ee3-0cc38ac5f4d9	2021-10-25T06:55:50	2021-10-25T06:55:50			vTmstdEWMuWK27DA3wJrma	106		0	0	TRUE	558127
2021-09-30T10:54:16.143+07:00	2021-09-30T10:54:40.126+07:00	HLC_164_TS3_6	HLC_164_TS3_6_M3	An. dirus sl	Female	n/a	n/a	uuid:fefe0ebb-93b6-4a1a-8e28-68213863a4e7	87788219	fefe0ebb-93b6-4a1a-8e28-68213863a4e7	2021-10-25T06:55:50	2021-10-25T06:55:51			vTmstdEWMuWK27DA3wJrma	102		0	0	TRUE	558127
2021-09-30T10:54:40.139+07:00	2021-09-30T10:55:04.983+07:00	HLC_164_TS3_7	HLC_164_TS3_7_M1	An. dirus sl	Female	n/a	n/a	uuid:03cfcc54-4237-45e2-9462-34f8e1fd3a94	87788220	03cfcc54-4237-45e2-9462-34f8e1fd3a94	2021-10-25T06:55:51	2021-10-25T06:55:51			vTmstdEWMuWK27DA3wJrma	99		0	0	TRUE	558127
2021-09-30T10:55:04.993+07:00	2021-09-30T10:55:29.580+07:00	HLC_164_TS3_7	HLC_164_TS3_7_M2	An. maculatus sl	Female	n/a	n/a	uuid:b1cea8eb-4e71-4ba1-b6e3-70cef1b6afbb	87788222	b1cea8eb-4e71-4ba1-b6e3-70cef1b6afbb	2021-10-25T06:55:51	2021-10-25T06:55:51			vTmstdEWMuWK27DA3wJrma	16		0	0	TRUE	558127
2021-09-30T10:55:29.589+07:00	2021-09-30T10:55:53.399+07:00	HLC_164_TS3_8	HLC_164_TS3_8_M1	An. dirus sl	Female	n/a	n/a	uuid:91a36713-2596-4ef2-9f33-7b9610c06269	87788223	91a36713-2596-4ef2-9f33-7b9610c06269	2021-10-25T06:55:51	2021-10-25T06:55:51			vTmstdEWMuWK27DA3wJrma	96		0	0	TRUE	558127
2021-09-30T10:55:53.410+07:00	2021-09-30T10:56:16.448+07:00	HLC_164_TS3_9	HLC_164_TS3_9_M1	An. dirus sl	Female	n/a	n/a	uuid:db8953ad-90b7-452a-b329-00f05236cd59	87788225	db8953ad-90b7-452a-b329-00f05236cd59	2021-10-25T06:55:51	2021-10-25T06:55:52			vTmstdEWMuWK27DA3wJrma	93		0	0	TRUE	558127
2021-09-30T10:56:16.458+07:00	2021-09-30T10:56:37.755+07:00	HLC_164_TS3_9	HLC_164_TS3_9_M2	An. dirus sl	Female	n/a	n/a	uuid:2e5ef152-1be0-4ec8-89b8-45ae6569967a	87788226	2e5ef152-1be0-4ec8-89b8-45ae6569967a	2021-10-25T06:55:52	2021-10-25T06:55:52			vTmstdEWMuWK27DA3wJrma	462		0	0	TRUE	558127
2021-09-30T10:56:37.767+07:00	2021-09-30T10:57:02.280+07:00	HLC_164_TS3_11	HLC_164_TS3_11_M1	An. maculatus sl	Female	n/a	n/a	uuid:552ff559-f06f-41ec-8d9c-9da4f4e2c554	87788227	552ff559-f06f-41ec-8d9c-9da4f4e2c554	2021-10-25T06:55:52	2021-10-25T06:55:52			vTmstdEWMuWK27DA3wJrma	48		0	0	TRUE	558127
2021-09-30T10:57:02.289+07:00	2021-09-30T10:57:26.095+07:00	HLC_165_TS4_1	HLC_165_TS4_1_M1	An. maculatus sl	Female	n/a	n/a	uuid:2fe9bb4e-7040-49ea-a7a1-d9d280f8e512	87788228	2fe9bb4e-7040-49ea-a7a1-d9d280f8e512	2021-10-25T06:55:52	2021-10-25T06:55:52			vTmstdEWMuWK27DA3wJrma	41		0	0	TRUE	558127
2021-09-30T10:57:26.105+07:00	2021-09-30T10:57:59.377+07:00	HLC_165_TS4_1	HLC_165_TS4_1_M2	An. maculatus sl	Female	n/a	n/a	uuid:f68264aa-6dba-4f6a-adcf-61a509fb8709	87788229	f68264aa-6dba-4f6a-adcf-61a509fb8709	2021-10-25T06:55:52	2021-10-25T06:55:53			vTmstdEWMuWK27DA3wJrma	144		0	0	TRUE	558127
2021-09-30T10:57:59.386+07:00	2021-09-30T10:58:27.383+07:00	HLC_165_TS4_1	HLC_165_TS4_1_M3	An. dirus sl	Female	n/a	n/a	uuid:12057b94-f3bb-4498-8405-35f311cb7d36	87788231	12057b94-f3bb-4498-8405-35f311cb7d36	2021-10-25T06:55:53	2021-10-25T06:55:53			vTmstdEWMuWK27DA3wJrma	141		0	0	TRUE	558127
2021-09-30T10:58:27.396+07:00	2021-09-30T10:59:03.327+07:00	HLC_165_TS4_1	HLC_165_TS4_1_M4	An. dirus sl	Female	n/a	n/a	uuid:9d21e8c1-b687-4aa3-bb2a-ea9946760539	87788232	9d21e8c1-b687-4aa3-bb2a-ea9946760539	2021-10-25T06:55:53	2021-10-25T06:55:53			vTmstdEWMuWK27DA3wJrma	137		0	0	TRUE	558127
2021-09-30T10:59:03.335+07:00	2021-09-30T10:59:29.476+07:00	HLC_165_TS4_1	HLC_165_TS4_1_M5	An. dirus sl	Female	n/a	n/a	uuid:c6dc2092-14ef-4990-90ee-ab2423dbe519	87788233	c6dc2092-14ef-4990-90ee-ab2423dbe519	2021-10-25T06:55:53	2021-10-25T06:55:53			vTmstdEWMuWK27DA3wJrma	135		0	0	TRUE	558127
2021-09-30T10:59:29.484+07:00	2021-09-30T10:59:53.993+07:00	HLC_165_TS4_7	HLC_165_TS4_7_M1	An. dirus sl	Female	n/a	n/a	uuid:4097e17f-f2b2-42b7-9969-b597073d5f23	87788235	4097e17f-f2b2-42b7-9969-b597073d5f23	2021-10-25T06:55:53	2021-10-25T06:55:53			vTmstdEWMuWK27DA3wJrma	130		0	0	TRUE	558127
2021-09-30T10:59:54.003+07:00	2021-09-30T11:00:16.999+07:00	HLC_166_TS5_7	HLC_166_TS5_7_M1	An. dirus sl	Female	n/a	n/a	uuid:ebfe2c6b-6e95-4814-8c7b-1bfb0ec00915	87788236	ebfe2c6b-6e95-4814-8c7b-1bfb0ec00915	2021-10-25T06:55:54	2021-10-25T06:55:54			vTmstdEWMuWK27DA3wJrma	119		0	0	TRUE	558127
2021-09-30T11:00:17.011+07:00	2021-09-30T11:00:37.605+07:00	HLC_166_TS5_7	HLC_166_TS5_7_M2	An. dirus sl	Female	n/a	n/a	uuid:4db9b3e8-43e5-41c4-916d-a692e542eb57	87788237	4db9b3e8-43e5-41c4-916d-a692e542eb57	2021-10-25T06:55:54	2021-10-25T06:55:54			vTmstdEWMuWK27DA3wJrma	112		0	0	TRUE	558127
2021-10-02T10:00:02.552+07:00	2021-10-02T10:04:38.752+07:00	HLC_166_TS5_8	HLC_166_TS5_8_M1	An. dirus sl	Female	n/a	n/a	uuid:0a9ce786-c4ef-4b61-8bce-4e8a35a9abf7	87788239	0a9ce786-c4ef-4b61-8bce-4e8a35a9abf7	2021-10-25T06:55:54	2021-10-25T06:55:54			vTmstdEWMuWK27DA3wJrma	107		0	0	TRUE	558127
2021-10-02T10:04:38.770+07:00	2021-10-02T10:05:19.985+07:00	HLC_167_TS6_2	HLC_167_TS6_2_M1	An. dirus sl	Female	n/a	n/a	uuid:74cedca4-9163-46e7-b35f-5f80ea4ae1a5	87788240	74cedca4-9163-46e7-b35f-5f80ea4ae1a5	2021-10-25T06:55:54	2021-10-25T06:55:55			vTmstdEWMuWK27DA3wJrma	99		0	0	TRUE	558127
2021-10-02T10:05:19.998+07:00	2021-10-02T10:05:56.019+07:00	HLC_167_TS6_2	HLC_167_TS6_2_M2	An. dirus sl	Female	n/a	n/a	uuid:0b2182cb-dced-43d9-a187-c606526dd5c5	87788241	0b2182cb-dced-43d9-a187-c606526dd5c5	2021-10-25T06:55:55	2021-10-25T06:55:55			vTmstdEWMuWK27DA3wJrma	95		0	0	TRUE	558127
2021-10-02T10:05:56.032+07:00	2021-10-02T10:06:22.614+07:00	HLC_167_TS6_2	HLC_167_TS6_2_M3	An. dirus sl	Female	n/a	n/a	uuid:672020bf-6502-4acb-be7d-1e496ede172e	87788242	672020bf-6502-4acb-be7d-1e496ede172e	2021-10-25T06:55:55	2021-10-25T06:55:55			vTmstdEWMuWK27DA3wJrma	90		0	0	TRUE	558127
2021-10-02T10:06:22.623+07:00	2021-10-02T10:06:49.797+07:00	HLC_167_TS6_3	HLC_167_TS6_3_M1	An. dirus sl	Female	n/a	n/a	uuid:1e5d6eb5-a821-4345-84af-38c614db6e87	87788244	1e5d6eb5-a821-4345-84af-38c614db6e87	2021-10-25T06:55:55	2021-10-25T06:55:55			vTmstdEWMuWK27DA3wJrma	86		0	0	TRUE	558127
2021-10-02T10:06:49.806+07:00	2021-10-02T10:07:30.473+07:00	HLC_167_TS6_3	HLC_167_TS6_3_M2	An. dirus sl	Female	n/a	n/a	uuid:401be873-877f-4309-9b3a-63e1bc38113f	87788245	401be873-877f-4309-9b3a-63e1bc38113f	2021-10-25T06:55:55	2021-10-25T06:55:56			vTmstdEWMuWK27DA3wJrma	81		0	0	TRUE	558127
2021-10-02T10:07:30.485+07:00	2021-10-02T10:07:59.663+07:00	HLC_167_TS6_3	HLC_167_TS6_3_M3	An. dirus sl	Female	n/a	n/a	uuid:00797387-72d8-4466-8b9a-8515530d6dca	87788246	00797387-72d8-4466-8b9a-8515530d6dca	2021-10-25T06:55:56	2021-10-25T06:55:56			vTmstdEWMuWK27DA3wJrma	77		0	0	TRUE	558127
2021-10-02T10:07:59.673+07:00	2021-10-02T10:08:35.050+07:00	HLC_167_TS6_4	HLC_167_TS6_4_M1	An. dirus sl	Female	n/a	n/a	uuid:c627c192-1a4a-46ee-b890-999aff99eb8b	87788247	c627c192-1a4a-46ee-b890-999aff99eb8b	2021-10-25T06:55:56	2021-10-25T06:55:56			vTmstdEWMuWK27DA3wJrma	73		0	0	TRUE	558127
2021-10-02T10:08:35.062+07:00	2021-10-02T10:09:05.229+07:00	HLC_167_TS6_4	HLC_167_TS6_4_M2	An. dirus sl	Female	n/a	n/a	uuid:3f633dbb-959a-4b54-b67a-4b65224216ce	87788248	3f633dbb-959a-4b54-b67a-4b65224216ce	2021-10-25T06:55:56	2021-10-25T06:55:56			vTmstdEWMuWK27DA3wJrma	70		0	0	TRUE	558127
2021-10-03T10:38:50.406+07:00	2021-10-03T10:40:18.876+07:00	HLC_167_TS6_4	HLC_167_TS6_4_M3	An. dirus sl	Female	n/a	n/a	uuid:b04d0f7a-7ac6-4911-8cc8-084af37481bb	87788249	b04d0f7a-7ac6-4911-8cc8-084af37481bb	2021-10-25T06:55:56	2021-10-25T06:55:56			vTmstdEWMuWK27DA3wJrma	66		0	0	TRUE	558127
2021-10-03T10:40:18.890+07:00	2021-10-03T10:40:40.513+07:00	HLC_167_TS6_4	HLC_167_TS6_4_M4	An. dirus sl	Female	n/a	n/a	uuid:4c2cf1e4-cbf3-47d2-b9ca-43bc18671726	87788250	4c2cf1e4-cbf3-47d2-b9ca-43bc18671726	2021-10-25T06:55:57	2021-10-25T06:55:57			vTmstdEWMuWK27DA3wJrma	59		0	0	TRUE	558127
2021-10-03T10:40:40.525+07:00	2021-10-03T10:41:29.041+07:00	HLC_167_TS6_4	HLC_167_TS6_4_M5	An. dirus sl	Female	n/a	n/a	uuid:93d4f64e-ca0a-4292-87f8-3eac091eec8f	87788251	93d4f64e-ca0a-4292-87f8-3eac091eec8f	2021-10-25T06:55:57	2021-10-25T06:55:57			vTmstdEWMuWK27DA3wJrma	55		0	0	TRUE	558127
2021-10-03T10:41:29.054+07:00	2021-10-03T10:41:58.937+07:00	HLC_167_TS6_4	HLC_167_TS6_4_M6	An. dirus sl	Female	n/a	n/a	uuid:ca3b8a9f-db53-494f-bf85-4e17e52cbdfa	87788252	ca3b8a9f-db53-494f-bf85-4e17e52cbdfa	2021-10-25T06:55:57	2021-10-25T06:55:57			vTmstdEWMuWK27DA3wJrma	50		0	0	TRUE	558127
2021-10-03T10:41:58.946+07:00	2021-10-03T10:42:29.590+07:00	HLC_167_TS6_5	HLC_167_TS6_5_M1	An. dirus sl	Female	n/a	n/a	uuid:d7c85d6b-a260-4265-8ce8-064a50ce0952	87788253	d7c85d6b-a260-4265-8ce8-064a50ce0952	2021-10-25T06:55:57	2021-10-25T06:55:57			vTmstdEWMuWK27DA3wJrma	47		0	0	TRUE	558127
2021-10-03T10:42:29.604+07:00	2021-10-03T10:43:07.958+07:00	HLC_167_TS6_5	HLC_167_TS6_5_M2	An. dirus sl	Female	n/a	n/a	uuid:4ffd350c-3fdc-4e24-90e9-3230f447f685	87788254	4ffd350c-3fdc-4e24-90e9-3230f447f685	2021-10-25T06:55:58	2021-10-25T06:55:58			vTmstdEWMuWK27DA3wJrma	40		0	0	TRUE	558127
2021-10-03T10:43:07.970+07:00	2021-10-03T10:43:46.257+07:00	HLC_167_TS6_5	HLC_167_TS6_5_M3	An. dirus sl	Female	n/a	n/a	uuid:6f446b53-8672-4c2c-babc-1fa5eec99cd6	87788255	6f446b53-8672-4c2c-babc-1fa5eec99cd6	2021-10-25T06:55:58	2021-10-25T06:55:58			vTmstdEWMuWK27DA3wJrma	33		0	0	TRUE	558127
2021-10-03T10:43:46.270+07:00	2021-10-03T10:44:09.717+07:00	HLC_167_TS6_5	HLC_167_TS6_5_M4	An. dirus sl	Female	n/a	n/a	uuid:76a96640-442d-4729-aeda-9b73228ab729	87788258	76a96640-442d-4729-aeda-9b73228ab729	2021-10-25T06:55:58	2021-10-25T06:55:58			vTmstdEWMuWK27DA3wJrma	28		0	0	TRUE	558127
2021-10-03T10:44:09.726+07:00	2021-10-03T10:44:41.085+07:00	HLC_167_TS6_6	HLC_167_TS6_6_M1	An. dirus sl	Female	n/a	n/a	uuid:a0d3d442-8687-48e1-a0f7-f50c5f14ee31	87788259	a0d3d442-8687-48e1-a0f7-f50c5f14ee31	2021-10-25T06:55:58	2021-10-25T06:55:58			vTmstdEWMuWK27DA3wJrma	8		0	0	TRUE	558127
2021-10-03T10:44:41.094+07:00	2021-10-03T10:45:16.518+07:00	HLC_167_TS6_6	HLC_167_TS6_6_M2	An. dirus sl	Female	n/a	n/a	uuid:b41c2a98-a8f4-47d9-bfef-4063c1ab1930	87788260	b41c2a98-a8f4-47d9-bfef-4063c1ab1930	2021-10-25T06:55:59	2021-10-25T06:55:59			vTmstdEWMuWK27DA3wJrma	6		0	0	TRUE	558127
2021-10-03T10:45:16.527+07:00	2021-10-03T10:45:38.920+07:00	HLC_167_TS6_7	HLC_167_TS6_7_M1	An. dirus sl	Female	n/a	n/a	uuid:112bfb7c-bd6d-4b2c-ae5e-bc7bb82a24c2	87788261	112bfb7c-bd6d-4b2c-ae5e-bc7bb82a24c2	2021-10-25T06:55:59	2021-10-25T06:55:59			vTmstdEWMuWK27DA3wJrma	5		0	0	TRUE	558127
2021-10-03T10:45:38.929+07:00	2021-10-03T10:45:59.935+07:00	HLC_167_TS6_7	HLC_167_TS6_7_M2	An. dirus sl	Female	n/a	n/a	uuid:bc1e37f4-1d0d-415b-929e-4fed241496e2	87788263	bc1e37f4-1d0d-415b-929e-4fed241496e2	2021-10-25T06:55:59	2021-10-25T06:55:59			vTmstdEWMuWK27DA3wJrma	4		0	0	TRUE	558127
2021-10-03T10:45:59.944+07:00	2021-10-03T10:46:27.367+07:00	HLC_167_TS6_7	HLC_167_TS6_7_M3	An. dirus sl	Female	n/a	n/a	uuid:b231a693-5ef0-4af6-a6f3-7e6d9029f1f3	87788264	b231a693-5ef0-4af6-a6f3-7e6d9029f1f3	2021-10-25T06:55:59	2021-10-25T06:55:59			vTmstdEWMuWK27DA3wJrma			0	0	TRUE	558127
2021-10-04T10:53:55.911+07:00	2021-10-04T10:54:59.574+07:00	HLC_167_TS6_7	HLC_167_TS6_7_M4	An. dirus sl	Female	n/a	n/a	uuid:19e6601e-7422-4ca9-8345-20427465de05	87788265	19e6601e-7422-4ca9-8345-20427465de05	2021-10-25T06:55:59	2021-10-25T06:56:00			vTmstdEWMuWK27DA3wJrma			0	0	TRUE	558127
2021-10-04T10:54:59.584+07:00	2021-10-04T10:55:34.574+07:00	HLC_167_TS6_7	HLC_167_TS6_7_M5	An. dirus sl	Female	n/a	n/a	uuid:1ddc7029-ff08-4c9c-a031-002a0ff45a66	87788266	1ddc7029-ff08-4c9c-a031-002a0ff45a66	2021-10-25T06:56:00	2021-10-25T06:56:00			vTmstdEWMuWK27DA3wJrma			0	0	TRUE	558127
2021-10-04T10:55:34.585+07:00	2021-10-04T10:56:17.363+07:00	HLC_167_TS6_7	HLC_167_TS6_7_M6	An. dirus sl	Female	n/a	n/a	uuid:907fb1eb-d615-4d83-8575-b3e25950a560	87788267	907fb1eb-d615-4d83-8575-b3e25950a560	2021-10-25T06:56:00	2021-10-25T06:56:00			vTmstdEWMuWK27DA3wJrma			0	0	TRUE	558127
2021-10-04T10:56:17.375+07:00	2021-10-04T10:58:13.700+07:00	HLC_167_TS6_7	HLC_167_TS6_7_M7	An. dirus sl	Female	n/a	n/a	uuid:ffabeb9e-3e7a-47dd-abb0-8193d23e0995	87788268	ffabeb9e-3e7a-47dd-abb0-8193d23e0995	2021-10-25T06:56:00	2021-10-25T06:56:00			vTmstdEWMuWK27DA3wJrma			0	0	TRUE	558127
2021-10-04T10:56:47.429+07:00	2021-10-04T10:59:17.821+07:00	HLC_167_TS6_7	HLC_167_TS6_7_M8	An. dirus sl	Female	n/a	n/a	uuid:93982c7a-2b47-4cec-a39f-f8eede422a67	87788269	93982c7a-2b47-4cec-a39f-f8eede422a67	2021-10-25T06:56:00	2021-10-25T06:56:01			vTmstdEWMuWK27DA3wJrma			0	0	TRUE	558127
2021-10-04T10:59:17.831+07:00	2021-10-04T10:59:45.923+07:00	HLC_167_TS6_7	HLC_167_TS6_7_M9	An. dirus sl	Female	n/a	n/a	uuid:572ed100-fc18-4dbd-8648-b14cdcbfce98	87788271	572ed100-fc18-4dbd-8648-b14cdcbfce98	2021-10-25T06:56:01	2021-10-25T06:56:01			vTmstdEWMuWK27DA3wJrma			0	0	TRUE	558127
2021-10-05T11:05:54.776+07:00	2021-10-05T11:06:16.527+07:00	HLC_167_TS6_8	HLC_167_TS6_8_M1	An. dirus sl	Female	n/a	n/a	uuid:481ce159-13c9-4528-8848-f7ea46f3ad27	87788272	481ce159-13c9-4528-8848-f7ea46f3ad27	2021-10-25T06:56:01	2021-10-25T06:56:01			vTmstdEWMuWK27DA3wJrma			0	0	TRUE	558127
2021-10-05T11:06:16.539+07:00	2021-10-05T11:06:56.389+07:00	HLC_167_TS6_8	HLC_167_TS6_8_M2	An. dirus sl	Female	n/a	n/a	uuid:fb07f00f-1580-4f1e-b851-b160abb89c87	87788273	fb07f00f-1580-4f1e-b851-b160abb89c87	2021-10-25T06:56:01	2021-10-25T06:56:01			vTmstdEWMuWK27DA3wJrma			0	0	TRUE	558127
2021-10-05T11:06:56.398+07:00	2021-10-05T11:07:26.258+07:00	HLC_167_TS6_8	HLC_167_TS6_8_M3	An. dirus sl	Female	n/a	n/a	uuid:d9587797-e194-4ca2-a6b9-94e5d016e994	87788274	d9587797-e194-4ca2-a6b9-94e5d016e994	2021-10-25T06:56:01	2021-10-25T06:56:01			vTmstdEWMuWK27DA3wJrma			0	0	TRUE	558127
2021-10-05T11:07:26.267+07:00	2021-10-05T11:07:51.805+07:00	HLC_167_TS6_8	HLC_167_TS6_8_M4	An. dirus sl	Female	n/a	n/a	uuid:964216d4-da5e-4b0e-a618-3c3e781b58d7	87788276	964216d4-da5e-4b0e-a618-3c3e781b58d7	2021-10-25T06:56:01	2021-10-25T06:56:02			vTmstdEWMuWK27DA3wJrma			0	0	TRUE	558127
2021-10-05T11:07:51.814+07:00	2021-10-05T11:08:23.541+07:00	HLC_167_TS6_9	HLC_167_TS6_9_M1	An. dirus sl	Female	n/a	n/a	uuid:f674b7e3-4b5e-4867-9a8b-dc58b402efd0	87788277	f674b7e3-4b5e-4867-9a8b-dc58b402efd0	2021-10-25T06:56:02	2021-10-25T06:56:02			vTmstdEWMuWK27DA3wJrma			0	0	TRUE	558127
2021-10-05T11:08:23.554+07:00	2021-10-05T11:09:02.905+07:00	HLC_167_TS6_10	HLC_167_TS6_10_M1	An. dirus sl	Female	n/a	n/a	uuid:a1ddc825-0956-40e6-918b-254a77146973	87788278	a1ddc825-0956-40e6-918b-254a77146973	2021-10-25T06:56:02	2021-10-25T06:56:02			vTmstdEWMuWK27DA3wJrma			0	0	TRUE	558127
2021-10-05T11:09:02.914+07:00	2021-10-05T11:09:32.090+07:00	HLC_167_TS6_10	HLC_167_TS6_10_M2	An. dirus sl	Female	n/a	n/a	uuid:49a64b62-67da-47d3-afea-ee12e6fc6610	87788279	49a64b62-67da-47d3-afea-ee12e6fc6610	2021-10-25T06:56:02	2021-10-25T06:56:02			vTmstdEWMuWK27DA3wJrma			0	0	TRUE	558127
2021-10-05T11:09:32.099+07:00	2021-10-05T11:09:59.706+07:00	HLC_167_TS6_10	HLC_167_TS6_10_M3	An. dirus sl	Female	n/a	n/a	uuid:a779ea54-9505-4934-8c22-7759df348c74	87788280	a779ea54-9505-4934-8c22-7759df348c74	2021-10-25T06:56:02	2021-10-25T06:56:03			vTmstdEWMuWK27DA3wJrma			0	0	TRUE	558127
2021-10-05T11:09:59.715+07:00	2021-10-05T11:10:34.079+07:00	HLC_167_TS6_12	HLC_167_TS6_12_M1	An. dirus sl	Female	n/a	n/a	uuid:bb7e4b56-91e4-497f-b775-2b5ad7542683	87788282	bb7e4b56-91e4-497f-b775-2b5ad7542683	2021-10-25T06:56:03	2021-10-25T06:56:03			vTmstdEWMuWK27DA3wJrma			0	0	TRUE	558127
2021-10-06T10:50:15.800+07:00	2021-10-06T10:51:48.853+07:00	HLC_167_TS6_12	HLC_167_TS6_12_M2	An. dirus sl	Female	n/a	n/a	uuid:dceef4a4-ba8f-4e6d-9e67-32580e4a5f06	87788283	dceef4a4-ba8f-4e6d-9e67-32580e4a5f06	2021-10-25T06:56:03	2021-10-25T06:56:03			vTmstdEWMuWK27DA3wJrma			0	0	TRUE	558127
2021-10-06T10:51:48.866+07:00	2021-10-06T10:52:20.648+07:00	HLC_167_TS6_12	HLC_167_TS6_12_M3	An. dirus sl	Female	n/a	n/a	uuid:b0354de4-03c7-43fa-b159-bde2d2eebdc3	87788284	b0354de4-03c7-43fa-b159-bde2d2eebdc3	2021-10-25T06:56:03	2021-10-25T06:56:03			vTmstdEWMuWK27DA3wJrma			0	0	TRUE	558127
2021-10-06T10:52:54.452+07:00	2021-10-06T10:53:59.839+07:00	HLC_163_TS2_5	HLC_163_TS2_5_M1	An. dirus sl	Female	n/a	n/a	uuid:f59e00fa-63de-4b3d-9424-41124d35b68a	87788286	f59e00fa-63de-4b3d-9424-41124d35b68a	2021-10-25T06:56:03	2021-10-25T06:56:04			vTmstdEWMuWK27DA3wJrma			0	0	TRUE	558127
2021-10-06T10:53:59.851+07:00	2021-10-06T10:54:48.080+07:00	HLC_163_TS2_5	HLC_163_TS2_5_M2	An. dirus sl	Female	n/a	n/a	uuid:9407e8b3-6378-4c55-ba5b-6d274535a3f1	87788287	9407e8b3-6378-4c55-ba5b-6d274535a3f1	2021-10-25T06:56:04	2021-10-25T06:56:04			vTmstdEWMuWK27DA3wJrma			0	0	TRUE	558127
2021-10-06T10:54:48.090+07:00	2021-10-06T10:55:30.151+07:00	HLC_163_TS2_5	HLC_163_TS2_5_M3	An. dirus sl	Female	n/a	n/a	uuid:d9906bc9-73a8-43d7-a94e-cfc380018a3d	87788288	d9906bc9-73a8-43d7-a94e-cfc380018a3d	2021-10-25T06:56:04	2021-10-25T06:56:04			vTmstdEWMuWK27DA3wJrma			0	0	TRUE	558127
2021-10-07T09:22:01.830+07:00	2021-10-07T09:22:32.397+07:00	HLC_168_TS7_1	HLC_168_TS7_1_M1	An. kochi	Female	n/a	vTmstdEWMuWK27DA3wJrma	uuid:7e2622bb-ad21-4281-89c6-fd6a60d49244	87788289	7e2622bb-ad21-4281-89c6-fd6a60d49244	2021-10-25T06:56:04	2021-10-25T07:11:55			vTmstdEWMuWK27DA3wJrma			0	0	TRUE	558127
2021-10-07T09:22:32.411+07:00	2021-10-07T09:23:01.429+07:00	HLC_168_TS7_1	HLC_168_TS7_1_M2	An. barbirostris sl	Female	n/a	vTmstdEWMuWK27DA3wJrma	uuid:d1763098-d889-4506-8662-e8292d39187c	87788290	d1763098-d889-4506-8662-e8292d39187c	2021-10-25T06:56:05	2021-10-25T07:11:50			vTmstdEWMuWK27DA3wJrma			0	0	TRUE	558127
2021-10-07T09:23:01.439+07:00	2021-10-07T09:23:31.984+07:00	HLC_168_TS7_1	HLC_168_TS7_1_M3	An. dirus sl	Female	n/a	n/a	uuid:188dc1b8-1fd0-4a4b-88e2-61b909f08035	87788291	188dc1b8-1fd0-4a4b-88e2-61b909f08035	2021-10-25T06:56:05	2021-10-25T06:56:05			vTmstdEWMuWK27DA3wJrma			0	0	TRUE	558127
2021-10-07T09:23:31.995+07:00	2021-10-07T09:24:23.644+07:00	HLC_168_TS7_1	HLC_168_TS7_1_M4	An. maculatus sl	Female	n/a	n/a	uuid:3537a48e-c852-45d8-9ba4-da462f077afc	87788292	3537a48e-c852-45d8-9ba4-da462f077afc	2021-10-25T06:56:05	2021-10-25T06:56:05			vTmstdEWMuWK27DA3wJrma			0	0	TRUE	558127
2021-10-07T09:24:23.653+07:00	2021-10-07T09:25:08.245+07:00	HLC_168_TS7_1	HLC_168_TS7_1_M5	An. maculatus sl	Female	n/a	n/a	uuid:06227c68-fcb6-4205-ba39-a4aa2b5aae83	87788293	06227c68-fcb6-4205-ba39-a4aa2b5aae83	2021-10-25T06:56:05	2021-10-25T06:56:05			vTmstdEWMuWK27DA3wJrma			0	0	TRUE	558127
2021-10-07T09:25:08.254+07:00	2021-10-07T09:25:36.428+07:00	HLC_168_TS7_1	HLC_168_TS7_1_M6	An. maculatus sl	Female	n/a	n/a	uuid:c5badc51-a24f-4027-95cb-1bfcb992c16c	87788294	c5badc51-a24f-4027-95cb-1bfcb992c16c	2021-10-25T06:56:06	2021-10-25T06:56:06			vTmstdEWMuWK27DA3wJrma			0	0	TRUE	558127
2021-10-07T09:25:36.437+07:00	2021-10-07T09:25:59.211+07:00	HLC_168_TS7_1	HLC_168_TS7_1_M7	An. maculatus sl	Female	n/a	n/a	uuid:f7fcbd23-5730-47f4-85e8-105f4c8b4dd8	87788295	f7fcbd23-5730-47f4-85e8-105f4c8b4dd8	2021-10-25T06:56:06	2021-10-25T06:56:06			vTmstdEWMuWK27DA3wJrma			0	0	TRUE	558127
2021-10-07T09:25:59.220+07:00	2021-10-07T09:26:22.668+07:00	HLC_168_TS7_1	HLC_168_TS7_1_M8	An. maculatus sl	Female	n/a	n/a	uuid:4b438841-d58e-4193-8ab6-25df8cb9a5b7	87788296	4b438841-d58e-4193-8ab6-25df8cb9a5b7	2021-10-25T06:56:06	2021-10-25T06:56:06			vTmstdEWMuWK27DA3wJrma			0	0	TRUE	558127
2021-10-07T09:26:22.680+07:00	2021-10-07T09:26:44.042+07:00	HLC_168_TS7_1	HLC_168_TS7_1_M9	An. maculatus sl	Female	n/a	n/a	uuid:20e15450-f2d8-4423-b7ec-5b793c7c11cd	87788297	20e15450-f2d8-4423-b7ec-5b793c7c11cd	2021-10-25T06:56:06	2021-10-25T06:56:06			vTmstdEWMuWK27DA3wJrma			0	0	TRUE	558127
2021-10-07T09:26:44.050+07:00	2021-10-07T09:27:13.445+07:00	HLC_168_TS7_2	HLC_168_TS7_2_M1	An. maculatus sl	Female	n/a	n/a	uuid:439e6b20-fb02-452a-b9b1-d15a72e0d41e	87788298	439e6b20-fb02-452a-b9b1-d15a72e0d41e	2021-10-25T06:56:07	2021-10-25T06:56:07			vTmstdEWMuWK27DA3wJrma			0	0	TRUE	558127
2021-10-07T09:27:13.454+07:00	2021-10-07T09:27:41.799+07:00	HLC_168_TS7_2	HLC_168_TS7_2_M2	An. maculatus sl	Female	n/a	n/a	uuid:1874a5a8-4016-4c0c-9fe6-c866f245f150	87788299	1874a5a8-4016-4c0c-9fe6-c866f245f150	2021-10-25T06:56:07	2021-10-25T06:56:07			vTmstdEWMuWK27DA3wJrma			0	0	TRUE	558127
2021-10-08T11:51:36.620+07:00	2021-10-08T11:52:04.651+07:00	HLC_168_TS7_3	HLC_168_TS7_3_M1	An. dirus sl	Female	n/a	n/a	uuid:2b38e1e4-9f6c-489c-90b4-00276a312529	87788300	2b38e1e4-9f6c-489c-90b4-00276a312529	2021-10-25T06:56:07	2021-10-25T06:56:07			vTmstdEWMuWK27DA3wJrma			0	0	TRUE	558127
2021-10-08T11:52:04.665+07:00	2021-10-08T11:52:28.866+07:00	HLC_168_TS7_3	HLC_168_TS7_3_M2	An. dirus sl	Female	n/a	n/a	uuid:39457062-e1ce-434e-b94a-44820a443e73	87788301	39457062-e1ce-434e-b94a-44820a443e73	2021-10-25T06:56:07	2021-10-25T06:56:07			vTmstdEWMuWK27DA3wJrma			0	0	TRUE	558127
2021-10-08T11:52:28.878+07:00	2021-10-08T11:53:14.715+07:00	HLC_168_TS7_4	HLC_168_TS7_4_M1	An. dirus sl	Female	n/a	n/a	uuid:d17c4d30-b24b-470b-bcdd-9f7465b89f22	87788302	d17c4d30-b24b-470b-bcdd-9f7465b89f22	2021-10-25T06:56:08	2021-10-25T06:56:08			vTmstdEWMuWK27DA3wJrma			0	0	TRUE	558127
2021-10-08T11:53:14.728+07:00	2021-10-08T11:53:48.410+07:00	HLC_168_TS7_4	HLC_168_TS7_4_M2	An. dirus sl	Female	n/a	n/a	uuid:807eb48c-0b57-4bc0-9340-aab808af1732	87788303	807eb48c-0b57-4bc0-9340-aab808af1732	2021-10-25T06:56:08	2021-10-25T06:56:08			vTmstdEWMuWK27DA3wJrma			0	0	TRUE	558127
2021-10-08T11:53:48.423+07:00	2021-10-08T11:54:10.087+07:00	HLC_168_TS7_4	HLC_168_TS7_4_M3	An. dirus sl	Female	n/a	n/a	uuid:777c58f9-6f0d-4bc9-b4ce-4638d112c3ca	87788304	777c58f9-6f0d-4bc9-b4ce-4638d112c3ca	2021-10-25T06:56:08	2021-10-25T06:56:08			vTmstdEWMuWK27DA3wJrma			0	0	TRUE	558127
2021-10-08T11:54:10.096+07:00	2021-10-08T11:54:34.575+07:00	HLC_168_TS7_4	HLC_168_TS7_4_M4	An. dirus sl	Female	n/a	n/a	uuid:331ae577-029c-400a-870e-122a9246b3c9	87788305	331ae577-029c-400a-870e-122a9246b3c9	2021-10-25T06:56:08	2021-10-25T06:56:08			vTmstdEWMuWK27DA3wJrma			0	0	TRUE	558127
2021-10-08T11:54:34.589+07:00	2021-10-08T11:55:00.122+07:00	HLC_168_TS7_4	HLC_168_TS7_4_M5	An. dirus sl	Female	n/a	n/a	uuid:e6290cb9-3143-4b2b-995a-292f9fb48743	87788306	e6290cb9-3143-4b2b-995a-292f9fb48743	2021-10-25T06:56:08	2021-10-25T06:56:09			vTmstdEWMuWK27DA3wJrma			0	0	TRUE	558127
2021-10-08T11:55:00.132+07:00	2021-10-08T11:55:25.571+07:00	HLC_168_TS7_5	HLC_168_TS7_5_M1	An. dirus sl	Female	n/a	n/a	uuid:640ffe03-3626-4bb2-add7-e6e54f28b1b5	87788307	640ffe03-3626-4bb2-add7-e6e54f28b1b5	2021-10-25T06:56:09	2021-10-25T06:56:09			vTmstdEWMuWK27DA3wJrma			0	0	TRUE	558127
2021-10-10T10:39:00.014+07:00	2021-10-10T10:43:23.050+07:00	HLC_168_TS7_5	HLC_168_TS7_5_M2	An. dirus sl	Female	n/a	n/a	uuid:e1d7145f-c702-4f30-805b-98248c5f6d15	87788309	e1d7145f-c702-4f30-805b-98248c5f6d15	2021-10-25T06:56:09	2021-10-25T06:56:09			vTmstdEWMuWK27DA3wJrma			0	0	TRUE	558127
2021-10-10T10:39:32.275+07:00	2021-10-10T10:43:48.557+07:00	HLC_168_TS7_5	HLC_168_TS7_5_M3	An. dirus sl	Female	n/a	n/a	uuid:1d0a1f84-bd0f-4d66-af43-d1d08eec097f	87788310	1d0a1f84-bd0f-4d66-af43-d1d08eec097f	2021-10-25T06:56:09	2021-10-25T06:56:09			vTmstdEWMuWK27DA3wJrma			0	0	TRUE	558127
2021-10-10T10:40:29.086+07:00	2021-10-10T10:44:09.895+07:00	HLC_168_TS7_5	HLC_168_TS7_5_M4	An. dirus sl	Female	n/a	n/a	uuid:9986e54f-2efd-4ee8-acfe-31b429a0d5a4	87788311	9986e54f-2efd-4ee8-acfe-31b429a0d5a4	2021-10-25T06:56:09	2021-10-25T06:56:09			vTmstdEWMuWK27DA3wJrma			0	0	TRUE	558127
2021-10-10T10:40:54.707+07:00	2021-10-10T10:44:35.840+07:00	HLC_168_TS7_5	HLC_168_TS7_5_M5	An. dirus sl	Female	n/a	n/a	uuid:e018b106-189e-4205-bdba-52e2d0d3bb10	87788312	e018b106-189e-4205-bdba-52e2d0d3bb10	2021-10-25T06:56:10	2021-10-25T06:56:10			vTmstdEWMuWK27DA3wJrma			0	0	TRUE	558127
2021-10-10T10:41:17.101+07:00	2021-10-10T10:42:39.664+07:00	HLC_168_TS7_5	HLC_168_TS7_5_M6	An. dirus sl	Female	n/a	n/a	uuid:a12a7557-0f80-4676-b8e3-3bf41d2b4e81	87788313	a12a7557-0f80-4676-b8e3-3bf41d2b4e81	2021-10-25T06:56:10	2021-10-25T06:56:10			vTmstdEWMuWK27DA3wJrma			0	0	TRUE	558127
2021-10-10T10:42:39.673+07:00	2021-10-10T10:47:08.443+07:00	HLC_168_TS7_5	HLC_168_TS7_5_M7	An. dirus sl	Female	n/a	n/a	uuid:53a70d6f-ad1f-4e32-8b03-7308f5814925	87788315	53a70d6f-ad1f-4e32-8b03-7308f5814925	2021-10-25T06:56:10	2021-10-25T06:56:10			vTmstdEWMuWK27DA3wJrma			0	0	TRUE	558127
2021-10-10T10:47:08.456+07:00	2021-10-10T10:47:30.523+07:00	HLC_168_TS7_5	HLC_168_TS7_5_M8	An. dirus sl	Female	n/a	n/a	uuid:18044ab2-b6ba-4456-b01f-8ba41fd64535	87788316	18044ab2-b6ba-4456-b01f-8ba41fd64535	2021-10-25T06:56:10	2021-10-25T06:56:10			vTmstdEWMuWK27DA3wJrma			0	0	TRUE	558127
2021-10-10T10:47:30.533+07:00	2021-10-10T10:47:53.923+07:00	HLC_168_TS7_5	HLC_168_TS7_5_M9	An. maculatus sl	Female	n/a	n/a	uuid:16d5a807-f1b5-4da6-b3c9-d2d02fa6f0ba	87788317	16d5a807-f1b5-4da6-b3c9-d2d02fa6f0ba	2021-10-25T06:56:11	2021-10-25T06:56:11			vTmstdEWMuWK27DA3wJrma			0	0	TRUE	558127
2021-10-10T10:47:53.932+07:00	2021-10-10T10:48:17.506+07:00	HLC_168_TS7_5	HLC_168_TS7_5_M10	An. maculatus sl	Female	n/a	n/a	uuid:59b2bf83-0616-4fb2-b8f8-55ddcc14efe5	87788318	59b2bf83-0616-4fb2-b8f8-55ddcc14efe5	2021-10-25T06:56:11	2021-10-25T06:56:11			vTmstdEWMuWK27DA3wJrma			0	0	TRUE	558127
2021-10-10T10:48:17.516+07:00	2021-10-10T10:48:45.137+07:00	HLC_168_TS7_7	HLC_168_TS7_7_M1	An. maculatus sl	Female	n/a	n/a	uuid:6c67f82f-3d0b-4047-a42a-f34b687d6604	87788319	6c67f82f-3d0b-4047-a42a-f34b687d6604	2021-10-25T06:56:11	2021-10-25T06:56:11			vTmstdEWMuWK27DA3wJrma			0	0	TRUE	558127
2021-10-10T10:48:45.150+07:00	2021-10-10T10:49:39.399+07:00	HLC_168_TS7_8	HLC_168_TS7_8_M1	An. dirus sl	Female	n/a	n/a	uuid:f8e73ab9-9601-4dc8-80ec-6db0708497f2	87788320	f8e73ab9-9601-4dc8-80ec-6db0708497f2	2021-10-25T06:56:11	2021-10-25T06:56:12			vTmstdEWMuWK27DA3wJrma			0	0	TRUE	558127
2021-10-10T10:49:39.409+07:00	2021-10-10T10:50:00.967+07:00	HLC_168_TS7_8	HLC_168_TS7_8_M2	An. dirus sl	Female	n/a	n/a	uuid:9072497f-074e-4b88-b0e8-583b0d1559a1	87788321	9072497f-074e-4b88-b0e8-583b0d1559a1	2021-10-25T06:56:12	2021-10-25T06:56:12			vTmstdEWMuWK27DA3wJrma			0	0	TRUE	558127
2021-10-10T10:50:00.977+07:00	2021-10-10T10:50:23.334+07:00	HLC_168_TS7_9	HLC_168_TS7_9_M1	An. dirus sl	Female	n/a	n/a	uuid:b91969bd-08ac-49ff-ae7a-2c078cd4ba7b	87788322	b91969bd-08ac-49ff-ae7a-2c078cd4ba7b	2021-10-25T06:56:12	2021-10-25T06:56:12			vTmstdEWMuWK27DA3wJrma			0	0	TRUE	558127
2021-10-10T10:50:23.344+07:00	2021-10-10T10:50:51.552+07:00	HLC_168_TS7_9	HLC_168_TS7_9_M2	An. dirus sl	Female	n/a	n/a	uuid:fb95d3f9-19f8-4b09-a967-413ea3db74df	87788323	fb95d3f9-19f8-4b09-a967-413ea3db74df	2021-10-25T06:56:12	2021-10-25T06:56:12			vTmstdEWMuWK27DA3wJrma			0	0	TRUE	558127
2021-10-10T10:50:51.565+07:00	2021-10-10T10:51:16.648+07:00	HLC_168_TS7_10	HLC_168_TS7_10_M1	An. dirus sl	Female	n/a	n/a	uuid:11c2b5a8-ff12-44f4-9c0f-88331783feaf	87788324	11c2b5a8-ff12-44f4-9c0f-88331783feaf	2021-10-25T06:56:13	2021-10-25T06:56:13			vTmstdEWMuWK27DA3wJrma			0	0	TRUE	558127
2021-10-10T10:51:16.659+07:00	2021-10-10T10:51:51.335+07:00	HLC_168_TS7_10	HLC_168_TS7_10_M2	An. dirus sl	Female	n/a	n/a	uuid:641be2d4-755f-4a6f-9be2-c2c95ec6dcd6	87788325	641be2d4-755f-4a6f-9be2-c2c95ec6dcd6	2021-10-25T06:56:13	2021-10-25T06:56:13			vTmstdEWMuWK27DA3wJrma			0	0	TRUE	558127
2021-10-10T10:51:51.345+07:00	2021-10-10T10:52:20.875+07:00	HLC_168_TS7_10	HLC_168_TS7_10_M3	An. dirus sl	Female	n/a	n/a	uuid:8dd934e6-2be7-407c-8ff7-810d2290bac9	87788326	8dd934e6-2be7-407c-8ff7-810d2290bac9	2021-10-25T06:56:13	2021-10-25T06:56:13			vTmstdEWMuWK27DA3wJrma			0	0	TRUE	558127
2021-10-10T10:52:20.889+07:00	2021-10-10T10:52:43.502+07:00	HLC_169_TS1_1	HLC_169_TS1_1_M1	An. dirus sl	Female	n/a	n/a	uuid:4eaecc1b-7a76-4e5c-bb78-657904ba9c5d	87861692	4eaecc1b-7a76-4e5c-bb78-657904ba9c5d	2021-10-26T05:56:30	2021-10-26T05:56:30			vTmstdEWMuWK27DA3wJrma			0	0	TRUE	558127
2021-10-10T10:52:43.512+07:00	2021-10-10T10:53:10.686+07:00	HLC_169_TS1_1	HLC_169_TS1_1_M2	An. dirus sl	Female	n/a	n/a	uuid:8e47438b-9ae9-4f78-ab3f-8fa3e4740dc8	87861693	8e47438b-9ae9-4f78-ab3f-8fa3e4740dc8	2021-10-26T05:56:31	2021-10-26T05:56:31			vTmstdEWMuWK27DA3wJrma			0	0	TRUE	558127
2021-10-11T10:58:36.980+07:00	2021-10-11T10:59:03.856+07:00	HLC_169_TS1_1	HLC_169_TS1_1_M3	An. dirus sl	Female	n/a	n/a	uuid:21a5f5a1-0a11-441e-a9cd-767dc2b703f5	87861694	21a5f5a1-0a11-441e-a9cd-767dc2b703f5	2021-10-26T05:56:31	2021-10-26T05:56:31			vTmstdEWMuWK27DA3wJrma			0	0	TRUE	558127
2021-10-11T10:59:03.863+07:00	2021-10-11T10:59:31.090+07:00	HLC_169_TS1_2	HLC_169_TS1_2_M1	An. dirus sl	Female	n/a	n/a	uuid:935f2fb3-00ac-429a-bdfa-203e5b5dc06e	87861695	935f2fb3-00ac-429a-bdfa-203e5b5dc06e	2021-10-26T05:56:31	2021-10-26T05:56:31			vTmstdEWMuWK27DA3wJrma			0	0	TRUE	558127
2021-10-11T10:59:31.100+07:00	2021-10-11T11:00:05.377+07:00	HLC_169_TS1_2	HLC_169_TS1_2_M2	An. dirus sl	Female	n/a	n/a	uuid:c8e82d18-8c8e-4975-be37-663e946bcea1	87861696	c8e82d18-8c8e-4975-be37-663e946bcea1	2021-10-26T05:56:31	2021-10-26T05:56:31			vTmstdEWMuWK27DA3wJrma			0	0	TRUE	558127
2021-10-11T11:00:05.391+07:00	2021-10-11T11:00:34.538+07:00	HLC_169_TS1_3	HLC_169_TS1_3_M1	An. dirus sl	Female	n/a	n/a	uuid:b4043e7b-6b4d-4a10-be29-2b727b2b30db	87861697	b4043e7b-6b4d-4a10-be29-2b727b2b30db	2021-10-26T05:56:31	2021-10-26T05:56:32			vTmstdEWMuWK27DA3wJrma			0	0	TRUE	558127
2021-10-11T11:00:34.547+07:00	2021-10-11T11:00:58.281+07:00	HLC_169_TS1_3	HLC_169_TS1_3_M2	An. dirus sl	Female	n/a	n/a	uuid:c2436a52-cbda-4041-9ed8-af5b029ceee1	87861698	c2436a52-cbda-4041-9ed8-af5b029ceee1	2021-10-26T05:56:32	2021-10-26T05:56:32			vTmstdEWMuWK27DA3wJrma			0	0	TRUE	558127
2021-10-11T11:01:39.240+07:00	2021-10-11T11:02:16.241+07:00	HLC_169_TS1_3	HLC_169_TS1_3_M3	An. dirus sl	Female	n/a	n/a	uuid:9e4ddaec-9190-4ffc-bf0c-ed94d65ce6f9	87861699	9e4ddaec-9190-4ffc-bf0c-ed94d65ce6f9	2021-10-26T05:56:32	2021-10-26T05:56:32			vTmstdEWMuWK27DA3wJrma			0	0	TRUE	558127
2021-10-11T11:02:16.250+07:00	2021-10-11T11:02:40.391+07:00	HLC_169_TS1_3	HLC_169_TS1_3_M4	An. dirus sl	Female	n/a	n/a	uuid:b25902c5-c5ba-4b0c-b02b-056d343938ea	87861701	b25902c5-c5ba-4b0c-b02b-056d343938ea	2021-10-26T05:56:32	2021-10-26T05:56:32			vTmstdEWMuWK27DA3wJrma			0	0	TRUE	558127
2021-10-11T11:02:40.400+07:00	2021-10-11T11:03:05.907+07:00	HLC_169_TS1_4	HLC_169_TS1_4_M1	An. dirus sl	Female	n/a	n/a	uuid:e457831a-d1c1-4ebd-81b6-7adba9b67200	87861702	e457831a-d1c1-4ebd-81b6-7adba9b67200	2021-10-26T05:56:32	2021-10-26T05:56:32			vTmstdEWMuWK27DA3wJrma			0	0	TRUE	558127
2021-10-11T11:03:05.915+07:00	2021-10-11T11:03:28.492+07:00	HLC_169_TS1_4	HLC_169_TS1_4_M2	An. dirus sl	Female	n/a	n/a	uuid:601eb923-256b-4658-b580-3fbc8ec4dd21	87861703	601eb923-256b-4658-b580-3fbc8ec4dd21	2021-10-26T05:56:32	2021-10-26T05:56:33			vTmstdEWMuWK27DA3wJrma			0	0	TRUE	558127
2021-10-11T11:03:28.501+07:00	2021-10-11T11:03:51.557+07:00	HLC_169_TS1_4	HLC_169_TS1_4_M3	An. dirus sl	Female	n/a	n/a	uuid:8f0ab8ba-6a1f-448e-82b3-079fb99dedc1	87861704	8f0ab8ba-6a1f-448e-82b3-079fb99dedc1	2021-10-26T05:56:33	2021-10-26T05:56:33			vTmstdEWMuWK27DA3wJrma			0	0	TRUE	558127
2021-10-11T11:03:51.566+07:00	2021-10-11T11:04:13.321+07:00	HLC_169_TS1_4	HLC_169_TS1_4_M4	An. dirus sl	Female	n/a	n/a	uuid:e5eb7e19-eb82-4567-9028-2443811fad20	87861705	e5eb7e19-eb82-4567-9028-2443811fad20	2021-10-26T05:56:33	2021-10-26T05:56:33			vTmstdEWMuWK27DA3wJrma			0	0	TRUE	558127
2021-10-11T11:04:13.329+07:00	2021-10-11T11:04:38.377+07:00	HLC_169_TS1_5	HLC_169_TS1_5_M1	An. dirus sl	Female	n/a	n/a	uuid:bf729022-1fd6-4b30-a84e-29a2f8ef9b9d	87861706	bf729022-1fd6-4b30-a84e-29a2f8ef9b9d	2021-10-26T05:56:33	2021-10-26T05:56:33			vTmstdEWMuWK27DA3wJrma			0	0	TRUE	558127
2021-10-11T11:04:38.389+07:00	2021-10-11T11:05:06.973+07:00	HLC_169_TS1_5	HLC_169_TS1_5_M2	An. dirus sl	Female	n/a	n/a	uuid:ab194dc0-3e36-4c88-8ec9-17a66f2f5853	87861707	ab194dc0-3e36-4c88-8ec9-17a66f2f5853	2021-10-26T05:56:33	2021-10-26T05:56:33			vTmstdEWMuWK27DA3wJrma			0	0	TRUE	558127
2021-10-11T11:05:06.982+07:00	2021-10-11T11:05:33.090+07:00	HLC_169_TS1_5	HLC_169_TS1_5_M3	An. dirus sl	Female	n/a	n/a	uuid:62b1e3cb-c660-4ec7-8806-4685857f6125	87861708	62b1e3cb-c660-4ec7-8806-4685857f6125	2021-10-26T05:56:33	2021-10-26T05:56:34			vTmstdEWMuWK27DA3wJrma			0	0	TRUE	558127
2021-10-11T11:05:33.099+07:00	2021-10-11T11:05:56.273+07:00	HLC_169_TS1_5	HLC_169_TS1_5_M4	An. dirus sl	Female	n/a	n/a	uuid:c8e43914-a856-41a2-a055-841c5071bdc3	87861709	c8e43914-a856-41a2-a055-841c5071bdc3	2021-10-26T05:56:34	2021-10-26T05:56:34			vTmstdEWMuWK27DA3wJrma			0	0	TRUE	558127
2021-10-11T11:05:56.282+07:00	2021-10-11T11:06:31.509+07:00	HLC_169_TS1_5	HLC_169_TS1_5_M5	An. dirus sl	Female	n/a	n/a	uuid:a3fa170f-3392-405e-b4e5-0fc77837c835	87861710	a3fa170f-3392-405e-b4e5-0fc77837c835	2021-10-26T05:56:34	2021-10-26T05:56:34			vTmstdEWMuWK27DA3wJrma			0	0	TRUE	558127
2021-10-11T11:06:31.522+07:00	2021-10-11T11:07:00.652+07:00	HLC_169_TS1_7	HLC_169_TS1_7_M1	An. dirus sl	Female	n/a	n/a	uuid:4da54650-2f92-4f3f-be7c-298845a1b504	87861711	4da54650-2f92-4f3f-be7c-298845a1b504	2021-10-26T05:56:34	2021-10-26T05:56:34			vTmstdEWMuWK27DA3wJrma			0	0	TRUE	558127
2021-10-12T10:54:18.856+07:00	2021-10-12T10:54:56.821+07:00	HLC_169_TS1_7	HLC_169_TS1_7_M2	An. dirus sl	Female	n/a	n/a	uuid:26fc6d1f-35ad-4fb4-aea9-5a1e69f1c445	87861712	26fc6d1f-35ad-4fb4-aea9-5a1e69f1c445	2021-10-26T05:56:34	2021-10-26T05:56:35			vTmstdEWMuWK27DA3wJrma			0	0	TRUE	558127
2021-10-12T10:54:56.831+07:00	2021-10-12T10:55:20.188+07:00	HLC_169_TS1_11	HLC_169_TS1_11_M1	An. maculatus sl	Female	n/a	n/a	uuid:52162ab3-3963-4ee6-b7d6-2604d877fd0f	87861714	52162ab3-3963-4ee6-b7d6-2604d877fd0f	2021-10-26T05:56:35	2021-10-26T05:56:35			vTmstdEWMuWK27DA3wJrma			0	0	TRUE	558127
2021-10-12T10:55:20.198+07:00	2021-10-12T10:55:46.754+07:00	HLC_169_TS1_12	HLC_169_TS1_12_M1	An. maculatus sl	Female	n/a	n/a	uuid:1ff3628d-7c59-4f05-816c-3c2ad583de55	87861715	1ff3628d-7c59-4f05-816c-3c2ad583de55	2021-10-26T05:56:35	2021-10-26T05:56:35			vTmstdEWMuWK27DA3wJrma			0	0	TRUE	558127
2021-10-12T10:55:46.764+07:00	2021-10-12T10:56:09.755+07:00	HLC_169_TS1_12	HLC_169_TS1_12_M2	An. maculatus sl	Female	n/a	n/a	uuid:281bd05a-600a-441e-aa31-8ac5263b20e5	87861716	281bd05a-600a-441e-aa31-8ac5263b20e5	2021-10-26T05:56:35	2021-10-26T05:56:35			vTmstdEWMuWK27DA3wJrma			0	0	TRUE	558127
2021-10-12T10:56:09.765+07:00	2021-10-12T10:56:31.613+07:00	HLC_169_TS1_12	HLC_169_TS1_12_M3	An. dirus sl	Female	n/a	n/a	uuid:30a58fa0-8c9e-4e86-890f-f54f32fb2c38	87861718	30a58fa0-8c9e-4e86-890f-f54f32fb2c38	2021-10-26T05:56:35	2021-10-26T05:56:35			vTmstdEWMuWK27DA3wJrma			0	0	TRUE	558127
2021-10-12T10:56:31.625+07:00	2021-10-12T10:56:53.861+07:00	HLC_169_TS1_12	HLC_169_TS1_12_M4	An. dirus sl	Female	n/a	n/a	uuid:f64dcede-835d-4949-9b34-82c784164027	87861719	f64dcede-835d-4949-9b34-82c784164027	2021-10-26T05:56:35	2021-10-26T05:56:36			vTmstdEWMuWK27DA3wJrma			0	0	TRUE	558127
2021-10-12T10:56:53.874+07:00	2021-10-12T10:57:14.996+07:00	HLC_169_TS1_12	HLC_169_TS1_12_M5	An. dirus sl	Female	n/a	n/a	uuid:7b1d4215-4ceb-47a7-8f64-3ddb99e6419a	87861720	7b1d4215-4ceb-47a7-8f64-3ddb99e6419a	2021-10-26T05:56:36	2021-10-26T05:56:36			vTmstdEWMuWK27DA3wJrma			0	0	TRUE	558127
2021-10-12T10:57:15.008+07:00	2021-10-12T10:57:35.317+07:00	HLC_169_TS1_12	HLC_169_TS1_12_M6	An. dirus sl	Female	n/a	n/a	uuid:189b3829-620b-4ae6-bf1e-32ccefa6de64	87861721	189b3829-620b-4ae6-bf1e-32ccefa6de64	2021-10-26T05:56:36	2021-10-26T05:56:36			vTmstdEWMuWK27DA3wJrma			0	0	TRUE	558127
2021-10-12T10:57:35.325+07:00	2021-10-12T10:57:56.637+07:00	HLC_170_TS2_1	HLC_170_TS2_1_M1	An. dirus sl	Female	n/a	n/a	uuid:bec01b60-3e21-4d63-b3cb-271f1e9ab326	87861722	bec01b60-3e21-4d63-b3cb-271f1e9ab326	2021-10-26T05:56:36	2021-10-26T05:56:36			vTmstdEWMuWK27DA3wJrma			0	0	TRUE	558127
2021-10-12T10:57:56.646+07:00	2021-10-12T10:58:20.695+07:00	HLC_170_TS2_3	HLC_170_TS2_3_M1	An. dirus sl	Female	n/a	n/a	uuid:2287c8cc-d71e-433f-9b53-79bc7f4300e5	87861723	2287c8cc-d71e-433f-9b53-79bc7f4300e5	2021-10-26T05:56:36	2021-10-26T05:56:36			vTmstdEWMuWK27DA3wJrma			0	0	TRUE	558127
2021-10-12T10:58:20.707+07:00	2021-10-12T10:58:44.335+07:00	HLC_170_TS2_4	HLC_170_TS2_4_M1	An. dirus sl	Female	n/a	n/a	uuid:299f71f4-78f2-413b-b6be-94d83f20b7aa	87861724	299f71f4-78f2-413b-b6be-94d83f20b7aa	2021-10-26T05:56:36	2021-10-26T05:56:37			vTmstdEWMuWK27DA3wJrma			0	0	TRUE	558127
2021-10-12T10:58:44.344+07:00	2021-10-12T10:59:05.214+07:00	HLC_170_TS2_9	HLC_170_TS2_9_M1	An. dirus sl	Female	n/a	n/a	uuid:6a7aeef4-658d-4bf2-8d6d-1648f6812595	87861725	6a7aeef4-658d-4bf2-8d6d-1648f6812595	2021-10-26T05:56:37	2021-10-26T05:56:37			vTmstdEWMuWK27DA3wJrma			0	0	TRUE	558127
2021-10-13T11:01:17.529+07:00	2021-10-13T11:01:41.454+07:00	HLC_170_TS2_9	HLC_170_TS2_9_M2	An. dirus sl	Female	n/a	n/a	uuid:d20657d6-1e73-43dd-b7e9-ff49f234240d	87861726	d20657d6-1e73-43dd-b7e9-ff49f234240d	2021-10-26T05:56:37	2021-10-26T05:56:37			vTmstdEWMuWK27DA3wJrma			0	0	TRUE	558127
2021-10-13T11:01:41.466+07:00	2021-10-13T11:02:06.428+07:00	HLC_170_TS2_10	HLC_170_TS2_10_M1	An. dirus sl	Female	n/a	n/a	uuid:04fa78cf-c76e-4e8f-be95-34751ff08a65	87861727	04fa78cf-c76e-4e8f-be95-34751ff08a65	2021-10-26T05:56:37	2021-10-26T05:56:37			vTmstdEWMuWK27DA3wJrma			0	0	TRUE	558127
2021-10-13T11:02:06.438+07:00	2021-10-13T11:02:29.583+07:00	HLC_170_TS2_11	HLC_170_TS2_11_M1	An. dirus sl	Female	n/a	n/a	uuid:6d3c76a5-d8d1-4ab5-9174-7c6d334ea76d	87861728	6d3c76a5-d8d1-4ab5-9174-7c6d334ea76d	2021-10-26T05:56:37	2021-10-26T05:56:37			vTmstdEWMuWK27DA3wJrma			0	0	TRUE	558127
2021-10-13T11:02:29.596+07:00	2021-10-13T11:02:56.194+07:00	HLC_170_TS2_11	HLC_170_TS2_11_M2	An. dirus sl	Female	n/a	n/a	uuid:83c082f9-6761-4e00-8b1c-1e0649928a88	87861730	83c082f9-6761-4e00-8b1c-1e0649928a88	2021-10-26T05:56:38	2021-10-26T05:56:38			vTmstdEWMuWK27DA3wJrma			0	0	TRUE	558127
2021-10-13T11:02:56.203+07:00	2021-10-13T11:03:24.945+07:00	HLC_170_TS2_11	HLC_170_TS2_11_M3	An. maculatus sl	Female	n/a	n/a	uuid:90cbf04d-b388-47cc-a5dd-9cda041b7ccf	87861731	90cbf04d-b388-47cc-a5dd-9cda041b7ccf	2021-10-26T05:56:38	2021-10-26T05:56:38			vTmstdEWMuWK27DA3wJrma			0	0	TRUE	558127
2021-10-13T11:03:24.955+07:00	2021-10-13T11:03:49.426+07:00	HLC_171_TS3_1	HLC_171_TS3_1_M1	An. maculatus sl	Female	n/a	n/a	uuid:a623b4be-f521-41bb-9c9e-d457a76bd580	87861732	a623b4be-f521-41bb-9c9e-d457a76bd580	2021-10-26T05:56:38	2021-10-26T05:56:38			vTmstdEWMuWK27DA3wJrma			0	0	TRUE	558127
2021-10-13T11:03:49.435+07:00	2021-10-13T11:04:09.035+07:00	HLC_171_TS3_1	HLC_171_TS3_1_M2	An. maculatus sl	Female	n/a	n/a	uuid:fb93ef9d-69dc-4652-b256-7bddda396251	87861733	fb93ef9d-69dc-4652-b256-7bddda396251	2021-10-26T05:56:38	2021-10-26T05:56:38			vTmstdEWMuWK27DA3wJrma			0	0	TRUE	558127
2021-10-13T11:04:09.048+07:00	2021-10-13T11:04:31.899+07:00	HLC_171_TS3_2	HLC_171_TS3_2_M1	An. maculatus sl	Female	n/a	n/a	uuid:dfd20259-d266-4774-b16b-9a41cb73ef2b	87861735	dfd20259-d266-4774-b16b-9a41cb73ef2b	2021-10-26T05:56:38	2021-10-26T05:56:39			vTmstdEWMuWK27DA3wJrma			0	0	TRUE	558127
2021-10-13T11:04:31.913+07:00	2021-10-13T11:08:38.974+07:00	HLC_171_TS3_4	HLC_171_TS3_4_M1	An. maculatus sl	Female	n/a	n/a	uuid:9e870751-afa1-41b4-8a17-34ea47a5a6b8	87861736	9e870751-afa1-41b4-8a17-34ea47a5a6b8	2021-10-26T05:56:39	2021-10-26T05:56:39			vTmstdEWMuWK27DA3wJrma			0	0	TRUE	558127
2021-10-13T11:04:57.086+07:00	2021-10-13T11:05:21.095+07:00	HLC_171_TS3_4	HLC_171_TS3_4_M2	An. dirus sl	Female	n/a	n/a	uuid:1a7bcb47-4828-4f8e-b837-e9f668cd5283	87861737	1a7bcb47-4828-4f8e-b837-e9f668cd5283	2021-10-26T05:56:39	2021-10-26T05:56:39			vTmstdEWMuWK27DA3wJrma			0	0	TRUE	558127
2021-10-13T11:05:21.104+07:00	2021-10-13T11:05:47.127+07:00	HLC_171_TS3_5	HLC_171_TS3_5_M1	An. maculatus sl	Female	n/a	n/a	uuid:b2357863-c430-4924-9368-921749689181	87861738	b2357863-c430-4924-9368-921749689181	2021-10-26T05:56:39	2021-10-26T05:56:39			vTmstdEWMuWK27DA3wJrma			0	0	TRUE	558127
2021-10-13T11:05:47.137+07:00	2021-10-13T11:06:09.545+07:00	HLC_171_TS3_5	HLC_171_TS3_5_M2	An. maculatus sl	Female	n/a	n/a	uuid:e1f90b62-1bc9-4163-b882-29afb78819db	87861740	e1f90b62-1bc9-4163-b882-29afb78819db	2021-10-26T05:56:39	2021-10-26T05:56:39			vTmstdEWMuWK27DA3wJrma			0	0	TRUE	558127
2021-10-13T11:06:09.555+07:00	2021-10-13T11:06:34.079+07:00	HLC_171_TS3_6	HLC_171_TS3_6_M1	An. dirus sl	Female	n/a	n/a	uuid:bf50f32f-2a5d-47d0-ae94-4efbb75b0f75	87861741	bf50f32f-2a5d-47d0-ae94-4efbb75b0f75	2021-10-26T05:56:39	2021-10-26T05:56:40			vTmstdEWMuWK27DA3wJrma			0	0	TRUE	558127
2021-10-14T10:18:07.433+07:00	2021-10-14T10:18:28.222+07:00	HLC_171_TS3_7	HLC_171_TS3_7_M1	An. dirus sl	Female	n/a	n/a	uuid:887f0a76-8ed7-4071-a89d-abefe9bd187f	87861742	887f0a76-8ed7-4071-a89d-abefe9bd187f	2021-10-26T05:56:40	2021-10-26T05:56:40			vTmstdEWMuWK27DA3wJrma			0	0	TRUE	558127
2021-10-14T10:18:28.232+07:00	2021-10-14T10:18:53.726+07:00	HLC_171_TS3_8	HLC_171_TS3_8_M1	An. dirus sl	Female	n/a	n/a	uuid:7c5b5a92-b719-43b3-9443-9fcb12de9998	87861743	7c5b5a92-b719-43b3-9443-9fcb12de9998	2021-10-26T05:56:40	2021-10-26T05:56:40			vTmstdEWMuWK27DA3wJrma			0	0	TRUE	558127
2021-10-14T10:18:53.739+07:00	2021-10-14T10:19:22.423+07:00	HLC_171_TS3_9	HLC_171_TS3_9_M1	An. maculatus sl	Female	n/a	n/a	uuid:7376b1cf-5128-4514-bb91-0da58dcf0b5a	87861744	7376b1cf-5128-4514-bb91-0da58dcf0b5a	2021-10-26T05:56:40	2021-10-26T05:56:40			vTmstdEWMuWK27DA3wJrma			0	0	TRUE	558127
2021-10-14T10:19:22.432+07:00	2021-10-14T10:19:48.062+07:00	HLC_171_TS3_9	HLC_171_TS3_9_M2	An. maculatus sl	Female	n/a	n/a	uuid:2514337c-c1f5-42c5-8b01-f3afd810dfae	87861746	2514337c-c1f5-42c5-8b01-f3afd810dfae	2021-10-26T05:56:40	2021-10-26T05:56:40			vTmstdEWMuWK27DA3wJrma			0	0	TRUE	558127
2021-10-14T10:19:48.075+07:00	2021-10-14T10:20:09.330+07:00	HLC_171_TS3_10	HLC_171_TS3_10_M1	An. dirus sl	Female	n/a	n/a	uuid:9cbf70ea-34c3-4b9e-91bc-2860d6ffb13c	87861747	9cbf70ea-34c3-4b9e-91bc-2860d6ffb13c	2021-10-26T05:56:41	2021-10-26T05:56:41			vTmstdEWMuWK27DA3wJrma			0	0	TRUE	558127
2021-10-14T10:20:09.343+07:00	2021-10-14T10:20:32.904+07:00	HLC_171_TS3_12	HLC_171_TS3_12_M1	An. maculatus sl	Female	n/a	n/a	uuid:f8a39990-cf3a-46b9-bd39-58c4849a0108	87861748	f8a39990-cf3a-46b9-bd39-58c4849a0108	2021-10-26T05:56:41	2021-10-26T05:56:41			vTmstdEWMuWK27DA3wJrma			0	0	TRUE	558127
2021-10-14T10:20:32.914+07:00	2021-10-14T10:21:40.128+07:00	HLC_171_TS3_12	HLC_171_TS3_12_M2	An. maculatus sl	Female	n/a	n/a	uuid:f8f89849-81db-47d2-b6e7-384eda85fd80	87861750	f8f89849-81db-47d2-b6e7-384eda85fd80	2021-10-26T05:56:41	2021-10-26T05:56:41			vTmstdEWMuWK27DA3wJrma			0	0	TRUE	558127
2021-10-14T10:21:40.141+07:00	2021-10-14T10:22:08.670+07:00	HLC_173_TS5_1	HLC_173_TS5_1_M1	An. dirus sl	Female	n/a	n/a	uuid:4819965c-fa7c-4853-a739-4505f3c25820	87861751	4819965c-fa7c-4853-a739-4505f3c25820	2021-10-26T05:56:41	2021-10-26T05:56:41			vTmstdEWMuWK27DA3wJrma			0	0	TRUE	558127
2021-10-14T10:22:08.679+07:00	2021-10-14T10:22:28.225+07:00	HLC_173_TS5_5	HLC_173_TS5_5_M1	An. philippinensis	Female	n/a	n/a	uuid:f81c8275-4f52-401a-b964-6ebda5769003	87861752	f81c8275-4f52-401a-b964-6ebda5769003	2021-10-26T05:56:41	2021-10-26T05:56:42			vTmstdEWMuWK27DA3wJrma			0	0	TRUE	558127
2021-10-14T10:22:28.239+07:00	2021-10-14T10:22:49.771+07:00	HLC_173_TS5_6	HLC_173_TS5_6_M1	An. dirus sl	Female	n/a	n/a	uuid:a7320ae6-fbb3-402a-9934-aa79af70f65b	87861753	a7320ae6-fbb3-402a-9934-aa79af70f65b	2021-10-26T05:56:42	2021-10-26T05:56:42			vTmstdEWMuWK27DA3wJrma			0	0	TRUE	558127
2021-10-14T10:22:49.781+07:00	2021-10-14T10:23:11.505+07:00	HLC_173_TS5_6	HLC_173_TS5_6_M2	An. dirus sl	Female	n/a	n/a	uuid:bbda8704-5abb-491c-90f7-5ae9220fe5e5	87861754	bbda8704-5abb-491c-90f7-5ae9220fe5e5	2021-10-26T05:56:42	2021-10-26T05:56:42			vTmstdEWMuWK27DA3wJrma			0	0	TRUE	558127
2021-10-14T10:23:11.518+07:00	2021-10-14T10:23:38.252+07:00	HLC_173_TS5_12	HLC_173_TS5_12_M1	An. dirus sl	Female	n/a	n/a	uuid:60e9cd4b-0e7c-459e-9b46-17276cb2e09d	87861755	60e9cd4b-0e7c-459e-9b46-17276cb2e09d	2021-10-26T05:56:42	2021-10-26T05:56:42			vTmstdEWMuWK27DA3wJrma			0	0	TRUE	558127
2021-10-14T10:23:38.261+07:00	2021-10-14T10:24:00.421+07:00	HLC_174_TS6_4	HLC_174_TS6_4_M1	An. dirus sl	Female	n/a	n/a	uuid:1c30dc7b-c8a7-47ec-8122-c8c19bf12dcb	87861756	1c30dc7b-c8a7-47ec-8122-c8c19bf12dcb	2021-10-26T05:56:42	2021-10-26T05:56:42			vTmstdEWMuWK27DA3wJrma			0	0	TRUE	558127
2021-10-14T10:24:00.434+07:00	2021-10-14T10:24:25.171+07:00	HLC_174_TS6_4	HLC_174_TS6_4_M2	An. dirus sl	Female	n/a	n/a	uuid:e6dde3bb-27cd-490e-9340-d4c2052a6395	87861757	e6dde3bb-27cd-490e-9340-d4c2052a6395	2021-10-26T05:56:42	2021-10-26T05:56:43			vTmstdEWMuWK27DA3wJrma			0	0	TRUE	558127
2021-10-14T10:24:25.183+07:00	2021-10-14T10:24:47.599+07:00	HLC_174_TS6_5	HLC_174_TS6_5_M1	An. dirus sl	Female	n/a	n/a	uuid:a4d5379f-192d-4529-b11d-6a222f883f3e	87861759	a4d5379f-192d-4529-b11d-6a222f883f3e	2021-10-26T05:56:43	2021-10-26T05:56:43			vTmstdEWMuWK27DA3wJrma			0	0	TRUE	558127
2021-10-14T10:24:47.609+07:00	2021-10-14T10:25:17.318+07:00	HLC_174_TS6_5	HLC_174_TS6_5_M2	An. dirus sl	Female	n/a	n/a	uuid:9eb7094c-1a60-4fd0-816e-7f3d210ae173	87861761	9eb7094c-1a60-4fd0-816e-7f3d210ae173	2021-10-26T05:56:43	2021-10-26T05:56:43			vTmstdEWMuWK27DA3wJrma			0	0	TRUE	558127
2021-10-14T10:25:17.337+07:00	2021-10-14T10:25:41.250+07:00	HLC_174_TS6_5	HLC_174_TS6_5_M3	An. dirus sl	Female	n/a	n/a	uuid:83abe5c7-8ad0-4982-bb81-3ae725f7bc78	87861762	83abe5c7-8ad0-4982-bb81-3ae725f7bc78	2021-10-26T05:56:43	2021-10-26T05:56:43			vTmstdEWMuWK27DA3wJrma			0	0	TRUE	558127
2021-10-14T10:25:41.262+07:00	2021-10-14T10:26:13.288+07:00	HLC_174_TS6_5	HLC_174_TS6_5_M4	An. dirus sl	Female	n/a	n/a	uuid:e7e639e9-89a8-4a50-97b0-81cba784ca86	87861763	e7e639e9-89a8-4a50-97b0-81cba784ca86	2021-10-26T05:56:43	2021-10-26T05:56:43			vTmstdEWMuWK27DA3wJrma			0	0	TRUE	558127
2021-10-14T10:26:13.298+07:00	2021-10-14T10:26:36.976+07:00	HLC_174_TS6_7	HLC_174_TS6_7_M1	An. dirus sl	Female	n/a	n/a	uuid:527ebd88-9d19-4740-8d06-11f127a55031	87861764	527ebd88-9d19-4740-8d06-11f127a55031	2021-10-26T05:56:44	2021-10-26T05:56:44			vTmstdEWMuWK27DA3wJrma			0	0	TRUE	558127
2021-10-14T10:26:36.986+07:00	2021-10-14T10:26:59.960+07:00	HLC_174_TS6_7	HLC_174_TS6_7_M2	An. maculatus sl	Female	n/a	n/a	uuid:7f3eb2de-a773-4ca0-b5db-a6924c77adc6	87861765	7f3eb2de-a773-4ca0-b5db-a6924c77adc6	2021-10-26T05:56:44	2021-10-26T05:56:44			vTmstdEWMuWK27DA3wJrma			0	0	TRUE	558127
2021-10-14T10:26:59.969+07:00	2021-10-14T10:27:27.831+07:00	HLC_174_TS6_8	HLC_174_TS6_8_M1	An. dirus sl	Female	n/a	n/a	uuid:886be05d-ef79-40fc-8f84-2cf9b642fa5e	87861766	886be05d-ef79-40fc-8f84-2cf9b642fa5e	2021-10-26T05:56:44	2021-10-26T05:56:44			vTmstdEWMuWK27DA3wJrma			0	0	TRUE	558127
2021-10-14T10:27:27.843+07:00	2021-10-14T10:27:51.945+07:00	HLC_174_TS6_8	HLC_174_TS6_8_M2	An. dirus sl	Female	n/a	n/a	uuid:29b62a37-3be2-424b-be91-83e58cc30d36	87861767	29b62a37-3be2-424b-be91-83e58cc30d36	2021-10-26T05:56:44	2021-10-26T05:56:44			vTmstdEWMuWK27DA3wJrma			0	0	TRUE	558127
2021-10-14T10:27:51.954+07:00	2021-10-14T10:28:13.429+07:00	HLC_174_TS6_9	HLC_174_TS6_9_M1	An. dirus sl	Female	n/a	n/a	uuid:ed0f73db-a4eb-42df-9e28-aeeb614606db	87861768	ed0f73db-a4eb-42df-9e28-aeeb614606db	2021-10-26T05:56:44	2021-10-26T05:56:45			vTmstdEWMuWK27DA3wJrma			0	0	TRUE	558127
2021-10-14T10:28:13.439+07:00	2021-10-14T10:28:37.516+07:00	HLC_174_TS6_9	HLC_174_TS6_9_M2	An. dirus sl	Female	n/a	n/a	uuid:91192447-16d0-4bcd-9a28-d011131f5251	87861770	91192447-16d0-4bcd-9a28-d011131f5251	2021-10-26T05:56:45	2021-10-26T05:56:45			vTmstdEWMuWK27DA3wJrma			0	0	TRUE	558127
2021-10-14T10:28:37.528+07:00	2021-10-14T10:28:59.594+07:00	HLC_174_TS6_9	HLC_174_TS6_9_M3	An. dirus sl	Female	n/a	n/a	uuid:d925d7ae-4821-4317-8e6b-51c6ad920ad5	87861771	d925d7ae-4821-4317-8e6b-51c6ad920ad5	2021-10-26T05:56:45	2021-10-26T05:56:45			vTmstdEWMuWK27DA3wJrma			0	0	TRUE	558127
2021-10-14T10:28:59.603+07:00	2021-10-14T10:29:18.092+07:00	HLC_174_TS6_9	HLC_174_TS6_9_M4	An. dirus sl	Female	n/a	n/a	uuid:e5583c24-a175-42ef-8885-674925f04061	87861772	e5583c24-a175-42ef-8885-674925f04061	2021-10-26T05:56:45	2021-10-26T05:56:45			vTmstdEWMuWK27DA3wJrma			0	0	TRUE	558127
2021-10-14T10:29:18.100+07:00	2021-10-14T10:29:37.978+07:00	HLC_174_TS6_10	HLC_174_TS6_10_M1	An. dirus sl	Female	n/a	n/a	uuid:dcdf77c6-c55e-4851-a5ae-51e984d05dd9	87861773	dcdf77c6-c55e-4851-a5ae-51e984d05dd9	2021-10-26T05:56:45	2021-10-26T05:56:45			vTmstdEWMuWK27DA3wJrma			0	0	TRUE	558127
2021-10-14T10:29:37.987+07:00	2021-10-14T10:30:00.333+07:00	HLC_174_TS6_10	HLC_174_TS6_10_M2	An. dirus sl	Female	n/a	n/a	uuid:09aa16f6-f27b-4fb3-9bf7-7ccdfb641e0c	87861774	09aa16f6-f27b-4fb3-9bf7-7ccdfb641e0c	2021-10-26T05:56:45	2021-10-26T05:56:46			vTmstdEWMuWK27DA3wJrma			0	0	TRUE	558127
2021-10-14T10:30:00.345+07:00	2021-10-14T10:30:21.526+07:00	HLC_174_TS6_10	HLC_174_TS6_10_M3	An. dirus sl	Female	n/a	n/a	uuid:a9da5500-7c68-4e43-8b2c-f0582cc5803c	87861775	a9da5500-7c68-4e43-8b2c-f0582cc5803c	2021-10-26T05:56:46	2021-10-26T05:56:46			vTmstdEWMuWK27DA3wJrma			0	0	TRUE	558127
2021-10-14T10:30:21.535+07:00	2021-10-14T10:30:43.283+07:00	HLC_174_TS6_10	HLC_174_TS6_10_M4	An. dirus sl	Female	n/a	n/a	uuid:5fa14489-417f-48d5-95f3-0cf8d7908779	87861776	5fa14489-417f-48d5-95f3-0cf8d7908779	2021-10-26T05:56:46	2021-10-26T05:56:46			vTmstdEWMuWK27DA3wJrma			0	0	TRUE	558127
2021-10-14T10:30:43.300+07:00	2021-10-14T10:31:10.958+07:00	HLC_174_TS6_10	HLC_174_TS6_10_M5	An. philippinensis	Female	n/a	n/a	uuid:e55a0711-8514-4af9-bdf5-27b8ad940d6a	87861777	e55a0711-8514-4af9-bdf5-27b8ad940d6a	2021-10-26T05:56:46	2021-10-26T05:56:46			vTmstdEWMuWK27DA3wJrma			0	0	TRUE	558127
2021-10-14T10:31:10.967+07:00	2021-10-14T10:31:34.329+07:00	HLC_174_TS6_11	HLC_174_TS6_11_M1	An. maculatus sl	Female	n/a	n/a	uuid:f47d1b9f-e453-4a37-a2f0-1e6fb931c866	87861779	f47d1b9f-e453-4a37-a2f0-1e6fb931c866	2021-10-26T05:56:46	2021-10-26T05:56:47			vTmstdEWMuWK27DA3wJrma			0	0	TRUE	558127
2021-10-15T11:18:29.545+07:00	2021-10-15T11:19:03.384+07:00	HLC_174_TS6_12	HLC_174_TS6_12_M1	An. maculatus sl	Female	n/a	n/a	uuid:3423eaec-c9e7-435c-8350-4f1780bfae5e	87861780	3423eaec-c9e7-435c-8350-4f1780bfae5e	2021-10-26T05:56:47	2021-10-26T05:56:47			vTmstdEWMuWK27DA3wJrma			0	0	TRUE	558127
2021-10-15T11:19:03.397+07:00	2021-10-15T11:19:29.108+07:00	HLC_175_TS7_1	HLC_175_TS7_1_M1	An. maculatus sl	Female	n/a	n/a	uuid:0be84cd6-a3bd-444e-a2a4-68d2071401c9	87861781	0be84cd6-a3bd-444e-a2a4-68d2071401c9	2021-10-26T05:56:47	2021-10-26T05:56:47			vTmstdEWMuWK27DA3wJrma			0	0	TRUE	558127
2021-10-15T11:19:29.118+07:00	2021-10-15T11:19:50.791+07:00	HLC_175_TS7_1	HLC_175_TS7_1_M2	An. dirus sl	Female	n/a	n/a	uuid:5e5f7ab0-ca2d-4eea-9b7e-22e35f9324a1	87861782	5e5f7ab0-ca2d-4eea-9b7e-22e35f9324a1	2021-10-26T05:56:47	2021-10-26T05:56:47			vTmstdEWMuWK27DA3wJrma			0	0	TRUE	558127
2021-10-15T11:19:50.802+07:00	2021-10-15T11:20:10.650+07:00	HLC_175_TS7_1	HLC_175_TS7_1_M3	An. dirus sl	Female	n/a	n/a	uuid:485f9977-d850-4b09-866f-ef8b8737c903	87861783	485f9977-d850-4b09-866f-ef8b8737c903	2021-10-26T05:56:47	2021-10-26T05:56:47			vTmstdEWMuWK27DA3wJrma			0	0	TRUE	558127
2021-10-15T11:20:10.664+07:00	2021-10-15T11:20:37.008+07:00	HLC_175_TS7_2	HLC_175_TS7_2_M1	An. dirus sl	Female	n/a	n/a	uuid:d3c04ec6-31c2-4ad0-a00c-7475de3bcf35	87861784	d3c04ec6-31c2-4ad0-a00c-7475de3bcf35	2021-10-26T05:56:48	2021-10-26T05:56:48			vTmstdEWMuWK27DA3wJrma			0	0	TRUE	558127
2021-10-15T11:20:37.018+07:00	2021-10-15T11:20:56.168+07:00	HLC_175_TS7_2	HLC_175_TS7_2_M2	An. dirus sl	Female	n/a	n/a	uuid:ad7cd9c0-a97d-42ac-b88c-47ca8928c6ee	87861785	ad7cd9c0-a97d-42ac-b88c-47ca8928c6ee	2021-10-26T05:56:48	2021-10-26T05:56:48			vTmstdEWMuWK27DA3wJrma			0	0	TRUE	558127
2021-10-15T11:20:56.182+07:00	2021-10-15T11:21:22.343+07:00	HLC_175_TS7_2	HLC_175_TS7_2_M3	An. dirus sl	Female	n/a	n/a	uuid:6ebde2d0-d4e4-446e-b647-7e84c49a9553	87861786	6ebde2d0-d4e4-446e-b647-7e84c49a9553	2021-10-26T05:56:48	2021-10-26T05:56:48			vTmstdEWMuWK27DA3wJrma			0	0	TRUE	558127
2021-10-15T11:21:22.353+07:00	2021-10-15T11:21:45.141+07:00	HLC_175_TS7_2	HLC_175_TS7_2_M4	An. dirus sl	Female	n/a	n/a	uuid:c22c9d75-6617-4200-becd-d62a2f3519ea	87861787	c22c9d75-6617-4200-becd-d62a2f3519ea	2021-10-26T05:56:48	2021-10-26T05:56:48			vTmstdEWMuWK27DA3wJrma			0	0	TRUE	558127
2021-10-15T11:21:45.150+07:00	2021-10-15T11:22:08.463+07:00	HLC_175_TS7_3	HLC_175_TS7_3_M1	An. dirus sl	Female	n/a	n/a	uuid:e393f923-46a9-4eb3-a696-3a66cf7f907d	87861788	e393f923-46a9-4eb3-a696-3a66cf7f907d	2021-10-26T05:56:48	2021-10-26T05:56:49			vTmstdEWMuWK27DA3wJrma			0	0	TRUE	558127
2021-10-15T11:22:08.476+07:00	2021-10-15T11:22:29.860+07:00	HLC_175_TS7_3	HLC_175_TS7_3_M2	An. dirus sl	Female	n/a	n/a	uuid:77bfabfb-8ce6-413c-8908-4e322b49d1b3	87861790	77bfabfb-8ce6-413c-8908-4e322b49d1b3	2021-10-26T05:56:49	2021-10-26T05:56:49			vTmstdEWMuWK27DA3wJrma			0	0	TRUE	558127
2021-10-15T11:22:29.871+07:00	2021-10-15T11:22:57.276+07:00	HLC_175_TS7_3	HLC_175_TS7_3_M3	An. dirus sl	Female	n/a	n/a	uuid:7bc8c20e-6e8a-407f-b1a0-4cc570f7b337	87861791	7bc8c20e-6e8a-407f-b1a0-4cc570f7b337	2021-10-26T05:56:49	2021-10-26T05:56:49			vTmstdEWMuWK27DA3wJrma			0	0	TRUE	558127
2021-10-16T10:18:56.626+07:00	2021-10-16T10:19:21.690+07:00	HLC_175_TS7_4	HLC_175_TS7_4_M1	An. dirus sl	Female	n/a	n/a	uuid:ff2a7014-c76f-4325-90e8-aafe9de8a8db	87861792	ff2a7014-c76f-4325-90e8-aafe9de8a8db	2021-10-26T05:56:49	2021-10-26T05:56:49			vTmstdEWMuWK27DA3wJrma			0	0	TRUE	558127
2021-10-16T10:19:21.700+07:00	2021-10-16T10:19:45.740+07:00	HLC_175_TS7_4	HLC_175_TS7_4_M2	An. dirus sl	Female	n/a	n/a	uuid:1be2e2ae-cf83-40f8-b28a-2ea8021e17ac	87861794	1be2e2ae-cf83-40f8-b28a-2ea8021e17ac	2021-10-26T05:56:49	2021-10-26T05:56:49			vTmstdEWMuWK27DA3wJrma			0	0	TRUE	558127
2021-10-16T10:19:45.750+07:00	2021-10-16T10:20:10.522+07:00	HLC_175_TS7_4	HLC_175_TS7_4_M3	An. dirus sl	Female	n/a	n/a	uuid:088e8add-2272-4f89-bfb3-d81b6c5f5643	87861795	088e8add-2272-4f89-bfb3-d81b6c5f5643	2021-10-26T05:56:49	2021-10-26T05:56:50			vTmstdEWMuWK27DA3wJrma			0	0	TRUE	558127
2021-10-16T10:20:10.531+07:00	2021-10-16T10:20:30.797+07:00	HLC_175_TS7_4	HLC_175_TS7_4_M4	An. dirus sl	Female	n/a	n/a	uuid:c4b899bf-b23d-4359-962f-af0a9147ab7c	87861796	c4b899bf-b23d-4359-962f-af0a9147ab7c	2021-10-26T05:56:50	2021-10-26T05:56:50			vTmstdEWMuWK27DA3wJrma			0	0	TRUE	558127
2021-10-16T10:20:30.805+07:00	2021-10-16T10:20:54.688+07:00	HLC_175_TS7_5	HLC_175_TS7_5_M1	An. dirus sl	Female	n/a	n/a	uuid:7d321858-5d59-498f-95f5-b642d99a920d	87861797	7d321858-5d59-498f-95f5-b642d99a920d	2021-10-26T05:56:50	2021-10-26T05:56:50			vTmstdEWMuWK27DA3wJrma			0	0	TRUE	558127
2021-10-16T10:20:54.696+07:00	2021-10-16T10:21:18.121+07:00	HLC_175_TS7_5	HLC_175_TS7_5_M2	An. dirus sl	Female	n/a	n/a	uuid:4fcbfed6-8375-441e-bbae-aa9eba3b96aa	87861798	4fcbfed6-8375-441e-bbae-aa9eba3b96aa	2021-10-26T05:56:50	2021-10-26T05:56:50			vTmstdEWMuWK27DA3wJrma			0	0	TRUE	558127
2021-10-16T10:21:18.130+07:00	2021-10-16T10:21:43.357+07:00	HLC_175_TS7_6	HLC_175_TS7_6_M1	An. dirus sl	Female	n/a	n/a	uuid:590dab18-27e2-4c03-970e-0eb63ea104bf	87861799	590dab18-27e2-4c03-970e-0eb63ea104bf	2021-10-26T05:56:50	2021-10-26T05:56:51			vTmstdEWMuWK27DA3wJrma			0	0	TRUE	558127
2021-10-16T10:21:43.369+07:00	2021-10-16T10:22:06.612+07:00	HLC_175_TS7_6	HLC_175_TS7_6_M2	An. dirus sl	Female	n/a	n/a	uuid:8ef8a2fc-2ec9-4991-bfd9-c23314de2f5d	87861800	8ef8a2fc-2ec9-4991-bfd9-c23314de2f5d	2021-10-26T05:56:51	2021-10-26T05:56:51			vTmstdEWMuWK27DA3wJrma			0	0	TRUE	558127
2021-10-16T10:22:06.621+07:00	2021-10-16T10:22:31.105+07:00	HLC_175_TS7_6	HLC_175_TS7_6_M3	An. dirus sl	Female	n/a	n/a	uuid:8d6305b1-59d3-4c8c-9785-007d5ba60e2c	87861801	8d6305b1-59d3-4c8c-9785-007d5ba60e2c	2021-10-26T05:56:51	2021-10-26T05:56:51			vTmstdEWMuWK27DA3wJrma			0	0	TRUE	558127
2021-10-23T10:02:14.050+07:00	2021-10-23T10:02:59.900+07:00	HLC_175_TS7_6	HLC_175_TS7_6_M4	An. maculatus sl	Female	n/a	n/a	uuid:fcd4331c-88c2-45d3-9d82-8e462f173a8f	87861802	fcd4331c-88c2-45d3-9d82-8e462f173a8f	2021-10-26T05:56:51	2021-10-26T05:56:51			vTmstdEWMuWK27DA3wJrma			0	0	TRUE	558127
2021-10-23T10:02:59.909+07:00	2021-10-23T10:04:35.218+07:00	HLC_175_TS7_6	HLC_175_TS7_6_M5	An. philippinensis	Female	n/a	n/a	uuid:bf97a138-8deb-4325-b3d5-2dcfc3c2d6c5	87861803	bf97a138-8deb-4325-b3d5-2dcfc3c2d6c5	2021-10-26T05:56:51	2021-10-26T05:56:51			vTmstdEWMuWK27DA3wJrma			0	0	TRUE	558127
2021-10-23T13:28:46.645+07:00	2021-10-23T13:34:06.516+07:00	HLC_175_TS7_7	HLC_175_TS7_7_M1	An. maculatus sl	Female	n/a	n/a	uuid:27d83c3b-e6ed-4ade-8a4e-cba7b7b76242	87861805	27d83c3b-e6ed-4ade-8a4e-cba7b7b76242	2021-10-26T05:56:52	2021-10-26T05:56:52			vTmstdEWMuWK27DA3wJrma			0	0	TRUE	558127
2021-10-23T13:32:07.276+07:00	2021-10-23T13:33:14.794+07:00	HLC_175_TS7_7	HLC_175_TS7_7_M2	An. dirus sl	Female	n/a	n/a	uuid:2d458092-9a50-49c2-addf-5545d37531ae	87861807	2d458092-9a50-49c2-addf-5545d37531ae	2021-10-26T05:56:52	2021-10-26T05:56:52			vTmstdEWMuWK27DA3wJrma			0	0	TRUE	558127
2021-10-23T13:33:14.850+07:00	2021-10-23T13:35:10.417+07:00	HLC_175_TS7_7	HLC_175_TS7_7_M3	An. dirus sl	Female	n/a	n/a	uuid:ca91ad96-25fa-488b-82b1-4816ccc34a39	87861808	ca91ad96-25fa-488b-82b1-4816ccc34a39	2021-10-26T05:56:52	2021-10-26T05:56:52			vTmstdEWMuWK27DA3wJrma			0	0	TRUE	558127
2021-10-23T13:35:10.475+07:00	2021-10-23T13:35:56.584+07:00	HLC_175_TS7_8	HLC_175_TS7_8_M1	An. dirus sl	Female	n/a	n/a	uuid:dab598fc-4358-4e5f-9b73-41ed1980dcaf	87861810	dab598fc-4358-4e5f-9b73-41ed1980dcaf	2021-10-26T05:56:52	2021-10-26T05:56:52			vTmstdEWMuWK27DA3wJrma			0	0	TRUE	558127
2021-10-23T13:35:56.639+07:00	2021-10-23T13:36:18.995+07:00	HLC_175_TS7_9	HLC_175_TS7_9_M1	An. dirus sl	Female	n/a	n/a	uuid:64731a22-bb64-4c26-9f20-219ac4e688f8	87861811	64731a22-bb64-4c26-9f20-219ac4e688f8	2021-10-26T05:56:52	2021-10-26T05:56:53			vTmstdEWMuWK27DA3wJrma			0	0	TRUE	558127
2021-10-23T13:36:19.052+07:00	2021-10-23T13:36:48.465+07:00	HLC_175_TS7_10	HLC_175_TS7_10_M1	An. dirus sl	Female	n/a	n/a	uuid:cec93c37-5b1c-42ee-80da-c4893e68be67	87861812	cec93c37-5b1c-42ee-80da-c4893e68be67	2021-10-26T05:56:53	2021-10-26T05:56:53			vTmstdEWMuWK27DA3wJrma			0	0	TRUE	558127
2021-10-23T13:36:48.526+07:00	2021-10-23T13:37:01.553+07:00	HLC_175_TS7_12	HLC_175_TS7_12_M1	An. dirus sl	Female	n/a	n/a	uuid:f56851c2-4191-463a-bd49-a79d11b0085a	87861813	f56851c2-4191-463a-bd49-a79d11b0085a	2021-10-26T05:56:53	2021-10-26T05:56:53			vTmstdEWMuWK27DA3wJrma			0	0	TRUE	558127
2021-10-23T13:37:01.608+07:00	2021-10-23T13:37:23.388+07:00	HLC_175_TS7_12	HLC_175_TS7_12_M2	An. dirus sl	Female	n/a	n/a	uuid:b391dfe6-0e3a-4047-8588-8147c53e3b58	87861814	b391dfe6-0e3a-4047-8588-8147c53e3b58	2021-10-26T05:56:53	2021-10-26T05:56:53			vTmstdEWMuWK27DA3wJrma			0	0	TRUE	558127
2021-10-23T13:37:23.447+07:00	2021-10-23T13:37:37.447+07:00	HLC_173_TS5_9	HLC_173_TS5_9_M1	An. dirus sl	Female	n/a	vTmstdEWMuWK27DA3wJrma	uuid:2d3a42b8-95ee-4904-af17-106c6415cb8b	87862361	2d3a42b8-95ee-4904-af17-106c6415cb8b	2021-10-26T06:11:39	2021-10-26T06:11:39			vTmstdEWMuWK27DA3wJrma			0	0	TRUE	558127
2021-10-23T13:37:37.506+07:00	2021-10-23T13:37:57.786+07:00	HLC_176_TS1_1	HLC_176_TS1_1_M1	An. dirus sl	Female	n/a	n/a	uuid:6069c51e-01e3-48fd-b605-74bf9dbe910d	87924595	6069c51e-01e3-48fd-b605-74bf9dbe910d	2021-10-27T08:54:08	2021-10-27T08:54:08			vTmstdEWMuWK27DA3wJrma			0	0	TRUE	558127
2021-10-23T13:37:57.842+07:00	2021-10-23T13:38:10.249+07:00	HLC_176_TS1_1	HLC_176_TS1_1_M2	An. dirus sl	Female	n/a	n/a	uuid:7d3e384d-35bd-459e-9a66-bf4a79e421d0	87924596	7d3e384d-35bd-459e-9a66-bf4a79e421d0	2021-10-27T08:54:08	2021-10-27T08:54:08			vTmstdEWMuWK27DA3wJrma			0	0	TRUE	558127
2021-10-23T13:38:10.301+07:00	2021-10-23T13:38:25.683+07:00	HLC_176_TS1_1	HLC_176_TS1_1_M3	An. dirus sl	Female	n/a	n/a	uuid:0adc5259-032b-425c-b8d8-49d454185e45	87924597	0adc5259-032b-425c-b8d8-49d454185e45	2021-10-27T08:54:08	2021-10-27T08:54:09			vTmstdEWMuWK27DA3wJrma			0	0	TRUE	558127
2021-10-23T13:38:25.743+07:00	2021-10-23T13:38:39.273+07:00	HLC_176_TS1_1	HLC_176_TS1_1_M4	An. dirus sl	Female	n/a	n/a	uuid:ce19b0f8-844c-470d-ada0-dc1203fb29e5	87924598	ce19b0f8-844c-470d-ada0-dc1203fb29e5	2021-10-27T08:54:09	2021-10-27T08:54:09			vTmstdEWMuWK27DA3wJrma			0	0	TRUE	558127
2021-10-23T13:38:39.328+07:00	2021-10-23T13:39:14.057+07:00	HLC_176_TS1_1	HLC_176_TS1_1_M5	An. dirus sl	Female	n/a	n/a	uuid:c289a30a-ba90-425f-877a-259c7d24c52e	87924600	c289a30a-ba90-425f-877a-259c7d24c52e	2021-10-27T08:54:09	2021-10-27T08:54:09			vTmstdEWMuWK27DA3wJrma			0	0	TRUE	558127
2021-10-23T13:39:14.110+07:00	2021-10-23T13:39:26.772+07:00	HLC_176_TS1_1	HLC_176_TS1_1_M6	An. dirus sl	Female	n/a	n/a	uuid:b7ee5696-4832-4722-bb49-1b2dbe20af69	87924601	b7ee5696-4832-4722-bb49-1b2dbe20af69	2021-10-27T08:54:09	2021-10-27T08:54:10			vTmstdEWMuWK27DA3wJrma			0	0	TRUE	558127
2021-10-23T13:39:26.826+07:00	2021-10-23T13:39:41.697+07:00	HLC_176_TS1_2	HLC_176_TS1_2_M1	An. dirus sl	Female	n/a	n/a	uuid:11d1dec1-2d0f-429f-8507-d1251f5610f2	87924603	11d1dec1-2d0f-429f-8507-d1251f5610f2	2021-10-27T08:54:10	2021-10-27T08:54:10			vTmstdEWMuWK27DA3wJrma			0	0	TRUE	558127
2021-10-23T13:39:41.753+07:00	2021-10-23T13:39:55.402+07:00	HLC_176_TS1_2	HLC_176_TS1_2_M2	An. dirus sl	Female	n/a	n/a	uuid:724dd8d9-2797-48ef-a2e2-ac33a5da13ca	87924604	724dd8d9-2797-48ef-a2e2-ac33a5da13ca	2021-10-27T08:54:10	2021-10-27T08:54:10			vTmstdEWMuWK27DA3wJrma			0	0	TRUE	558127
2021-10-23T13:39:55.459+07:00	2021-10-23T13:40:11.332+07:00	HLC_176_TS1_2	HLC_176_TS1_2_M3	An. dirus sl	Female	n/a	n/a	uuid:7b91a859-eb21-4749-9dff-3a3fd30ec10e	87924605	7b91a859-eb21-4749-9dff-3a3fd30ec10e	2021-10-27T08:54:10	2021-10-27T08:54:10			vTmstdEWMuWK27DA3wJrma			0	0	TRUE	558127
2021-10-23T13:40:11.389+07:00	2021-10-23T13:40:25.925+07:00	HLC_176_TS1_2	HLC_176_TS1_2_M4	An. dirus sl	Female	n/a	n/a	uuid:ec828357-7a2c-4a63-a990-5f95aa9035ca	87924608	ec828357-7a2c-4a63-a990-5f95aa9035ca	2021-10-27T08:54:11	2021-10-27T08:54:11			vTmstdEWMuWK27DA3wJrma			0	0	TRUE	558127
2021-10-23T13:40:25.979+07:00	2021-10-23T13:40:47.461+07:00	HLC_176_TS1_2	HLC_176_TS1_2_M5	An. dirus sl	Female	n/a	n/a	uuid:69333388-6f07-4499-a775-8212a1f4135f	87924609	69333388-6f07-4499-a775-8212a1f4135f	2021-10-27T08:54:11	2021-10-27T08:54:11			vTmstdEWMuWK27DA3wJrma			0	0	TRUE	558127
2021-10-23T13:40:47.518+07:00	2021-10-23T13:41:00.561+07:00	HLC_176_TS1_2	HLC_176_TS1_2_M6	An. dirus sl	Female	n/a	n/a	uuid:5d7e154d-2a0a-489d-b4af-d194ff5752bb	87924610	5d7e154d-2a0a-489d-b4af-d194ff5752bb	2021-10-27T08:54:11	2021-10-27T08:54:11			vTmstdEWMuWK27DA3wJrma			0	0	TRUE	558127
2021-10-23T13:41:00.614+07:00	2021-10-23T13:41:15.049+07:00	HLC_176_TS1_2	HLC_176_TS1_2_M7	An. dirus sl	Female	n/a	n/a	uuid:ebbe3a4d-1f1a-4a34-b6fb-45022fd72a18	87924611	ebbe3a4d-1f1a-4a34-b6fb-45022fd72a18	2021-10-27T08:54:11	2021-10-27T08:54:12			vTmstdEWMuWK27DA3wJrma			0	0	TRUE	558127
2021-10-23T13:41:15.106+07:00	2021-10-23T13:41:39.216+07:00	HLC_176_TS1_2	HLC_176_TS1_2_M8	An. dirus sl	Female	n/a	n/a	uuid:5b58d277-ec57-4bca-b107-20aefa305e4b	87924612	5b58d277-ec57-4bca-b107-20aefa305e4b	2021-10-27T08:54:12	2021-10-27T08:54:12			vTmstdEWMuWK27DA3wJrma			0	0	TRUE	558127
2021-10-23T13:41:39.271+07:00	2021-10-23T13:46:09.467+07:00	HLC_176_TS1_3	HLC_176_TS1_3_M1	An. dirus sl	Female	n/a	n/a	uuid:da66591d-2e4c-4981-9673-fc172d10592c	87924613	da66591d-2e4c-4981-9673-fc172d10592c	2021-10-27T08:54:12	2021-10-27T08:54:12			vTmstdEWMuWK27DA3wJrma			0	0	TRUE	558127
2021-10-23T13:41:59.481+07:00	2021-10-23T13:42:30.499+07:00	HLC_176_TS1_3	HLC_176_TS1_3_M2	An. dirus sl	Female	n/a	n/a	uuid:bf851a12-fee0-43bc-8bc2-26146235c3d6	87924614	bf851a12-fee0-43bc-8bc2-26146235c3d6	2021-10-27T08:54:12	2021-10-27T08:54:13			vTmstdEWMuWK27DA3wJrma			0	0	TRUE	558127
2021-10-23T13:42:30.562+07:00	2021-10-23T13:43:04.549+07:00	HLC_176_TS1_3	HLC_176_TS1_3_M3	An. dirus sl	Female	n/a	n/a	uuid:4b5e486d-8ed1-40d5-8362-b728c34745e1	87924615	4b5e486d-8ed1-40d5-8362-b728c34745e1	2021-10-27T08:54:13	2021-10-27T08:54:13			vTmstdEWMuWK27DA3wJrma			0	0	TRUE	558127
2021-10-23T13:43:04.603+07:00	2021-10-23T13:43:50.544+07:00	HLC_176_TS1_3	HLC_176_TS1_3_M4	An. dirus sl	Female	n/a	n/a	uuid:245ad4b3-abde-457a-a37f-70fe93c85241	87924616	245ad4b3-abde-457a-a37f-70fe93c85241	2021-10-27T08:54:13	2021-10-27T08:54:13			vTmstdEWMuWK27DA3wJrma			0	0	TRUE	558127
2021-10-23T13:43:50.601+07:00	2021-10-23T13:47:11.151+07:00	HLC_176_TS1_3	HLC_176_TS1_3_M5	An. dirus sl	Female	n/a	n/a	uuid:5f1a9675-3186-48f5-86d0-4c870e8f5813	87924617	5f1a9675-3186-48f5-86d0-4c870e8f5813	2021-10-27T08:54:13	2021-10-27T08:54:13			vTmstdEWMuWK27DA3wJrma			0	0	TRUE	558127
2021-10-23T13:47:11.209+07:00	2021-10-23T13:47:29.684+07:00	HLC_176_TS1_3	HLC_176_TS1_3_M6	An. dirus sl	Female	n/a	n/a	uuid:9c5471fb-3d41-4cd9-823f-07dd12fdb19d	87924618	9c5471fb-3d41-4cd9-823f-07dd12fdb19d	2021-10-27T08:54:14	2021-10-27T08:54:14			vTmstdEWMuWK27DA3wJrma			0	0	TRUE	558127
2021-10-23T13:47:29.742+07:00	2021-10-23T13:47:44.424+07:00	HLC_176_TS1_3	HLC_176_TS1_3_M7	An. dirus sl	Female	n/a	n/a	uuid:8992bd88-6f8f-4a62-819d-a485d048b996	87924619	8992bd88-6f8f-4a62-819d-a485d048b996	2021-10-27T08:54:14	2021-10-27T08:54:14			vTmstdEWMuWK27DA3wJrma			0	0	TRUE	558127
2021-10-23T13:47:44.479+07:00	2021-10-23T13:47:57.214+07:00	HLC_176_TS1_3	HLC_176_TS1_3_M8	An. dirus sl	Female	n/a	n/a	uuid:6ea66a05-12e4-45ae-b564-d7d7f22150f0	87924620	6ea66a05-12e4-45ae-b564-d7d7f22150f0	2021-10-27T08:54:14	2021-10-27T08:54:14			vTmstdEWMuWK27DA3wJrma			0	0	TRUE	558127
2021-10-23T13:47:57.270+07:00	2021-10-23T13:48:20.502+07:00	HLC_176_TS1_3	HLC_176_TS1_3_M9	An. dirus sl	Female	n/a	n/a	uuid:b68ec9de-2f7d-4297-b568-7bad09094f39	87924621	b68ec9de-2f7d-4297-b568-7bad09094f39	2021-10-27T08:54:15	2021-10-27T08:54:15			vTmstdEWMuWK27DA3wJrma			0	0	TRUE	558127
2021-10-23T13:48:20.557+07:00	2021-10-23T13:48:54.536+07:00	HLC_176_TS1_3	HLC_176_TS1_3_M10	An. dirus sl	Female	n/a	n/a	uuid:93e6d72b-6b12-4b1b-9eae-c561182da35e	87924622	93e6d72b-6b12-4b1b-9eae-c561182da35e	2021-10-27T08:54:15	2021-10-27T08:54:15			vTmstdEWMuWK27DA3wJrma			0	0	TRUE	558127
2021-10-23T13:48:54.593+07:00	2021-10-23T13:49:31.399+07:00	HLC_176_TS1_3	HLC_176_TS1_3_M11	An. dirus sl	Female	n/a	n/a	uuid:3bcaaedf-a21a-400e-9bd2-75581f3127b6	87924623	3bcaaedf-a21a-400e-9bd2-75581f3127b6	2021-10-27T08:54:15	2021-10-27T08:54:15			vTmstdEWMuWK27DA3wJrma			0	0	TRUE	558127
2021-10-23T13:49:31.456+07:00	2021-10-23T13:49:46.093+07:00	HLC_176_TS1_3	HLC_176_TS1_3_M12	An. dirus sl	Female	n/a	n/a	uuid:e8616c2a-bd6e-45aa-b19f-0a5479df8516	87924624	e8616c2a-bd6e-45aa-b19f-0a5479df8516	2021-10-27T08:54:15	2021-10-27T08:54:16			vTmstdEWMuWK27DA3wJrma			0	0	TRUE	558127
2021-10-23T13:49:46.146+07:00	2021-10-23T13:50:19.133+07:00	HLC_176_TS1_3	HLC_176_TS1_3_M13	An. dirus sl	Female	n/a	n/a	uuid:fd6ce19d-54f9-49dc-a01d-1af29602d2d7	87924626	fd6ce19d-54f9-49dc-a01d-1af29602d2d7	2021-10-27T08:54:16	2021-10-27T08:54:16			vTmstdEWMuWK27DA3wJrma			0	0	TRUE	558127
2021-10-23T13:50:19.193+07:00	2021-10-23T13:50:38.419+07:00	HLC_176_TS1_3	HLC_176_TS1_3_M14	An. maculatus sl	Female	n/a	n/a	uuid:d32f50eb-0cfe-4661-a131-f89cbbcfd805	87924627	d32f50eb-0cfe-4661-a131-f89cbbcfd805	2021-10-27T08:54:16	2021-10-27T08:54:16			vTmstdEWMuWK27DA3wJrma			0	0	TRUE	558127
2021-10-23T13:50:38.475+07:00	2021-10-23T13:50:52.601+07:00	HLC_176_TS1_4	HLC_176_TS1_4_M1	An. dirus sl	Female	n/a	n/a	uuid:c7c3e848-32f1-411a-849e-a3a2aec15d2b	87924628	c7c3e848-32f1-411a-849e-a3a2aec15d2b	2021-10-27T08:54:16	2021-10-27T08:54:16			vTmstdEWMuWK27DA3wJrma			0	0	TRUE	558127
2021-10-23T13:50:52.655+07:00	2021-10-23T13:51:16.335+07:00	HLC_176_TS1_4	HLC_176_TS1_4_M2	An. dirus sl	Female	n/a	n/a	uuid:b427919f-b3dd-4732-883b-b3599d8ade02	87924629	b427919f-b3dd-4732-883b-b3599d8ade02	2021-10-27T08:54:17	2021-10-27T08:54:17			vTmstdEWMuWK27DA3wJrma			0	0	TRUE	558127
2021-10-23T13:51:16.391+07:00	2021-10-23T13:52:05.579+07:00	HLC_176_TS1_4	HLC_176_TS1_4_M3	An. dirus sl	Female	n/a	n/a	uuid:21c2743a-8479-4ad8-8373-67c96d0e389f	87924630	21c2743a-8479-4ad8-8373-67c96d0e389f	2021-10-27T08:54:17	2021-10-27T08:54:17			vTmstdEWMuWK27DA3wJrma			0	0	TRUE	558127
2021-10-23T13:52:05.632+07:00	2021-10-23T13:52:30.633+07:00	HLC_176_TS1_4	HLC_176_TS1_4_M4	An. dirus sl	Female	n/a	n/a	uuid:6c9d7ad7-bac1-48c0-a825-df037e793404	87924631	6c9d7ad7-bac1-48c0-a825-df037e793404	2021-10-27T08:54:17	2021-10-27T08:54:17			vTmstdEWMuWK27DA3wJrma			0	0	TRUE	558127
2021-10-23T13:52:30.690+07:00	2021-10-23T13:52:44.898+07:00	HLC_176_TS1_4	HLC_176_TS1_4_M5	An. dirus sl	Female	n/a	n/a	uuid:3d811c79-177b-47d6-86f3-14db1b01109e	87924632	3d811c79-177b-47d6-86f3-14db1b01109e	2021-10-27T08:54:17	2021-10-27T08:54:18			vTmstdEWMuWK27DA3wJrma			0	0	TRUE	558127
2021-10-23T13:52:44.955+07:00	2021-10-23T13:53:05.609+07:00	HLC_176_TS1_4	HLC_176_TS1_4_M6	An. dirus sl	Female	n/a	n/a	uuid:ee985c35-8804-48e2-86b0-66ba18dd67a0	87924633	ee985c35-8804-48e2-86b0-66ba18dd67a0	2021-10-27T08:54:18	2021-10-27T08:54:18			vTmstdEWMuWK27DA3wJrma			0	0	TRUE	558127
2021-10-23T13:53:05.666+07:00	2021-10-23T13:53:38.866+07:00	HLC_176_TS1_4	HLC_176_TS1_4_M7	An. dirus sl	Female	n/a	n/a	uuid:d085b2d5-8ab6-49a1-877a-2224bf72e371	87924634	d085b2d5-8ab6-49a1-877a-2224bf72e371	2021-10-27T08:54:18	2021-10-27T08:54:18			vTmstdEWMuWK27DA3wJrma			0	0	TRUE	558127
2021-10-23T13:53:38.921+07:00	2021-10-23T13:54:06.777+07:00	HLC_176_TS1_4	HLC_176_TS1_4_M8	An. dirus sl	Female	n/a	n/a	uuid:a380d71b-4721-4014-a83f-a1dc1b998e0b	87924635	a380d71b-4721-4014-a83f-a1dc1b998e0b	2021-10-27T08:54:18	2021-10-27T08:54:19			vTmstdEWMuWK27DA3wJrma			0	0	TRUE	558127
2021-10-23T13:54:06.837+07:00	2021-10-23T13:54:40.395+07:00	HLC_176_TS1_4	HLC_176_TS1_4_M9	An. dirus sl	Female	n/a	n/a	uuid:df41e875-c0a0-42e3-9bb0-edb2df808627	87924636	df41e875-c0a0-42e3-9bb0-edb2df808627	2021-10-27T08:54:19	2021-10-27T08:54:19			vTmstdEWMuWK27DA3wJrma			0	0	TRUE	558127
2021-10-23T13:54:40.454+07:00	2021-10-23T13:55:06.381+07:00	HLC_176_TS1_4	HLC_176_TS1_4_M10	An. dirus sl	Female	n/a	n/a	uuid:d23202b9-449f-4f6d-bde6-ea83aa8682c5	87924637	d23202b9-449f-4f6d-bde6-ea83aa8682c5	2021-10-27T08:54:19	2021-10-27T08:54:19			vTmstdEWMuWK27DA3wJrma			0	0	TRUE	558127
2021-10-23T13:55:06.447+07:00	2021-10-23T13:55:23.598+07:00	HLC_176_TS1_5	HLC_176_TS1_5_M1	An. dirus sl	Female	n/a	n/a	uuid:1a510c20-8a05-4959-94cf-5fbdd834fc64	87924638	1a510c20-8a05-4959-94cf-5fbdd834fc64	2021-10-27T08:54:19	2021-10-27T08:54:19			vTmstdEWMuWK27DA3wJrma			0	0	TRUE	558127
2021-10-23T13:55:23.656+07:00	2021-10-23T13:55:37.613+07:00	HLC_176_TS1_5	HLC_176_TS1_5_M2	An. dirus sl	Female	n/a	n/a	uuid:f8af65c7-ce95-4a06-b1ef-65f0dc3159c1	87924639	f8af65c7-ce95-4a06-b1ef-65f0dc3159c1	2021-10-27T08:54:20	2021-10-27T08:54:20			vTmstdEWMuWK27DA3wJrma			0	0	TRUE	558127
2021-10-23T13:55:37.671+07:00	2021-10-23T13:56:23.449+07:00	HLC_176_TS1_5	HLC_176_TS1_5_M3	An. dirus sl	Female	n/a	n/a	uuid:ae41f40f-72ef-4ffb-95bb-6f5695d1b6b7	87924640	ae41f40f-72ef-4ffb-95bb-6f5695d1b6b7	2021-10-27T08:54:20	2021-10-27T08:54:20			vTmstdEWMuWK27DA3wJrma			0	0	TRUE	558127
2021-10-23T13:56:23.509+07:00	2021-10-23T13:56:44.849+07:00	HLC_176_TS1_5	HLC_176_TS1_5_M4	An. dirus sl	Female	n/a	n/a	uuid:644c4281-c9a4-4a3c-a2ff-4c6a3e55dc8a	87924641	644c4281-c9a4-4a3c-a2ff-4c6a3e55dc8a	2021-10-27T08:54:20	2021-10-27T08:54:20			vTmstdEWMuWK27DA3wJrma			0	0	TRUE	558127
2021-10-23T13:56:44.905+07:00	2021-10-23T13:57:15.169+07:00	HLC_176_TS1_5	HLC_176_TS1_5_M5	An. dirus sl	Female	n/a	n/a	uuid:fd76c3b9-b274-4a9d-a263-ade8cea89a7f	87924642	fd76c3b9-b274-4a9d-a263-ade8cea89a7f	2021-10-27T08:54:20	2021-10-27T08:54:21			vTmstdEWMuWK27DA3wJrma			0	0	TRUE	558127
2021-10-23T13:57:15.224+07:00	2021-10-23T13:57:46.519+07:00	HLC_176_TS1_5	HLC_176_TS1_5_M6	An. maculatus sl	Female	n/a	n/a	uuid:55cdd2b5-8505-4006-8e5d-fc8c43c45038	87924643	55cdd2b5-8505-4006-8e5d-fc8c43c45038	2021-10-27T08:54:21	2021-10-27T08:54:21			vTmstdEWMuWK27DA3wJrma			0	0	TRUE	558127
2021-10-23T13:57:46.577+07:00	2021-10-23T13:58:18.232+07:00	HLC_176_TS1_6	HLC_176_TS1_6_M1	An. aconitus	Female	n/a	vTmstdEWMuWK27DA3wJrma	uuid:2f1d12a3-d38e-4add-bd3a-03acfad524e4	87924644	2f1d12a3-d38e-4add-bd3a-03acfad524e4	2021-10-27T08:54:21	2021-10-27T09:00:27			vTmstdEWMuWK27DA3wJrma			0	0	TRUE	558127
2021-10-23T13:58:18.291+07:00	2021-10-23T13:58:43.853+07:00	HLC_176_TS1_6	HLC_176_TS1_6_M2	An. dirus sl	Female	n/a	n/a	uuid:e2019fd9-3cb2-403e-b444-b1c682dfc783	87924645	e2019fd9-3cb2-403e-b444-b1c682dfc783	2021-10-27T08:54:21	2021-10-27T08:54:22			vTmstdEWMuWK27DA3wJrma			0	0	TRUE	558127
2021-10-24T13:12:17.950+07:00	2021-10-24T13:14:41.589+07:00	HLC_176_TS1_6	HLC_176_TS1_6_M3	An. dirus sl	Female	n/a	n/a	uuid:6c7b827f-86c6-4a58-a074-001fde9be0ec	87924646	6c7b827f-86c6-4a58-a074-001fde9be0ec	2021-10-27T08:54:22	2021-10-27T08:54:22			vTmstdEWMuWK27DA3wJrma			0	0	TRUE	558127
2021-10-24T13:14:41.645+07:00	2021-10-24T13:14:56.007+07:00	HLC_176_TS1_6	HLC_176_TS1_6_M4	An. dirus sl	Female	n/a	n/a	uuid:5887981b-58a3-482d-a546-5a00098562ca	87924647	5887981b-58a3-482d-a546-5a00098562ca	2021-10-27T08:54:22	2021-10-27T08:54:22			vTmstdEWMuWK27DA3wJrma			0	0	TRUE	558127
2021-10-24T13:14:56.064+07:00	2021-10-24T13:15:07.752+07:00	HLC_176_TS1_6	HLC_176_TS1_6_M5	An. dirus sl	Female	n/a	n/a	uuid:10d29dfe-0ffd-4833-a037-5e4d649c342c	87924648	10d29dfe-0ffd-4833-a037-5e4d649c342c	2021-10-27T08:54:22	2021-10-27T08:54:22			vTmstdEWMuWK27DA3wJrma			0	0	TRUE	558127
2021-10-24T13:15:07.808+07:00	2021-10-24T13:15:44.469+07:00	HLC_176_TS1_6	HLC_176_TS1_6_M6	An. dirus sl	Female	n/a	n/a	uuid:14b1a749-c2aa-4924-b4f3-5a89ee2e03c6	87924649	14b1a749-c2aa-4924-b4f3-5a89ee2e03c6	2021-10-27T08:54:23	2021-10-27T08:54:23			vTmstdEWMuWK27DA3wJrma			0	0	TRUE	558127
2021-10-24T13:15:44.528+07:00	2021-10-24T13:15:57.629+07:00	HLC_176_TS1_6	HLC_176_TS1_6_M7	An. dirus sl	Female	n/a	n/a	uuid:6c443df0-e7d0-4b4b-a354-6538a76d2af7	87924650	6c443df0-e7d0-4b4b-a354-6538a76d2af7	2021-10-27T08:54:23	2021-10-27T08:54:23			vTmstdEWMuWK27DA3wJrma			0	0	TRUE	558127
2021-10-24T13:15:57.683+07:00	2021-10-24T13:16:17.520+07:00	HLC_176_TS1_7	HLC_176_TS1_7_M1	An. dirus sl	Female	n/a	n/a	uuid:7a31c51e-9cc9-4fa7-b498-3b794ea3f9d4	87924651	7a31c51e-9cc9-4fa7-b498-3b794ea3f9d4	2021-10-27T08:54:23	2021-10-27T08:54:23			vTmstdEWMuWK27DA3wJrma			0	0	TRUE	558127
2021-10-24T13:16:17.579+07:00	2021-10-24T13:16:30.322+07:00	HLC_176_TS1_7	HLC_176_TS1_7_M2	An. dirus sl	Female	n/a	n/a	uuid:64bd5e39-4413-4953-afe3-4cde7a0910f2	87924652	64bd5e39-4413-4953-afe3-4cde7a0910f2	2021-10-27T08:54:23	2021-10-27T08:54:24			vTmstdEWMuWK27DA3wJrma			0	0	TRUE	558127
2021-10-24T13:16:30.377+07:00	2021-10-24T13:16:44.194+07:00	HLC_176_TS1_7	HLC_176_TS1_7_M3	An. dirus sl	Female	n/a	n/a	uuid:6cddf7e3-3cc4-4c63-80ff-7bc1f689c8f1	87924653	6cddf7e3-3cc4-4c63-80ff-7bc1f689c8f1	2021-10-27T08:54:24	2021-10-27T08:54:24			vTmstdEWMuWK27DA3wJrma			0	0	TRUE	558127
2021-10-24T13:16:44.252+07:00	2021-10-24T13:16:58.128+07:00	HLC_176_TS1_7	HLC_176_TS1_7_M4	An. dirus sl	Female	n/a	n/a	uuid:b096cc90-88bd-4f62-bed8-dd5a692f31e4	87924654	b096cc90-88bd-4f62-bed8-dd5a692f31e4	2021-10-27T08:54:24	2021-10-27T08:54:24			vTmstdEWMuWK27DA3wJrma			0	0	TRUE	558127
2021-10-24T13:16:58.185+07:00	2021-10-24T13:17:09.873+07:00	HLC_176_TS1_7	HLC_176_TS1_7_M5	An. dirus sl	Female	n/a	n/a	uuid:efdb5e38-0607-4a14-aef7-51e23f1b770f	87924655	efdb5e38-0607-4a14-aef7-51e23f1b770f	2021-10-27T08:54:24	2021-10-27T08:54:25			vTmstdEWMuWK27DA3wJrma			0	0	TRUE	558127
2021-10-24T13:17:09.929+07:00	2021-10-24T13:17:27.700+07:00	HLC_176_TS1_7	HLC_176_TS1_7_M6	An. dirus sl	Female	n/a	n/a	uuid:9c57c22b-8737-4a3f-9f00-970bb8c34b1f	87924656	9c57c22b-8737-4a3f-9f00-970bb8c34b1f	2021-10-27T08:54:25	2021-10-27T08:54:25			vTmstdEWMuWK27DA3wJrma			0	0	TRUE	558127
2021-10-24T13:17:27.756+07:00	2021-10-24T13:17:42.115+07:00	HLC_176_TS1_7	HLC_176_TS1_7_M7	An. dirus sl	Female	n/a	n/a	uuid:3b4c6cf6-e3df-47c6-8e68-ba0642467595	87924657	3b4c6cf6-e3df-47c6-8e68-ba0642467595	2021-10-27T08:54:25	2021-10-27T08:54:25			vTmstdEWMuWK27DA3wJrma			0	0	TRUE	558127
2021-10-24T13:17:42.173+07:00	2021-10-24T13:17:52.577+07:00	HLC_176_TS1_7	HLC_176_TS1_7_M8	An. dirus sl	Female	n/a	n/a	uuid:68934906-240d-4f2c-9abd-488249c2a01f	87924658	68934906-240d-4f2c-9abd-488249c2a01f	2021-10-27T08:54:25	2021-10-27T08:54:25			vTmstdEWMuWK27DA3wJrma			0	0	TRUE	558127
2021-10-24T13:17:52.635+07:00	2021-10-24T13:18:04.208+07:00	HLC_176_TS1_7	HLC_176_TS1_7_M9	An. dirus sl	Female	n/a	n/a	uuid:9be219d1-df78-4b87-beec-e59bddbaf4a2	87924659	9be219d1-df78-4b87-beec-e59bddbaf4a2	2021-10-27T08:54:25	2021-10-27T08:54:26			vTmstdEWMuWK27DA3wJrma			0	0	TRUE	558127
2021-10-24T13:18:04.264+07:00	2021-10-24T13:18:19.335+07:00	HLC_176_TS1_7	HLC_176_TS1_7_M10	An. dirus sl	Female	n/a	n/a	uuid:a026ac37-adbe-4dd9-bbf4-4ebfbab80ff4	87924660	a026ac37-adbe-4dd9-bbf4-4ebfbab80ff4	2021-10-27T08:54:26	2021-10-27T08:54:26			vTmstdEWMuWK27DA3wJrma			0	0	TRUE	558127
2021-10-24T13:18:19.506+07:00	2021-10-24T13:18:40.689+07:00	HLC_176_TS1_7	HLC_176_TS1_7_M11	An. dirus sl	Female	n/a	n/a	uuid:57a981d1-4bd2-4c6b-9664-b87d493119d6	87924661	57a981d1-4bd2-4c6b-9664-b87d493119d6	2021-10-27T08:54:26	2021-10-27T08:54:26			vTmstdEWMuWK27DA3wJrma			0	0	TRUE	558127
2021-10-24T13:18:40.794+07:00	2021-10-24T13:18:51.856+07:00	HLC_176_TS1_7	HLC_176_TS1_7_M12	An. dirus sl	Female	n/a	n/a	uuid:efecd862-9775-4023-bc98-b194dbba7e12	87924662	efecd862-9775-4023-bc98-b194dbba7e12	2021-10-27T08:54:26	2021-10-27T08:54:27			vTmstdEWMuWK27DA3wJrma			0	0	TRUE	558127
2021-10-24T13:18:51.913+07:00	2021-10-24T13:57:50.199+07:00	HLC_176_TS1_7	HLC_176_TS1_7_M13	An. dirus sl	Female	n/a	n/a	uuid:62cf3e04-21e2-43bd-a6a0-c1e34a7ea127	87924663	62cf3e04-21e2-43bd-a6a0-c1e34a7ea127	2021-10-27T08:54:27	2021-10-27T08:54:27			vTmstdEWMuWK27DA3wJrma			0	0	TRUE	558127
2021-10-24T13:19:08.383+07:00	2021-10-24T13:19:50.985+07:00	HLC_176_TS1_7	HLC_176_TS1_7_M14	An. dirus sl	Female	n/a	n/a	uuid:540daa99-629e-404a-9960-9ee8b0838153	87924664	540daa99-629e-404a-9960-9ee8b0838153	2021-10-27T08:54:27	2021-10-27T08:54:27			vTmstdEWMuWK27DA3wJrma			0	0	TRUE	558127
2021-10-24T13:19:51.042+07:00	2021-10-24T13:20:00.290+07:00	HLC_176_TS1_7	HLC_176_TS1_7_M15	An. dirus sl	Female	n/a	n/a	uuid:fb0524f0-90ce-4679-abc7-ba1c186fc7f0	87924665	fb0524f0-90ce-4679-abc7-ba1c186fc7f0	2021-10-27T08:54:27	2021-10-27T08:54:27			vTmstdEWMuWK27DA3wJrma			0	0	TRUE	558127
2021-10-24T13:20:00.344+07:00	2021-10-24T13:20:15.257+07:00	HLC_176_TS1_7	HLC_176_TS1_7_M16	An. dirus sl	Female	n/a	n/a	uuid:d86a716e-3725-4796-bfb3-bb8299892f01	87924667	d86a716e-3725-4796-bfb3-bb8299892f01	2021-10-27T08:54:28	2021-10-27T08:54:28			vTmstdEWMuWK27DA3wJrma			0	0	TRUE	558127
2021-10-24T13:20:15.313+07:00	2021-10-24T13:20:28.612+07:00	HLC_176_TS1_7	HLC_176_TS1_7_M17	An. dirus sl	Female	n/a	n/a	uuid:9c63c612-6a9c-4ee4-b860-f95ff32dcc24	87924668	9c63c612-6a9c-4ee4-b860-f95ff32dcc24	2021-10-27T08:54:28	2021-10-27T08:54:28			vTmstdEWMuWK27DA3wJrma			0	0	TRUE	558127
2021-10-24T13:20:28.666+07:00	2021-10-24T13:21:12.225+07:00	HLC_176_TS1_7	HLC_176_TS1_7_M18	An. dirus sl	Female	n/a	n/a	uuid:70560ad8-99a4-4c01-abc7-78478e9e3fee	87924669	70560ad8-99a4-4c01-abc7-78478e9e3fee	2021-10-27T08:54:28	2021-10-27T08:54:28			vTmstdEWMuWK27DA3wJrma			0	0	TRUE	558127
2021-10-24T13:21:12.282+07:00	2021-10-24T13:21:28.384+07:00	HLC_176_TS1_7	HLC_176_TS1_7_M19	An. dirus sl	Female	n/a	n/a	uuid:6c029ce9-f8e6-468c-bd40-f4a204cd26cb	87924670	6c029ce9-f8e6-468c-bd40-f4a204cd26cb	2021-10-27T08:54:28	2021-10-27T08:54:29			vTmstdEWMuWK27DA3wJrma			0	0	TRUE	558127
2021-10-24T13:21:28.458+07:00	2021-10-24T13:21:55.830+07:00	HLC_176_TS1_8	HLC_176_TS1_8_M1	An. dirus sl	Female	n/a	n/a	uuid:210891d7-46be-4821-b5b7-0788b8401b9e	87924671	210891d7-46be-4821-b5b7-0788b8401b9e	2021-10-27T08:54:29	2021-10-27T08:54:29			vTmstdEWMuWK27DA3wJrma			0	0	TRUE	558127
2021-10-24T13:21:55.886+07:00	2021-10-24T13:22:08.148+07:00	HLC_176_TS1_8	HLC_176_TS1_8_M2	An. dirus sl	Female	n/a	n/a	uuid:6b4288d6-619a-49cd-bf58-35e51babb842	87924672	6b4288d6-619a-49cd-bf58-35e51babb842	2021-10-27T08:54:29	2021-10-27T08:54:29			vTmstdEWMuWK27DA3wJrma			0	0	TRUE	558127
2021-10-24T13:22:08.202+07:00	2021-10-24T13:22:30.150+07:00	HLC_176_TS1_8	HLC_176_TS1_8_M3	An. dirus sl	Female	n/a	n/a	uuid:486f6699-5125-41e0-a33b-a138440a0eef	87924674	486f6699-5125-41e0-a33b-a138440a0eef	2021-10-27T08:54:29	2021-10-27T08:54:29			vTmstdEWMuWK27DA3wJrma			0	0	TRUE	558127
2021-10-24T13:22:30.203+07:00	2021-10-24T13:56:34.930+07:00	HLC_176_TS1_8	HLC_176_TS1_8_M4	An. dirus sl	Female	n/a	n/a	uuid:b2e6d345-e16f-4af7-9c49-6ec4cbbb185b	87924675	b2e6d345-e16f-4af7-9c49-6ec4cbbb185b	2021-10-27T08:54:30	2021-10-27T08:54:30			vTmstdEWMuWK27DA3wJrma			0	0	TRUE	558127
2021-10-24T13:22:41.885+07:00	2021-10-24T13:22:53.901+07:00	HLC_176_TS1_8	HLC_176_TS1_8_M5	An. dirus sl	Female	n/a	n/a	uuid:ea595bd4-9b0f-4b21-9f06-d6ef95c422b0	87924676	ea595bd4-9b0f-4b21-9f06-d6ef95c422b0	2021-10-27T08:54:30	2021-10-27T08:54:30			vTmstdEWMuWK27DA3wJrma			0	0	TRUE	558127
2021-10-24T13:22:53.955+07:00	2021-10-24T13:57:03.289+07:00	HLC_176_TS1_8	HLC_176_TS1_8_M6	An. dirus sl	Female	n/a	n/a	uuid:e376b3ac-057c-4646-b88c-454deeb84297	87924677	e376b3ac-057c-4646-b88c-454deeb84297	2021-10-27T08:54:30	2021-10-27T08:54:31			vTmstdEWMuWK27DA3wJrma			0	0	TRUE	558127
2021-10-24T13:23:08.295+07:00	2021-10-24T13:23:28.985+07:00	HLC_176_TS1_8	HLC_176_TS1_8_M7	An. dirus sl	Female	n/a	n/a	uuid:ab69f44c-ba54-4eff-b4b5-5e3dfb6eaef7	87924678	ab69f44c-ba54-4eff-b4b5-5e3dfb6eaef7	2021-10-27T08:54:31	2021-10-27T08:54:31			vTmstdEWMuWK27DA3wJrma			0	0	TRUE	558127
2021-10-24T13:23:29.038+07:00	2021-10-24T13:23:42.124+07:00	HLC_176_TS1_8	HLC_176_TS1_8_M8	An. dirus sl	Female	n/a	n/a	uuid:58640801-6d1f-4799-a80b-14a1d61733cc	87924679	58640801-6d1f-4799-a80b-14a1d61733cc	2021-10-27T08:54:31	2021-10-27T08:54:31			vTmstdEWMuWK27DA3wJrma			0	0	TRUE	558127
2021-10-24T13:23:42.181+07:00	2021-10-24T13:23:54.997+07:00	HLC_176_TS1_8	HLC_176_TS1_8_M9	An. dirus sl	Female	n/a	n/a	uuid:2c3d82b7-48cb-46cc-904d-f3d1c6c510bc	87924680	2c3d82b7-48cb-46cc-904d-f3d1c6c510bc	2021-10-27T08:54:31	2021-10-27T08:54:31			vTmstdEWMuWK27DA3wJrma			0	0	TRUE	558127
2021-10-24T13:23:55.054+07:00	2021-10-24T13:24:10.910+07:00	HLC_176_TS1_8	HLC_176_TS1_8_M10	An. dirus sl	Female	n/a	n/a	uuid:d03b9fdf-092e-4a64-bc6d-6c8bf95bdee3	87924681	d03b9fdf-092e-4a64-bc6d-6c8bf95bdee3	2021-10-27T08:54:31	2021-10-27T08:54:32			vTmstdEWMuWK27DA3wJrma			0	0	TRUE	558127
2021-10-24T13:24:10.984+07:00	2021-10-24T13:24:26.934+07:00	HLC_176_TS1_8	HLC_176_TS1_8_M11	An. dirus sl	Female	n/a	n/a	uuid:f719b9e6-bf3c-4edf-b287-cc0ec0d8c4a6	87924682	f719b9e6-bf3c-4edf-b287-cc0ec0d8c4a6	2021-10-27T08:54:32	2021-10-27T08:54:32			vTmstdEWMuWK27DA3wJrma			0	0	TRUE	558127
2021-10-24T13:24:46.832+07:00	2021-10-24T13:24:55.282+07:00	HLC_176_TS1_8	HLC_176_TS1_8_M12	An. dirus sl	Female	n/a	n/a	uuid:b59d2e19-b14d-4364-a009-80a0043d7bdd	87924683	b59d2e19-b14d-4364-a009-80a0043d7bdd	2021-10-27T08:54:32	2021-10-27T08:54:32			vTmstdEWMuWK27DA3wJrma			0	0	TRUE	558127
2021-10-24T13:24:55.343+07:00	2021-10-24T13:25:04.569+07:00	HLC_176_TS1_8	HLC_176_TS1_8_M13	An. dirus sl	Female	n/a	n/a	uuid:fec343ab-46f4-4cd3-b157-2f5b8da058ec	87924684	fec343ab-46f4-4cd3-b157-2f5b8da058ec	2021-10-27T08:54:33	2021-10-27T08:54:33			vTmstdEWMuWK27DA3wJrma			0	0	TRUE	558127
2021-10-24T13:25:04.626+07:00	2021-10-24T13:25:14.928+07:00	HLC_176_TS1_8	HLC_176_TS1_8_M14	An. dirus sl	Female	n/a	n/a	uuid:08bf839c-a814-4b70-be19-d6744ebcd650	87924685	08bf839c-a814-4b70-be19-d6744ebcd650	2021-10-27T08:54:33	2021-10-27T08:54:33			vTmstdEWMuWK27DA3wJrma			0	0	TRUE	558127
2021-10-24T13:25:14.984+07:00	2021-10-24T13:25:24.670+07:00	HLC_176_TS1_9	HLC_176_TS1_9_M1	An. dirus sl	Female	n/a	n/a	uuid:796dcf39-b1df-4de9-905c-e48025d734bb	87924686	796dcf39-b1df-4de9-905c-e48025d734bb	2021-10-27T08:54:33	2021-10-27T08:54:33			vTmstdEWMuWK27DA3wJrma			0	0	TRUE	558127
2021-10-24T13:25:24.725+07:00	2021-10-24T13:25:57.223+07:00	HLC_176_TS1_9	HLC_176_TS1_9_M2	An. dirus sl	Female	n/a	n/a	uuid:7cb0352f-205c-4122-8822-7f167a797a7f	87924687	7cb0352f-205c-4122-8822-7f167a797a7f	2021-10-27T08:54:33	2021-10-27T08:54:34			vTmstdEWMuWK27DA3wJrma			0	0	TRUE	558127
2021-10-24T13:25:57.278+07:00	2021-10-24T13:26:27.573+07:00	HLC_176_TS1_9	HLC_176_TS1_9_M3	An. dirus sl	Female	n/a	n/a	uuid:20c5cbda-2404-4497-a1ce-3bfc33398040	87924688	20c5cbda-2404-4497-a1ce-3bfc33398040	2021-10-27T08:54:34	2021-10-27T08:54:34			vTmstdEWMuWK27DA3wJrma			0	0	TRUE	558127
2021-10-24T13:26:27.625+07:00	2021-10-24T13:26:41.405+07:00	HLC_176_TS1_9	HLC_176_TS1_9_M4	An. dirus sl	Female	n/a	n/a	uuid:ce410e4d-23e1-42fb-b024-11b434610e85	87924689	ce410e4d-23e1-42fb-b024-11b434610e85	2021-10-27T08:54:34	2021-10-27T08:54:34			vTmstdEWMuWK27DA3wJrma			0	0	TRUE	558127
2021-10-24T13:26:41.462+07:00	2021-10-24T13:26:54.222+07:00	HLC_176_TS1_9	HLC_176_TS1_9_M5	An. dirus sl	Female	n/a	n/a	uuid:0397e8a6-b622-4817-944c-de0d64e7606a	87924691	0397e8a6-b622-4817-944c-de0d64e7606a	2021-10-27T08:54:34	2021-10-27T08:54:35			vTmstdEWMuWK27DA3wJrma			0	0	TRUE	558127
2021-10-24T13:26:54.278+07:00	2021-10-24T13:27:17.209+07:00	HLC_176_TS1_9	HLC_176_TS1_9_M6	An. dirus sl	Female	n/a	n/a	uuid:01bbc793-39f4-43f8-bba8-426b2c2b2dd8	87924692	01bbc793-39f4-43f8-bba8-426b2c2b2dd8	2021-10-27T08:54:35	2021-10-27T08:54:35			vTmstdEWMuWK27DA3wJrma			0	0	TRUE	558127
2021-10-24T13:27:17.264+07:00	2021-10-24T13:27:43.791+07:00	HLC_176_TS1_9	HLC_176_TS1_9_M7	An. dirus sl	Female	n/a	n/a	uuid:4fa2012e-f01a-4380-b417-ba1c4f164d53	87924693	4fa2012e-f01a-4380-b417-ba1c4f164d53	2021-10-27T08:54:35	2021-10-27T08:54:35			vTmstdEWMuWK27DA3wJrma			0	0	TRUE	558127
2021-10-24T13:27:43.849+07:00	2021-10-24T13:28:49.086+07:00	HLC_176_TS1_9	HLC_176_TS1_9_M8	An. dirus sl	Female	n/a	n/a	uuid:fd366675-f0cc-4c46-8f92-931b9eb3c098	87924694	fd366675-f0cc-4c46-8f92-931b9eb3c098	2021-10-27T08:54:35	2021-10-27T08:54:35			vTmstdEWMuWK27DA3wJrma			0	0	TRUE	558127
2021-10-24T13:28:49.141+07:00	2021-10-24T13:28:59.155+07:00	HLC_176_TS1_9	HLC_176_TS1_9_M9	An. dirus sl	Female	n/a	n/a	uuid:9f76e3a2-dd89-4503-a0d4-e6146fce5beb	87924695	9f76e3a2-dd89-4503-a0d4-e6146fce5beb	2021-10-27T08:54:35	2021-10-27T08:54:36			vTmstdEWMuWK27DA3wJrma			0	0	TRUE	558127
2021-10-24T13:28:59.215+07:00	2021-10-24T13:29:15.060+07:00	HLC_176_TS1_9	HLC_176_TS1_9_M10	An. dirus sl	Female	n/a	n/a	uuid:aedf0515-a18e-414e-9147-41e69eeb9125	87924696	aedf0515-a18e-414e-9147-41e69eeb9125	2021-10-27T08:54:36	2021-10-27T08:54:36			vTmstdEWMuWK27DA3wJrma			0	0	TRUE	558127
2021-10-24T13:29:15.115+07:00	2021-10-24T13:29:31.086+07:00	HLC_176_TS1_9	HLC_176_TS1_9_M11	An. dirus sl	Female	n/a	n/a	uuid:9fc50e5e-94fe-4499-a62c-91b1fc4647ee	87924697	9fc50e5e-94fe-4499-a62c-91b1fc4647ee	2021-10-27T08:54:36	2021-10-27T08:54:36			vTmstdEWMuWK27DA3wJrma			0	0	TRUE	558127
2021-10-24T13:29:31.142+07:00	2021-10-24T13:29:48.228+07:00	HLC_176_TS1_9	HLC_176_TS1_9_M12	An. dirus sl	Female	n/a	n/a	uuid:b441aeef-b0a5-486a-b29a-657e54c96e3d	87924698	b441aeef-b0a5-486a-b29a-657e54c96e3d	2021-10-27T08:54:36	2021-10-27T08:54:37			vTmstdEWMuWK27DA3wJrma			0	0	TRUE	558127
2021-10-24T13:29:48.283+07:00	2021-10-24T13:30:01.689+07:00	HLC_176_TS1_9	HLC_176_TS1_9_M13	An. dirus sl	Female	n/a	n/a	uuid:1e8efc51-ada4-4e56-a0bc-1b61075fd071	87924699	1e8efc51-ada4-4e56-a0bc-1b61075fd071	2021-10-27T08:54:37	2021-10-27T08:54:37			vTmstdEWMuWK27DA3wJrma			0	0	TRUE	558127
2021-10-24T13:30:01.746+07:00	2021-10-24T13:30:15.186+07:00	HLC_176_TS1_9	HLC_176_TS1_9_M14	An. dirus sl	Female	n/a	n/a	uuid:a7aea4c1-405e-49c3-a26e-a6e576fa25bc	87924700	a7aea4c1-405e-49c3-a26e-a6e576fa25bc	2021-10-27T08:54:37	2021-10-27T08:54:37			vTmstdEWMuWK27DA3wJrma			0	0	TRUE	558127
2021-10-24T13:30:15.243+07:00	2021-10-24T13:30:42.647+07:00	HLC_176_TS1_9	HLC_176_TS1_9_M15	An. dirus sl	Female	n/a	n/a	uuid:f976ebba-ad36-41ad-a087-78eed635716c	87924701	f976ebba-ad36-41ad-a087-78eed635716c	2021-10-27T08:54:37	2021-10-27T08:54:38			vTmstdEWMuWK27DA3wJrma			0	0	TRUE	558127
2021-10-24T13:30:42.702+07:00	2021-10-24T13:30:55.384+07:00	HLC_176_TS1_9	HLC_176_TS1_9_M16	An. dirus sl	Female	n/a	n/a	uuid:ef2f932e-f9de-4953-afc3-f0c6bb30072a	87924702	ef2f932e-f9de-4953-afc3-f0c6bb30072a	2021-10-27T08:54:38	2021-10-27T08:54:38			vTmstdEWMuWK27DA3wJrma			0	0	TRUE	558127
2021-10-24T13:30:55.438+07:00	2021-10-24T13:31:07.142+07:00	HLC_176_TS1_9	HLC_176_TS1_9_M17	An. dirus sl	Female	n/a	n/a	uuid:07cbbcf7-50bf-4905-8707-88458d2b0aa8	87924703	07cbbcf7-50bf-4905-8707-88458d2b0aa8	2021-10-27T08:54:38	2021-10-27T08:54:38			vTmstdEWMuWK27DA3wJrma			0	0	TRUE	558127
2021-10-24T13:31:07.218+07:00	2021-10-24T13:31:52.493+07:00	HLC_176_TS1_9	HLC_176_TS1_9_M18	An. dirus sl	Female	n/a	n/a	uuid:e1bb5e58-dfb1-4e95-afbe-2634d09ee707	87924704	e1bb5e58-dfb1-4e95-afbe-2634d09ee707	2021-10-27T08:54:38	2021-10-27T08:54:39			vTmstdEWMuWK27DA3wJrma			0	0	TRUE	558127
2021-10-24T13:31:52.549+07:00	2021-10-24T13:32:18.983+07:00	HLC_176_TS1_9	HLC_176_TS1_9_M19	An. dirus sl	Female	n/a	n/a	uuid:c431dfad-ba94-4894-a07e-33d2e973303a	87924705	c431dfad-ba94-4894-a07e-33d2e973303a	2021-10-27T08:54:39	2021-10-27T08:54:39			vTmstdEWMuWK27DA3wJrma			0	0	TRUE	558127
2021-10-24T13:32:19.037+07:00	2021-10-24T13:32:31.486+07:00	HLC_176_TS1_9	HLC_176_TS1_9_M20	An. dirus sl	Female	n/a	n/a	uuid:bd252080-1fcc-47c5-9e2b-7064c3fca802	87924706	bd252080-1fcc-47c5-9e2b-7064c3fca802	2021-10-27T08:54:39	2021-10-27T08:54:39			vTmstdEWMuWK27DA3wJrma			0	0	TRUE	558127
2021-10-24T13:32:31.542+07:00	2021-10-24T13:32:40.368+07:00	HLC_176_TS1_9	HLC_176_TS1_9_M21	An. dirus sl	Female	n/a	n/a	uuid:9df7bd96-920d-4f8d-b4ad-bc5f97f73ac2	87924707	9df7bd96-920d-4f8d-b4ad-bc5f97f73ac2	2021-10-27T08:54:39	2021-10-27T08:54:40			vTmstdEWMuWK27DA3wJrma			0	0	TRUE	558127
2021-10-24T13:32:40.424+07:00	2021-10-24T13:32:52.868+07:00	HLC_176_TS1_9	HLC_176_TS1_9_M22	An. dirus sl	Female	n/a	n/a	uuid:55c938c8-0e5c-4815-b61e-75d05a930d69	87924708	55c938c8-0e5c-4815-b61e-75d05a930d69	2021-10-27T08:54:40	2021-10-27T08:54:40			vTmstdEWMuWK27DA3wJrma			0	0	TRUE	558127
2021-10-24T13:32:52.923+07:00	2021-10-24T13:33:09.655+07:00	HLC_176_TS1_9	HLC_176_TS1_9_M23	An. dirus sl	Female	n/a	n/a	uuid:51d2a692-dd58-4c68-ae4d-9340e4bac968	87924709	51d2a692-dd58-4c68-ae4d-9340e4bac968	2021-10-27T08:54:40	2021-10-27T08:54:40			vTmstdEWMuWK27DA3wJrma			0	0	TRUE	558127
2021-10-24T13:33:09.713+07:00	2021-10-24T13:33:25.589+07:00	HLC_176_TS1_9	HLC_176_TS1_9_M24	An. dirus sl	Female	n/a	n/a	uuid:709c25a8-0d43-4959-b9bd-772e87543d1c	87924710	709c25a8-0d43-4959-b9bd-772e87543d1c	2021-10-27T08:54:40	2021-10-27T08:54:41			vTmstdEWMuWK27DA3wJrma			0	0	TRUE	558127
2021-10-24T13:33:25.642+07:00	2021-10-24T13:33:44.240+07:00	HLC_176_TS1_9	HLC_176_TS1_9_M25	An. dirus sl	Female	n/a	n/a	uuid:2e5b2ee8-2b90-41a9-aef3-768185848da6	87924711	2e5b2ee8-2b90-41a9-aef3-768185848da6	2021-10-27T08:54:41	2021-10-27T08:54:41			vTmstdEWMuWK27DA3wJrma			0	0	TRUE	558127
2021-10-24T13:33:44.299+07:00	2021-10-24T13:34:12.224+07:00	HLC_176_TS1_10	HLC_176_TS1_10_M1	An. dirus sl	Female	n/a	n/a	uuid:9023c216-1936-4382-b3e4-bc292b11e9f4	87924712	9023c216-1936-4382-b3e4-bc292b11e9f4	2021-10-27T08:54:41	2021-10-27T08:54:41			vTmstdEWMuWK27DA3wJrma			0	0	TRUE	558127
2021-10-24T13:34:12.284+07:00	2021-10-24T13:34:25.853+07:00	HLC_176_TS1_10	HLC_176_TS1_10_M2	An. dirus sl	Female	n/a	n/a	uuid:9e433d9d-ee55-43ec-88e7-8c093305c87e	87924713	9e433d9d-ee55-43ec-88e7-8c093305c87e	2021-10-27T08:54:41	2021-10-27T08:54:42			vTmstdEWMuWK27DA3wJrma			0	0	TRUE	558127
2021-10-24T13:34:25.908+07:00	2021-10-24T13:34:54.438+07:00	HLC_176_TS1_10	HLC_176_TS1_10_M3	An. dirus sl	Female	n/a	n/a	uuid:f1fac19e-332e-4211-a0b7-bb48713eeef7	87924714	f1fac19e-332e-4211-a0b7-bb48713eeef7	2021-10-27T08:54:42	2021-10-27T08:54:42			vTmstdEWMuWK27DA3wJrma			0	0	TRUE	558127
2021-10-24T13:34:54.494+07:00	2021-10-24T13:35:19.228+07:00	HLC_176_TS1_10	HLC_176_TS1_10_M4	An. dirus sl	Female	n/a	n/a	uuid:8dd0efee-c783-4986-9725-688e68fd428f	87924715	8dd0efee-c783-4986-9725-688e68fd428f	2021-10-27T08:54:42	2021-10-27T08:54:42			vTmstdEWMuWK27DA3wJrma			0	0	TRUE	558127
2021-10-24T13:35:19.285+07:00	2021-10-24T13:35:27.907+07:00	HLC_176_TS1_10	HLC_176_TS1_10_M5	An. dirus sl	Female	n/a	n/a	uuid:f7996dcb-1a30-4884-b944-072e884ef69b	87924716	f7996dcb-1a30-4884-b944-072e884ef69b	2021-10-27T08:54:42	2021-10-27T08:54:42			vTmstdEWMuWK27DA3wJrma			0	0	TRUE	558127
2021-10-24T13:35:27.965+07:00	2021-10-24T13:35:47.392+07:00	HLC_176_TS1_10	HLC_176_TS1_10_M6	An. dirus sl	Female	n/a	n/a	uuid:62147816-2fbd-4c01-a1ea-6d38f215d875	87924717	62147816-2fbd-4c01-a1ea-6d38f215d875	2021-10-27T08:54:43	2021-10-27T08:54:43			vTmstdEWMuWK27DA3wJrma			0	0	TRUE	558127
2021-10-24T13:35:47.446+07:00	2021-10-24T13:36:03.486+07:00	HLC_176_TS1_10	HLC_176_TS1_10_M7	An. dirus sl	Female	n/a	n/a	uuid:2481dfd4-53e1-4664-a5dd-2a48a8eeea8b	87924718	2481dfd4-53e1-4664-a5dd-2a48a8eeea8b	2021-10-27T08:54:43	2021-10-27T08:54:43			vTmstdEWMuWK27DA3wJrma			0	0	TRUE	558127
2021-10-24T13:36:03.544+07:00	2021-10-24T13:36:18.927+07:00	HLC_176_TS1_10	HLC_176_TS1_10_M8	An. dirus sl	Female	n/a	n/a	uuid:e621fc9f-4aae-4c54-9dee-31f52884007b	87924719	e621fc9f-4aae-4c54-9dee-31f52884007b	2021-10-27T08:54:43	2021-10-27T08:54:43			vTmstdEWMuWK27DA3wJrma			0	0	TRUE	558127
2021-10-24T13:36:18.985+07:00	2021-10-24T13:36:36.577+07:00	HLC_176_TS1_10	HLC_176_TS1_10_M9	An. dirus sl	Female	n/a	n/a	uuid:88d88466-8f15-4d0e-bed1-9ffeafee8a99	87924720	88d88466-8f15-4d0e-bed1-9ffeafee8a99	2021-10-27T08:54:43	2021-10-27T08:54:44			vTmstdEWMuWK27DA3wJrma			0	0	TRUE	558127
2021-10-24T13:36:36.632+07:00	2021-10-24T13:36:59.570+07:00	HLC_176_TS1_10	HLC_176_TS1_10_M10	An. dirus sl	Female	n/a	n/a	uuid:d4e54a69-ba8e-490a-bde3-f52f4d75d729	87924722	d4e54a69-ba8e-490a-bde3-f52f4d75d729	2021-10-27T08:54:44	2021-10-27T08:54:44			vTmstdEWMuWK27DA3wJrma			0	0	TRUE	558127
2021-10-24T13:36:59.628+07:00	2021-10-24T13:37:32.190+07:00	HLC_176_TS1_10	HLC_176_TS1_10_M11	An. dirus sl	Female	n/a	n/a	uuid:373a48ff-a43a-45d5-a2b0-675e3b480c66	87924723	373a48ff-a43a-45d5-a2b0-675e3b480c66	2021-10-27T08:54:44	2021-10-27T08:54:44			vTmstdEWMuWK27DA3wJrma			0	0	TRUE	558127
2021-10-24T13:37:32.247+07:00	2021-10-24T13:37:43.950+07:00	HLC_176_TS1_10	HLC_176_TS1_10_M12	An. dirus sl	Female	n/a	n/a	uuid:7382660a-29ef-4737-9df5-df50fe4aa733	87924724	7382660a-29ef-4737-9df5-df50fe4aa733	2021-10-27T08:54:44	2021-10-27T08:54:45			vTmstdEWMuWK27DA3wJrma			0	0	TRUE	558127
2021-10-24T13:37:44.006+07:00	2021-10-24T13:38:07.966+07:00	HLC_176_TS1_10	HLC_176_TS1_10_M13	An. dirus sl	Female	n/a	n/a	uuid:8fe6e2fb-4eb3-40cb-9c3b-e09371c532c1	87924725	8fe6e2fb-4eb3-40cb-9c3b-e09371c532c1	2021-10-27T08:54:45	2021-10-27T08:54:45			vTmstdEWMuWK27DA3wJrma			0	0	TRUE	558127
2021-10-24T13:38:08.021+07:00	2021-10-24T13:38:28.203+07:00	HLC_176_TS1_10	HLC_176_TS1_10_M14	An. dirus sl	Female	n/a	n/a	uuid:6421a5a7-2a78-4b3e-8ad1-fbe3aca5997c	87924726	6421a5a7-2a78-4b3e-8ad1-fbe3aca5997c	2021-10-27T08:54:45	2021-10-27T08:54:45			vTmstdEWMuWK27DA3wJrma			0	0	TRUE	558127
2021-10-24T13:38:28.261+07:00	2021-10-24T13:38:45.236+07:00	HLC_176_TS1_10	HLC_176_TS1_10_M15	An. dirus sl	Female	n/a	n/a	uuid:2cd76463-0c38-47e4-bb98-a9f197bca4ef	87924728	2cd76463-0c38-47e4-bb98-a9f197bca4ef	2021-10-27T08:54:45	2021-10-27T08:54:45			vTmstdEWMuWK27DA3wJrma			0	0	TRUE	558127
2021-10-24T13:38:45.292+07:00	2021-10-24T13:38:56.020+07:00	HLC_176_TS1_10	HLC_176_TS1_10_M16	An. dirus sl	Female	n/a	n/a	uuid:eaef3a25-bb93-40c7-b988-f184095bdec4	87924729	eaef3a25-bb93-40c7-b988-f184095bdec4	2021-10-27T08:54:46	2021-10-27T08:54:46			vTmstdEWMuWK27DA3wJrma			0	0	TRUE	558127
2021-10-24T13:38:56.076+07:00	2021-10-24T13:39:13.050+07:00	HLC_176_TS1_10	HLC_176_TS1_10_M17	An. dirus sl	Female	n/a	n/a	uuid:0bd29028-990e-4391-b837-1a15df600a44	87924730	0bd29028-990e-4391-b837-1a15df600a44	2021-10-27T08:54:46	2021-10-27T08:54:46			vTmstdEWMuWK27DA3wJrma			0	0	TRUE	558127
2021-10-24T13:39:13.105+07:00	2021-10-24T13:39:33.510+07:00	HLC_176_TS1_10	HLC_176_TS1_10_M18	An. dirus sl	Female	n/a	n/a	uuid:74592b0f-b6fe-4a5c-a1ca-4514d9efc58b	87924731	74592b0f-b6fe-4a5c-a1ca-4514d9efc58b	2021-10-27T08:54:46	2021-10-27T08:54:46			vTmstdEWMuWK27DA3wJrma			0	0	TRUE	558127
2021-10-24T13:39:33.566+07:00	2021-10-24T13:40:07.092+07:00	HLC_176_TS1_10	HLC_176_TS1_10_M19	An. dirus sl	Female	n/a	n/a	uuid:8266778a-0613-4f4f-a1b8-958c6a3da8f9	87924732	8266778a-0613-4f4f-a1b8-958c6a3da8f9	2021-10-27T08:54:46	2021-10-27T08:54:47			vTmstdEWMuWK27DA3wJrma			0	0	TRUE	558127
2021-10-24T13:40:07.157+07:00	2021-10-24T13:40:23.933+07:00	HLC_176_TS1_11	HLC_176_TS1_11_M1	An. dirus sl	Female	n/a	n/a	uuid:992a9d36-91c2-44a1-a044-f2cdfaca7e5d	87924733	992a9d36-91c2-44a1-a044-f2cdfaca7e5d	2021-10-27T08:54:47	2021-10-27T08:54:47			vTmstdEWMuWK27DA3wJrma			0	0	TRUE	558127
2021-10-24T13:40:23.989+07:00	2021-10-24T13:40:44.612+07:00	HLC_176_TS1_11	HLC_176_TS1_11_M2	An. dirus sl	Female	n/a	n/a	uuid:c665a10a-e503-4ff8-8684-a34e1db0635d	87924734	c665a10a-e503-4ff8-8684-a34e1db0635d	2021-10-27T08:54:47	2021-10-27T08:54:47			vTmstdEWMuWK27DA3wJrma			0	0	TRUE	558127
2021-10-24T13:40:44.668+07:00	2021-10-24T13:41:02.251+07:00	HLC_176_TS1_11	HLC_176_TS1_11_M3	An. dirus sl	Female	n/a	n/a	uuid:e3c4454d-5474-4f1c-b8b8-f1a6071470f7	87924735	e3c4454d-5474-4f1c-b8b8-f1a6071470f7	2021-10-27T08:54:47	2021-10-27T08:54:48			vTmstdEWMuWK27DA3wJrma			0	0	TRUE	558127
2021-10-24T13:41:02.308+07:00	2021-10-24T13:47:26.001+07:00	HLC_176_TS1_11	HLC_176_TS1_11_M4	An. dirus sl	Female	n/a	n/a	uuid:c39f683b-5ce1-451e-b4c3-43c4bcd2eac7	87924736	c39f683b-5ce1-451e-b4c3-43c4bcd2eac7	2021-10-27T08:54:48	2021-10-27T08:54:48			vTmstdEWMuWK27DA3wJrma			0	0	TRUE	558127
2021-10-24T13:41:27.989+07:00	2021-10-24T13:41:56.164+07:00	HLC_176_TS1_11	HLC_176_TS1_11_M5	An. dirus sl	Female	n/a	n/a	uuid:268fd8b5-82d6-4da6-aa7c-231020744549	87924737	268fd8b5-82d6-4da6-aa7c-231020744549	2021-10-27T08:54:48	2021-10-27T08:54:48			vTmstdEWMuWK27DA3wJrma			0	0	TRUE	558127
2021-10-24T13:41:56.221+07:00	2021-10-24T13:42:03.893+07:00	HLC_176_TS1_11	HLC_176_TS1_11_M6	An. dirus sl	Female	n/a	n/a	uuid:74bf7140-0ea0-4854-97ef-fa458daa4d7a	87924738	74bf7140-0ea0-4854-97ef-fa458daa4d7a	2021-10-27T08:54:48	2021-10-27T08:54:48			vTmstdEWMuWK27DA3wJrma			0	0	TRUE	558127
2021-10-24T13:42:03.948+07:00	2021-10-24T13:42:13.686+07:00	HLC_176_TS1_11	HLC_176_TS1_11_M7	An. dirus sl	Female	n/a	n/a	uuid:ffebb381-0d23-4c6e-a546-f291c25babb5	87924739	ffebb381-0d23-4c6e-a546-f291c25babb5	2021-10-27T08:54:49	2021-10-27T08:54:49			vTmstdEWMuWK27DA3wJrma			0	0	TRUE	558127
2021-10-24T13:42:13.743+07:00	2021-10-24T13:42:22.133+07:00	HLC_176_TS1_11	HLC_176_TS1_11_M8	An. dirus sl	Female	n/a	n/a	uuid:8e0e6fbc-acec-40cd-aa2d-7bd3db83e64d	87924740	8e0e6fbc-acec-40cd-aa2d-7bd3db83e64d	2021-10-27T08:54:49	2021-10-27T08:54:49			vTmstdEWMuWK27DA3wJrma			0	0	TRUE	558127
2021-10-24T13:42:22.186+07:00	2021-10-24T13:42:33.796+07:00	HLC_176_TS1_11	HLC_176_TS1_11_M9	An. dirus sl	Female	n/a	n/a	uuid:1c0a3e79-3b27-4d96-9daf-9c64a8cb8a5c	87924741	1c0a3e79-3b27-4d96-9daf-9c64a8cb8a5c	2021-10-27T08:54:49	2021-10-27T08:54:49			vTmstdEWMuWK27DA3wJrma			0	0	TRUE	558127
2021-10-24T13:42:33.853+07:00	2021-10-24T13:42:51.182+07:00	HLC_176_TS1_11	HLC_176_TS1_11_M10	An. dirus sl	Female	n/a	n/a	uuid:ba70eb53-5c24-495e-bdf8-cceac9e99809	87924742	ba70eb53-5c24-495e-bdf8-cceac9e99809	2021-10-27T08:54:49	2021-10-27T08:54:50			vTmstdEWMuWK27DA3wJrma			0	0	TRUE	558127
2021-10-24T13:42:51.237+07:00	2021-10-24T13:43:18.301+07:00	HLC_176_TS1_11	HLC_176_TS1_11_M11	An. dirus sl	Female	n/a	n/a	uuid:db8cc682-4b82-43c5-a32f-f5bc3fe7fab4	87924743	db8cc682-4b82-43c5-a32f-f5bc3fe7fab4	2021-10-27T08:54:50	2021-10-27T08:54:50			vTmstdEWMuWK27DA3wJrma			0	0	TRUE	558127
2021-10-24T13:43:18.357+07:00	2021-10-24T13:43:27.117+07:00	HLC_176_TS1_11	HLC_176_TS1_11_M12	An. dirus sl	Female	n/a	n/a	uuid:9c149a29-57bb-4a2b-a577-49f200bce8e6	87924744	9c149a29-57bb-4a2b-a577-49f200bce8e6	2021-10-27T08:54:50	2021-10-27T08:54:50			vTmstdEWMuWK27DA3wJrma			0	0	TRUE	558127
2021-10-24T13:43:27.173+07:00	2021-10-24T13:44:29.999+07:00	HLC_176_TS1_11	HLC_176_TS1_11_M13	An. dirus sl	Female	n/a	n/a	uuid:374e0a8c-e6a1-41fa-a930-5ee2319e4682	87924745	374e0a8c-e6a1-41fa-a930-5ee2319e4682	2021-10-27T08:54:50	2021-10-27T08:54:51			vTmstdEWMuWK27DA3wJrma			0	0	TRUE	558127
2021-10-24T13:44:30.057+07:00	2021-10-24T13:44:42.506+07:00	HLC_176_TS1_11	HLC_176_TS1_11_M14	An. dirus sl	Female	n/a	n/a	uuid:084e0f53-40a3-44fc-9dc7-f968adcc891f	87924746	084e0f53-40a3-44fc-9dc7-f968adcc891f	2021-10-27T08:54:51	2021-10-27T08:54:51			vTmstdEWMuWK27DA3wJrma			0	0	TRUE	558127
2021-10-24T13:44:42.560+07:00	2021-10-24T13:44:52.636+07:00	HLC_176_TS1_11	HLC_176_TS1_11_M15	An. dirus sl	Female	n/a	n/a	uuid:62024292-0f8f-4e66-900c-9bea5f6692ff	87924747	62024292-0f8f-4e66-900c-9bea5f6692ff	2021-10-27T08:54:51	2021-10-27T08:54:51			vTmstdEWMuWK27DA3wJrma			0	0	TRUE	558127
2021-10-24T13:44:52.692+07:00	2021-10-24T13:45:15.040+07:00	HLC_176_TS1_11	HLC_176_TS1_11_M16	An. dirus sl	Female	n/a	n/a	uuid:b6f4263a-8fe7-4544-a2a1-19d9ecd246ed	87924748	b6f4263a-8fe7-4544-a2a1-19d9ecd246ed	2021-10-27T08:54:51	2021-10-27T08:54:51			vTmstdEWMuWK27DA3wJrma			0	0	TRUE	558127
2021-10-24T13:45:15.097+07:00	2021-10-24T13:45:32.066+07:00	HLC_176_TS1_11	HLC_176_TS1_11_M17	An. dirus sl	Female	n/a	n/a	uuid:4943fa93-71fd-4440-8953-7f195b1e6c58	87924749	4943fa93-71fd-4440-8953-7f195b1e6c58	2021-10-27T08:54:51	2021-10-27T08:54:52			vTmstdEWMuWK27DA3wJrma			0	0	TRUE	558127
2021-10-24T13:45:32.123+07:00	2021-10-24T13:45:41.038+07:00	HLC_176_TS1_12	HLC_176_TS1_12_M1	An. dirus sl	Female	n/a	n/a	uuid:bcce5fd3-89c0-470a-bcc8-16a30c7d5f17	87924751	bcce5fd3-89c0-470a-bcc8-16a30c7d5f17	2021-10-27T08:54:52	2021-10-27T08:54:52			vTmstdEWMuWK27DA3wJrma			0	0	TRUE	558127
2021-10-24T13:45:41.093+07:00	2021-10-24T13:48:18.524+07:00	HLC_176_TS1_12	HLC_176_TS1_12_M2	An. dirus sl	Female	n/a	n/a	uuid:69278bfc-ba17-4990-af3b-cad7b441d802	87924752	69278bfc-ba17-4990-af3b-cad7b441d802	2021-10-27T08:54:52	2021-10-27T08:54:52			vTmstdEWMuWK27DA3wJrma			0	0	TRUE	558127
2021-10-24T13:48:18.579+07:00	2021-10-24T13:52:48.556+07:00	HLC_176_TS1_12	HLC_176_TS1_12_M3	An. dirus sl	Female	n/a	n/a	uuid:5e58bd3b-4a3e-4835-99ba-5adb7ac7edea	87924753	5e58bd3b-4a3e-4835-99ba-5adb7ac7edea	2021-10-27T08:54:52	2021-10-27T08:54:53			vTmstdEWMuWK27DA3wJrma			0	0	TRUE	558127
2021-08-29T14:55:29.630+07:00	2021-08-29T14:56:13.546+07:00	HLC_176_TS1_12	HLC_176_TS1_12_M4	An. dirus sl	Female	n/a	n/a	uuid:e0103837-1380-419e-9992-cb1233f6aa1e	87924754	e0103837-1380-419e-9992-cb1233f6aa1e	2021-10-27T08:54:53	2021-10-27T08:54:53			vTmstdEWMuWK27DA3wJrma			0	0	TRUE	558127
2021-08-29T14:56:13.556+07:00	2021-09-28T17:10:06.189+02:00	HLC_176_TS1_12	HLC_176_TS1_12_M5	An. dirus sl	Female	n/a	n/a	uuid:cbd9c956-f6bb-4317-a2d3-1cfa44fc8674	87924755	cbd9c956-f6bb-4317-a2d3-1cfa44fc8674	2021-10-27T08:54:53	2021-10-27T08:54:53			vTmstdEWMuWK27DA3wJrma			0	0	TRUE	558127
2021-08-29T14:56:45.512+07:00	2021-09-28T17:09:37.727+02:00	HLC_176_TS1_12	HLC_176_TS1_12_M6	An. dirus sl	Female	n/a	n/a	uuid:af9396b5-b148-4a8e-a86e-d20056eb6154	87924756	af9396b5-b148-4a8e-a86e-d20056eb6154	2021-10-27T08:54:53	2021-10-27T08:54:53			vTmstdEWMuWK27DA3wJrma			0	0	TRUE	558127
2021-08-29T14:57:19.295+07:00	2021-09-28T17:10:30.262+02:00	HLC_176_TS1_12	HLC_176_TS1_12_M7	An. dirus sl	Female	n/a	n/a	uuid:63298ad1-411d-4dab-93eb-aa5505517bb0	87924757	63298ad1-411d-4dab-93eb-aa5505517bb0	2021-10-27T08:54:54	2021-10-27T08:54:54			vTmstdEWMuWK27DA3wJrma			0	0	TRUE	558127
2021-08-29T14:59:15.311+07:00	2021-09-28T17:10:52.987+02:00	HLC_176_TS1_12	HLC_176_TS1_12_M8	An. dirus sl	Female	n/a	n/a	uuid:7c938702-16af-4936-94dc-93407ea0cd6c	87924758	7c938702-16af-4936-94dc-93407ea0cd6c	2021-10-27T08:54:54	2021-10-27T08:54:54			vTmstdEWMuWK27DA3wJrma			0	0	TRUE	558127
2021-08-29T15:00:39.405+07:00	2021-09-28T17:11:19.465+02:00	HLC_176_TS1_12	HLC_176_TS1_12_M9	An. dirus sl	Female	n/a	n/a	uuid:cdd85946-41b6-4dfd-a066-64ff3d6dfea9	87924759	cdd85946-41b6-4dfd-a066-64ff3d6dfea9	2021-10-27T08:54:54	2021-10-27T08:54:54			vTmstdEWMuWK27DA3wJrma			0	0	TRUE	558127
2021-08-29T15:01:20.620+07:00	2021-09-28T17:11:33.320+02:00	HLC_176_TS1_12	HLC_176_TS1_12_M10	An. dirus sl	Female	n/a	n/a	uuid:06472eb9-952b-4a4f-8e34-779ef9684ba2	87924761	06472eb9-952b-4a4f-8e34-779ef9684ba2	2021-10-27T08:54:55	2021-10-27T08:54:55			vTmstdEWMuWK27DA3wJrma			0	0	TRUE	558127
2021-08-29T15:02:12.948+07:00	2021-09-28T17:12:00.469+02:00	HLC_176_TS1_12	HLC_176_TS1_12_M11	An. dirus sl	Female	n/a	n/a	uuid:90bf5005-9d9e-4068-b98c-18c252fbc018	87924762	90bf5005-9d9e-4068-b98c-18c252fbc018	2021-10-27T08:54:55	2021-10-27T08:54:55			vTmstdEWMuWK27DA3wJrma			0	0	TRUE	558127
2021-08-29T15:03:05.531+07:00	2021-09-28T17:12:22.106+02:00	HLC_176_TS1_12	HLC_176_TS1_12_M12	An. dirus sl	Female	n/a	n/a	uuid:01861b65-6341-4cf3-be25-a183c689ab67	87924763	01861b65-6341-4cf3-be25-a183c689ab67	2021-10-27T08:54:55	2021-10-27T08:54:55			vTmstdEWMuWK27DA3wJrma			0	0	TRUE	558127
2021-08-29T15:04:52.273+07:00	2021-09-28T17:12:42.918+02:00	HLC_176_TS1_12	HLC_176_TS1_12_M13	An. dirus sl	Female	n/a	n/a	uuid:295ca2ae-0145-4614-858c-43f6d9e05794	87924764	295ca2ae-0145-4614-858c-43f6d9e05794	2021-10-27T08:54:55	2021-10-27T08:54:56			vTmstdEWMuWK27DA3wJrma			0	0	TRUE	558127
2021-08-29T15:05:25.150+07:00	2021-09-28T17:12:59.259+02:00	HLC_176_TS1_12	HLC_176_TS1_12_M14	An. dirus sl	Female	n/a	n/a	uuid:912cfd99-c046-455f-9970-1cea29b53e1f	87924765	912cfd99-c046-455f-9970-1cea29b53e1f	2021-10-27T08:54:56	2021-10-27T08:54:56			vTmstdEWMuWK27DA3wJrma			0	0	TRUE	558127
2021-08-29T15:06:00.649+07:00	2021-09-28T17:13:19.682+02:00	HLC_176_TS1_12	HLC_176_TS1_12_M15	An. dirus sl	Female	n/a	n/a	uuid:ec7f884b-88d6-42fb-9548-f3a7368c0177	87924766	ec7f884b-88d6-42fb-9548-f3a7368c0177	2021-10-27T08:54:56	2021-10-27T08:54:56			vTmstdEWMuWK27DA3wJrma			0	0	TRUE	558127
2021-08-29T15:06:34.782+07:00	2021-09-28T17:13:38.501+02:00	HLC_176_TS1_12	HLC_176_TS1_12_M16	An. dirus sl	Female	n/a	n/a	uuid:a0caa8e5-9494-4ca5-b56d-fcf79ada5fc9	87924768	a0caa8e5-9494-4ca5-b56d-fcf79ada5fc9	2021-10-27T08:54:56	2021-10-27T08:54:57			vTmstdEWMuWK27DA3wJrma			0	0	TRUE	558127
2021-08-30T12:23:52.353+07:00	2021-08-30T12:24:21.081+07:00	HLC_176_TS1_12	HLC_176_TS1_12_M17	An. dirus sl	Female	n/a	n/a	uuid:08c35c1b-6ec7-46b6-ad7c-ddf923571fdf	87924769	08c35c1b-6ec7-46b6-ad7c-ddf923571fdf	2021-10-27T08:54:57	2021-10-27T08:54:57			vTmstdEWMuWK27DA3wJrma			0	0	TRUE	558127
2021-08-30T12:24:21.098+07:00	2021-09-28T17:14:08.403+02:00	HLC_176_TS1_12	HLC_176_TS1_12_M18	An. dirus sl	Female	n/a	n/a	uuid:ce165b45-11b2-4a18-94cb-7cd8994fc4e0	87924770	ce165b45-11b2-4a18-94cb-7cd8994fc4e0	2021-10-27T08:54:57	2021-10-27T08:54:57			vTmstdEWMuWK27DA3wJrma			0	0	TRUE	558127
2021-08-30T12:25:00.795+07:00	2021-09-28T17:14:35.982+02:00	HLC_176_TS1_12	HLC_176_TS1_12_M19	An. dirus sl	Female	n/a	n/a	uuid:f115400d-ee8b-42ab-89f5-6677d4626306	87924771	f115400d-ee8b-42ab-89f5-6677d4626306	2021-10-27T08:54:57	2021-10-27T08:54:57			vTmstdEWMuWK27DA3wJrma			0	0	TRUE	558127
2021-09-24T10:20:58.698+07:00	2021-09-24T10:26:17.960+07:00	HLC_176_TS1_12	HLC_176_TS1_12_M20	An. dirus sl	Female	n/a	n/a	uuid:b03fa4a4-1711-4183-b451-b9c5c60050e6	87924772	b03fa4a4-1711-4183-b451-b9c5c60050e6	2021-10-27T08:54:57	2021-10-27T08:54:58			vTmstdEWMuWK27DA3wJrma			0	0	TRUE	558127
2021-09-24T10:21:58.838+07:00	2021-09-24T10:22:30.897+07:00	HLC_176_TS1_12	HLC_176_TS1_12_M21	An. dirus sl	Female	n/a	n/a	uuid:8c819e86-c4b1-4cb0-8469-593c16ba8f5c	87924773	8c819e86-c4b1-4cb0-8469-593c16ba8f5c	2021-10-27T08:54:58	2021-10-27T08:54:58			vTmstdEWMuWK27DA3wJrma			0	0	TRUE	558127
2021-09-24T10:22:30.907+07:00	2021-09-24T10:23:07.761+07:00	HLC_176_TS1_12	HLC_176_TS1_12_M22	An. dirus sl	Female	n/a	n/a	uuid:aa854ddd-bd0e-4be8-abc2-666e219bc70f	87924774	aa854ddd-bd0e-4be8-abc2-666e219bc70f	2021-10-27T08:54:58	2021-10-27T08:54:59			vTmstdEWMuWK27DA3wJrma			0	0	TRUE	558127
2021-09-24T10:23:07.770+07:00	2021-09-24T10:23:33.260+07:00	HLC_176_TS1_12	HLC_176_TS1_12_M23	An. dirus sl	Female	n/a	n/a	uuid:8397d8fa-1137-4cd0-bdb7-df0166d2c7f1	87924776	8397d8fa-1137-4cd0-bdb7-df0166d2c7f1	2021-10-27T08:54:59	2021-10-27T08:54:59			vTmstdEWMuWK27DA3wJrma			0	0	TRUE	558127
2021-09-24T10:23:33.270+07:00	2021-09-24T10:23:52.492+07:00	HLC_176_TS1_12	HLC_176_TS1_12_M24	An. dirus sl	Female	n/a	n/a	uuid:14110e4d-4709-4f0f-9224-7844fe65fbe2	87924777	14110e4d-4709-4f0f-9224-7844fe65fbe2	2021-10-27T08:54:59	2021-10-27T08:54:59			vTmstdEWMuWK27DA3wJrma			0	0	TRUE	558127
2021-09-24T10:23:52.501+07:00	2021-09-24T10:24:14.027+07:00	HLC_176_TS1_12	HLC_176_TS1_12_M25	An. dirus sl	Female	n/a	n/a	uuid:f8836cbb-3e65-4e16-862d-f90cb5d2961d	87924778	f8836cbb-3e65-4e16-862d-f90cb5d2961d	2021-10-27T08:54:59	2021-10-27T08:54:59			vTmstdEWMuWK27DA3wJrma			0	0	TRUE	558127
2021-09-24T10:24:14.038+07:00	2021-09-24T10:24:34.244+07:00	HLC_177_TS2_1	HLC_177_TS2_1_M1	An. maculatus sl	Female	n/a	n/a	uuid:746c7b00-91b6-40d7-bca9-312c9d6a623f	87924779	746c7b00-91b6-40d7-bca9-312c9d6a623f	2021-10-27T08:54:59	2021-10-27T08:55:00			vTmstdEWMuWK27DA3wJrma			0	0	TRUE	558127
2021-09-24T10:24:34.253+07:00	2021-09-24T10:25:02.241+07:00	HLC_177_TS2_1	HLC_177_TS2_1_M2	An. maculatus sl	Female	n/a	n/a	uuid:472b3ce3-7e3e-4845-b322-1997e454ba6c	87924780	472b3ce3-7e3e-4845-b322-1997e454ba6c	2021-10-27T08:55:00	2021-10-27T08:55:00			vTmstdEWMuWK27DA3wJrma			0	0	TRUE	558127
2021-09-24T10:25:02.251+07:00	2021-09-24T10:25:22.810+07:00	HLC_177_TS2_1	HLC_177_TS2_1_M3	An. maculatus sl	Female	n/a	n/a	uuid:e3a90528-705c-458e-97c8-b9d0e9e6c7bd	87924781	e3a90528-705c-458e-97c8-b9d0e9e6c7bd	2021-10-27T08:55:00	2021-10-27T08:55:00			vTmstdEWMuWK27DA3wJrma			0	0	TRUE	558127
2021-09-25T10:19:35.817+07:00	2021-09-25T10:20:09.394+07:00	HLC_177_TS2_1	HLC_177_TS2_1_M4	An. maculatus sl	Female	n/a	n/a	uuid:f835e670-a398-4563-94c2-cdaddab58d3b	87924782	f835e670-a398-4563-94c2-cdaddab58d3b	2021-10-27T08:55:00	2021-10-27T08:55:01			vTmstdEWMuWK27DA3wJrma			0	0	TRUE	558127
2021-09-25T10:20:09.405+07:00	2021-09-25T10:20:42.119+07:00	HLC_177_TS2_1	HLC_177_TS2_1_M5	An. maculatus sl	Female	n/a	n/a	uuid:19a211e9-3d3f-4fd5-b6bd-87841e2ff637	87924783	19a211e9-3d3f-4fd5-b6bd-87841e2ff637	2021-10-27T08:55:01	2021-10-27T08:55:01			vTmstdEWMuWK27DA3wJrma			0	0	TRUE	558127
2021-09-25T10:20:42.132+07:00	2021-09-25T10:22:50.992+07:00	HLC_177_TS2_2	HLC_177_TS2_2_M1	An. maculatus sl	Female	n/a	n/a	uuid:cd0e6a7e-dd48-41e8-b81f-69ed302dec83	87924784	cd0e6a7e-dd48-41e8-b81f-69ed302dec83	2021-10-27T08:55:01	2021-10-27T08:55:01			vTmstdEWMuWK27DA3wJrma			0	0	TRUE	558127
2021-09-25T10:22:51.003+07:00	2021-09-25T10:23:34.333+07:00	HLC_177_TS2_2	HLC_177_TS2_2_M2	An. dirus sl	Female	n/a	n/a	uuid:315bba48-dee9-4658-9936-19b12107539a	87924785	315bba48-dee9-4658-9936-19b12107539a	2021-10-27T08:55:01	2021-10-27T08:55:01			vTmstdEWMuWK27DA3wJrma			0	0	TRUE	558127
2021-09-25T10:23:34.346+07:00	2021-09-25T10:24:10.556+07:00	HLC_177_TS2_3	HLC_177_TS2_3_M1	An. dirus sl	Female	n/a	n/a	uuid:e913a71e-3b6b-4deb-98a1-a981104d3fe8	87924786	e913a71e-3b6b-4deb-98a1-a981104d3fe8	2021-10-27T08:55:02	2021-10-27T08:55:02			vTmstdEWMuWK27DA3wJrma			0	0	TRUE	558127
2021-09-25T10:24:10.566+07:00	2021-09-25T10:24:55.148+07:00	HLC_177_TS2_3	HLC_177_TS2_3_M2	An. dirus sl	Female	n/a	n/a	uuid:10b6efa0-ed39-4a93-a48e-a7bfd38ec663	87924787	10b6efa0-ed39-4a93-a48e-a7bfd38ec663	2021-10-27T08:55:02	2021-10-27T08:55:02			vTmstdEWMuWK27DA3wJrma			0	0	TRUE	558127
2021-09-25T10:24:55.162+07:00	2021-09-25T10:25:38.372+07:00	HLC_177_TS2_5	HLC_177_TS2_5_M1	An. dirus sl	Female	n/a	n/a	uuid:b9161f6c-ce4a-459a-9395-de3a2cd28743	87924789	b9161f6c-ce4a-459a-9395-de3a2cd28743	2021-10-27T08:55:02	2021-10-27T08:55:02			vTmstdEWMuWK27DA3wJrma			0	0	TRUE	558127
2021-09-25T10:25:38.382+07:00	2021-09-25T10:26:28.953+07:00	HLC_177_TS2_6	HLC_177_TS2_6_M1	An. dirus sl	Female	n/a	n/a	uuid:7bcf2354-e85a-4f19-b60b-b3311c97bd7f	87924790	7bcf2354-e85a-4f19-b60b-b3311c97bd7f	2021-10-27T08:55:02	2021-10-27T08:55:03			vTmstdEWMuWK27DA3wJrma			0	0	TRUE	558127
2021-09-26T11:16:50.830+07:00	2021-09-26T11:17:19.725+07:00	HLC_177_TS2_6	HLC_177_TS2_6_M2	An. dirus sl	Female	n/a	n/a	uuid:f57483a2-ff7a-4933-a0eb-46230c2c9b04	87924791	f57483a2-ff7a-4933-a0eb-46230c2c9b04	2021-10-27T08:55:03	2021-10-27T08:55:03			vTmstdEWMuWK27DA3wJrma			0	0	TRUE	558127
2021-09-26T11:17:19.744+07:00	2021-09-26T11:17:46.237+07:00	HLC_177_TS2_7	HLC_177_TS2_7_M1	An. dirus sl	Female	n/a	n/a	uuid:103e4c42-0f03-4caf-ac89-109552f42fe1	87924792	103e4c42-0f03-4caf-ac89-109552f42fe1	2021-10-27T08:55:03	2021-10-27T08:55:03			vTmstdEWMuWK27DA3wJrma			0	0	TRUE	558127
2021-09-26T11:17:46.246+07:00	2021-09-26T11:18:24.408+07:00	HLC_177_TS2_7	HLC_177_TS2_7_M2	An. dirus sl	Female	n/a	n/a	uuid:adc4fe51-768b-4748-8006-610c82a60ada	87924793	adc4fe51-768b-4748-8006-610c82a60ada	2021-10-27T08:55:03	2021-10-27T08:55:03			vTmstdEWMuWK27DA3wJrma			0	0	TRUE	558127
2021-09-26T11:18:24.420+07:00	2021-09-26T11:18:51.584+07:00	HLC_177_TS2_7	HLC_177_TS2_7_M3	An. maculatus sl	Female	n/a	n/a	uuid:e3b771c5-fe4a-46a4-b6ee-4b2281d2c058	87924794	e3b771c5-fe4a-46a4-b6ee-4b2281d2c058	2021-10-27T08:55:04	2021-10-27T08:55:04			vTmstdEWMuWK27DA3wJrma			0	0	TRUE	558127
2021-09-26T11:18:51.593+07:00	2021-09-26T11:20:50.748+07:00	HLC_177_TS2_8	HLC_177_TS2_8_M1	An. maculatus sl	Female	n/a	n/a	uuid:5c0aee9a-ad1e-4d38-9a12-0cfd480e3503	87924795	5c0aee9a-ad1e-4d38-9a12-0cfd480e3503	2021-10-27T08:55:04	2021-10-27T08:55:04			vTmstdEWMuWK27DA3wJrma			0	0	TRUE	558127
2021-09-26T11:20:50.757+07:00	2021-09-26T11:21:25.719+07:00	HLC_177_TS2_9	HLC_177_TS2_9_M1	An. dirus sl	Female	n/a	n/a	uuid:ed397022-7f72-4774-837e-7b947668d4fb	87924796	ed397022-7f72-4774-837e-7b947668d4fb	2021-10-27T08:55:04	2021-10-27T08:55:04			vTmstdEWMuWK27DA3wJrma			0	0	TRUE	558127
2021-09-26T11:21:25.735+07:00	2021-09-26T11:21:54.010+07:00	HLC_177_TS2_9	HLC_177_TS2_9_M2	An. dirus sl	Female	n/a	n/a	uuid:530bd4bb-4318-4182-9c7b-8ef41faa42d6	87924797	530bd4bb-4318-4182-9c7b-8ef41faa42d6	2021-10-27T08:55:05	2021-10-27T08:55:05			vTmstdEWMuWK27DA3wJrma			0	0	TRUE	558127
2021-09-26T11:21:54.024+07:00	2021-09-26T11:22:22.500+07:00	HLC_177_TS2_9	HLC_177_TS2_9_M3	An. dirus sl	Female	n/a	n/a	uuid:54217529-992f-4d5e-9db4-f16d338338d1	87924798	54217529-992f-4d5e-9db4-f16d338338d1	2021-10-27T08:55:05	2021-10-27T08:55:05			vTmstdEWMuWK27DA3wJrma			0	0	TRUE	558127
2021-09-26T11:22:22.509+07:00	2021-09-26T11:22:52.284+07:00	HLC_177_TS2_9	HLC_177_TS2_9_M4	An. dirus sl	Female	n/a	n/a	uuid:437dd5d4-4a03-4468-a877-5238676051ff	87924799	437dd5d4-4a03-4468-a877-5238676051ff	2021-10-27T08:55:05	2021-10-27T08:55:05			vTmstdEWMuWK27DA3wJrma			0	0	TRUE	558127
2021-09-26T11:22:52.293+07:00	2021-09-26T11:23:20.504+07:00	HLC_177_TS2_9	HLC_177_TS2_9_M5	An. dirus sl	Female	n/a	n/a	uuid:3b81e30d-5a1e-4598-9229-03ef89d8a9ba	87924800	3b81e30d-5a1e-4598-9229-03ef89d8a9ba	2021-10-27T08:55:05	2021-10-27T08:55:06			vTmstdEWMuWK27DA3wJrma			0	0	TRUE	558127
2021-09-26T11:23:20.518+07:00	2021-09-26T11:24:11.633+07:00	HLC_177_TS2_10	HLC_177_TS2_10_M1	An. dirus sl	Female	n/a	n/a	uuid:9e0af56e-67bc-4bdf-b353-b0c5274e20be	87924801	9e0af56e-67bc-4bdf-b353-b0c5274e20be	2021-10-27T08:55:06	2021-10-27T08:55:06			vTmstdEWMuWK27DA3wJrma			0	0	TRUE	558127
2021-09-26T11:24:11.645+07:00	2021-09-26T11:24:34.496+07:00	HLC_177_TS2_10	HLC_177_TS2_10_M2	An. maculatus sl	Female	n/a	n/a	uuid:da6f134a-36e3-4340-89f4-037a5594323c	87924802	da6f134a-36e3-4340-89f4-037a5594323c	2021-10-27T08:55:06	2021-10-27T08:55:06			vTmstdEWMuWK27DA3wJrma			0	0	TRUE	558127
2021-09-26T11:24:34.501+07:00	2021-09-26T11:25:27.672+07:00	HLC_177_TS2_10	HLC_177_TS2_10_M3	An. maculatus sl	Female	n/a	n/a	uuid:e710e4ed-23bf-48e4-8996-e5afef960928	87924803	e710e4ed-23bf-48e4-8996-e5afef960928	2021-10-27T08:55:06	2021-10-27T08:55:07			vTmstdEWMuWK27DA3wJrma			0	0	TRUE	558127
2021-09-26T11:25:27.685+07:00	2021-09-26T11:26:24.762+07:00	HLC_177_TS2_11	HLC_177_TS2_11_M1	An. maculatus sl	Female	n/a	n/a	uuid:c674d2a3-2a54-4f02-b7c1-9f27c133f5b5	87924804	c674d2a3-2a54-4f02-b7c1-9f27c133f5b5	2021-10-27T08:55:07	2021-10-27T08:55:07			vTmstdEWMuWK27DA3wJrma			0	0	TRUE	558127
2021-09-27T10:33:11.796+07:00	2021-09-27T10:33:41.421+07:00	HLC_177_TS2_11	HLC_177_TS2_11_M2	An. dirus sl	Female	n/a	n/a	uuid:0ed76214-8b2f-47e2-bd68-beddd66fb240	87924805	0ed76214-8b2f-47e2-bd68-beddd66fb240	2021-10-27T08:55:07	2021-10-27T08:55:07			vTmstdEWMuWK27DA3wJrma			0	0	TRUE	558127
2021-09-27T10:33:41.432+07:00	2021-09-27T10:34:29.837+07:00	HLC_177_TS2_12	HLC_177_TS2_12_M1	An. dirus sl	Female	n/a	n/a	uuid:6b09bab7-02a1-49ae-893e-75713674dfc1	87924806	6b09bab7-02a1-49ae-893e-75713674dfc1	2021-10-27T08:55:07	2021-10-27T08:55:07			vTmstdEWMuWK27DA3wJrma			0	0	TRUE	558127
2021-09-27T10:34:29.846+07:00	2021-09-27T10:34:56.838+07:00	HLC_177_TS2_12	HLC_177_TS2_12_M2	An. dirus sl	Female	n/a	n/a	uuid:1a107a4b-215c-4c2e-8fde-9ad2da610ff0	87924808	1a107a4b-215c-4c2e-8fde-9ad2da610ff0	2021-10-27T08:55:07	2021-10-27T08:55:08			vTmstdEWMuWK27DA3wJrma			0	0	TRUE	558127
2021-09-27T10:34:56.848+07:00	2021-09-27T10:37:59.474+07:00	HLC_178_TS3_1	HLC_178_TS3_1_M1	An. maculatus sl	Female	n/a	n/a	uuid:1f914693-a57d-42c4-b1a5-9d3a0f85b3d4	87924809	1f914693-a57d-42c4-b1a5-9d3a0f85b3d4	2021-10-27T08:55:08	2021-10-27T08:55:08			vTmstdEWMuWK27DA3wJrma			0	0	TRUE	558127
2021-09-27T10:35:33.929+07:00	2021-09-27T10:36:15.134+07:00	HLC_178_TS3_1	HLC_178_TS3_1_M2	An. maculatus sl	Female	n/a	n/a	uuid:27b5ce9e-292d-4d17-afe7-b2eed51c21ba	87924810	27b5ce9e-292d-4d17-afe7-b2eed51c21ba	2021-10-27T08:55:08	2021-10-27T08:55:08			vTmstdEWMuWK27DA3wJrma			0	0	TRUE	558127
2021-09-27T10:36:15.143+07:00	2021-09-27T10:36:41.311+07:00	HLC_178_TS3_1	HLC_178_TS3_1_M3	An. maculatus sl	Female	n/a	n/a	uuid:ba4a1552-d8f5-42b3-b1ad-23cfa3586819	87924811	ba4a1552-d8f5-42b3-b1ad-23cfa3586819	2021-10-27T08:55:08	2021-10-27T08:55:09			vTmstdEWMuWK27DA3wJrma			0	0	TRUE	558127
2021-09-27T10:36:41.323+07:00	2021-09-27T10:40:40.254+07:00	HLC_178_TS3_3	HLC_178_TS3_3_M1	An. dirus sl	Female	n/a	n/a	uuid:5d66c380-2d84-4df0-8d04-556c47ebd259	87924812	5d66c380-2d84-4df0-8d04-556c47ebd259	2021-10-27T08:55:09	2021-10-27T08:55:09			vTmstdEWMuWK27DA3wJrma			0	0	TRUE	558127
2021-09-27T10:40:40.265+07:00	2021-09-27T10:41:22.475+07:00	HLC_178_TS3_8	HLC_178_TS3_8_M1	An. dirus sl	Female	n/a	n/a	uuid:aef98878-9174-4703-b14a-080c2372165b	87924814	aef98878-9174-4703-b14a-080c2372165b	2021-10-27T08:55:09	2021-10-27T08:55:09			vTmstdEWMuWK27DA3wJrma			0	0	TRUE	558127
2021-09-27T10:41:22.489+07:00	2021-09-27T10:41:51.328+07:00	HLC_178_TS3_8	HLC_178_TS3_8_M2	An. dirus sl	Female	n/a	n/a	uuid:b11f9f78-fdb1-487c-9c0d-ad11bb9d80c1	87924815	b11f9f78-fdb1-487c-9c0d-ad11bb9d80c1	2021-10-27T08:55:09	2021-10-27T08:55:09			vTmstdEWMuWK27DA3wJrma			0	0	TRUE	558127
2021-09-27T10:41:51.340+07:00	2021-09-27T10:42:27.236+07:00	HLC_178_TS3_9	HLC_178_TS3_9_M1	An. maculatus sl	Female	n/a	n/a	uuid:3ec3d9c1-763d-4581-bd19-a47b69d9c581	87924816	3ec3d9c1-763d-4581-bd19-a47b69d9c581	2021-10-27T08:55:10	2021-10-27T08:55:10			vTmstdEWMuWK27DA3wJrma			0	0	TRUE	558127
2021-09-28T10:12:29.020+07:00	2021-09-28T10:13:00.679+07:00	HLC_178_TS3_10	HLC_178_TS3_10_M1	An. dirus sl	Female	n/a	n/a	uuid:84265b92-96f0-4a83-8c7a-0f86ee4cea17	87924817	84265b92-96f0-4a83-8c7a-0f86ee4cea17	2021-10-27T08:55:10	2021-10-27T08:55:10			vTmstdEWMuWK27DA3wJrma			0	0	TRUE	558127
2021-09-28T10:13:00.690+07:00	2021-09-28T10:13:27.680+07:00	HLC_178_TS3_10	HLC_178_TS3_10_M2	An. dirus sl	Female	n/a	n/a	uuid:93573e52-7386-42aa-bd52-54bead1c2086	87924819	93573e52-7386-42aa-bd52-54bead1c2086	2021-10-27T08:55:10	2021-10-27T08:55:10			vTmstdEWMuWK27DA3wJrma			0	0	TRUE	558127
2021-09-28T10:13:27.689+07:00	2021-09-28T10:14:17.902+07:00	HLC_178_TS3_12	HLC_178_TS3_12_M1	An. dirus sl	Female	n/a	n/a	uuid:8fda7db5-0cf2-46c7-a452-8d6737ffb6ee	87924820	8fda7db5-0cf2-46c7-a452-8d6737ffb6ee	2021-10-27T08:55:11	2021-10-27T08:55:11			vTmstdEWMuWK27DA3wJrma			0	0	TRUE	558127
2021-09-28T10:14:17.909+07:00	2021-09-28T10:14:44.013+07:00	HLC_179_TS4_9	HLC_179_TS4_9_M1	An. dirus sl	Female	n/a	n/a	uuid:b613cb3d-4929-476c-a7c2-64e222c41e63	87924821	b613cb3d-4929-476c-a7c2-64e222c41e63	2021-10-27T08:55:11	2021-10-27T08:55:11			vTmstdEWMuWK27DA3wJrma			0	0	TRUE	558127
2021-09-28T10:14:44.023+07:00	2021-09-28T10:15:18.047+07:00	HLC_180_TS5_3	HLC_180_TS5_3_M1	An. dirus sl	Female	n/a	n/a	uuid:16d38e42-5f07-444e-9c99-8719e04240d4	87924823	16d38e42-5f07-444e-9c99-8719e04240d4	2021-10-27T08:55:11	2021-10-27T08:55:11			vTmstdEWMuWK27DA3wJrma			0	0	TRUE	558127
2021-09-28T10:15:18.057+07:00	2021-09-28T10:15:46.618+07:00	HLC_180_TS5_3	HLC_180_TS5_3_M2	An. dirus sl	Female	n/a	n/a	uuid:56459814-fb11-4a11-97cc-f1dbaa8331a0	87924824	56459814-fb11-4a11-97cc-f1dbaa8331a0	2021-10-27T08:55:11	2021-10-27T08:55:12			vTmstdEWMuWK27DA3wJrma			0	0	TRUE	558127
2021-09-28T10:15:46.631+07:00	2021-09-28T10:16:20.336+07:00	HLC_180_TS5_4	HLC_180_TS5_4_M1	An. dirus sl	Female	n/a	n/a	uuid:7f16116e-08b3-48c7-82ea-d7c11daf0993	87924825	7f16116e-08b3-48c7-82ea-d7c11daf0993	2021-10-27T08:55:12	2021-10-27T08:55:12			vTmstdEWMuWK27DA3wJrma			0	0	TRUE	558127
2021-09-28T10:16:20.348+07:00	2021-09-28T10:16:54.910+07:00	HLC_180_TS5_6	HLC_180_TS5_6_M1	An. dirus sl	Female	n/a	n/a	uuid:36c021b0-749b-4c51-ace5-0cf697e2a698	87924827	36c021b0-749b-4c51-ace5-0cf697e2a698	2021-10-27T08:55:12	2021-10-27T08:55:12			vTmstdEWMuWK27DA3wJrma			0	0	TRUE	558127
2021-09-28T10:16:54.920+07:00	2021-09-28T10:17:27.159+07:00	HLC_180_TS5_7	HLC_180_TS5_7_M1	An. dirus sl	Female	n/a	n/a	uuid:18870f98-2705-41ac-8a7e-52f1f555e591	87924828	18870f98-2705-41ac-8a7e-52f1f555e591	2021-10-27T08:55:12	2021-10-27T08:55:13			vTmstdEWMuWK27DA3wJrma			0	0	TRUE	558127
2021-09-28T10:17:27.168+07:00	2021-09-28T10:17:59.795+07:00	HLC_180_TS5_7	HLC_180_TS5_7_M2	An. dirus sl	Female	n/a	n/a	uuid:cd2fbbab-86f1-4c89-81f9-5ee9b8018bca	87924829	cd2fbbab-86f1-4c89-81f9-5ee9b8018bca	2021-10-27T08:55:13	2021-10-27T08:55:13			vTmstdEWMuWK27DA3wJrma			0	0	TRUE	558127
2021-09-28T10:17:59.804+07:00	2021-09-28T10:18:27.171+07:00	HLC_180_TS5_8	HLC_180_TS5_8_M1	An. dirus sl	Female	n/a	n/a	uuid:f242710a-39f3-4b46-83ab-2d4faac7715f	87924831	f242710a-39f3-4b46-83ab-2d4faac7715f	2021-10-27T08:55:13	2021-10-27T08:55:13			vTmstdEWMuWK27DA3wJrma			0	0	TRUE	558127
2021-09-29T09:56:55.233+07:00	2021-09-29T09:57:42.137+07:00	HLC_180_TS5_9	HLC_180_TS5_9_M1	An. dirus sl	Female	n/a	n/a	uuid:b900eb1c-bb88-405d-a8d8-51c8aea61cd3	87924832	b900eb1c-bb88-405d-a8d8-51c8aea61cd3	2021-10-27T08:55:13	2021-10-27T08:55:13			vTmstdEWMuWK27DA3wJrma			0	0	TRUE	558127
2021-09-29T09:57:42.155+07:00	2021-09-29T09:58:20.805+07:00	HLC_180_TS5_10	HLC_180_TS5_10_M1	An. dirus sl	Female	n/a	n/a	uuid:a7fb1d34-2ce4-487b-9c78-e24255be4b89	87924833	a7fb1d34-2ce4-487b-9c78-e24255be4b89	2021-10-27T08:55:13	2021-10-27T08:55:14			vTmstdEWMuWK27DA3wJrma			0	0	TRUE	558127
2021-09-29T09:58:20.813+07:00	2021-09-29T09:58:54.723+07:00	HLC_181_TS6_1	HLC_181_TS6_1_M1	An. dirus sl	Female	n/a	n/a	uuid:f59910a4-1e44-49e1-9e48-56f563b935b5	87924835	f59910a4-1e44-49e1-9e48-56f563b935b5	2021-10-27T08:55:14	2021-10-27T08:55:14			vTmstdEWMuWK27DA3wJrma			0	0	TRUE	558127
2021-09-29T09:58:54.732+07:00	2021-09-29T09:59:26.814+07:00	HLC_181_TS6_2	HLC_181_TS6_2_M1	An. dirus sl	Female	n/a	n/a	uuid:85175f9b-0a9c-4561-ad4b-eee8e1522bfd	87924836	85175f9b-0a9c-4561-ad4b-eee8e1522bfd	2021-10-27T08:55:14	2021-10-27T08:55:14			vTmstdEWMuWK27DA3wJrma			0	0	TRUE	558127
2021-09-29T09:59:26.825+07:00	2021-09-29T10:00:58.976+07:00	HLC_181_TS6_2	HLC_181_TS6_2_M2	An. dirus sl	Female	n/a	n/a	uuid:8701dbf8-e578-43a4-93fa-bbba2af2a421	87924837	8701dbf8-e578-43a4-93fa-bbba2af2a421	2021-10-27T08:55:14	2021-10-27T08:55:15			vTmstdEWMuWK27DA3wJrma			0	0	TRUE	558127
2021-09-29T10:00:58.989+07:00	2021-09-29T10:01:21.441+07:00	HLC_181_TS6_2	HLC_181_TS6_2_M3	An. dirus sl	Female	n/a	n/a	uuid:a06e2935-2583-44d1-a91b-24d5d7c06232	87924838	a06e2935-2583-44d1-a91b-24d5d7c06232	2021-10-27T08:55:15	2021-10-27T08:55:15			vTmstdEWMuWK27DA3wJrma			0	0	TRUE	558127
2021-09-29T10:01:21.452+07:00	2021-09-29T10:01:50.837+07:00	HLC_181_TS6_2	HLC_181_TS6_2_M4	An. dirus sl	Female	n/a	n/a	uuid:1f380d37-52dd-4870-9941-553edf71c26a	87924839	1f380d37-52dd-4870-9941-553edf71c26a	2021-10-27T08:55:15	2021-10-27T08:55:15			vTmstdEWMuWK27DA3wJrma			0	0	TRUE	558127
2021-09-29T10:01:50.847+07:00	2021-09-29T10:02:16.689+07:00	HLC_181_TS6_2	HLC_181_TS6_2_M5	An. dirus sl	Female	n/a	n/a	uuid:37081203-423f-44b0-b30b-2415b297f7c9	87924841	37081203-423f-44b0-b30b-2415b297f7c9	2021-10-27T08:55:15	2021-10-27T08:55:15			vTmstdEWMuWK27DA3wJrma			0	0	TRUE	558127
2021-09-29T10:02:16.698+07:00	2021-09-29T10:02:47.494+07:00	HLC_181_TS6_2	HLC_181_TS6_2_M6	An. dirus sl	Female	n/a	n/a	uuid:9625d552-5d01-4a72-afb1-b0f3ea1e8f89	87924842	9625d552-5d01-4a72-afb1-b0f3ea1e8f89	2021-10-27T08:55:15	2021-10-27T08:55:16			vTmstdEWMuWK27DA3wJrma			0	0	TRUE	558127
2021-09-29T10:02:47.507+07:00	2021-09-29T10:03:59.960+07:00	HLC_181_TS6_2	HLC_181_TS6_2_M7	An. dirus sl	Female	n/a	n/a	uuid:30558856-376e-4c6b-ae63-c3cf488f4993	87924843	30558856-376e-4c6b-ae63-c3cf488f4993	2021-10-27T08:55:16	2021-10-27T08:55:16			vTmstdEWMuWK27DA3wJrma			0	0	TRUE	558127
2021-09-29T10:03:59.973+07:00	2021-09-29T10:04:31.189+07:00	HLC_181_TS6_3	HLC_181_TS6_3_M1	An. dirus sl	Female	n/a	n/a	uuid:4f28d781-693e-4664-a1e8-f0f0956d7004	87924844	4f28d781-693e-4664-a1e8-f0f0956d7004	2021-10-27T08:55:16	2021-10-27T08:55:16			vTmstdEWMuWK27DA3wJrma			0	0	TRUE	558127
2021-09-29T10:04:31.198+07:00	2021-09-29T10:05:26.762+07:00	HLC_181_TS6_3	HLC_181_TS6_3_M2	An. dirus sl	Female	n/a	n/a	uuid:19a2f34e-7027-4915-a2f9-ad3f30144818	87924845	19a2f34e-7027-4915-a2f9-ad3f30144818	2021-10-27T08:55:17	2021-10-27T08:55:17			vTmstdEWMuWK27DA3wJrma			0	0	TRUE	558127
2021-09-29T10:05:26.774+07:00	2021-09-29T10:05:52.129+07:00	HLC_181_TS6_3	HLC_181_TS6_3_M3	An. dirus sl	Female	n/a	n/a	uuid:73b0ab94-7552-4052-ad08-ca4b2f40ba28	87924846	73b0ab94-7552-4052-ad08-ca4b2f40ba28	2021-10-27T08:55:17	2021-10-27T08:55:17			vTmstdEWMuWK27DA3wJrma			0	0	TRUE	558127
2021-09-29T10:05:52.142+07:00	2021-09-29T10:06:14.704+07:00	HLC_181_TS6_3	HLC_181_TS6_3_M4	An. dirus sl	Female	n/a	n/a	uuid:0d5f00c1-bdbd-4af2-a1a5-882bcd97d9f2	87924847	0d5f00c1-bdbd-4af2-a1a5-882bcd97d9f2	2021-10-27T08:55:17	2021-10-27T08:55:18			vTmstdEWMuWK27DA3wJrma			0	0	TRUE	558127
2021-09-30T10:51:01.355+07:00	2021-09-30T10:51:31.029+07:00	HLC_181_TS6_3	HLC_181_TS6_3_M5	An. dirus sl	Female	n/a	n/a	uuid:69491e30-ce08-4ef9-a407-2f6c4e34a69a	87924848	69491e30-ce08-4ef9-a407-2f6c4e34a69a	2021-10-27T08:55:18	2021-10-27T08:55:18			vTmstdEWMuWK27DA3wJrma			0	0	TRUE	558127
2021-09-30T10:51:31.048+07:00	2021-09-30T10:51:53.907+07:00	HLC_181_TS6_3	HLC_181_TS6_3_M6	An. dirus sl	Female	n/a	n/a	uuid:e7f511c7-e2e7-4fe8-9f32-16e8ac39872a	87924849	e7f511c7-e2e7-4fe8-9f32-16e8ac39872a	2021-10-27T08:55:18	2021-10-27T08:55:18			vTmstdEWMuWK27DA3wJrma			0	0	TRUE	558127
2021-09-30T10:51:53.917+07:00	2021-09-30T10:52:26.139+07:00	HLC_181_TS6_4	HLC_181_TS6_4_M1	An. dirus sl	Female	n/a	n/a	uuid:d4f01289-4edb-400a-8af1-91de7e309f53	87924850	d4f01289-4edb-400a-8af1-91de7e309f53	2021-10-27T08:55:18	2021-10-27T08:55:18			vTmstdEWMuWK27DA3wJrma			0	0	TRUE	558127
2021-09-30T10:52:26.149+07:00	2021-09-30T10:52:54.720+07:00	HLC_181_TS6_4	HLC_181_TS6_4_M2	An. dirus sl	Female	n/a	n/a	uuid:1ea9f29c-d083-4c8b-9706-abfcaa705209	87924851	1ea9f29c-d083-4c8b-9706-abfcaa705209	2021-10-27T08:55:19	2021-10-27T08:55:19			vTmstdEWMuWK27DA3wJrma			0	0	TRUE	558127
2021-09-30T10:52:54.729+07:00	2021-09-30T10:53:26.120+07:00	HLC_181_TS6_4	HLC_181_TS6_4_M3	An. dirus sl	Female	n/a	n/a	uuid:e885bb1f-c8c0-40f9-9011-eb96ed11b8ea	87924852	e885bb1f-c8c0-40f9-9011-eb96ed11b8ea	2021-10-27T08:55:19	2021-10-27T08:55:19			vTmstdEWMuWK27DA3wJrma			0	0	TRUE	558127
2021-09-30T10:53:26.130+07:00	2021-09-30T10:53:54.934+07:00	HLC_181_TS6_4	HLC_181_TS6_4_M4	An. dirus sl	Female	n/a	n/a	uuid:04cce3dd-5f05-4440-bf20-4e88e58e3359	87924853	04cce3dd-5f05-4440-bf20-4e88e58e3359	2021-10-27T08:55:19	2021-10-27T08:55:19			vTmstdEWMuWK27DA3wJrma			0	0	TRUE	558127
2021-09-30T10:53:54.943+07:00	2021-09-30T10:54:16.135+07:00	HLC_181_TS6_4	HLC_181_TS6_4_M5	An. dirus sl	Female	n/a	n/a	uuid:32f18909-c325-450d-9311-1a2ed236a959	87924854	32f18909-c325-450d-9311-1a2ed236a959	2021-10-27T08:55:19	2021-10-27T08:55:20			vTmstdEWMuWK27DA3wJrma			0	0	TRUE	558127
2021-09-30T10:54:16.143+07:00	2021-09-30T10:54:40.126+07:00	HLC_181_TS6_4	HLC_181_TS6_4_M6	An. dirus sl	Female	n/a	n/a	uuid:928075e0-48f9-44a3-848d-d963dff49de9	87924855	928075e0-48f9-44a3-848d-d963dff49de9	2021-10-27T08:55:20	2021-10-27T08:55:20			vTmstdEWMuWK27DA3wJrma			0	0	TRUE	558127
2021-09-30T10:54:40.139+07:00	2021-09-30T10:55:04.983+07:00	HLC_181_TS6_4	HLC_181_TS6_4_M7	An. dirus sl	Female	n/a	n/a	uuid:5d8969d5-35ee-442f-98c8-0f99d6399fa3	87924856	5d8969d5-35ee-442f-98c8-0f99d6399fa3	2021-10-27T08:55:20	2021-10-27T08:55:20			vTmstdEWMuWK27DA3wJrma			0	0	TRUE	558127
2021-09-30T10:55:04.993+07:00	2021-09-30T10:55:29.580+07:00	HLC_181_TS6_4	HLC_181_TS6_4_M8	An. dirus sl	Female	n/a	n/a	uuid:ca4036ec-94d6-4d57-b40a-c9cf6846dc4b	87924857	ca4036ec-94d6-4d57-b40a-c9cf6846dc4b	2021-10-27T08:55:20	2021-10-27T08:55:21			vTmstdEWMuWK27DA3wJrma			0	0	TRUE	558127
2021-09-30T10:55:29.589+07:00	2021-09-30T10:55:53.399+07:00	HLC_181_TS6_4	HLC_181_TS6_4_M9	An. dirus sl	Female	n/a	n/a	uuid:86fa1dc6-74a4-4fb7-8a9c-3e9f1fc5dc15	87924858	86fa1dc6-74a4-4fb7-8a9c-3e9f1fc5dc15	2021-10-27T08:55:21	2021-10-27T08:55:21			vTmstdEWMuWK27DA3wJrma			0	0	TRUE	558127
2021-09-30T10:55:53.410+07:00	2021-09-30T10:56:16.448+07:00	HLC_181_TS6_4	HLC_181_TS6_4_M10	An. dirus sl	Female	n/a	n/a	uuid:29b1c41c-1ba5-4aea-9787-56d6a30faf7f	87924859	29b1c41c-1ba5-4aea-9787-56d6a30faf7f	2021-10-27T08:55:21	2021-10-27T08:55:21			vTmstdEWMuWK27DA3wJrma			0	0	TRUE	558127
2021-09-30T10:56:16.458+07:00	2021-09-30T10:56:37.755+07:00	HLC_181_TS6_5	HLC_181_TS6_5_M1	An. dirus sl	Female	n/a	n/a	uuid:19048537-be90-495b-894d-eab0c08d0bb1	87924860	19048537-be90-495b-894d-eab0c08d0bb1	2021-10-27T08:55:21	2021-10-27T08:55:21			vTmstdEWMuWK27DA3wJrma			0	0	TRUE	558127
2021-09-30T10:56:37.767+07:00	2021-09-30T10:57:02.280+07:00	HLC_181_TS6_5	HLC_181_TS6_5_M2	An. dirus sl	Female	n/a	n/a	uuid:340af56b-4e5f-43a9-bd08-5c86b065bf99	87924861	340af56b-4e5f-43a9-bd08-5c86b065bf99	2021-10-27T08:55:22	2021-10-27T08:55:22			vTmstdEWMuWK27DA3wJrma			0	0	TRUE	558127
2021-09-30T10:57:02.289+07:00	2021-09-30T10:57:26.095+07:00	HLC_181_TS6_5	HLC_181_TS6_5_M3	An. dirus sl	Female	n/a	n/a	uuid:d82ee178-b853-445f-9616-913e5fb5e9ae	87924862	d82ee178-b853-445f-9616-913e5fb5e9ae	2021-10-27T08:55:22	2021-10-27T08:55:22			vTmstdEWMuWK27DA3wJrma			0	0	TRUE	558127
2021-09-30T10:57:26.105+07:00	2021-09-30T10:57:59.377+07:00	HLC_181_TS6_5	HLC_181_TS6_5_M4	An. dirus sl	Female	n/a	n/a	uuid:5d243469-6578-4173-ad8a-66491d486e42	87924863	5d243469-6578-4173-ad8a-66491d486e42	2021-10-27T08:55:22	2021-10-27T08:55:22			vTmstdEWMuWK27DA3wJrma			0	0	TRUE	558127
2021-09-30T10:57:59.386+07:00	2021-09-30T10:58:27.383+07:00	HLC_181_TS6_5	HLC_181_TS6_5_M5	An. dirus sl	Female	n/a	n/a	uuid:b1e65c21-4e7c-4d8a-bb4c-6269700cd42b	87924864	b1e65c21-4e7c-4d8a-bb4c-6269700cd42b	2021-10-27T08:55:22	2021-10-27T08:55:23			vTmstdEWMuWK27DA3wJrma			0	0	TRUE	558127
2021-09-30T10:58:27.396+07:00	2021-09-30T10:59:03.327+07:00	HLC_181_TS6_5	HLC_181_TS6_5_M6	An. dirus sl	Female	n/a	n/a	uuid:96a7aa73-6a3a-4ca6-82e6-47887e589995	87924865	96a7aa73-6a3a-4ca6-82e6-47887e589995	2021-10-27T08:55:23	2021-10-27T08:55:23			vTmstdEWMuWK27DA3wJrma			0	0	TRUE	558127
2021-09-30T10:59:03.335+07:00	2021-09-30T10:59:29.476+07:00	HLC_181_TS6_5	HLC_181_TS6_5_M7	An. dirus sl	Female	n/a	n/a	uuid:6e154a76-de06-4799-be53-b836c31d5908	87924866	6e154a76-de06-4799-be53-b836c31d5908	2021-10-27T08:55:23	2021-10-27T08:55:23			vTmstdEWMuWK27DA3wJrma			0	0	TRUE	558127
2021-09-30T10:59:29.484+07:00	2021-09-30T10:59:53.993+07:00	HLC_181_TS6_5	HLC_181_TS6_5_M8	An. dirus sl	Female	n/a	n/a	uuid:e3640cf1-3b00-4088-be42-a8eaaef22302	87924867	e3640cf1-3b00-4088-be42-a8eaaef22302	2021-10-27T08:55:23	2021-10-27T08:55:24			vTmstdEWMuWK27DA3wJrma			0	0	TRUE	558127
2021-09-30T10:59:54.003+07:00	2021-09-30T11:00:16.999+07:00	HLC_181_TS6_5	HLC_181_TS6_5_M9	An. dirus sl	Female	n/a	n/a	uuid:2b6fc59b-3830-41d4-a6d6-f384d0508420	87924868	2b6fc59b-3830-41d4-a6d6-f384d0508420	2021-10-27T08:55:24	2021-10-27T08:55:24			vTmstdEWMuWK27DA3wJrma			0	0	TRUE	558127
2021-09-30T11:00:17.011+07:00	2021-09-30T11:00:37.605+07:00	HLC_181_TS6_5	HLC_181_TS6_5_M10	An. dirus sl	Female	n/a	n/a	uuid:dd7c5b19-6062-4007-a0c7-5a02b364fae5	87924869	dd7c5b19-6062-4007-a0c7-5a02b364fae5	2021-10-27T08:55:24	2021-10-27T08:55:24			vTmstdEWMuWK27DA3wJrma			0	0	TRUE	558127
2021-10-02T10:00:02.552+07:00	2021-10-02T10:04:38.752+07:00	HLC_181_TS6_6	HLC_181_TS6_6_M1	An. dirus sl	Female	n/a	n/a	uuid:917c19fd-0354-448d-9989-32b29cb1acd3	87924870	917c19fd-0354-448d-9989-32b29cb1acd3	2021-10-27T08:55:24	2021-10-27T08:55:24			vTmstdEWMuWK27DA3wJrma			0	0	TRUE	558127
2021-10-02T10:04:38.770+07:00	2021-10-02T10:05:19.985+07:00	HLC_181_TS6_6	HLC_181_TS6_6_M2	An. dirus sl	Female	n/a	n/a	uuid:6e396166-8e9e-4ab0-98d2-3c9fd8aaea5d	87924871	6e396166-8e9e-4ab0-98d2-3c9fd8aaea5d	2021-10-27T08:55:25	2021-10-27T08:55:25			vTmstdEWMuWK27DA3wJrma			0	0	TRUE	558127
2021-10-02T10:05:19.998+07:00	2021-10-02T10:05:56.019+07:00	HLC_181_TS6_6	HLC_181_TS6_6_M3	An. dirus sl	Female	n/a	n/a	uuid:1c3e7e53-e0fa-4f01-9aea-8b2f3d7da29d	87924872	1c3e7e53-e0fa-4f01-9aea-8b2f3d7da29d	2021-10-27T08:55:25	2021-10-27T08:55:25			vTmstdEWMuWK27DA3wJrma			0	0	TRUE	558127
2021-10-02T10:05:56.032+07:00	2021-10-02T10:06:22.614+07:00	HLC_181_TS6_6	HLC_181_TS6_6_M4	An. dirus sl	Female	n/a	n/a	uuid:178940fb-da45-4660-82d1-648c25909574	87924873	178940fb-da45-4660-82d1-648c25909574	2021-10-27T08:55:25	2021-10-27T08:55:25			vTmstdEWMuWK27DA3wJrma			0	0	TRUE	558127
2021-10-02T10:06:22.623+07:00	2021-10-02T10:06:49.797+07:00	HLC_181_TS6_6	HLC_181_TS6_6_M5	An. dirus sl	Female	n/a	n/a	uuid:26a6147f-b98a-499d-bacf-1e6ea2358ca4	87924874	26a6147f-b98a-499d-bacf-1e6ea2358ca4	2021-10-27T08:55:25	2021-10-27T08:55:26			vTmstdEWMuWK27DA3wJrma			0	0	TRUE	558127
2021-10-02T10:06:49.806+07:00	2021-10-02T10:07:30.473+07:00	HLC_181_TS6_6	HLC_181_TS6_6_M6	An. dirus sl	Female	n/a	n/a	uuid:085c6419-9c76-4c45-9fcf-cc0690327ad4	87924875	085c6419-9c76-4c45-9fcf-cc0690327ad4	2021-10-27T08:55:26	2021-10-27T08:55:26			vTmstdEWMuWK27DA3wJrma			0	0	TRUE	558127
2021-10-02T10:07:30.485+07:00	2021-10-02T10:07:59.663+07:00	HLC_181_TS6_6	HLC_181_TS6_6_M7	An. dirus sl	Female	n/a	n/a	uuid:765f5a7a-ee03-4421-990b-6d7cf66f5c33	87924877	765f5a7a-ee03-4421-990b-6d7cf66f5c33	2021-10-27T08:55:26	2021-10-27T08:55:26			vTmstdEWMuWK27DA3wJrma			0	0	TRUE	558127
2021-10-02T10:07:59.673+07:00	2021-10-02T10:08:35.050+07:00	HLC_181_TS6_6	HLC_181_TS6_6_M8	An. dirus sl	Female	n/a	n/a	uuid:260907f5-aa67-48ce-95ef-ff1c676978e5	87924878	260907f5-aa67-48ce-95ef-ff1c676978e5	2021-10-27T08:55:26	2021-10-27T08:55:27			vTmstdEWMuWK27DA3wJrma			0	0	TRUE	558127
2021-10-02T10:08:35.062+07:00	2021-10-02T10:09:05.229+07:00	HLC_181_TS6_7	HLC_181_TS6_7_M1	An. dirus sl	Female	n/a	n/a	uuid:84b6197c-229a-41ce-b746-d9711d6f7d1a	87924880	84b6197c-229a-41ce-b746-d9711d6f7d1a	2021-10-27T08:55:27	2021-10-27T08:55:27			vTmstdEWMuWK27DA3wJrma			0	0	TRUE	558127
2021-10-03T10:38:50.406+07:00	2021-10-03T10:40:18.876+07:00	HLC_181_TS6_7	HLC_181_TS6_7_M2	An. dirus sl	Female	n/a	n/a	uuid:5082dcd7-1b4a-41f8-b03f-749b91d9a7ac	87924881	5082dcd7-1b4a-41f8-b03f-749b91d9a7ac	2021-10-27T08:55:27	2021-10-27T08:55:27			vTmstdEWMuWK27DA3wJrma			0	0	TRUE	558127
2021-10-03T10:40:18.890+07:00	2021-10-03T10:40:40.513+07:00	HLC_181_TS6_7	HLC_181_TS6_7_M3	An. dirus sl	Female	n/a	n/a	uuid:e41603ac-c4d2-404a-8ff8-bdb662923ea2	87924882	e41603ac-c4d2-404a-8ff8-bdb662923ea2	2021-10-27T08:55:27	2021-10-27T08:55:27			vTmstdEWMuWK27DA3wJrma			0	0	TRUE	558127
2021-10-03T10:40:40.525+07:00	2021-10-03T10:41:29.041+07:00	HLC_181_TS6_7	HLC_181_TS6_7_M4	An. dirus sl	Female	n/a	n/a	uuid:93931322-407e-41ef-814c-ea46f912c608	87924884	93931322-407e-41ef-814c-ea46f912c608	2021-10-27T08:55:27	2021-10-27T08:55:28			vTmstdEWMuWK27DA3wJrma			0	0	TRUE	558127
2021-10-03T10:41:29.054+07:00	2021-10-03T10:41:58.937+07:00	HLC_181_TS6_7	HLC_181_TS6_7_M5	An. dirus sl	Female	n/a	n/a	uuid:21987299-9f7d-4e35-befa-3f9300154702	87924885	21987299-9f7d-4e35-befa-3f9300154702	2021-10-27T08:55:28	2021-10-27T08:55:28			vTmstdEWMuWK27DA3wJrma			0	0	TRUE	558127
2021-10-03T10:41:58.946+07:00	2021-10-03T10:42:29.590+07:00	HLC_181_TS6_7	HLC_181_TS6_7_M6	An. dirus sl	Female	n/a	n/a	uuid:edaf6030-5263-440c-a111-87d42b4fd271	87924886	edaf6030-5263-440c-a111-87d42b4fd271	2021-10-27T08:55:28	2021-10-27T08:55:28			vTmstdEWMuWK27DA3wJrma			0	0	TRUE	558127
2021-10-03T10:42:29.604+07:00	2021-10-03T10:43:07.958+07:00	HLC_181_TS6_7	HLC_181_TS6_7_M7	An. dirus sl	Female	n/a	n/a	uuid:6a020f39-2909-4c86-b0d4-539851d98672	87924887	6a020f39-2909-4c86-b0d4-539851d98672	2021-10-27T08:55:28	2021-10-27T08:55:29			vTmstdEWMuWK27DA3wJrma			0	0	TRUE	558127
2021-10-03T10:43:07.970+07:00	2021-10-03T10:43:46.257+07:00	HLC_181_TS6_7	HLC_181_TS6_7_M8	An. dirus sl	Female	n/a	n/a	uuid:816bb373-4b7f-4afc-8830-e32c291f843d	87924888	816bb373-4b7f-4afc-8830-e32c291f843d	2021-10-27T08:55:29	2021-10-27T08:55:29			vTmstdEWMuWK27DA3wJrma			0	0	TRUE	558127
2021-10-03T10:43:46.270+07:00	2021-10-03T10:44:09.717+07:00	HLC_181_TS6_7	HLC_181_TS6_7_M9	An. dirus sl	Female	n/a	n/a	uuid:94c1a383-0496-4cc8-8da5-ca42d6a218de	87924889	94c1a383-0496-4cc8-8da5-ca42d6a218de	2021-10-27T08:55:29	2021-10-27T08:55:29			vTmstdEWMuWK27DA3wJrma			0	0	TRUE	558127
2021-10-03T10:44:09.726+07:00	2021-10-03T10:44:41.085+07:00	HLC_181_TS6_7	HLC_181_TS6_7_M10	An. dirus sl	Female	n/a	n/a	uuid:c3e76387-0a7e-41e4-85a8-31b20d0849be	87924890	c3e76387-0a7e-41e4-85a8-31b20d0849be	2021-10-27T08:55:29	2021-10-27T08:55:29			vTmstdEWMuWK27DA3wJrma			0	0	TRUE	558127
2021-10-03T10:44:41.094+07:00	2021-10-03T10:45:16.518+07:00	HLC_181_TS6_8	HLC_181_TS6_8_M1	An. dirus sl	Female	n/a	n/a	uuid:f3b10739-7b49-46b3-b30a-b60786901108	87924891	f3b10739-7b49-46b3-b30a-b60786901108	2021-10-27T08:55:30	2021-10-27T08:55:30			vTmstdEWMuWK27DA3wJrma			0	0	TRUE	558127
2021-10-03T10:45:16.527+07:00	2021-10-03T10:45:38.920+07:00	HLC_181_TS6_8	HLC_181_TS6_8_M2	An. dirus sl	Female	n/a	n/a	uuid:0d9f0856-99b1-4c6f-a9d7-0b57a7e00dd8	87924892	0d9f0856-99b1-4c6f-a9d7-0b57a7e00dd8	2021-10-27T08:55:30	2021-10-27T08:55:30			vTmstdEWMuWK27DA3wJrma			0	0	TRUE	558127
2021-10-03T10:45:38.929+07:00	2021-10-03T10:45:59.935+07:00	HLC_181_TS6_8	HLC_181_TS6_8_M3	An. dirus sl	Female	n/a	n/a	uuid:864fc4e9-82e5-4bd1-a4d7-986562213cdd	87924893	864fc4e9-82e5-4bd1-a4d7-986562213cdd	2021-10-27T08:55:30	2021-10-27T08:55:30			vTmstdEWMuWK27DA3wJrma			0	0	TRUE	558127
2021-10-03T10:45:59.944+07:00	2021-10-03T10:46:27.367+07:00	HLC_181_TS6_8	HLC_181_TS6_8_M4	An. dirus sl	Female	n/a	n/a	uuid:4879bc69-a84d-41b0-aae5-4ca1c0a3c09a	87924894	4879bc69-a84d-41b0-aae5-4ca1c0a3c09a	2021-10-27T08:55:30	2021-10-27T08:55:31			vTmstdEWMuWK27DA3wJrma			0	0	TRUE	558127
2021-10-04T10:53:55.911+07:00	2021-10-04T10:54:59.574+07:00	HLC_181_TS6_8	HLC_181_TS6_8_M5	An. dirus sl	Female	n/a	n/a	uuid:a595f522-ec27-4019-b94e-a7c8e1f34c12	87924895	a595f522-ec27-4019-b94e-a7c8e1f34c12	2021-10-27T08:55:31	2021-10-27T08:55:31			vTmstdEWMuWK27DA3wJrma			0	0	TRUE	558127
2021-10-04T10:54:59.584+07:00	2021-10-04T10:55:34.574+07:00	HLC_181_TS6_8	HLC_181_TS6_8_M6	An. dirus sl	Female	n/a	n/a	uuid:08e66ea7-5e9b-4275-ab03-faea32ec6e5d	87924896	08e66ea7-5e9b-4275-ab03-faea32ec6e5d	2021-10-27T08:55:31	2021-10-27T08:55:31			vTmstdEWMuWK27DA3wJrma			0	0	TRUE	558127
2021-10-04T10:55:34.585+07:00	2021-10-04T10:56:17.363+07:00	HLC_181_TS6_8	HLC_181_TS6_8_M7	An. dirus sl	Female	n/a	n/a	uuid:87bc530e-5198-43f2-ab22-9d4566c2ba96	87924897	87bc530e-5198-43f2-ab22-9d4566c2ba96	2021-10-27T08:55:31	2021-10-27T08:55:32			vTmstdEWMuWK27DA3wJrma			0	0	TRUE	558127
2021-10-04T10:56:17.375+07:00	2021-10-04T10:58:13.700+07:00	HLC_181_TS6_8	HLC_181_TS6_8_M8	An. dirus sl	Female	n/a	n/a	uuid:8a111b28-5bba-426a-8dc1-72d03be5b43b	87924898	8a111b28-5bba-426a-8dc1-72d03be5b43b	2021-10-27T08:55:32	2021-10-27T08:55:32			vTmstdEWMuWK27DA3wJrma			0	0	TRUE	558127
2021-10-04T10:56:47.429+07:00	2021-10-04T10:59:17.821+07:00	HLC_181_TS6_8	HLC_181_TS6_8_M9	An. dirus sl	Female	n/a	n/a	uuid:473bd868-fc22-4efb-bede-712426403328	87924899	473bd868-fc22-4efb-bede-712426403328	2021-10-27T08:55:32	2021-10-27T08:55:32			vTmstdEWMuWK27DA3wJrma			0	0	TRUE	558127
2021-10-04T10:59:17.831+07:00	2021-10-04T10:59:45.923+07:00	HLC_181_TS6_8	HLC_181_TS6_8_M10	An. dirus sl	Female	n/a	n/a	uuid:543a0cdd-a0e9-4134-8ab7-56a9dd751a32	87924900	543a0cdd-a0e9-4134-8ab7-56a9dd751a32	2021-10-27T08:55:32	2021-10-27T08:55:33			vTmstdEWMuWK27DA3wJrma			0	0	TRUE	558127
2021-10-05T11:05:54.776+07:00	2021-10-05T11:06:16.527+07:00	HLC_181_TS6_9	HLC_181_TS6_9_M1	An. dirus sl	Female	n/a	n/a	uuid:a6bb0ccf-7485-4809-b5a0-1d51fd52ff97	87924901	a6bb0ccf-7485-4809-b5a0-1d51fd52ff97	2021-10-27T08:55:33	2021-10-27T08:55:33			vTmstdEWMuWK27DA3wJrma			0	0	TRUE	558127
2021-10-05T11:06:16.539+07:00	2021-10-05T11:06:56.389+07:00	HLC_181_TS6_9	HLC_181_TS6_9_M2	An. dirus sl	Female	n/a	n/a	uuid:af0004ec-309b-46d1-bc48-1f6151b04157	87924902	af0004ec-309b-46d1-bc48-1f6151b04157	2021-10-27T08:55:33	2021-10-27T08:55:33			vTmstdEWMuWK27DA3wJrma			0	0	TRUE	558127
2021-10-05T11:06:56.398+07:00	2021-10-05T11:07:26.258+07:00	HLC_181_TS6_9	HLC_181_TS6_9_M3	An. dirus sl	Female	n/a	n/a	uuid:7ecdca98-ab62-41ea-a7d5-9c669555e4cb	87924903	7ecdca98-ab62-41ea-a7d5-9c669555e4cb	2021-10-27T08:55:33	2021-10-27T08:55:33			vTmstdEWMuWK27DA3wJrma			0	0	TRUE	558127
2021-10-05T11:07:26.267+07:00	2021-10-05T11:07:51.805+07:00	HLC_181_TS6_9	HLC_181_TS6_9_M4	An. dirus sl	Female	n/a	n/a	uuid:04f4100e-80aa-4929-8eca-d5743dc1c81c	87924904	04f4100e-80aa-4929-8eca-d5743dc1c81c	2021-10-27T08:55:33	2021-10-27T08:55:34			vTmstdEWMuWK27DA3wJrma			0	0	TRUE	558127
2021-10-05T11:07:51.814+07:00	2021-10-05T11:08:23.541+07:00	HLC_181_TS6_9	HLC_181_TS6_9_M5	An. dirus sl	Female	n/a	n/a	uuid:79cff02b-9ccf-4b62-9f3f-7c5e4f0e0c5b	87924905	79cff02b-9ccf-4b62-9f3f-7c5e4f0e0c5b	2021-10-27T08:55:34	2021-10-27T08:55:34			vTmstdEWMuWK27DA3wJrma			0	0	TRUE	558127
2021-10-05T11:08:23.554+07:00	2021-10-05T11:09:02.905+07:00	HLC_181_TS6_9	HLC_181_TS6_9_M6	An. dirus sl	Female	n/a	n/a	uuid:60261bf0-d17d-4b5b-8cbd-a9e1a5105650	87924906	60261bf0-d17d-4b5b-8cbd-a9e1a5105650	2021-10-27T08:55:34	2021-10-27T08:55:34			vTmstdEWMuWK27DA3wJrma			0	0	TRUE	558127
2021-10-05T11:09:02.914+07:00	2021-10-05T11:09:32.090+07:00	HLC_181_TS6_9	HLC_181_TS6_9_M7	An. dirus sl	Female	n/a	n/a	uuid:188e68a0-af44-4e52-8f7e-065ebf7cc95e	87924907	188e68a0-af44-4e52-8f7e-065ebf7cc95e	2021-10-27T08:55:34	2021-10-27T08:55:35			vTmstdEWMuWK27DA3wJrma			0	0	TRUE	558127
2021-10-05T11:09:32.099+07:00	2021-10-05T11:09:59.706+07:00	HLC_181_TS6_9	HLC_181_TS6_9_M8	An. dirus sl	Female	n/a	n/a	uuid:62448f3f-2975-4879-be58-8e14edc2d05c	87924909	62448f3f-2975-4879-be58-8e14edc2d05c	2021-10-27T08:55:35	2021-10-27T08:55:35			vTmstdEWMuWK27DA3wJrma			0	0	TRUE	558127
2021-10-05T11:09:59.715+07:00	2021-10-05T11:10:34.079+07:00	HLC_181_TS6_9	HLC_181_TS6_9_M9	An. dirus sl	Female	n/a	n/a	uuid:3d488d5c-7212-47c3-903e-400b7cda0260	87924911	3d488d5c-7212-47c3-903e-400b7cda0260	2021-10-27T08:55:35	2021-10-27T08:55:35			vTmstdEWMuWK27DA3wJrma			0	0	TRUE	558127
2021-10-06T10:50:15.800+07:00	2021-10-06T10:51:48.853+07:00	HLC_181_TS6_9	HLC_181_TS6_9_M10	An. maculatus sl	Female	n/a	n/a	uuid:c867bb48-cd2c-414e-b9cf-f72bef8a0178	87924912	c867bb48-cd2c-414e-b9cf-f72bef8a0178	2021-10-27T08:55:35	2021-10-27T08:55:35			vTmstdEWMuWK27DA3wJrma			0	0	TRUE	558127
2021-10-06T10:51:48.866+07:00	2021-10-06T10:52:20.648+07:00	HLC_181_TS6_9	HLC_181_TS6_9_M11	An. maculatus sl	Female	n/a	n/a	uuid:67436efe-435a-4deb-a6b1-2f4cafc28ea1	87924913	67436efe-435a-4deb-a6b1-2f4cafc28ea1	2021-10-27T08:55:35	2021-10-27T08:55:36			vTmstdEWMuWK27DA3wJrma			0	0	TRUE	558127
2021-10-06T10:52:54.452+07:00	2021-10-06T10:53:59.839+07:00	HLC_181_TS6_10	HLC_181_TS6_10_M1	An. dirus sl	Female	n/a	n/a	uuid:626a06ab-5138-4854-b3a3-0ccc5a3e3012	87924914	626a06ab-5138-4854-b3a3-0ccc5a3e3012	2021-10-27T08:55:36	2021-10-27T08:55:36			vTmstdEWMuWK27DA3wJrma			0	0	TRUE	558127
2021-10-06T10:53:59.851+07:00	2021-10-06T10:54:48.080+07:00	HLC_181_TS6_10	HLC_181_TS6_10_M2	An. dirus sl	Female	n/a	n/a	uuid:3cfdf4d8-d434-497b-914b-b53129512c7b	87924915	3cfdf4d8-d434-497b-914b-b53129512c7b	2021-10-27T08:55:36	2021-10-27T08:55:36			vTmstdEWMuWK27DA3wJrma			0	0	TRUE	558127
2021-10-06T10:54:48.090+07:00	2021-10-06T10:55:30.151+07:00	HLC_181_TS6_10	HLC_181_TS6_10_M3	An. dirus sl	Female	n/a	n/a	uuid:3ca92621-d1ec-4510-b3c7-214d2dfb36ed	87924916	3ca92621-d1ec-4510-b3c7-214d2dfb36ed	2021-10-27T08:55:36	2021-10-27T08:55:37			vTmstdEWMuWK27DA3wJrma			0	0	TRUE	558127
2021-10-07T09:22:01.830+07:00	2021-10-07T09:22:32.397+07:00	HLC_181_TS6_10	HLC_181_TS6_10_M4	An. dirus sl	Female	n/a	n/a	uuid:58ed146a-88b5-4982-b3b1-c5d71172a46d	87924917	58ed146a-88b5-4982-b3b1-c5d71172a46d	2021-10-27T08:55:37	2021-10-27T08:55:37			vTmstdEWMuWK27DA3wJrma			0	0	TRUE	558127
2021-10-07T09:22:32.411+07:00	2021-10-07T09:23:01.429+07:00	HLC_181_TS6_10	HLC_181_TS6_10_M5	An. dirus sl	Female	n/a	n/a	uuid:be5ba507-edd1-4cca-a2af-f3a4887c7e53	87924918	be5ba507-edd1-4cca-a2af-f3a4887c7e53	2021-10-27T08:55:37	2021-10-27T08:55:37			vTmstdEWMuWK27DA3wJrma			0	0	TRUE	558127
2021-10-07T09:23:01.439+07:00	2021-10-07T09:23:31.984+07:00	HLC_181_TS6_10	HLC_181_TS6_10_M6	An. dirus sl	Female	n/a	n/a	uuid:cb29550c-a0c9-409a-99d0-f89270b8292e	87924919	cb29550c-a0c9-409a-99d0-f89270b8292e	2021-10-27T08:55:37	2021-10-27T08:55:37			vTmstdEWMuWK27DA3wJrma			0	0	TRUE	558127
2021-10-07T09:23:31.995+07:00	2021-10-07T09:24:23.644+07:00	HLC_181_TS6_10	HLC_181_TS6_10_M7	An. dirus sl	Female	n/a	n/a	uuid:49908f92-63bd-4cae-ac4b-300cd5c07d0a	87924920	49908f92-63bd-4cae-ac4b-300cd5c07d0a	2021-10-27T08:55:38	2021-10-27T08:55:38			vTmstdEWMuWK27DA3wJrma			0	0	TRUE	558127
2021-10-07T09:24:23.653+07:00	2021-10-07T09:25:08.245+07:00	HLC_181_TS6_10	HLC_181_TS6_10_M8	An. dirus sl	Female	n/a	n/a	uuid:3b07c89d-4570-4a9c-9a9b-bfb02099aa91	87924921	3b07c89d-4570-4a9c-9a9b-bfb02099aa91	2021-10-27T08:55:38	2021-10-27T08:55:38			vTmstdEWMuWK27DA3wJrma			0	0	TRUE	558127
2021-10-07T09:25:08.254+07:00	2021-10-07T09:25:36.428+07:00	HLC_181_TS6_11	HLC_181_TS6_11_M1	An. dirus sl	Female	n/a	n/a	uuid:f9f13421-3c3c-4342-a08a-aeb25c431457	87924922	f9f13421-3c3c-4342-a08a-aeb25c431457	2021-10-27T08:55:38	2021-10-27T08:55:38			vTmstdEWMuWK27DA3wJrma			0	0	TRUE	558127
2021-10-07T09:25:36.437+07:00	2021-10-07T09:25:59.211+07:00	HLC_181_TS6_11	HLC_181_TS6_11_M2	An. dirus sl	Female	n/a	n/a	uuid:11c67fe8-b8b8-4274-bb1b-ae67cdc11748	87924923	11c67fe8-b8b8-4274-bb1b-ae67cdc11748	2021-10-27T08:55:38	2021-10-27T08:55:39			vTmstdEWMuWK27DA3wJrma			0	0	TRUE	558127
2021-10-07T09:25:59.220+07:00	2021-10-07T09:26:22.668+07:00	HLC_181_TS6_11	HLC_181_TS6_11_M3	An. dirus sl	Female	n/a	n/a	uuid:9853d05d-ca2c-4430-a5ae-caf081c18ef5	87924924	9853d05d-ca2c-4430-a5ae-caf081c18ef5	2021-10-27T08:55:39	2021-10-27T08:55:39			vTmstdEWMuWK27DA3wJrma			0	0	TRUE	558127
2021-10-07T09:26:22.680+07:00	2021-10-07T09:26:44.042+07:00	HLC_181_TS6_11	HLC_181_TS6_11_M4	An. dirus sl	Female	n/a	n/a	uuid:1d0f24c0-85a8-4aed-9ec4-5f11b7e60ceb	87924925	1d0f24c0-85a8-4aed-9ec4-5f11b7e60ceb	2021-10-27T08:55:39	2021-10-27T08:55:39			vTmstdEWMuWK27DA3wJrma			0	0	TRUE	558127
2021-10-07T09:26:44.050+07:00	2021-10-07T09:27:13.445+07:00	HLC_181_TS6_11	HLC_181_TS6_11_M5	An. dirus sl	Female	n/a	n/a	uuid:3c2fa320-6936-4f24-a134-97fb7f0286c9	87924926	3c2fa320-6936-4f24-a134-97fb7f0286c9	2021-10-27T08:55:39	2021-10-27T08:55:39			vTmstdEWMuWK27DA3wJrma			0	0	TRUE	558127
2021-10-07T09:27:13.454+07:00	2021-10-07T09:27:41.799+07:00	HLC_181_TS6_11	HLC_181_TS6_11_M6	An. dirus sl	Female	n/a	n/a	uuid:861ba909-94b2-4533-8b7f-2fc7532262b8	87924927	861ba909-94b2-4533-8b7f-2fc7532262b8	2021-10-27T08:55:40	2021-10-27T08:55:40			vTmstdEWMuWK27DA3wJrma			0	0	TRUE	558127
2021-10-08T11:51:36.620+07:00	2021-10-08T11:52:04.651+07:00	HLC_181_TS6_11	HLC_181_TS6_11_M7	An. dirus sl	Female	n/a	n/a	uuid:38e16702-618d-4162-9a49-08fcb01d76f6	87924928	38e16702-618d-4162-9a49-08fcb01d76f6	2021-10-27T08:55:40	2021-10-27T08:55:40			vTmstdEWMuWK27DA3wJrma			0	0	TRUE	558127
2021-10-08T11:52:04.665+07:00	2021-10-08T11:52:28.866+07:00	HLC_181_TS6_11	HLC_181_TS6_11_M8	An. dirus sl	Female	n/a	n/a	uuid:27d07f33-931f-4921-9dac-b13ab5ffb1bb	87924929	27d07f33-931f-4921-9dac-b13ab5ffb1bb	2021-10-27T08:55:40	2021-10-27T08:55:41			vTmstdEWMuWK27DA3wJrma			0	0	TRUE	558127
2021-10-08T11:52:28.878+07:00	2021-10-08T11:53:14.715+07:00	HLC_181_TS6_12	HLC_181_TS6_12_M1	An. dirus sl	Female	n/a	n/a	uuid:81034246-df7f-4e8a-be09-74e55848d5a9	87924930	81034246-df7f-4e8a-be09-74e55848d5a9	2021-10-27T08:55:41	2021-10-27T08:55:41			vTmstdEWMuWK27DA3wJrma			0	0	TRUE	558127
2021-10-08T11:53:14.728+07:00	2021-10-08T11:53:48.410+07:00	HLC_181_TS6_12	HLC_181_TS6_12_M2	An. dirus sl	Female	n/a	n/a	uuid:fa4c4852-619c-44ec-a58d-5e235ccab96c	87924931	fa4c4852-619c-44ec-a58d-5e235ccab96c	2021-10-27T08:55:41	2021-10-27T08:55:41			vTmstdEWMuWK27DA3wJrma			0	0	TRUE	558127
2021-10-08T11:53:48.423+07:00	2021-10-08T11:54:10.087+07:00	HLC_181_TS6_12	HLC_181_TS6_12_M3	An. dirus sl	Female	n/a	n/a	uuid:de422382-f413-425e-ac48-8636ad6466c3	87924932	de422382-f413-425e-ac48-8636ad6466c3	2021-10-27T08:55:41	2021-10-27T08:55:41			vTmstdEWMuWK27DA3wJrma			0	0	TRUE	558127
2021-10-08T11:54:10.096+07:00	2021-10-08T11:54:34.575+07:00	HLC_181_TS6_12	HLC_181_TS6_12_M4	An. dirus sl	Female	n/a	n/a	uuid:680bd7cf-858e-4294-8966-8e6dab5e677a	87924933	680bd7cf-858e-4294-8966-8e6dab5e677a	2021-10-27T08:55:41	2021-10-27T08:55:42			vTmstdEWMuWK27DA3wJrma			0	0	TRUE	558127
2021-10-08T11:54:34.589+07:00	2021-10-08T11:55:00.122+07:00	HLC_181_TS6_12	HLC_181_TS6_12_M5	An. dirus sl	Female	n/a	n/a	uuid:4052fa3c-589b-4f6a-b01c-6e9c839fe6dc	87924934	4052fa3c-589b-4f6a-b01c-6e9c839fe6dc	2021-10-27T08:55:42	2021-10-27T08:55:42			vTmstdEWMuWK27DA3wJrma			0	0	TRUE	558127
2021-10-08T11:55:00.132+07:00	2021-10-08T11:55:25.571+07:00	HLC_181_TS6_12	HLC_181_TS6_12_M6	An. dirus sl	Female	n/a	n/a	uuid:d04c38b9-bc22-4c53-9ae5-93011b9744ee	87924935	d04c38b9-bc22-4c53-9ae5-93011b9744ee	2021-10-27T08:55:42	2021-10-27T08:55:42			vTmstdEWMuWK27DA3wJrma			0	0	TRUE	558127
2021-10-10T10:39:00.014+07:00	2021-10-10T10:43:23.050+07:00	HLC_181_TS6_12	HLC_181_TS6_12_M7	An. dirus sl	Female	n/a	n/a	uuid:d0fcc630-be95-46e8-a8d3-c01cd6e6be9c	87924936	d0fcc630-be95-46e8-a8d3-c01cd6e6be9c	2021-10-27T08:55:42	2021-10-27T08:55:43			vTmstdEWMuWK27DA3wJrma			0	0	TRUE	558127
2021-10-10T10:39:32.275+07:00	2021-10-10T10:43:48.557+07:00	HLC_181_TS6_12	HLC_181_TS6_12_M8	An. dirus sl	Female	n/a	n/a	uuid:18d6f091-63da-4ecb-bb4a-da459bc9ee64	87924937	18d6f091-63da-4ecb-bb4a-da459bc9ee64	2021-10-27T08:55:43	2021-10-27T08:55:43			vTmstdEWMuWK27DA3wJrma			0	0	TRUE	558127
2021-10-10T10:40:29.086+07:00	2021-10-10T10:44:09.895+07:00	HLC_181_TS6_12	HLC_181_TS6_12_M9	An. dirus sl	Female	n/a	n/a	uuid:22b3ce3b-09d4-4791-9c67-19df02e82e9c	87924938	22b3ce3b-09d4-4791-9c67-19df02e82e9c	2021-10-27T08:55:43	2021-10-27T08:55:43			vTmstdEWMuWK27DA3wJrma			0	0	TRUE	558127
2021-10-10T10:40:54.707+07:00	2021-10-10T10:44:35.840+07:00	HLC_181_TS6_12	HLC_181_TS6_12_M10	An. dirus sl	Female	n/a	n/a	uuid:a7e7017a-490c-46b5-9e1e-1fc901719924	87924939	a7e7017a-490c-46b5-9e1e-1fc901719924	2021-10-27T08:55:43	2021-10-27T08:55:43			vTmstdEWMuWK27DA3wJrma			0	0	TRUE	558127
2021-10-10T10:41:17.101+07:00	2021-10-10T10:42:39.664+07:00	HLC_181_TS6_12	HLC_181_TS6_12_M11	An. dirus sl	Female	n/a	n/a	uuid:d0ccb355-295c-4b35-b484-cc4adc147b3a	87924940	d0ccb355-295c-4b35-b484-cc4adc147b3a	2021-10-27T08:55:44	2021-10-27T08:55:44			vTmstdEWMuWK27DA3wJrma			0	0	TRUE	558127
2021-10-10T10:42:39.673+07:00	2021-10-10T10:47:08.443+07:00	HLC_181_TS6_12	HLC_181_TS6_12_M12	An. dirus sl	Female	n/a	n/a	uuid:f3cece1b-4e53-4c45-9355-dc0876a29850	87924941	f3cece1b-4e53-4c45-9355-dc0876a29850	2021-10-27T08:55:44	2021-10-27T08:55:44			vTmstdEWMuWK27DA3wJrma			0	0	TRUE	558127
2021-10-10T10:47:08.456+07:00	2021-10-10T10:47:30.523+07:00	HLC_181_TS6_12	HLC_181_TS6_12_M13	An. dirus sl	Female	n/a	n/a	uuid:d2d90438-05cf-47cd-bd86-3f95683d164a	87924942	d2d90438-05cf-47cd-bd86-3f95683d164a	2021-10-27T08:55:44	2021-10-27T08:55:44			vTmstdEWMuWK27DA3wJrma			0	0	TRUE	558127
2021-10-10T10:47:30.533+07:00	2021-10-10T10:47:53.923+07:00	HLC_181_TS6_12	HLC_181_TS6_12_M14	An. philippinensis	Female	n/a	n/a	uuid:1ea16986-85ab-46bb-ad77-008367e6c9d6	87924943	1ea16986-85ab-46bb-ad77-008367e6c9d6	2021-10-27T08:55:44	2021-10-27T08:55:45			vTmstdEWMuWK27DA3wJrma			0	0	TRUE	558127
2021-10-10T10:47:53.932+07:00	2021-10-10T10:48:17.506+07:00	HLC_182_TS7_1	HLC_182_TS7_1_M1	An. dirus sl	Female	n/a	n/a	uuid:c0d693b2-2e2b-4af6-99cf-3373bb36f6a6	87924944	c0d693b2-2e2b-4af6-99cf-3373bb36f6a6	2021-10-27T08:55:45	2021-10-27T08:55:45			vTmstdEWMuWK27DA3wJrma			0	0	TRUE	558127
2021-10-10T10:48:17.516+07:00	2021-10-10T10:48:45.137+07:00	HLC_182_TS7_1	HLC_182_TS7_1_M2	An. dirus sl	Female	n/a	n/a	uuid:d77918bb-4594-4108-9098-088071b444cd	87924945	d77918bb-4594-4108-9098-088071b444cd	2021-10-27T08:55:45	2021-10-27T08:55:45			vTmstdEWMuWK27DA3wJrma			0	0	TRUE	558127
2021-10-10T10:48:45.150+07:00	2021-10-10T10:49:39.399+07:00	HLC_182_TS7_1	HLC_182_TS7_1_M3	An. dirus sl	Female	n/a	n/a	uuid:7dd972fc-53c8-4092-b8a5-24170765cd81	87924946	7dd972fc-53c8-4092-b8a5-24170765cd81	2021-10-27T08:55:45	2021-10-27T08:55:45			vTmstdEWMuWK27DA3wJrma			0	0	TRUE	558127
2021-10-10T10:49:39.409+07:00	2021-10-10T10:50:00.967+07:00	HLC_182_TS7_2	HLC_182_TS7_2_M1	An. dirus sl	Female	n/a	n/a	uuid:e0418029-4b89-4c48-bb07-187ac7ba44b2	87924947	e0418029-4b89-4c48-bb07-187ac7ba44b2	2021-10-27T08:55:46	2021-10-27T08:55:46			vTmstdEWMuWK27DA3wJrma			0	0	TRUE	558127
2021-10-10T10:50:00.977+07:00	2021-10-10T10:50:23.334+07:00	HLC_182_TS7_2	HLC_182_TS7_2_M2	An. dirus sl	Female	n/a	n/a	uuid:22f43ac8-d64a-46b7-9d2d-fe21cd1628f4	87924948	22f43ac8-d64a-46b7-9d2d-fe21cd1628f4	2021-10-27T08:55:46	2021-10-27T08:55:46			vTmstdEWMuWK27DA3wJrma			0	0	TRUE	558127
2021-10-10T10:50:23.344+07:00	2021-10-10T10:50:51.552+07:00	HLC_182_TS7_2	HLC_182_TS7_2_M3	An. dirus sl	Female	n/a	n/a	uuid:91e75bc5-5af0-441d-8dc7-40a27065385b	87924949	91e75bc5-5af0-441d-8dc7-40a27065385b	2021-10-27T08:55:46	2021-10-27T08:55:46			vTmstdEWMuWK27DA3wJrma			0	0	TRUE	558127
2021-10-10T10:50:51.565+07:00	2021-10-10T10:51:16.648+07:00	HLC_182_TS7_2	HLC_182_TS7_2_M4	An. dirus sl	Female	n/a	n/a	uuid:aac9688f-69cc-4b5d-a91c-b1685b554c5b	87924950	aac9688f-69cc-4b5d-a91c-b1685b554c5b	2021-10-27T08:55:47	2021-10-27T08:55:47			vTmstdEWMuWK27DA3wJrma			0	0	TRUE	558127
2021-10-10T10:51:16.659+07:00	2021-10-10T10:51:51.335+07:00	HLC_182_TS7_3	HLC_182_TS7_3_M1	An. dirus sl	Female	n/a	n/a	uuid:bb3f4fb1-22ba-4150-8623-c2362b6dd557	87924951	bb3f4fb1-22ba-4150-8623-c2362b6dd557	2021-10-27T08:55:47	2021-10-27T08:55:47			vTmstdEWMuWK27DA3wJrma			0	0	TRUE	558127
2021-10-10T10:51:51.345+07:00	2021-10-10T10:52:20.875+07:00	HLC_182_TS7_3	HLC_182_TS7_3_M2	An. dirus sl	Female	n/a	n/a	uuid:764cd8d0-667e-4773-bb44-71fb7bf07752	87924952	764cd8d0-667e-4773-bb44-71fb7bf07752	2021-10-27T08:55:47	2021-10-27T08:55:47			vTmstdEWMuWK27DA3wJrma			0	0	TRUE	558127
2021-10-10T10:52:20.889+07:00	2021-10-10T10:52:43.502+07:00	HLC_182_TS7_3	HLC_182_TS7_3_M3	An. dirus sl	Female	n/a	n/a	uuid:cc14e7eb-3d04-4b61-a031-071451771615	87924953	cc14e7eb-3d04-4b61-a031-071451771615	2021-10-27T08:55:47	2021-10-27T08:55:48			vTmstdEWMuWK27DA3wJrma			0	0	TRUE	558127
2021-10-10T10:52:43.512+07:00	2021-10-10T10:53:10.686+07:00	HLC_182_TS7_3	HLC_182_TS7_3_M4	An. dirus sl	Female	n/a	n/a	uuid:0d16c8f7-f868-4ac3-8243-3a4149449ba2	87924954	0d16c8f7-f868-4ac3-8243-3a4149449ba2	2021-10-27T08:55:48	2021-10-27T08:55:48			vTmstdEWMuWK27DA3wJrma			0	0	TRUE	558127
2021-10-11T10:58:36.980+07:00	2021-10-11T10:59:03.856+07:00	HLC_182_TS7_3	HLC_182_TS7_3_M5	An. dirus sl	Female	n/a	n/a	uuid:918c8de3-f214-4268-8659-3cb376071037	87924955	918c8de3-f214-4268-8659-3cb376071037	2021-10-27T08:55:48	2021-10-27T08:55:48			vTmstdEWMuWK27DA3wJrma			0	0	TRUE	558127
2021-10-11T10:59:03.863+07:00	2021-10-11T10:59:31.090+07:00	HLC_182_TS7_4	HLC_182_TS7_4_M1	An. dirus sl	Female	n/a	n/a	uuid:501f418f-be8d-49e4-bbb9-a3e690d157d5	87924956	501f418f-be8d-49e4-bbb9-a3e690d157d5	2021-10-27T08:55:48	2021-10-27T08:55:48			vTmstdEWMuWK27DA3wJrma			0	0	TRUE	558127
2021-10-11T10:59:31.100+07:00	2021-10-11T11:00:05.377+07:00	HLC_182_TS7_4	HLC_182_TS7_4_M2	An. dirus sl	Female	n/a	n/a	uuid:80fb3ca7-5ba2-4071-ac7d-25352ffbd5a8	87924957	80fb3ca7-5ba2-4071-ac7d-25352ffbd5a8	2021-10-27T08:55:49	2021-10-27T08:55:49			vTmstdEWMuWK27DA3wJrma			0	0	TRUE	558127
2021-10-11T11:00:05.391+07:00	2021-10-11T11:00:34.538+07:00	HLC_182_TS7_4	HLC_182_TS7_4_M3	An. dirus sl	Female	n/a	n/a	uuid:43f1f9f5-74a1-478e-bc4e-4b18ac87b6db	87924959	43f1f9f5-74a1-478e-bc4e-4b18ac87b6db	2021-10-27T08:55:49	2021-10-27T08:55:49			vTmstdEWMuWK27DA3wJrma			0	0	TRUE	558127
2021-10-11T11:00:34.547+07:00	2021-10-11T11:00:58.281+07:00	HLC_182_TS7_4	HLC_182_TS7_4_M4	An. dirus sl	Female	n/a	n/a	uuid:bfad84f9-560f-43f7-9352-4d20cb08c84e	87924960	bfad84f9-560f-43f7-9352-4d20cb08c84e	2021-10-27T08:55:49	2021-10-27T08:55:49			vTmstdEWMuWK27DA3wJrma			0	0	TRUE	558127
2021-10-11T11:01:39.240+07:00	2021-10-11T11:02:16.241+07:00	HLC_182_TS7_5	HLC_182_TS7_5_M1	An. maculatus sl	Female	n/a	n/a	uuid:458a95c3-5abe-46af-bed6-6836a63d0185	87924961	458a95c3-5abe-46af-bed6-6836a63d0185	2021-10-27T08:55:49	2021-10-27T08:55:50			vTmstdEWMuWK27DA3wJrma			0	0	TRUE	558127
2021-10-11T11:02:16.250+07:00	2021-10-11T11:02:40.391+07:00	HLC_182_TS7_5	HLC_182_TS7_5_M2	An. dirus sl	Female	n/a	n/a	uuid:82d0a7a9-74f1-44e9-ab5a-092ec4038895	87924962	82d0a7a9-74f1-44e9-ab5a-092ec4038895	2021-10-27T08:55:50	2021-10-27T08:55:50			vTmstdEWMuWK27DA3wJrma			0	0	TRUE	558127
2021-10-11T11:02:40.400+07:00	2021-10-11T11:03:05.907+07:00	HLC_182_TS7_5	HLC_182_TS7_5_M3	An. dirus sl	Female	n/a	n/a	uuid:bc9b05d4-226b-447b-85b0-35cc5624d615	87924964	bc9b05d4-226b-447b-85b0-35cc5624d615	2021-10-27T08:55:50	2021-10-27T08:55:50			vTmstdEWMuWK27DA3wJrma			0	0	TRUE	558127
2021-10-11T11:03:05.915+07:00	2021-10-11T11:03:28.492+07:00	HLC_182_TS7_5	HLC_182_TS7_5_M4	An. dirus sl	Female	n/a	n/a	uuid:70faea57-3b0b-49ce-98bb-689f89afd2f3	87924966	70faea57-3b0b-49ce-98bb-689f89afd2f3	2021-10-27T08:55:50	2021-10-27T08:55:51			vTmstdEWMuWK27DA3wJrma			0	0	TRUE	558127
2021-10-11T11:03:28.501+07:00	2021-10-11T11:03:51.557+07:00	HLC_182_TS7_5	HLC_182_TS7_5_M5	An. dirus sl	Female	n/a	n/a	uuid:b8339265-abdc-4fa9-ae83-32c3235f33ee	87924967	b8339265-abdc-4fa9-ae83-32c3235f33ee	2021-10-27T08:55:51	2021-10-27T08:55:51			vTmstdEWMuWK27DA3wJrma			0	0	TRUE	558127
2021-10-11T11:03:51.566+07:00	2021-10-11T11:04:13.321+07:00	HLC_182_TS7_6	HLC_182_TS7_6_M1	An. dirus sl	Female	n/a	n/a	uuid:069d7fba-de23-47e3-8f12-a13e659631eb	87924968	069d7fba-de23-47e3-8f12-a13e659631eb	2021-10-27T08:55:51	2021-10-27T08:55:51			vTmstdEWMuWK27DA3wJrma			0	0	TRUE	558127
2021-10-11T11:04:13.329+07:00	2021-10-11T11:04:38.377+07:00	HLC_182_TS7_6	HLC_182_TS7_6_M2	An. dirus sl	Female	n/a	n/a	uuid:3d57634d-4e68-4838-800d-81e4d23e38eb	87924969	3d57634d-4e68-4838-800d-81e4d23e38eb	2021-10-27T08:55:51	2021-10-27T08:55:51			vTmstdEWMuWK27DA3wJrma			0	0	TRUE	558127
2021-10-11T11:04:38.389+07:00	2021-10-11T11:05:06.973+07:00	HLC_182_TS7_9	HLC_182_TS7_9_M1	An. dirus sl	Female	n/a	n/a	uuid:8a2e035f-9256-4e3e-acf4-832fd61e4d03	87924970	8a2e035f-9256-4e3e-acf4-832fd61e4d03	2021-10-27T08:55:52	2021-10-27T08:55:52			vTmstdEWMuWK27DA3wJrma			0	0	TRUE	558127
2021-10-11T11:05:06.982+07:00	2021-10-11T11:05:33.090+07:00	HLC_182_TS7_9	HLC_182_TS7_9_M2	An. dirus sl	Female	n/a	n/a	uuid:5e0a4d1b-ce19-4362-ad24-bb368e7b3dae	87924971	5e0a4d1b-ce19-4362-ad24-bb368e7b3dae	2021-10-27T08:55:52	2021-10-27T08:55:52			vTmstdEWMuWK27DA3wJrma			0	0	TRUE	558127
2021-10-11T11:05:33.099+07:00	2021-10-11T11:05:56.273+07:00	HLC_182_TS7_9	HLC_182_TS7_9_M3	An. dirus sl	Female	n/a	n/a	uuid:5f351ee9-dcd8-4817-b6e2-2ebe434da271	87924972	5f351ee9-dcd8-4817-b6e2-2ebe434da271	2021-10-27T08:55:52	2021-10-27T08:55:52			vTmstdEWMuWK27DA3wJrma			0	0	TRUE	558127
2021-10-11T11:05:56.282+07:00	2021-10-11T11:06:31.509+07:00	HLC_182_TS7_10	HLC_182_TS7_10_M1	An. dirus sl	Female	n/a	n/a	uuid:b3e93fc9-d9a8-4ded-8714-f5c188d7e0ba	87924973	b3e93fc9-d9a8-4ded-8714-f5c188d7e0ba	2021-10-27T08:55:52	2021-10-27T08:55:53			vTmstdEWMuWK27DA3wJrma			0	0	TRUE	558127
2021-10-11T11:06:31.522+07:00	2021-10-11T11:07:00.652+07:00	HLC_182_TS7_10	HLC_182_TS7_10_M2	An. dirus sl	Female	n/a	n/a	uuid:9cf101be-e98c-499a-934e-df4b22f1e6ec	87924974	9cf101be-e98c-499a-934e-df4b22f1e6ec	2021-10-27T08:55:53	2021-10-27T08:55:53			vTmstdEWMuWK27DA3wJrma			0	0	TRUE	558127
2021-10-12T10:54:18.856+07:00	2021-10-12T10:54:56.821+07:00	HLC_182_TS7_10	HLC_182_TS7_10_M3	An. dirus sl	Female	n/a	n/a	uuid:f2a828de-f5b6-4ccf-ac02-39ed7cd40d49	87924975	f2a828de-f5b6-4ccf-ac02-39ed7cd40d49	2021-10-27T08:55:53	2021-10-27T08:55:53			vTmstdEWMuWK27DA3wJrma			0	0	TRUE	558127
2021-10-12T10:54:56.831+07:00	2021-10-12T10:55:20.188+07:00	HLC_182_TS7_10	HLC_182_TS7_10_M4	An. dirus sl	Female	n/a	n/a	uuid:722caac2-4ed8-4606-aeb3-5263f5ee1712	87924976	722caac2-4ed8-4606-aeb3-5263f5ee1712	2021-10-27T08:55:53	2021-10-27T08:55:53			vTmstdEWMuWK27DA3wJrma			0	0	TRUE	558127
2021-10-12T10:55:20.198+07:00	2021-10-12T10:55:46.754+07:00	HLC_182_TS7_11	HLC_182_TS7_11_M1	An. kochi	Female	n/a	n/a	uuid:7b6b9537-a310-4b3e-a361-2810cbe72352	87924977	7b6b9537-a310-4b3e-a361-2810cbe72352	2021-10-27T08:55:54	2021-10-27T08:55:54			vTmstdEWMuWK27DA3wJrma			0	0	TRUE	558127
2021-10-12T10:55:46.764+07:00	2021-10-12T10:56:09.755+07:00	HLC_183_TS1_1	HLC_183_TS1_1_M1	An. dirus sl	Female	n/a	n/a	uuid:642bee09-ac99-4a46-b37d-7551bb384d20	87974418	642bee09-ac99-4a46-b37d-7551bb384d20	2021-10-28T05:51:01	2021-10-28T05:51:01			vTmstdEWMuWK27DA3wJrma			0	0	TRUE	558127
2021-10-12T10:56:09.765+07:00	2021-10-12T10:56:31.613+07:00	HLC_183_TS1_1	HLC_183_TS1_1_M2	An. dirus sl	Female	n/a	n/a	uuid:fb15c5b9-426e-4e7f-8165-e49bc958edba	87974420	fb15c5b9-426e-4e7f-8165-e49bc958edba	2021-10-28T05:51:01	2021-10-28T05:51:02			vTmstdEWMuWK27DA3wJrma			0	0	TRUE	558127
2021-10-12T10:56:31.625+07:00	2021-10-12T10:56:53.861+07:00	HLC_183_TS1_1	HLC_183_TS1_1_M3	An. dirus sl	Female	n/a	n/a	uuid:682391f1-92b8-46c8-be71-0d920e67780d	87974422	682391f1-92b8-46c8-be71-0d920e67780d	2021-10-28T05:51:02	2021-10-28T05:51:02			vTmstdEWMuWK27DA3wJrma			0	0	TRUE	558127
2021-10-12T10:56:53.874+07:00	2021-10-12T10:57:14.996+07:00	HLC_183_TS1_1	HLC_183_TS1_1_M4	An. dirus sl	Female	n/a	n/a	uuid:31900dca-0178-4220-9db4-17fd4d413d35	87974424	31900dca-0178-4220-9db4-17fd4d413d35	2021-10-28T05:51:02	2021-10-28T05:51:02			vTmstdEWMuWK27DA3wJrma			0	0	TRUE	558127
2021-10-12T10:57:15.008+07:00	2021-10-12T10:57:35.317+07:00	HLC_183_TS1_1	HLC_183_TS1_1_M5	An. dirus sl	Female	n/a	n/a	uuid:e1073746-fd7b-49fa-a128-186fcfeefa1e	87974426	e1073746-fd7b-49fa-a128-186fcfeefa1e	2021-10-28T05:51:02	2021-10-28T05:51:02			vTmstdEWMuWK27DA3wJrma			0	0	TRUE	558127
2021-10-12T10:57:35.325+07:00	2021-10-12T10:57:56.637+07:00	HLC_183_TS1_1	HLC_183_TS1_1_M6	An. dirus sl	Female	n/a	n/a	uuid:0b167272-8629-40b1-9271-a0e210d23410	87974427	0b167272-8629-40b1-9271-a0e210d23410	2021-10-28T05:51:02	2021-10-28T05:51:02			vTmstdEWMuWK27DA3wJrma			0	0	TRUE	558127
2021-10-12T10:57:56.646+07:00	2021-10-12T10:58:20.695+07:00	HLC_183_TS1_1	HLC_183_TS1_1_M7	An. dirus sl	Female	n/a	n/a	uuid:47f704c2-aa4b-4dc8-9dc1-72f5995ecb72	87974429	47f704c2-aa4b-4dc8-9dc1-72f5995ecb72	2021-10-28T05:51:03	2021-10-28T05:51:03			vTmstdEWMuWK27DA3wJrma			0	0	TRUE	558127
2021-10-12T10:58:20.707+07:00	2021-10-12T10:58:44.335+07:00	HLC_183_TS1_1	HLC_183_TS1_1_M8	An. dirus sl	Female	n/a	n/a	uuid:c0ea3b6a-4cbd-4078-8c0e-37c2471ac4d4	87974431	c0ea3b6a-4cbd-4078-8c0e-37c2471ac4d4	2021-10-28T05:51:03	2021-10-28T05:51:03			vTmstdEWMuWK27DA3wJrma			0	0	TRUE	558127
2021-10-12T10:58:44.344+07:00	2021-10-12T10:59:05.214+07:00	HLC_183_TS1_1	HLC_183_TS1_1_M9	An. dirus sl	Female	n/a	n/a	uuid:08526c00-c7b6-43a2-bd66-36242db62832	87974432	08526c00-c7b6-43a2-bd66-36242db62832	2021-10-28T05:51:03	2021-10-28T05:51:03			vTmstdEWMuWK27DA3wJrma			0	0	TRUE	558127
2021-10-13T11:01:17.529+07:00	2021-10-13T11:01:41.454+07:00	HLC_183_TS1_1	HLC_183_TS1_1_M10	An. dirus sl	Female	n/a	n/a	uuid:59df878d-32cf-4347-905c-e7c0b49b7d47	87974434	59df878d-32cf-4347-905c-e7c0b49b7d47	2021-10-28T05:51:03	2021-10-28T05:51:03			vTmstdEWMuWK27DA3wJrma			0	0	TRUE	558127
2021-10-13T11:01:41.466+07:00	2021-10-13T11:02:06.428+07:00	HLC_183_TS1_1	HLC_183_TS1_1_M11	An. dirus sl	Female	n/a	n/a	uuid:f4390650-0e3f-4582-af4b-1431fcf85666	87974437	f4390650-0e3f-4582-af4b-1431fcf85666	2021-10-28T05:51:03	2021-10-28T05:51:04			vTmstdEWMuWK27DA3wJrma			0	0	TRUE	558127
2021-10-13T11:02:06.438+07:00	2021-10-13T11:02:29.583+07:00	HLC_183_TS1_1	HLC_183_TS1_1_M12	An. dirus sl	Female	n/a	n/a	uuid:be9ad188-97a9-470c-8d44-c5a1f9a51e24	87974438	be9ad188-97a9-470c-8d44-c5a1f9a51e24	2021-10-28T05:51:04	2021-10-28T05:51:04			vTmstdEWMuWK27DA3wJrma			0	0	TRUE	558127
2021-10-13T11:02:29.596+07:00	2021-10-13T11:02:56.194+07:00	HLC_183_TS1_1	HLC_183_TS1_1_M13	An. dirus sl	Female	n/a	n/a	uuid:14b799cf-94b1-4dab-ad5b-d915249a04c8	87974440	14b799cf-94b1-4dab-ad5b-d915249a04c8	2021-10-28T05:51:04	2021-10-28T05:51:04			vTmstdEWMuWK27DA3wJrma			0	0	TRUE	558127
2021-10-13T11:02:56.203+07:00	2021-10-13T11:03:24.945+07:00	HLC_183_TS1_1	HLC_183_TS1_1_M14	An. dirus sl	Female	n/a	n/a	uuid:170795db-de7a-486c-9dc6-46a8d5c5da18	87974442	170795db-de7a-486c-9dc6-46a8d5c5da18	2021-10-28T05:51:04	2021-10-28T05:51:04			vTmstdEWMuWK27DA3wJrma			0	0	TRUE	558127
2021-10-13T11:03:24.955+07:00	2021-10-13T11:03:49.426+07:00	HLC_183_TS1_1	HLC_183_TS1_1_M15	An. dirus sl	Female	n/a	n/a	uuid:c6351094-0576-4070-854e-020fe3d2b4ef	87974444	c6351094-0576-4070-854e-020fe3d2b4ef	2021-10-28T05:51:04	2021-10-28T05:51:04			vTmstdEWMuWK27DA3wJrma			0	0	TRUE	558127
2021-10-13T11:03:49.435+07:00	2021-10-13T11:04:09.035+07:00	HLC_183_TS1_1	HLC_183_TS1_1_M16	An. dirus sl	Female	n/a	n/a	uuid:46d7ef45-4d8f-437f-a192-03a9aafe06fa	87974445	46d7ef45-4d8f-437f-a192-03a9aafe06fa	2021-10-28T05:51:05	2021-10-28T05:51:05			vTmstdEWMuWK27DA3wJrma			0	0	TRUE	558127
2021-10-13T11:04:09.048+07:00	2021-10-13T11:04:31.899+07:00	HLC_183_TS1_1	HLC_183_TS1_1_M17	An. dirus sl	Female	n/a	n/a	uuid:6268642d-00d6-46f9-8a5d-513763adfff6	87974447	6268642d-00d6-46f9-8a5d-513763adfff6	2021-10-28T05:51:05	2021-10-28T05:51:05			vTmstdEWMuWK27DA3wJrma			0	0	TRUE	558127
2021-10-13T11:04:31.913+07:00	2021-10-13T11:08:38.974+07:00	HLC_183_TS1_1	HLC_183_TS1_1_M18	An. maculatus sl	Female	n/a	n/a	uuid:d93fe9bf-2e10-4eab-a391-b5cb273ff99a	87974449	d93fe9bf-2e10-4eab-a391-b5cb273ff99a	2021-10-28T05:51:05	2021-10-28T05:51:05			vTmstdEWMuWK27DA3wJrma			0	0	TRUE	558127
2021-10-13T11:04:57.086+07:00	2021-10-13T11:05:21.095+07:00	HLC_183_TS1_1	HLC_183_TS1_1_M19	An. maculatus sl	Female	n/a	n/a	uuid:048f0192-9cf8-4284-b070-ad5b44f6d90e	87974451	048f0192-9cf8-4284-b070-ad5b44f6d90e	2021-10-28T05:51:05	2021-10-28T05:51:05			vTmstdEWMuWK27DA3wJrma			0	0	TRUE	558127
2021-10-13T11:05:21.104+07:00	2021-10-13T11:05:47.127+07:00	HLC_183_TS1_1	HLC_183_TS1_1_M20	Anopheles other	Female	an__asiaticus_sl	vTmstdEWMuWK27DA3wJrma	uuid:d9b0caf3-c383-4076-a41e-d90e1da17ad9	87974452	d9b0caf3-c383-4076-a41e-d90e1da17ad9	2021-10-28T05:51:05	2021-10-28T05:56:00			vTmstdEWMuWK27DA3wJrma			0	0	TRUE	558127
2021-10-13T11:05:47.137+07:00	2021-10-13T11:06:09.545+07:00	HLC_183_TS1_2	HLC_183_TS1_2_M1	An. maculatus sl	Female	n/a	n/a	uuid:3ba5a448-6ea6-4b55-9245-d3ae6022f56c	87974454	3ba5a448-6ea6-4b55-9245-d3ae6022f56c	2021-10-28T05:51:06	2021-10-28T05:51:06			vTmstdEWMuWK27DA3wJrma			0	0	TRUE	558127
2021-10-13T11:06:09.555+07:00	2021-10-13T11:06:34.079+07:00	HLC_183_TS1_2	HLC_183_TS1_2_M2	An. maculatus sl	Female	n/a	n/a	uuid:2da8f3d0-9613-4903-9df4-88de4dfe7db9	87974456	2da8f3d0-9613-4903-9df4-88de4dfe7db9	2021-10-28T05:51:06	2021-10-28T05:51:06			vTmstdEWMuWK27DA3wJrma			0	0	TRUE	558127
2021-10-14T10:18:07.433+07:00	2021-10-14T10:18:28.222+07:00	HLC_183_TS1_2	HLC_183_TS1_2_M3	An. maculatus sl	Female	n/a	n/a	uuid:cc5c6f89-4f02-4c3b-8d42-865b21b35ced	87974458	cc5c6f89-4f02-4c3b-8d42-865b21b35ced	2021-10-28T05:51:06	2021-10-28T05:51:06			vTmstdEWMuWK27DA3wJrma			0	0	TRUE	558127
2021-10-14T10:18:28.232+07:00	2021-10-14T10:18:53.726+07:00	HLC_183_TS1_2	HLC_183_TS1_2_M4	An. maculatus sl	Female	n/a	n/a	uuid:5e5cc80f-194a-418f-bfaf-5db23499730a	87974459	5e5cc80f-194a-418f-bfaf-5db23499730a	2021-10-28T05:51:06	2021-10-28T05:51:06			vTmstdEWMuWK27DA3wJrma			0	0	TRUE	558127
2021-10-14T10:18:53.739+07:00	2021-10-14T10:19:22.423+07:00	HLC_183_TS1_2	HLC_183_TS1_2_M5	An. maculatus sl	Female	n/a	n/a	uuid:90475b26-24ac-4dee-a830-bdd8d928a24c	87974462	90475b26-24ac-4dee-a830-bdd8d928a24c	2021-10-28T05:51:07	2021-10-28T05:51:07			vTmstdEWMuWK27DA3wJrma			0	0	TRUE	558127
2021-10-14T10:19:22.432+07:00	2021-10-14T10:19:48.062+07:00	HLC_183_TS1_2	HLC_183_TS1_2_M6	An. dirus sl	Female	n/a	n/a	uuid:f18e28e7-8a86-4a29-ab71-b7613a7ec6a9	87974464	f18e28e7-8a86-4a29-ab71-b7613a7ec6a9	2021-10-28T05:51:07	2021-10-28T05:51:07			vTmstdEWMuWK27DA3wJrma			0	0	TRUE	558127
2021-10-14T10:19:48.075+07:00	2021-10-14T10:20:09.330+07:00	HLC_183_TS1_2	HLC_183_TS1_2_M7	An. dirus sl	Female	n/a	n/a	uuid:04f5c40a-2ff1-480b-b8d8-ef2bfd661b60	87974466	04f5c40a-2ff1-480b-b8d8-ef2bfd661b60	2021-10-28T05:51:07	2021-10-28T05:51:07			vTmstdEWMuWK27DA3wJrma			0	0	TRUE	558127
2021-10-14T10:20:09.343+07:00	2021-10-14T10:20:32.904+07:00	HLC_183_TS1_2	HLC_183_TS1_2_M8	An. dirus sl	Female	n/a	n/a	uuid:05d51ad8-fb7c-4b32-8539-09d901ac4817	87974467	05d51ad8-fb7c-4b32-8539-09d901ac4817	2021-10-28T05:51:07	2021-10-28T05:51:07			vTmstdEWMuWK27DA3wJrma			0	0	TRUE	558127
2021-10-14T10:20:32.914+07:00	2021-10-14T10:21:40.128+07:00	HLC_183_TS1_2	HLC_183_TS1_2_M9	An. dirus sl	Female	n/a	n/a	uuid:c80534ab-088d-4d1c-9812-ba12b2380698	87974469	c80534ab-088d-4d1c-9812-ba12b2380698	2021-10-28T05:51:07	2021-10-28T05:51:08			vTmstdEWMuWK27DA3wJrma			0	0	TRUE	558127
2021-10-14T10:21:40.141+07:00	2021-10-14T10:22:08.670+07:00	HLC_183_TS1_2	HLC_183_TS1_2_M10	An. dirus sl	Female	n/a	n/a	uuid:6aed228c-ead4-43c1-a0a0-8c64338b3078	87974471	6aed228c-ead4-43c1-a0a0-8c64338b3078	2021-10-28T05:51:08	2021-10-28T05:51:08			vTmstdEWMuWK27DA3wJrma			0	0	TRUE	558127
2021-10-14T10:22:08.679+07:00	2021-10-14T10:22:28.225+07:00	HLC_183_TS1_2	HLC_183_TS1_2_M11	An. dirus sl	Female	n/a	n/a	uuid:3e536ffe-95c9-45ff-b523-6f14df20454c	87974473	3e536ffe-95c9-45ff-b523-6f14df20454c	2021-10-28T05:51:08	2021-10-28T05:51:08			vTmstdEWMuWK27DA3wJrma			0	0	TRUE	558127
2021-10-14T10:22:28.239+07:00	2021-10-14T10:22:49.771+07:00	HLC_183_TS1_2	HLC_183_TS1_2_M12	An. dirus sl	Female	n/a	n/a	uuid:4a071f57-3e58-4d49-a276-42cfab8d1e3c	87974475	4a071f57-3e58-4d49-a276-42cfab8d1e3c	2021-10-28T05:51:08	2021-10-28T05:51:08			vTmstdEWMuWK27DA3wJrma			0	0	TRUE	558127
2021-10-14T10:22:49.781+07:00	2021-10-14T10:23:11.505+07:00	HLC_183_TS1_2	HLC_183_TS1_2_M13	An. dirus sl	Female	n/a	n/a	uuid:6cd9e36a-231a-4bce-aecc-144b4a84537c	87974476	6cd9e36a-231a-4bce-aecc-144b4a84537c	2021-10-28T05:51:08	2021-10-28T05:51:08			vTmstdEWMuWK27DA3wJrma			0	0	TRUE	558127
2021-10-14T10:23:11.518+07:00	2021-10-14T10:23:38.252+07:00	HLC_183_TS1_2	HLC_183_TS1_2_M14	An. dirus sl	Female	n/a	n/a	uuid:c5471eab-5c4c-4be2-9659-5b610f91191a	87974478	c5471eab-5c4c-4be2-9659-5b610f91191a	2021-10-28T05:51:08	2021-10-28T05:51:09			vTmstdEWMuWK27DA3wJrma			0	0	TRUE	558127
2021-10-14T10:23:38.261+07:00	2021-10-14T10:24:00.421+07:00	HLC_183_TS1_2	HLC_183_TS1_2_M15	An. dirus sl	Female	n/a	n/a	uuid:ea4bdd69-17bb-476a-ad8a-247e752f131b	87974480	ea4bdd69-17bb-476a-ad8a-247e752f131b	2021-10-28T05:51:09	2021-10-28T05:51:09			vTmstdEWMuWK27DA3wJrma			0	0	TRUE	558127
2021-10-14T10:24:00.434+07:00	2021-10-14T10:24:25.171+07:00	HLC_183_TS1_2	HLC_183_TS1_2_M16	An. dirus sl	Female	n/a	n/a	uuid:c8e57abc-7b03-44f4-99b2-8ae6f017ec52	87974481	c8e57abc-7b03-44f4-99b2-8ae6f017ec52	2021-10-28T05:51:09	2021-10-28T05:51:09			vTmstdEWMuWK27DA3wJrma			0	0	TRUE	558127
2021-10-14T10:24:25.183+07:00	2021-10-14T10:24:47.599+07:00	HLC_183_TS1_2	HLC_183_TS1_2_M17	An. dirus sl	Female	n/a	n/a	uuid:f5af0f53-a448-4ce3-ae78-64537b8719cf	87974483	f5af0f53-a448-4ce3-ae78-64537b8719cf	2021-10-28T05:51:09	2021-10-28T05:51:09			vTmstdEWMuWK27DA3wJrma			0	0	TRUE	558127
2021-10-14T10:24:47.609+07:00	2021-10-14T10:25:17.318+07:00	HLC_183_TS1_2	HLC_183_TS1_2_M18	An. dirus sl	Female	n/a	n/a	uuid:6e86c306-5313-4b2f-a7ad-bb9a4fab036b	87974486	6e86c306-5313-4b2f-a7ad-bb9a4fab036b	2021-10-28T05:51:09	2021-10-28T05:51:10			vTmstdEWMuWK27DA3wJrma			0	0	TRUE	558127
2021-10-14T10:25:17.337+07:00	2021-10-14T10:25:41.250+07:00	HLC_183_TS1_2	HLC_183_TS1_2_M19	An. dirus sl	Female	n/a	n/a	uuid:3ed2b6b3-90db-4cf9-aee2-2b69eeafe9dd	87974488	3ed2b6b3-90db-4cf9-aee2-2b69eeafe9dd	2021-10-28T05:51:10	2021-10-28T05:51:10			vTmstdEWMuWK27DA3wJrma			0	0	TRUE	558127
2021-10-14T10:25:41.262+07:00	2021-10-14T10:26:13.288+07:00	HLC_183_TS1_2	HLC_183_TS1_2_M20	An. dirus sl	Female	n/a	n/a	uuid:03dea5e2-9041-4301-8e3e-895ee9320438	87974489	03dea5e2-9041-4301-8e3e-895ee9320438	2021-10-28T05:51:10	2021-10-28T05:51:10			vTmstdEWMuWK27DA3wJrma			0	0	TRUE	558127
2021-10-14T10:26:13.298+07:00	2021-10-14T10:26:36.976+07:00	HLC_183_TS1_2	HLC_183_TS1_2_M21	An. dirus sl	Female	n/a	n/a	uuid:550ad50c-9aa2-4470-a615-8b4afa8921da	87974491	550ad50c-9aa2-4470-a615-8b4afa8921da	2021-10-28T05:51:10	2021-10-28T05:51:10			vTmstdEWMuWK27DA3wJrma			0	0	TRUE	558127
2021-10-14T10:26:36.986+07:00	2021-10-14T10:26:59.960+07:00	HLC_183_TS1_3	HLC_183_TS1_3_M1	An. dirus sl	Female	n/a	n/a	uuid:11000a81-eefb-44f1-bed5-8e7c04e8f19d	87974493	11000a81-eefb-44f1-bed5-8e7c04e8f19d	2021-10-28T05:51:10	2021-10-28T05:51:10			vTmstdEWMuWK27DA3wJrma			0	0	TRUE	558127
2021-10-14T10:26:59.969+07:00	2021-10-14T10:27:27.831+07:00	HLC_183_TS1_3	HLC_183_TS1_3_M2	An. dirus sl	Female	n/a	n/a	uuid:27d09817-239e-4d12-9372-96872ce3380c	87974494	27d09817-239e-4d12-9372-96872ce3380c	2021-10-28T05:51:10	2021-10-28T05:51:11			vTmstdEWMuWK27DA3wJrma			0	0	TRUE	558127
2021-10-14T10:27:27.843+07:00	2021-10-14T10:27:51.945+07:00	HLC_183_TS1_3	HLC_183_TS1_3_M3	An. dirus sl	Female	n/a	n/a	uuid:b19f33f5-4e7a-4c15-bb7a-aec91be8ec3f	87974496	b19f33f5-4e7a-4c15-bb7a-aec91be8ec3f	2021-10-28T05:51:11	2021-10-28T05:51:11			vTmstdEWMuWK27DA3wJrma			0	0	TRUE	558127
2021-10-14T10:27:51.954+07:00	2021-10-14T10:28:13.429+07:00	HLC_183_TS1_3	HLC_183_TS1_3_M4	An. dirus sl	Female	n/a	n/a	uuid:1b5986b7-feee-4717-a0cf-d16c9b511886	87974498	1b5986b7-feee-4717-a0cf-d16c9b511886	2021-10-28T05:51:11	2021-10-28T05:51:11			vTmstdEWMuWK27DA3wJrma			0	0	TRUE	558127
2021-10-14T10:28:13.439+07:00	2021-10-14T10:28:37.516+07:00	HLC_183_TS1_3	HLC_183_TS1_3_M5	An. dirus sl	Female	n/a	n/a	uuid:13149766-7bc3-4ecb-a5e4-28a28bfabbb9	87974499	13149766-7bc3-4ecb-a5e4-28a28bfabbb9	2021-10-28T05:51:11	2021-10-28T05:51:11			vTmstdEWMuWK27DA3wJrma			0	0	TRUE	558127
2021-10-14T10:28:37.528+07:00	2021-10-14T10:28:59.594+07:00	HLC_183_TS1_3	HLC_183_TS1_3_M6	An. dirus sl	Female	n/a	n/a	uuid:b3bc5c7e-0f79-4272-8990-48f92e99eed0	87974501	b3bc5c7e-0f79-4272-8990-48f92e99eed0	2021-10-28T05:51:11	2021-10-28T05:51:11			vTmstdEWMuWK27DA3wJrma			0	0	TRUE	558127
2021-10-14T10:28:59.603+07:00	2021-10-14T10:29:18.092+07:00	HLC_183_TS1_3	HLC_183_TS1_3_M7	An. dirus sl	Female	n/a	n/a	uuid:bc90df4b-727e-455e-a902-0a5fe7375938	87974503	bc90df4b-727e-455e-a902-0a5fe7375938	2021-10-28T05:51:11	2021-10-28T05:51:12			vTmstdEWMuWK27DA3wJrma			0	0	TRUE	558127
2021-10-14T10:29:18.100+07:00	2021-10-14T10:29:37.978+07:00	HLC_183_TS1_3	HLC_183_TS1_3_M8	An. dirus sl	Female	n/a	n/a	uuid:fabc44b7-be11-4650-8ba7-82a816c1b7fc	87974504	fabc44b7-be11-4650-8ba7-82a816c1b7fc	2021-10-28T05:51:12	2021-10-28T05:51:12			vTmstdEWMuWK27DA3wJrma			0	0	TRUE	558127
2021-10-14T10:29:37.987+07:00	2021-10-14T10:30:00.333+07:00	HLC_183_TS1_3	HLC_183_TS1_3_M9	An. dirus sl	Female	n/a	n/a	uuid:1b859abe-a297-476e-a4d2-57245c0b71f7	87974506	1b859abe-a297-476e-a4d2-57245c0b71f7	2021-10-28T05:51:12	2021-10-28T05:51:12			vTmstdEWMuWK27DA3wJrma			0	0	TRUE	558127
2021-10-14T10:30:00.345+07:00	2021-10-14T10:30:21.526+07:00	HLC_183_TS1_3	HLC_183_TS1_3_M10	An. dirus sl	Female	n/a	n/a	uuid:7d373b13-4adb-4977-a9d4-28cc78fa1da6	87974508	7d373b13-4adb-4977-a9d4-28cc78fa1da6	2021-10-28T05:51:12	2021-10-28T05:51:12			vTmstdEWMuWK27DA3wJrma			0	0	TRUE	558127
2021-10-14T10:30:21.535+07:00	2021-10-14T10:30:43.283+07:00	HLC_183_TS1_3	HLC_183_TS1_3_M11	An. dirus sl	Female	n/a	n/a	uuid:7fd21584-3a0e-4ed1-aa58-b4e9d36e905b	87974509	7fd21584-3a0e-4ed1-aa58-b4e9d36e905b	2021-10-28T05:51:12	2021-10-28T05:51:12			vTmstdEWMuWK27DA3wJrma			0	0	TRUE	558127
2021-10-14T10:30:43.300+07:00	2021-10-14T10:31:10.958+07:00	HLC_183_TS1_3	HLC_183_TS1_3_M12	An. dirus sl	Female	n/a	n/a	uuid:2bf4cfd8-1eeb-4e31-9c9a-b62386606be9	87974512	2bf4cfd8-1eeb-4e31-9c9a-b62386606be9	2021-10-28T05:51:12	2021-10-28T05:51:13			vTmstdEWMuWK27DA3wJrma			0	0	TRUE	558127
2021-10-14T10:31:10.967+07:00	2021-10-14T10:31:34.329+07:00	HLC_183_TS1_3	HLC_183_TS1_3_M13	An. dirus sl	Female	n/a	n/a	uuid:b94aac1a-f4b4-4f6b-b6df-273b4f820060	87974514	b94aac1a-f4b4-4f6b-b6df-273b4f820060	2021-10-28T05:51:13	2021-10-28T05:51:13			vTmstdEWMuWK27DA3wJrma			0	0	TRUE	558127
2021-10-15T11:18:29.545+07:00	2021-10-15T11:19:03.384+07:00	HLC_183_TS1_4	HLC_183_TS1_4_M1	An. dirus sl	Female	n/a	n/a	uuid:4be215ca-d707-4954-8609-330f7cf2f020	87974515	4be215ca-d707-4954-8609-330f7cf2f020	2021-10-28T05:51:13	2021-10-28T05:51:13			vTmstdEWMuWK27DA3wJrma			0	0	TRUE	558127
2021-10-15T11:19:03.397+07:00	2021-10-15T11:19:29.108+07:00	HLC_183_TS1_4	HLC_183_TS1_4_M2	An. dirus sl	Female	n/a	n/a	uuid:fca61d6a-f3ee-471c-888d-718f84c0b892	87974517	fca61d6a-f3ee-471c-888d-718f84c0b892	2021-10-28T05:51:13	2021-10-28T05:51:13			vTmstdEWMuWK27DA3wJrma			0	0	TRUE	558127
2021-10-15T11:19:29.118+07:00	2021-10-15T11:19:50.791+07:00	HLC_183_TS1_4	HLC_183_TS1_4_M3	An. dirus sl	Female	n/a	n/a	uuid:18caa3ae-6231-4a66-871f-7d6b8f3bb153	87974519	18caa3ae-6231-4a66-871f-7d6b8f3bb153	2021-10-28T05:51:13	2021-10-28T05:51:13			vTmstdEWMuWK27DA3wJrma			0	0	TRUE	558127
2021-10-15T11:19:50.802+07:00	2021-10-15T11:20:10.650+07:00	HLC_183_TS1_4	HLC_183_TS1_4_M4	An. dirus sl	Female	n/a	n/a	uuid:cdd9c966-308e-4c79-902d-ab7155bcc61a	87974521	cdd9c966-308e-4c79-902d-ab7155bcc61a	2021-10-28T05:51:13	2021-10-28T05:51:14			vTmstdEWMuWK27DA3wJrma			0	0	TRUE	558127
2021-10-15T11:20:10.664+07:00	2021-10-15T11:20:37.008+07:00	HLC_183_TS1_4	HLC_183_TS1_4_M5	An. dirus sl	Female	n/a	n/a	uuid:4e40c0a8-2b8b-4934-9961-9cf81c3b5110	87974522	4e40c0a8-2b8b-4934-9961-9cf81c3b5110	2021-10-28T05:51:14	2021-10-28T05:51:14			vTmstdEWMuWK27DA3wJrma			0	0	TRUE	558127
2021-10-15T11:20:37.018+07:00	2021-10-15T11:20:56.168+07:00	HLC_183_TS1_4	HLC_183_TS1_4_M6	An. dirus sl	Female	n/a	n/a	uuid:ee27c348-0df6-4d6f-91c6-852570ed84f5	87974524	ee27c348-0df6-4d6f-91c6-852570ed84f5	2021-10-28T05:51:14	2021-10-28T05:51:14			vTmstdEWMuWK27DA3wJrma			0	0	TRUE	558127
2021-10-15T11:20:56.182+07:00	2021-10-15T11:21:22.343+07:00	HLC_183_TS1_4	HLC_183_TS1_4_M7	An. dirus sl	Female	n/a	n/a	uuid:d526e88f-7329-4b94-8d0c-2f36c0190d31	87974526	d526e88f-7329-4b94-8d0c-2f36c0190d31	2021-10-28T05:51:14	2021-10-28T05:51:14			vTmstdEWMuWK27DA3wJrma			0	0	TRUE	558127
2021-10-15T11:21:22.353+07:00	2021-10-15T11:21:45.141+07:00	HLC_183_TS1_4	HLC_183_TS1_4_M8	An. dirus sl	Female	n/a	n/a	uuid:7682cc5e-45a5-4045-a568-c0ae94a5b890	87974527	7682cc5e-45a5-4045-a568-c0ae94a5b890	2021-10-28T05:51:14	2021-10-28T05:51:14			vTmstdEWMuWK27DA3wJrma			0	0	TRUE	558127
2021-10-15T11:21:45.150+07:00	2021-10-15T11:22:08.463+07:00	HLC_183_TS1_4	HLC_183_TS1_4_M9	An. dirus sl	Female	n/a	n/a	uuid:193dbc27-45b0-46e3-beaa-5173d1cc0e68	87974529	193dbc27-45b0-46e3-beaa-5173d1cc0e68	2021-10-28T05:51:14	2021-10-28T05:51:15			vTmstdEWMuWK27DA3wJrma			0	0	TRUE	558127
2021-10-15T11:22:08.476+07:00	2021-10-15T11:22:29.860+07:00	HLC_183_TS1_4	HLC_183_TS1_4_M10	An. dirus sl	Female	n/a	n/a	uuid:efd4fb06-48ec-48a6-978c-fd6b914fec5f	87974531	efd4fb06-48ec-48a6-978c-fd6b914fec5f	2021-10-28T05:51:15	2021-10-28T05:51:15			vTmstdEWMuWK27DA3wJrma			0	0	TRUE	558127
2021-10-15T11:22:29.871+07:00	2021-10-15T11:22:57.276+07:00	HLC_183_TS1_4	HLC_183_TS1_4_M11	An. dirus sl	Female	n/a	n/a	uuid:98a1ee36-b50e-40df-964f-1b7ad75acf87	87974532	98a1ee36-b50e-40df-964f-1b7ad75acf87	2021-10-28T05:51:15	2021-10-28T05:51:15			vTmstdEWMuWK27DA3wJrma			0	0	TRUE	558127
2021-10-16T10:18:56.626+07:00	2021-10-16T10:19:21.690+07:00	HLC_183_TS1_4	HLC_183_TS1_4_M12	An. dirus sl	Female	n/a	n/a	uuid:0b196cdf-709f-49ab-b363-8b717742cc24	87974534	0b196cdf-709f-49ab-b363-8b717742cc24	2021-10-28T05:51:15	2021-10-28T05:51:15			vTmstdEWMuWK27DA3wJrma			0	0	TRUE	558127
2021-10-16T10:19:21.700+07:00	2021-10-16T10:19:45.740+07:00	HLC_183_TS1_4	HLC_183_TS1_4_M13	An. dirus sl	Female	n/a	n/a	uuid:aad8cd05-5335-462b-a5db-1451f8efe763	87974536	aad8cd05-5335-462b-a5db-1451f8efe763	2021-10-28T05:51:15	2021-10-28T05:51:16			vTmstdEWMuWK27DA3wJrma			0	0	TRUE	558127
2021-10-16T10:19:45.750+07:00	2021-10-16T10:20:10.522+07:00	HLC_183_TS1_4	HLC_183_TS1_4_M14	An. dirus sl	Female	n/a	n/a	uuid:fe012f7b-d769-4493-93c2-feb526ecde7f	87974538	fe012f7b-d769-4493-93c2-feb526ecde7f	2021-10-28T05:51:16	2021-10-28T05:51:16			vTmstdEWMuWK27DA3wJrma			0	0	TRUE	558127
2021-10-16T10:20:10.531+07:00	2021-10-16T10:20:30.797+07:00	HLC_183_TS1_5	HLC_183_TS1_5_M1	An. dirus sl	Female	n/a	n/a	uuid:052a2b6f-644e-44f9-98f4-58a535cc42f7	87974540	052a2b6f-644e-44f9-98f4-58a535cc42f7	2021-10-28T05:51:16	2021-10-28T05:51:16			vTmstdEWMuWK27DA3wJrma			0	0	TRUE	558127
2021-10-16T10:20:30.805+07:00	2021-10-16T10:20:54.688+07:00	HLC_183_TS1_5	HLC_183_TS1_5_M2	An. dirus sl	Female	n/a	n/a	uuid:56b3167b-b3db-4ac3-8963-03723b48f194	87974542	56b3167b-b3db-4ac3-8963-03723b48f194	2021-10-28T05:51:16	2021-10-28T05:51:16			vTmstdEWMuWK27DA3wJrma			0	0	TRUE	558127
2021-10-16T10:20:54.696+07:00	2021-10-16T10:21:18.121+07:00	HLC_183_TS1_5	HLC_183_TS1_5_M3	An. dirus sl	Female	n/a	n/a	uuid:b1040bb6-a1fa-4836-9494-5a3451d6759d	87974543	b1040bb6-a1fa-4836-9494-5a3451d6759d	2021-10-28T05:51:16	2021-10-28T05:51:16			vTmstdEWMuWK27DA3wJrma			0	0	TRUE	558127
2021-10-16T10:21:18.130+07:00	2021-10-16T10:21:43.357+07:00	HLC_183_TS1_5	HLC_183_TS1_5_M4	An. dirus sl	Female	n/a	n/a	uuid:197321ea-6ac2-46b5-b2bc-942a652bfa0f	87974545	197321ea-6ac2-46b5-b2bc-942a652bfa0f	2021-10-28T05:51:17	2021-10-28T05:51:17			vTmstdEWMuWK27DA3wJrma			0	0	TRUE	558127
2021-10-16T10:21:43.369+07:00	2021-10-16T10:22:06.612+07:00	HLC_183_TS1_5	HLC_183_TS1_5_M5	An. dirus sl	Female	n/a	n/a	uuid:01978531-2a87-4e43-a316-dee9c8c21d78	87974547	01978531-2a87-4e43-a316-dee9c8c21d78	2021-10-28T05:51:17	2021-10-28T05:51:17			vTmstdEWMuWK27DA3wJrma			0	0	TRUE	558127
2021-10-16T10:22:06.621+07:00	2021-10-16T10:22:31.105+07:00	HLC_183_TS1_5	HLC_183_TS1_5_M6	An. dirus sl	Female	n/a	n/a	uuid:76f8ad13-c147-442b-a934-e274210eb1e8	87974548	76f8ad13-c147-442b-a934-e274210eb1e8	2021-10-28T05:51:17	2021-10-28T05:51:17			vTmstdEWMuWK27DA3wJrma			0	0	TRUE	558127
2021-10-23T10:02:14.050+07:00	2021-10-23T10:02:59.900+07:00	HLC_183_TS1_5	HLC_183_TS1_5_M7	An. dirus sl	Female	n/a	n/a	uuid:25ac6c74-230d-42ec-b7ad-4a7dda6f4178	87974550	25ac6c74-230d-42ec-b7ad-4a7dda6f4178	2021-10-28T05:51:17	2021-10-28T05:51:17			vTmstdEWMuWK27DA3wJrma			0	0	TRUE	558127
2021-10-23T10:02:59.909+07:00	2021-10-23T10:04:35.218+07:00	HLC_183_TS1_5	HLC_183_TS1_5_M8	An. dirus sl	Female	n/a	n/a	uuid:b7b808f1-d90b-4cba-9ae8-0ce61fdbd5f2	87974552	b7b808f1-d90b-4cba-9ae8-0ce61fdbd5f2	2021-10-28T05:51:17	2021-10-28T05:51:17			vTmstdEWMuWK27DA3wJrma			0	0	TRUE	558127
2021-10-23T13:28:46.645+07:00	2021-10-23T13:34:06.516+07:00	HLC_183_TS1_5	HLC_183_TS1_5_M9	An. dirus sl	Female	n/a	n/a	uuid:48844ab9-bb5b-4b4e-a6b8-57bbbdc3beac	87974553	48844ab9-bb5b-4b4e-a6b8-57bbbdc3beac	2021-10-28T05:51:18	2021-10-28T05:51:18			vTmstdEWMuWK27DA3wJrma			0	0	TRUE	558127
2021-10-23T13:32:07.276+07:00	2021-10-23T13:33:14.794+07:00	HLC_183_TS1_5	HLC_183_TS1_5_M10	An. dirus sl	Female	n/a	n/a	uuid:6d0b8847-0fcb-4d80-a885-f601ea37b9b6	87974555	6d0b8847-0fcb-4d80-a885-f601ea37b9b6	2021-10-28T05:51:18	2021-10-28T05:51:18			vTmstdEWMuWK27DA3wJrma			0	0	TRUE	558127
2021-10-23T13:33:14.850+07:00	2021-10-23T13:35:10.417+07:00	HLC_183_TS1_5	HLC_183_TS1_5_M11	An. dirus sl	Female	n/a	n/a	uuid:f164f862-d3ff-44a6-b727-9451719cbead	87974557	f164f862-d3ff-44a6-b727-9451719cbead	2021-10-28T05:51:18	2021-10-28T05:51:18			vTmstdEWMuWK27DA3wJrma			0	0	TRUE	558127
2021-10-23T13:35:10.475+07:00	2021-10-23T13:35:56.584+07:00	HLC_183_TS1_5	HLC_183_TS1_5_M12	An. dirus sl	Female	n/a	n/a	uuid:c32b190a-a60d-4cc3-8c15-d5444dff1d10	87974559	c32b190a-a60d-4cc3-8c15-d5444dff1d10	2021-10-28T05:51:18	2021-10-28T05:51:18			vTmstdEWMuWK27DA3wJrma			0	0	TRUE	558127
2021-10-23T13:35:56.639+07:00	2021-10-23T13:36:18.995+07:00	HLC_183_TS1_5	HLC_183_TS1_5_M13	An. dirus sl	Female	n/a	n/a	uuid:d05a1528-a5c9-43cc-87ab-cb73e6677263	87974561	d05a1528-a5c9-43cc-87ab-cb73e6677263	2021-10-28T05:51:18	2021-10-28T05:51:18			vTmstdEWMuWK27DA3wJrma			0	0	TRUE	558127
2021-10-23T13:36:19.052+07:00	2021-10-23T13:36:48.465+07:00	HLC_183_TS1_5	HLC_183_TS1_5_M14	An. maculatus sl	Female	n/a	n/a	uuid:c7abb3fb-6abe-4a56-96ab-f797089829a7	87974563	c7abb3fb-6abe-4a56-96ab-f797089829a7	2021-10-28T05:51:19	2021-10-28T05:51:19			vTmstdEWMuWK27DA3wJrma			0	0	TRUE	558127
2021-10-23T13:36:48.526+07:00	2021-10-23T13:37:01.553+07:00	HLC_183_TS1_6	HLC_183_TS1_6_M1	An. maculatus sl	Female	n/a	n/a	uuid:d37fe4b2-56ab-4f1c-89d5-20e115fc754b	87974564	d37fe4b2-56ab-4f1c-89d5-20e115fc754b	2021-10-28T05:51:19	2021-10-28T05:51:19			vTmstdEWMuWK27DA3wJrma			0	0	TRUE	558127
2021-10-23T13:37:01.608+07:00	2021-10-23T13:37:23.388+07:00	HLC_183_TS1_6	HLC_183_TS1_6_M2	An. dirus sl	Female	n/a	n/a	uuid:ce87428c-747c-4eff-8017-11e1b0e69d77	87974566	ce87428c-747c-4eff-8017-11e1b0e69d77	2021-10-28T05:51:19	2021-10-28T05:51:19			vTmstdEWMuWK27DA3wJrma			0	0	TRUE	558127
2021-10-23T13:37:23.447+07:00	2021-10-23T13:37:37.447+07:00	HLC_183_TS1_6	HLC_183_TS1_6_M3	An. dirus sl	Female	n/a	n/a	uuid:6c780fa4-53c0-403d-8f9e-6b9c23a95506	87974568	6c780fa4-53c0-403d-8f9e-6b9c23a95506	2021-10-28T05:51:19	2021-10-28T05:51:19			vTmstdEWMuWK27DA3wJrma			0	0	TRUE	558127
2021-10-23T13:37:37.506+07:00	2021-10-23T13:37:57.786+07:00	HLC_183_TS1_6	HLC_183_TS1_6_M4	An. dirus sl	Female	n/a	n/a	uuid:ef09f62e-eb34-4b38-8ab2-b1e503f87466	87974569	ef09f62e-eb34-4b38-8ab2-b1e503f87466	2021-10-28T05:51:19	2021-10-28T05:51:19			vTmstdEWMuWK27DA3wJrma			0	0	TRUE	558127
2021-10-23T13:37:57.842+07:00	2021-10-23T13:38:10.249+07:00	HLC_183_TS1_6	HLC_183_TS1_6_M5	An. dirus sl	Female	n/a	n/a	uuid:bde41761-3ab6-4a09-b5c2-24dffd6dc76d	87974571	bde41761-3ab6-4a09-b5c2-24dffd6dc76d	2021-10-28T05:51:20	2021-10-28T05:51:20			vTmstdEWMuWK27DA3wJrma			0	0	TRUE	558127
2021-10-23T13:38:10.301+07:00	2021-10-23T13:38:25.683+07:00	HLC_183_TS1_6	HLC_183_TS1_6_M6	An. dirus sl	Female	n/a	n/a	uuid:79337b4d-f90f-4f43-8f51-1a8df996e711	87974573	79337b4d-f90f-4f43-8f51-1a8df996e711	2021-10-28T05:51:20	2021-10-28T05:51:20			vTmstdEWMuWK27DA3wJrma			0	0	TRUE	558127
2021-10-23T13:38:25.743+07:00	2021-10-23T13:38:39.273+07:00	HLC_183_TS1_6	HLC_183_TS1_6_M7	An. dirus sl	Female	n/a	n/a	uuid:bc1b1adc-89a6-4d56-b84e-0dc0d5c1a185	87974575	bc1b1adc-89a6-4d56-b84e-0dc0d5c1a185	2021-10-28T05:51:20	2021-10-28T05:51:20			vTmstdEWMuWK27DA3wJrma			0	0	TRUE	558127
2021-10-23T13:38:39.328+07:00	2021-10-23T13:39:14.057+07:00	HLC_183_TS1_6	HLC_183_TS1_6_M8	An. dirus sl	Female	n/a	n/a	uuid:d9752445-3680-4cc4-80db-593e623ce510	87974576	d9752445-3680-4cc4-80db-593e623ce510	2021-10-28T05:51:20	2021-10-28T05:51:20			vTmstdEWMuWK27DA3wJrma			0	0	TRUE	558127
2021-10-23T13:39:14.110+07:00	2021-10-23T13:39:26.772+07:00	HLC_183_TS1_6	HLC_183_TS1_6_M9	An. dirus sl	Female	n/a	n/a	uuid:3bbbd1b8-a31c-4ba7-b05f-c96e0b437893	87974578	3bbbd1b8-a31c-4ba7-b05f-c96e0b437893	2021-10-28T05:51:20	2021-10-28T05:51:20			vTmstdEWMuWK27DA3wJrma			0	0	TRUE	558127
2021-10-23T13:39:26.826+07:00	2021-10-23T13:39:41.697+07:00	HLC_183_TS1_6	HLC_183_TS1_6_M10	An. dirus sl	Female	n/a	n/a	uuid:186d71d6-f282-4d6c-92a5-263ae55914c9	87974580	186d71d6-f282-4d6c-92a5-263ae55914c9	2021-10-28T05:51:21	2021-10-28T05:51:21			vTmstdEWMuWK27DA3wJrma			0	0	TRUE	558127
2021-10-23T13:39:41.753+07:00	2021-10-23T13:39:55.402+07:00	HLC_183_TS1_6	HLC_183_TS1_6_M11	An. dirus sl	Female	n/a	n/a	uuid:fcd7311c-1383-446a-9def-86264e86e068	87974582	fcd7311c-1383-446a-9def-86264e86e068	2021-10-28T05:51:21	2021-10-28T05:51:21			vTmstdEWMuWK27DA3wJrma			0	0	TRUE	558127
2021-10-23T13:39:55.459+07:00	2021-10-23T13:40:11.332+07:00	HLC_183_TS1_7	HLC_183_TS1_7_M1	An. dirus sl	Female	n/a	n/a	uuid:b45ca24d-dc8f-46da-8245-6538604bb718	87974584	b45ca24d-dc8f-46da-8245-6538604bb718	2021-10-28T05:51:21	2021-10-28T05:51:21			vTmstdEWMuWK27DA3wJrma			0	0	TRUE	558127
2021-10-23T13:40:11.389+07:00	2021-10-23T13:40:25.925+07:00	HLC_183_TS1_7	HLC_183_TS1_7_M2	An. dirus sl	Female	n/a	n/a	uuid:37148f37-f127-4af7-9c3a-7bf07789212c	87974585	37148f37-f127-4af7-9c3a-7bf07789212c	2021-10-28T05:51:21	2021-10-28T05:51:21			vTmstdEWMuWK27DA3wJrma			0	0	TRUE	558127
2021-10-23T13:40:25.979+07:00	2021-10-23T13:40:47.461+07:00	HLC_183_TS1_7	HLC_183_TS1_7_M3	An. dirus sl	Female	n/a	n/a	uuid:639c3e46-1937-43b0-8612-a6ce3bd8f719	87974587	639c3e46-1937-43b0-8612-a6ce3bd8f719	2021-10-28T05:51:21	2021-10-28T05:51:22			vTmstdEWMuWK27DA3wJrma			0	0	TRUE	558127
2021-10-23T13:40:47.518+07:00	2021-10-23T13:41:00.561+07:00	HLC_183_TS1_7	HLC_183_TS1_7_M4	An. dirus sl	Female	n/a	n/a	uuid:e6c8a73c-6be5-491e-ac52-3628fec17136	87974589	e6c8a73c-6be5-491e-ac52-3628fec17136	2021-10-28T05:51:22	2021-10-28T05:51:22			vTmstdEWMuWK27DA3wJrma			0	0	TRUE	558127
2021-10-23T13:41:00.614+07:00	2021-10-23T13:41:15.049+07:00	HLC_183_TS1_7	HLC_183_TS1_7_M5	An. dirus sl	Female	n/a	n/a	uuid:92e7b8d2-5023-4c74-b1d2-0dc74369f288	87974590	92e7b8d2-5023-4c74-b1d2-0dc74369f288	2021-10-28T05:51:22	2021-10-28T05:51:22			vTmstdEWMuWK27DA3wJrma			0	0	TRUE	558127
2021-10-23T13:41:15.106+07:00	2021-10-23T13:41:39.216+07:00	HLC_183_TS1_7	HLC_183_TS1_7_M6	An. dirus sl	Female	n/a	n/a	uuid:07303d83-0a7a-446f-92db-ebc5422cb743	87974592	07303d83-0a7a-446f-92db-ebc5422cb743	2021-10-28T05:51:22	2021-10-28T05:51:22			vTmstdEWMuWK27DA3wJrma			0	0	TRUE	558127
2021-10-23T13:41:39.271+07:00	2021-10-23T13:46:09.467+07:00	HLC_183_TS1_7	HLC_183_TS1_7_M7	An. dirus sl	Female	n/a	n/a	uuid:87a5b6ab-3f5f-4a2e-af66-63f572316d68	87974594	87a5b6ab-3f5f-4a2e-af66-63f572316d68	2021-10-28T05:51:22	2021-10-28T05:51:22			vTmstdEWMuWK27DA3wJrma			0	0	TRUE	558127
2021-10-23T13:41:59.481+07:00	2021-10-23T13:42:30.499+07:00	HLC_183_TS1_7	HLC_183_TS1_7_M8	An. dirus sl	Female	n/a	n/a	uuid:a312f021-4bf4-4c87-8ee6-ff45dfa7eb0a	87974596	a312f021-4bf4-4c87-8ee6-ff45dfa7eb0a	2021-10-28T05:51:23	2021-10-28T05:51:23			vTmstdEWMuWK27DA3wJrma			0	0	TRUE	558127
2021-10-23T13:42:30.562+07:00	2021-10-23T13:43:04.549+07:00	HLC_183_TS1_7	HLC_183_TS1_7_M9	An. dirus sl	Female	n/a	n/a	uuid:7fb7fc22-8fa3-4d86-9714-bac97ac3c950	87974598	7fb7fc22-8fa3-4d86-9714-bac97ac3c950	2021-10-28T05:51:23	2021-10-28T05:51:23			vTmstdEWMuWK27DA3wJrma			0	0	TRUE	558127
2021-10-23T13:43:04.603+07:00	2021-10-23T13:43:50.544+07:00	HLC_183_TS1_7	HLC_183_TS1_7_M10	An. dirus sl	Female	n/a	n/a	uuid:63bf4f07-b12b-4b15-b8c5-fc785c5c52ae	87974600	63bf4f07-b12b-4b15-b8c5-fc785c5c52ae	2021-10-28T05:51:23	2021-10-28T05:51:23			vTmstdEWMuWK27DA3wJrma			0	0	TRUE	558127
2021-10-23T13:43:50.601+07:00	2021-10-23T13:47:11.151+07:00	HLC_183_TS1_7	HLC_183_TS1_7_M11	An. dirus sl	Female	n/a	n/a	uuid:d85fe6a2-0df6-4c02-9c48-df7032b493b3	87974603	d85fe6a2-0df6-4c02-9c48-df7032b493b3	2021-10-28T05:51:23	2021-10-28T05:51:23			vTmstdEWMuWK27DA3wJrma			0	0	TRUE	558127
2021-10-23T13:47:11.209+07:00	2021-10-23T13:47:29.684+07:00	HLC_183_TS1_8	HLC_183_TS1_8_M1	An. dirus sl	Female	n/a	n/a	uuid:17950683-9839-4155-bd0b-e00f00ab8677	87974605	17950683-9839-4155-bd0b-e00f00ab8677	2021-10-28T05:51:23	2021-10-28T05:51:23			vTmstdEWMuWK27DA3wJrma			0	0	TRUE	558127
2021-10-23T13:47:29.742+07:00	2021-10-23T13:47:44.424+07:00	HLC_183_TS1_8	HLC_183_TS1_8_M2	An. dirus sl	Female	n/a	n/a	uuid:04119fea-d740-4be8-95fb-309f36a424ad	87974606	04119fea-d740-4be8-95fb-309f36a424ad	2021-10-28T05:51:24	2021-10-28T05:51:24			vTmstdEWMuWK27DA3wJrma			0	0	TRUE	558127
2021-10-23T13:47:44.479+07:00	2021-10-23T13:47:57.214+07:00	HLC_183_TS1_8	HLC_183_TS1_8_M3	An. dirus sl	Female	n/a	n/a	uuid:3c368be5-fbf9-49df-b61a-3f2a0b0a7f7f	87974608	3c368be5-fbf9-49df-b61a-3f2a0b0a7f7f	2021-10-28T05:51:24	2021-10-28T05:51:24			vTmstdEWMuWK27DA3wJrma			0	0	TRUE	558127
2021-10-23T13:47:57.270+07:00	2021-10-23T13:48:20.502+07:00	HLC_183_TS1_8	HLC_183_TS1_8_M4	An. dirus sl	Female	n/a	n/a	uuid:f2d21bd6-8d73-4a47-8caf-0084555aa49d	87974610	f2d21bd6-8d73-4a47-8caf-0084555aa49d	2021-10-28T05:51:24	2021-10-28T05:51:24			vTmstdEWMuWK27DA3wJrma			0	0	TRUE	558127
2021-10-23T13:48:20.557+07:00	2021-10-23T13:48:54.536+07:00	HLC_183_TS1_8	HLC_183_TS1_8_M5	An. dirus sl	Female	n/a	n/a	uuid:a3477b3f-d40f-44a7-8e14-e16bd48a022c	87974612	a3477b3f-d40f-44a7-8e14-e16bd48a022c	2021-10-28T05:51:24	2021-10-28T05:51:24			vTmstdEWMuWK27DA3wJrma			0	0	TRUE	558127
2021-10-23T13:48:54.593+07:00	2021-10-23T13:49:31.399+07:00	HLC_183_TS1_8	HLC_183_TS1_8_M6	An. dirus sl	Female	n/a	n/a	uuid:7400a0c8-0b97-483a-a295-37ecbb4daae6	87974613	7400a0c8-0b97-483a-a295-37ecbb4daae6	2021-10-28T05:51:24	2021-10-28T05:51:25			vTmstdEWMuWK27DA3wJrma			0	0	TRUE	558127
2021-10-23T13:49:31.456+07:00	2021-10-23T13:49:46.093+07:00	HLC_183_TS1_8	HLC_183_TS1_8_M7	An. dirus sl	Female	n/a	n/a	uuid:f1342cf6-4780-4d3f-b574-a7a6324cc100	87974615	f1342cf6-4780-4d3f-b574-a7a6324cc100	2021-10-28T05:51:25	2021-10-28T05:51:25			vTmstdEWMuWK27DA3wJrma			0	0	TRUE	558127
2021-10-23T13:49:46.146+07:00	2021-10-23T13:50:19.133+07:00	HLC_183_TS1_8	HLC_183_TS1_8_M8	An. dirus sl	Female	n/a	n/a	uuid:b1da6218-767a-45ee-8259-6076a189203d	87974617	b1da6218-767a-45ee-8259-6076a189203d	2021-10-28T05:51:25	2021-10-28T05:51:25			vTmstdEWMuWK27DA3wJrma			0	0	TRUE	558127
2021-10-23T13:50:19.193+07:00	2021-10-23T13:50:38.419+07:00	HLC_183_TS1_8	HLC_183_TS1_8_M9	An. dirus sl	Female	n/a	n/a	uuid:7ba8fd07-0885-4e04-9e8c-3ecbb3d7909a	87974619	7ba8fd07-0885-4e04-9e8c-3ecbb3d7909a	2021-10-28T05:51:25	2021-10-28T05:51:25			vTmstdEWMuWK27DA3wJrma			0	0	TRUE	558127
2021-10-23T13:50:38.475+07:00	2021-10-23T13:50:52.601+07:00	HLC_183_TS1_8	HLC_183_TS1_8_M10	An. dirus sl	Female	n/a	n/a	uuid:e9182083-9d61-45bc-a10d-3df771f79030	87974620	e9182083-9d61-45bc-a10d-3df771f79030	2021-10-28T05:51:25	2021-10-28T05:51:25			vTmstdEWMuWK27DA3wJrma			0	0	TRUE	558127
2021-10-23T13:50:52.655+07:00	2021-10-23T13:51:16.335+07:00	HLC_183_TS1_8	HLC_183_TS1_8_M11	An. dirus sl	Female	n/a	n/a	uuid:a71c282d-c3a4-4470-981c-c1c6bc9b43ba	87974623	a71c282d-c3a4-4470-981c-c1c6bc9b43ba	2021-10-28T05:51:25	2021-10-28T05:51:26			vTmstdEWMuWK27DA3wJrma			0	0	TRUE	558127
2021-10-23T13:51:16.391+07:00	2021-10-23T13:52:05.579+07:00	HLC_183_TS1_8	HLC_183_TS1_8_M12	An. dirus sl	Female	n/a	n/a	uuid:1ef35506-e9fa-4a17-875d-828f13fa0725	87974625	1ef35506-e9fa-4a17-875d-828f13fa0725	2021-10-28T05:51:26	2021-10-28T05:51:26			vTmstdEWMuWK27DA3wJrma			0	0	TRUE	558127
2021-10-23T13:52:05.632+07:00	2021-10-23T13:52:30.633+07:00	HLC_183_TS1_8	HLC_183_TS1_8_M13	An. dirus sl	Female	n/a	n/a	uuid:6fc1bba5-c9bc-40f0-bc41-a2865899e1f5	87974626	6fc1bba5-c9bc-40f0-bc41-a2865899e1f5	2021-10-28T05:51:26	2021-10-28T05:51:26			vTmstdEWMuWK27DA3wJrma			0	0	TRUE	558127
2021-10-23T13:52:30.690+07:00	2021-10-23T13:52:44.898+07:00	HLC_183_TS1_8	HLC_183_TS1_8_M14	An. dirus sl	Female	n/a	n/a	uuid:7fdf580d-74bc-4597-a144-e88eef2fbf5a	87974628	7fdf580d-74bc-4597-a144-e88eef2fbf5a	2021-10-28T05:51:26	2021-10-28T05:51:26			vTmstdEWMuWK27DA3wJrma			0	0	TRUE	558127
2021-10-23T13:52:44.955+07:00	2021-10-23T13:53:05.609+07:00	HLC_183_TS1_8	HLC_183_TS1_8_M15	An. dirus sl	Female	n/a	n/a	uuid:fca7336a-62cf-4dd9-b77e-1423c1f2c84d	87974629	fca7336a-62cf-4dd9-b77e-1423c1f2c84d	2021-10-28T05:51:26	2021-10-28T05:51:26			vTmstdEWMuWK27DA3wJrma			0	0	TRUE	558127
2021-10-23T13:53:05.666+07:00	2021-10-23T13:53:38.866+07:00	HLC_183_TS1_8	HLC_183_TS1_8_M16	An. dirus sl	Female	n/a	n/a	uuid:52a4529b-8d78-481e-982c-f93f6c40b828	87974631	52a4529b-8d78-481e-982c-f93f6c40b828	2021-10-28T05:51:26	2021-10-28T05:51:27			vTmstdEWMuWK27DA3wJrma			0	0	TRUE	558127
2021-10-23T13:53:38.921+07:00	2021-10-23T13:54:06.777+07:00	HLC_183_TS1_8	HLC_183_TS1_8_M17	An. dirus sl	Female	n/a	n/a	uuid:df6fb8e5-ff42-4ed2-be28-a3c84d3c5fce	87974633	df6fb8e5-ff42-4ed2-be28-a3c84d3c5fce	2021-10-28T05:51:27	2021-10-28T05:51:27			vTmstdEWMuWK27DA3wJrma			0	0	TRUE	558127
2021-10-23T13:54:06.837+07:00	2021-10-23T13:54:40.395+07:00	HLC_183_TS1_8	HLC_183_TS1_8_M18	An. dirus sl	Female	n/a	n/a	uuid:0118c5f8-c6b8-456e-9321-b505c7acf8f0	87974635	0118c5f8-c6b8-456e-9321-b505c7acf8f0	2021-10-28T05:51:27	2021-10-28T05:51:27			vTmstdEWMuWK27DA3wJrma			0	0	TRUE	558127
2021-10-23T13:54:40.454+07:00	2021-10-23T13:55:06.381+07:00	HLC_183_TS1_8	HLC_183_TS1_8_M19	An. dirus sl	Female	n/a	n/a	uuid:d1182453-1721-487a-975d-a39b29965d33	87974636	d1182453-1721-487a-975d-a39b29965d33	2021-10-28T05:51:27	2021-10-28T05:51:27			vTmstdEWMuWK27DA3wJrma			0	0	TRUE	558127
2021-10-23T13:55:06.447+07:00	2021-10-23T13:55:23.598+07:00	HLC_183_TS1_8	HLC_183_TS1_8_M20	An. dirus sl	Female	n/a	n/a	uuid:0018893a-1f84-4b04-8585-070124bd330e	87974638	0018893a-1f84-4b04-8585-070124bd330e	2021-10-28T05:51:27	2021-10-28T05:51:27			vTmstdEWMuWK27DA3wJrma			0	0	TRUE	558127
2021-10-23T13:55:23.656+07:00	2021-10-23T13:55:37.613+07:00	HLC_183_TS1_8	HLC_183_TS1_8_M21	An. dirus sl	Female	n/a	n/a	uuid:a81820ed-406b-461c-87eb-890768e92105	87974640	a81820ed-406b-461c-87eb-890768e92105	2021-10-28T05:51:28	2021-10-28T05:51:28			vTmstdEWMuWK27DA3wJrma			0	0	TRUE	558127
2021-10-23T13:55:37.671+07:00	2021-10-23T13:56:23.449+07:00	HLC_183_TS1_8	HLC_183_TS1_8_M22	An. dirus sl	Female	n/a	n/a	uuid:59baa141-ba79-4c89-a260-90b60d659908	87974642	59baa141-ba79-4c89-a260-90b60d659908	2021-10-28T05:51:28	2021-10-28T05:51:28			vTmstdEWMuWK27DA3wJrma			0	0	TRUE	558127
2021-10-23T13:56:23.509+07:00	2021-10-23T13:56:44.849+07:00	HLC_183_TS1_8	HLC_183_TS1_8_M23	An. dirus sl	Female	n/a	n/a	uuid:05992654-65ed-4009-aaaf-4eb421fad09c	87974643	05992654-65ed-4009-aaaf-4eb421fad09c	2021-10-28T05:51:28	2021-10-28T05:51:28			vTmstdEWMuWK27DA3wJrma			0	0	TRUE	558127
2021-10-23T13:56:44.905+07:00	2021-10-23T13:57:15.169+07:00	HLC_183_TS1_8	HLC_183_TS1_8_M24	An. dirus sl	Female	n/a	n/a	uuid:2654ac4c-6055-4c24-88e2-50ce6f9f9fda	87974645	2654ac4c-6055-4c24-88e2-50ce6f9f9fda	2021-10-28T05:51:28	2021-10-28T05:51:28			vTmstdEWMuWK27DA3wJrma			0	0	TRUE	558127
2021-10-23T13:57:15.224+07:00	2021-10-23T13:57:46.519+07:00	HLC_183_TS1_8	HLC_183_TS1_8_M25	An. dirus sl	Female	n/a	n/a	uuid:a185327c-d51f-49b9-a87c-aae78c114897	87974647	a185327c-d51f-49b9-a87c-aae78c114897	2021-10-28T05:51:28	2021-10-28T05:51:29			vTmstdEWMuWK27DA3wJrma			0	0	TRUE	558127
2021-10-23T13:57:46.577+07:00	2021-10-23T13:58:18.232+07:00	HLC_183_TS1_8	HLC_183_TS1_8_M26	An. dirus sl	Female	n/a	n/a	uuid:757ea565-bcae-4fef-874f-d0484b4476e3	87974649	757ea565-bcae-4fef-874f-d0484b4476e3	2021-10-28T05:51:29	2021-10-28T05:51:29			vTmstdEWMuWK27DA3wJrma			0	0	TRUE	558127
2021-10-23T13:58:18.291+07:00	2021-10-23T13:58:43.853+07:00	HLC_183_TS1_8	HLC_183_TS1_8_M27	An. philippinensis	Female	n/a	n/a	uuid:d1e3162b-4dba-42b7-837c-30d4a7ab5d0b	87974650	d1e3162b-4dba-42b7-837c-30d4a7ab5d0b	2021-10-28T05:51:29	2021-10-28T05:51:29			vTmstdEWMuWK27DA3wJrma			0	0	TRUE	558127
2021-10-24T13:12:17.950+07:00	2021-10-24T13:14:41.589+07:00	HLC_183_TS1_9	HLC_183_TS1_9_M1	An. kochi	Female	n/a	n/a	uuid:8f9543be-93b0-4d8f-9289-3fe1e2d04087	87974653	8f9543be-93b0-4d8f-9289-3fe1e2d04087	2021-10-28T05:51:29	2021-10-28T05:51:29			vTmstdEWMuWK27DA3wJrma			0	0	TRUE	558127
2021-10-24T13:14:41.645+07:00	2021-10-24T13:14:56.007+07:00	HLC_183_TS1_9	HLC_183_TS1_9_M2	An. dirus sl	Female	n/a	n/a	uuid:2400ba28-bbe8-4699-b4b2-b1d4d954d2c6	87974655	2400ba28-bbe8-4699-b4b2-b1d4d954d2c6	2021-10-28T05:51:29	2021-10-28T05:51:29			vTmstdEWMuWK27DA3wJrma			0	0	TRUE	558127
2021-10-24T13:14:56.064+07:00	2021-10-24T13:15:07.752+07:00	HLC_183_TS1_9	HLC_183_TS1_9_M3	An. dirus sl	Female	n/a	n/a	uuid:6a3e84c1-1337-473e-9787-acfaea461a3a	87974657	6a3e84c1-1337-473e-9787-acfaea461a3a	2021-10-28T05:51:29	2021-10-28T05:51:30			vTmstdEWMuWK27DA3wJrma			0	0	TRUE	558127
2021-10-24T13:15:07.808+07:00	2021-10-24T13:15:44.469+07:00	HLC_183_TS1_9	HLC_183_TS1_9_M4	An. dirus sl	Female	n/a	n/a	uuid:3e47f5fd-d06b-4763-a7bb-abb323dcc873	87974658	3e47f5fd-d06b-4763-a7bb-abb323dcc873	2021-10-28T05:51:30	2021-10-28T05:51:30			vTmstdEWMuWK27DA3wJrma			0	0	TRUE	558127
2021-10-24T13:15:44.528+07:00	2021-10-24T13:15:57.629+07:00	HLC_183_TS1_9	HLC_183_TS1_9_M5	An. dirus sl	Female	n/a	n/a	uuid:b21e74e1-18c2-4db0-a86f-174cbb207096	87974660	b21e74e1-18c2-4db0-a86f-174cbb207096	2021-10-28T05:51:30	2021-10-28T05:51:30			vTmstdEWMuWK27DA3wJrma			0	0	TRUE	558127
2021-10-24T13:15:57.683+07:00	2021-10-24T13:16:17.520+07:00	HLC_183_TS1_9	HLC_183_TS1_9_M6	An. dirus sl	Female	n/a	n/a	uuid:2af2ed53-85a8-4e18-b4aa-3cb11f3c20c3	87974662	2af2ed53-85a8-4e18-b4aa-3cb11f3c20c3	2021-10-28T05:51:30	2021-10-28T05:51:30			vTmstdEWMuWK27DA3wJrma			0	0	TRUE	558127
2021-10-24T13:16:17.579+07:00	2021-10-24T13:16:30.322+07:00	HLC_183_TS1_9	HLC_183_TS1_9_M7	An. dirus sl	Female	n/a	n/a	uuid:ae4c6601-3e5c-4051-9640-a74a96728e8b	87974664	ae4c6601-3e5c-4051-9640-a74a96728e8b	2021-10-28T05:51:30	2021-10-28T05:51:31			vTmstdEWMuWK27DA3wJrma			0	0	TRUE	558127
2021-10-24T13:16:30.377+07:00	2021-10-24T13:16:44.194+07:00	HLC_183_TS1_9	HLC_183_TS1_9_M8	An. dirus sl	Female	n/a	n/a	uuid:961da684-f527-4efb-bc66-348c9cc7211e	87974666	961da684-f527-4efb-bc66-348c9cc7211e	2021-10-28T05:51:31	2021-10-28T05:51:31			vTmstdEWMuWK27DA3wJrma			0	0	TRUE	558127
2021-10-24T13:16:44.252+07:00	2021-10-24T13:16:58.128+07:00	HLC_183_TS1_9	HLC_183_TS1_9_M9	An. dirus sl	Female	n/a	n/a	uuid:7171e938-308d-4c8f-8e7d-02bc233b4ace	87974668	7171e938-308d-4c8f-8e7d-02bc233b4ace	2021-10-28T05:51:31	2021-10-28T05:51:31			vTmstdEWMuWK27DA3wJrma			0	0	TRUE	558127
2021-10-24T13:16:58.185+07:00	2021-10-24T13:17:09.873+07:00	HLC_183_TS1_9	HLC_183_TS1_9_M10	An. dirus sl	Female	n/a	n/a	uuid:4a341f3b-1096-4804-926e-d914eddffbad	87974670	4a341f3b-1096-4804-926e-d914eddffbad	2021-10-28T05:51:31	2021-10-28T05:51:31			vTmstdEWMuWK27DA3wJrma			0	0	TRUE	558127
2021-10-24T13:17:09.929+07:00	2021-10-24T13:17:27.700+07:00	HLC_183_TS1_9	HLC_183_TS1_9_M11	An. dirus sl	Female	n/a	n/a	uuid:0554709f-689b-4c90-8d41-de85f6ac60bb	87974672	0554709f-689b-4c90-8d41-de85f6ac60bb	2021-10-28T05:51:31	2021-10-28T05:51:32			vTmstdEWMuWK27DA3wJrma			0	0	TRUE	558127
2021-10-24T13:17:27.756+07:00	2021-10-24T13:17:42.115+07:00	HLC_183_TS1_9	HLC_183_TS1_9_M12	An. dirus sl	Female	n/a	n/a	uuid:93f0d146-c6a7-4a00-91d0-4d8678822f8d	87974674	93f0d146-c6a7-4a00-91d0-4d8678822f8d	2021-10-28T05:51:32	2021-10-28T05:51:32			vTmstdEWMuWK27DA3wJrma			0	0	TRUE	558127
2021-10-24T13:17:42.173+07:00	2021-10-24T13:17:52.577+07:00	HLC_183_TS1_9	HLC_183_TS1_9_M13	An. dirus sl	Female	n/a	n/a	uuid:b2be0bad-f858-499a-8111-d9f0cd0f6ec4	87974675	b2be0bad-f858-499a-8111-d9f0cd0f6ec4	2021-10-28T05:51:32	2021-10-28T05:51:32			vTmstdEWMuWK27DA3wJrma			0	0	TRUE	558127
2021-10-24T13:17:52.635+07:00	2021-10-24T13:18:04.208+07:00	HLC_183_TS1_9	HLC_183_TS1_9_M14	An. dirus sl	Female	n/a	n/a	uuid:1543b838-1aa2-4dc0-8070-0ade195ce437	87974677	1543b838-1aa2-4dc0-8070-0ade195ce437	2021-10-28T05:51:32	2021-10-28T05:51:32			vTmstdEWMuWK27DA3wJrma			0	0	TRUE	558127
2021-10-24T13:18:04.264+07:00	2021-10-24T13:18:19.335+07:00	HLC_183_TS1_9	HLC_183_TS1_9_M15	An. dirus sl	Female	n/a	n/a	uuid:c4257e40-c903-41cd-b244-8ad5752eb1fe	87974679	c4257e40-c903-41cd-b244-8ad5752eb1fe	2021-10-28T05:51:32	2021-10-28T05:51:32			vTmstdEWMuWK27DA3wJrma			0	0	TRUE	558127
2021-10-24T13:18:19.506+07:00	2021-10-24T13:18:40.689+07:00	HLC_183_TS1_9	HLC_183_TS1_9_M16	An. dirus sl	Female	n/a	n/a	uuid:c1c56ed5-24c9-4945-a938-8c4464c3dbe3	87974681	c1c56ed5-24c9-4945-a938-8c4464c3dbe3	2021-10-28T05:51:33	2021-10-28T05:51:33			vTmstdEWMuWK27DA3wJrma			0	0	TRUE	558127
2021-10-24T13:18:40.794+07:00	2021-10-24T13:18:51.856+07:00	HLC_183_TS1_10	HLC_183_TS1_10_M1	An. dirus sl	Female	n/a	n/a	uuid:bfb60c85-28db-4817-999a-63069e71d651	87974683	bfb60c85-28db-4817-999a-63069e71d651	2021-10-28T05:51:33	2021-10-28T05:51:33			vTmstdEWMuWK27DA3wJrma			0	0	TRUE	558127
2021-10-24T13:18:51.913+07:00	2021-10-24T13:57:50.199+07:00	HLC_183_TS1_10	HLC_183_TS1_10_M2	An. dirus sl	Female	n/a	n/a	uuid:3de699b4-d214-4c54-93d9-dea1987277b7	87974684	3de699b4-d214-4c54-93d9-dea1987277b7	2021-10-28T05:51:33	2021-10-28T05:51:33			vTmstdEWMuWK27DA3wJrma			0	0	TRUE	558127
2021-10-24T13:19:08.383+07:00	2021-10-24T13:19:50.985+07:00	HLC_183_TS1_10	HLC_183_TS1_10_M3	An. dirus sl	Female	n/a	n/a	uuid:f9456df1-2d8d-4b14-a9b3-595b7991edf9	87974686	f9456df1-2d8d-4b14-a9b3-595b7991edf9	2021-10-28T05:51:33	2021-10-28T05:51:33			vTmstdEWMuWK27DA3wJrma			0	0	TRUE	558127
2021-10-24T13:19:51.042+07:00	2021-10-24T13:20:00.290+07:00	HLC_183_TS1_10	HLC_183_TS1_10_M4	An. dirus sl	Female	n/a	n/a	uuid:8a8edf73-4fee-488e-93a9-93872d2734e1	87974688	8a8edf73-4fee-488e-93a9-93872d2734e1	2021-10-28T05:51:33	2021-10-28T05:51:34			vTmstdEWMuWK27DA3wJrma			0	0	TRUE	558127
2021-10-24T13:20:00.344+07:00	2021-10-24T13:20:15.257+07:00	HLC_183_TS1_10	HLC_183_TS1_10_M5	An. dirus sl	Female	n/a	n/a	uuid:bc9a4744-b132-482d-9661-a75538fb8f38	87974690	bc9a4744-b132-482d-9661-a75538fb8f38	2021-10-28T05:51:34	2021-10-28T05:51:34			vTmstdEWMuWK27DA3wJrma			0	0	TRUE	558127
2021-10-24T13:20:15.313+07:00	2021-10-24T13:20:28.612+07:00	HLC_183_TS1_10	HLC_183_TS1_10_M6	An. dirus sl	Female	n/a	n/a	uuid:c75b757f-18d5-4dd5-8049-98cd9de54b06	87974692	c75b757f-18d5-4dd5-8049-98cd9de54b06	2021-10-28T05:51:34	2021-10-28T05:51:34			vTmstdEWMuWK27DA3wJrma			0	0	TRUE	558127
2021-10-24T13:20:28.666+07:00	2021-10-24T13:21:12.225+07:00	HLC_183_TS1_10	HLC_183_TS1_10_M7	An. dirus sl	Female	n/a	n/a	uuid:171a964f-a842-42e6-8607-eab55729578a	87974693	171a964f-a842-42e6-8607-eab55729578a	2021-10-28T05:51:34	2021-10-28T05:51:34			vTmstdEWMuWK27DA3wJrma			0	0	TRUE	558127
2021-10-24T13:21:12.282+07:00	2021-10-24T13:21:28.384+07:00	HLC_183_TS1_10	HLC_183_TS1_10_M8	An. dirus sl	Female	n/a	n/a	uuid:7693b1fa-1619-433e-bf79-33279437ef4c	87974695	7693b1fa-1619-433e-bf79-33279437ef4c	2021-10-28T05:51:34	2021-10-28T05:51:35			vTmstdEWMuWK27DA3wJrma			0	0	TRUE	558127
2021-10-24T13:21:28.458+07:00	2021-10-24T13:21:55.830+07:00	HLC_183_TS1_10	HLC_183_TS1_10_M9	An. dirus sl	Female	n/a	n/a	uuid:a1c8e6d5-c390-447a-9ab6-aa08bc8890b4	87974698	a1c8e6d5-c390-447a-9ab6-aa08bc8890b4	2021-10-28T05:51:35	2021-10-28T05:51:35			vTmstdEWMuWK27DA3wJrma			0	0	TRUE	558127
2021-10-24T13:21:55.886+07:00	2021-10-24T13:22:08.148+07:00	HLC_183_TS1_10	HLC_183_TS1_10_M10	An. dirus sl	Female	n/a	n/a	uuid:c16507c3-8228-4ca7-97ab-1b3a43bb1b4a	87974701	c16507c3-8228-4ca7-97ab-1b3a43bb1b4a	2021-10-28T05:51:35	2021-10-28T05:51:35			vTmstdEWMuWK27DA3wJrma			0	0	TRUE	558127
2021-10-24T13:22:08.202+07:00	2021-10-24T13:22:30.150+07:00	HLC_183_TS1_10	HLC_183_TS1_10_M11	An. dirus sl	Female	n/a	n/a	uuid:47555e92-4673-40eb-a53a-bf50d40f1ef8	87974702	47555e92-4673-40eb-a53a-bf50d40f1ef8	2021-10-28T05:51:35	2021-10-28T05:51:35			vTmstdEWMuWK27DA3wJrma			0	0	TRUE	558127
2021-10-24T13:22:30.203+07:00	2021-10-24T13:56:34.930+07:00	HLC_183_TS1_10	HLC_183_TS1_10_M12	An. dirus sl	Female	n/a	n/a	uuid:4df65d86-f848-46e8-b289-9e32af4184b5	87974704	4df65d86-f848-46e8-b289-9e32af4184b5	2021-10-28T05:51:35	2021-10-28T05:51:35			vTmstdEWMuWK27DA3wJrma			0	0	TRUE	558127
2021-10-24T13:22:41.885+07:00	2021-10-24T13:22:53.901+07:00	HLC_183_TS1_10	HLC_183_TS1_10_M13	An. dirus sl	Female	n/a	n/a	uuid:88154160-0673-48ca-ba26-3f9a1b2b69b0	87974706	88154160-0673-48ca-ba26-3f9a1b2b69b0	2021-10-28T05:51:35	2021-10-28T05:51:36			vTmstdEWMuWK27DA3wJrma			0	0	TRUE	558127
2021-10-24T13:22:53.955+07:00	2021-10-24T13:57:03.289+07:00	HLC_183_TS1_10	HLC_183_TS1_10_M14	An. dirus sl	Female	n/a	n/a	uuid:7113a19f-f0dc-4691-9261-f820b6232db6	87974708	7113a19f-f0dc-4691-9261-f820b6232db6	2021-10-28T05:51:36	2021-10-28T05:51:36			vTmstdEWMuWK27DA3wJrma			0	0	TRUE	558127
2021-10-24T13:23:08.295+07:00	2021-10-24T13:23:28.985+07:00	HLC_183_TS1_10	HLC_183_TS1_10_M15	An. dirus sl	Female	n/a	n/a	uuid:a433891c-29a7-49b1-9eec-55e402dfebf4	87974709	a433891c-29a7-49b1-9eec-55e402dfebf4	2021-10-28T05:51:36	2021-10-28T05:51:36			vTmstdEWMuWK27DA3wJrma			0	0	TRUE	558127
2021-10-24T13:23:29.038+07:00	2021-10-24T13:23:42.124+07:00	HLC_183_TS1_10	HLC_183_TS1_10_M16	An. dirus sl	Female	n/a	n/a	uuid:53d93979-c40f-4dc3-aa53-1c3b014db61b	87974711	53d93979-c40f-4dc3-aa53-1c3b014db61b	2021-10-28T05:51:36	2021-10-28T05:51:36			vTmstdEWMuWK27DA3wJrma			0	0	TRUE	558127
2021-10-24T13:23:42.181+07:00	2021-10-24T13:23:54.997+07:00	HLC_183_TS1_10	HLC_183_TS1_10_M17	An. dirus sl	Female	n/a	n/a	uuid:2558c652-2ad9-41a2-8a31-0dffae12e764	87974713	2558c652-2ad9-41a2-8a31-0dffae12e764	2021-10-28T05:51:36	2021-10-28T05:51:36			vTmstdEWMuWK27DA3wJrma			0	0	TRUE	558127
2021-10-24T13:23:55.054+07:00	2021-10-24T13:24:10.910+07:00	HLC_183_TS1_10	HLC_183_TS1_10_M18	An. dirus sl	Female	n/a	n/a	uuid:163645ce-ae24-472e-8aef-3055afe4c481	87974714	163645ce-ae24-472e-8aef-3055afe4c481	2021-10-28T05:51:36	2021-10-28T05:51:37			vTmstdEWMuWK27DA3wJrma			0	0	TRUE	558127
2021-10-24T13:24:10.984+07:00	2021-10-24T13:24:26.934+07:00	HLC_183_TS1_10	HLC_183_TS1_10_M19	An. dirus sl	Female	n/a	n/a	uuid:66c2f2e5-0746-4301-bda0-371939731ec8	87974716	66c2f2e5-0746-4301-bda0-371939731ec8	2021-10-28T05:51:37	2021-10-28T05:51:37			vTmstdEWMuWK27DA3wJrma			0	0	TRUE	558127
2021-10-24T13:24:46.832+07:00	2021-10-24T13:24:55.282+07:00	HLC_183_TS1_10	HLC_183_TS1_10_M20	An. dirus sl	Female	n/a	n/a	uuid:63b49b71-c00c-401d-9935-255193710049	87974718	63b49b71-c00c-401d-9935-255193710049	2021-10-28T05:51:37	2021-10-28T05:51:37			vTmstdEWMuWK27DA3wJrma			0	0	TRUE	558127
2021-10-24T13:24:55.343+07:00	2021-10-24T13:25:04.569+07:00	HLC_183_TS1_10	HLC_183_TS1_10_M21	An. philippinensis	Female	n/a	n/a	uuid:0d9d1e66-8c75-4864-b093-e80b090e6e2d	87974719	0d9d1e66-8c75-4864-b093-e80b090e6e2d	2021-10-28T05:51:37	2021-10-28T05:51:37			vTmstdEWMuWK27DA3wJrma			0	0	TRUE	558127
2021-10-24T13:25:04.626+07:00	2021-10-24T13:25:14.928+07:00	HLC_183_TS1_11	HLC_183_TS1_11_M1	An. dirus sl	Female	n/a	n/a	uuid:e524ff44-c04b-48d9-add3-f17bfa07aa6a	87974721	e524ff44-c04b-48d9-add3-f17bfa07aa6a	2021-10-28T05:51:37	2021-10-28T05:51:37			vTmstdEWMuWK27DA3wJrma			0	0	TRUE	558127
2021-10-24T13:25:14.984+07:00	2021-10-24T13:25:24.670+07:00	HLC_183_TS1_11	HLC_183_TS1_11_M2	An. dirus sl	Female	n/a	n/a	uuid:819a488f-9155-464c-b435-ed3cde3c735d	87974723	819a488f-9155-464c-b435-ed3cde3c735d	2021-10-28T05:51:37	2021-10-28T05:51:38			vTmstdEWMuWK27DA3wJrma			0	0	TRUE	558127
2021-10-24T13:25:24.725+07:00	2021-10-24T13:25:57.223+07:00	HLC_183_TS1_11	HLC_183_TS1_11_M3	An. dirus sl	Female	n/a	n/a	uuid:3b373750-41dd-490b-b645-f35367103cf6	87974725	3b373750-41dd-490b-b645-f35367103cf6	2021-10-28T05:51:38	2021-10-28T05:51:38			vTmstdEWMuWK27DA3wJrma			0	0	TRUE	558127
2021-10-24T13:25:57.278+07:00	2021-10-24T13:26:27.573+07:00	HLC_183_TS1_11	HLC_183_TS1_11_M4	An. dirus sl	Female	n/a	n/a	uuid:498c1422-3f4a-40fd-9afc-21faab74c5e4	87974726	498c1422-3f4a-40fd-9afc-21faab74c5e4	2021-10-28T05:51:38	2021-10-28T05:51:38			vTmstdEWMuWK27DA3wJrma			0	0	TRUE	558127
2021-10-24T13:26:27.625+07:00	2021-10-24T13:26:41.405+07:00	HLC_183_TS1_11	HLC_183_TS1_11_M5	An. dirus sl	Female	n/a	n/a	uuid:60961555-d9d8-4123-b123-27b615c24f19	87974728	60961555-d9d8-4123-b123-27b615c24f19	2021-10-28T05:51:38	2021-10-28T05:51:38			vTmstdEWMuWK27DA3wJrma			0	0	TRUE	558127
2021-10-24T13:26:41.462+07:00	2021-10-24T13:26:54.222+07:00	HLC_183_TS1_11	HLC_183_TS1_11_M6	An. dirus sl	Female	n/a	n/a	uuid:a84bcd60-6b0f-4625-9634-f3ba86820b44	87974731	a84bcd60-6b0f-4625-9634-f3ba86820b44	2021-10-28T05:51:38	2021-10-28T05:51:38			vTmstdEWMuWK27DA3wJrma			0	0	TRUE	558127
2021-10-24T13:26:54.278+07:00	2021-10-24T13:27:17.209+07:00	HLC_183_TS1_11	HLC_183_TS1_11_M7	An. dirus sl	Female	n/a	n/a	uuid:a31dd469-5007-405c-8836-77abe57d64e5	87974732	a31dd469-5007-405c-8836-77abe57d64e5	2021-10-28T05:51:39	2021-10-28T05:51:39			vTmstdEWMuWK27DA3wJrma			0	0	TRUE	558127
2021-10-24T13:27:17.264+07:00	2021-10-24T13:27:43.791+07:00	HLC_183_TS1_11	HLC_183_TS1_11_M8	An. dirus sl	Female	n/a	n/a	uuid:76854960-e8e1-4608-88ef-fa5c00838564	87974735	76854960-e8e1-4608-88ef-fa5c00838564	2021-10-28T05:51:39	2021-10-28T05:51:39			vTmstdEWMuWK27DA3wJrma			0	0	TRUE	558127
2021-10-24T13:27:43.849+07:00	2021-10-24T13:28:49.086+07:00	HLC_183_TS1_11	HLC_183_TS1_11_M9	An. dirus sl	Female	n/a	n/a	uuid:0986b17a-091f-42f5-9c8a-efa6243455b3	87974738	0986b17a-091f-42f5-9c8a-efa6243455b3	2021-10-28T05:51:39	2021-10-28T05:51:39			vTmstdEWMuWK27DA3wJrma			0	0	TRUE	558127
2021-10-24T13:28:49.141+07:00	2021-10-24T13:28:59.155+07:00	HLC_183_TS1_11	HLC_183_TS1_11_M10	An. dirus sl	Female	n/a	n/a	uuid:0052bfc6-7cef-43fb-bab9-71ea13b2a480	87974739	0052bfc6-7cef-43fb-bab9-71ea13b2a480	2021-10-28T05:51:39	2021-10-28T05:51:39			vTmstdEWMuWK27DA3wJrma			0	0	TRUE	558127
2021-10-24T13:28:59.215+07:00	2021-10-24T13:29:15.060+07:00	HLC_183_TS1_11	HLC_183_TS1_11_M11	An. dirus sl	Female	n/a	n/a	uuid:b1c11498-68dc-4e21-8dab-15be072d2570	87974740	b1c11498-68dc-4e21-8dab-15be072d2570	2021-10-28T05:51:39	2021-10-28T05:51:40			vTmstdEWMuWK27DA3wJrma			0	0	TRUE	558127
2021-10-24T13:29:15.115+07:00	2021-10-24T13:29:31.086+07:00	HLC_183_TS1_11	HLC_183_TS1_11_M12	An. dirus sl	Female	n/a	n/a	uuid:f0a14a29-2a4f-4d77-8e31-59e07f22b467	87974742	f0a14a29-2a4f-4d77-8e31-59e07f22b467	2021-10-28T05:51:40	2021-10-28T05:51:40			vTmstdEWMuWK27DA3wJrma			0	0	TRUE	558127
2021-10-24T13:29:31.142+07:00	2021-10-24T13:29:48.228+07:00	HLC_183_TS1_11	HLC_183_TS1_11_M13	An. dirus sl	Female	n/a	n/a	uuid:34c61a09-1737-4919-9ce8-979a4cef50df	87974744	34c61a09-1737-4919-9ce8-979a4cef50df	2021-10-28T05:51:40	2021-10-28T05:51:40			vTmstdEWMuWK27DA3wJrma			0	0	TRUE	558127
2021-10-24T13:29:48.283+07:00	2021-10-24T13:30:01.689+07:00	HLC_183_TS1_11	HLC_183_TS1_11_M14	An. dirus sl	Female	n/a	n/a	uuid:d81b4ca1-fb1d-470c-8f95-c6415d18035c	87974745	d81b4ca1-fb1d-470c-8f95-c6415d18035c	2021-10-28T05:51:40	2021-10-28T05:51:40			vTmstdEWMuWK27DA3wJrma			0	0	TRUE	558127
2021-10-24T13:30:01.746+07:00	2021-10-24T13:30:15.186+07:00	HLC_183_TS1_11	HLC_183_TS1_11_M15	An. dirus sl	Female	n/a	n/a	uuid:bb1278ff-d4d0-45c4-8ee5-ea2f599cd90b	87974747	bb1278ff-d4d0-45c4-8ee5-ea2f599cd90b	2021-10-28T05:51:40	2021-10-28T05:51:40			vTmstdEWMuWK27DA3wJrma			0	0	TRUE	558127
2021-10-24T13:30:15.243+07:00	2021-10-24T13:30:42.647+07:00	HLC_183_TS1_11	HLC_183_TS1_11_M16	An. dirus sl	Female	n/a	n/a	uuid:03465cdc-311e-4fe2-9d1d-5cb4306278c4	87974749	03465cdc-311e-4fe2-9d1d-5cb4306278c4	2021-10-28T05:51:40	2021-10-28T05:51:41			vTmstdEWMuWK27DA3wJrma			0	0	TRUE	558127
2021-10-24T13:30:42.702+07:00	2021-10-24T13:30:55.384+07:00	HLC_183_TS1_11	HLC_183_TS1_11_M17	An. dirus sl	Female	n/a	n/a	uuid:92cf0c0c-c1fc-4514-8909-37a11e4591a8	87974751	92cf0c0c-c1fc-4514-8909-37a11e4591a8	2021-10-28T05:51:41	2021-10-28T05:51:41			vTmstdEWMuWK27DA3wJrma			0	0	TRUE	558127
2021-10-24T13:30:55.438+07:00	2021-10-24T13:31:07.142+07:00	HLC_183_TS1_11	HLC_183_TS1_11_M18	An. dirus sl	Female	n/a	n/a	uuid:644c72da-adb5-4b64-8417-59d420b2c46b	87974752	644c72da-adb5-4b64-8417-59d420b2c46b	2021-10-28T05:51:41	2021-10-28T05:51:41			vTmstdEWMuWK27DA3wJrma			0	0	TRUE	558127
2021-10-24T13:31:07.218+07:00	2021-10-24T13:31:52.493+07:00	HLC_183_TS1_12	HLC_183_TS1_12_M1	An. dirus sl	Female	n/a	n/a	uuid:58ea964a-7809-4ee1-a8a5-e65e7b3181c5	87974754	58ea964a-7809-4ee1-a8a5-e65e7b3181c5	2021-10-28T05:51:41	2021-10-28T05:51:41			vTmstdEWMuWK27DA3wJrma			0	0	TRUE	558127
2021-10-24T13:31:52.549+07:00	2021-10-24T13:32:18.983+07:00	HLC_183_TS1_12	HLC_183_TS1_12_M2	An. dirus sl	Female	n/a	n/a	uuid:359cfb06-0496-46fa-8045-565df78993dc	87974756	359cfb06-0496-46fa-8045-565df78993dc	2021-10-28T05:51:41	2021-10-28T05:51:41			vTmstdEWMuWK27DA3wJrma			0	0	TRUE	558127
2021-10-24T13:32:19.037+07:00	2021-10-24T13:32:31.486+07:00	HLC_183_TS1_12	HLC_183_TS1_12_M3	An. dirus sl	Female	n/a	n/a	uuid:06199897-d2c7-4481-829e-81bde6dc3dd7	87974758	06199897-d2c7-4481-829e-81bde6dc3dd7	2021-10-28T05:51:41	2021-10-28T05:51:42			vTmstdEWMuWK27DA3wJrma			0	0	TRUE	558127
2021-10-24T13:32:31.542+07:00	2021-10-24T13:32:40.368+07:00	HLC_183_TS1_12	HLC_183_TS1_12_M4	An. dirus sl	Female	n/a	n/a	uuid:34537a78-f620-45cd-92e7-b9ce1d98a4da	87974759	34537a78-f620-45cd-92e7-b9ce1d98a4da	2021-10-28T05:51:42	2021-10-28T05:51:42			vTmstdEWMuWK27DA3wJrma			0	0	TRUE	558127
2021-10-24T13:32:40.424+07:00	2021-10-24T13:32:52.868+07:00	HLC_183_TS1_12	HLC_183_TS1_12_M5	An. dirus sl	Female	n/a	n/a	uuid:11b82fdf-edac-4dcd-8929-ca26b06cca25	87974761	11b82fdf-edac-4dcd-8929-ca26b06cca25	2021-10-28T05:51:42	2021-10-28T05:51:42			vTmstdEWMuWK27DA3wJrma			0	0	TRUE	558127
2021-10-24T13:32:52.923+07:00	2021-10-24T13:33:09.655+07:00	HLC_183_TS1_12	HLC_183_TS1_12_M6	An. dirus sl	Female	n/a	n/a	uuid:79a18eb3-f39b-424d-b00b-f1401e13b168	87974763	79a18eb3-f39b-424d-b00b-f1401e13b168	2021-10-28T05:51:42	2021-10-28T05:51:42			vTmstdEWMuWK27DA3wJrma			0	0	TRUE	558127
2021-10-24T13:33:09.713+07:00	2021-10-24T13:33:25.589+07:00	HLC_183_TS1_12	HLC_183_TS1_12_M7	An. dirus sl	Female	n/a	n/a	uuid:6487955a-aefe-4eec-9594-47405a72a80e	87974765	6487955a-aefe-4eec-9594-47405a72a80e	2021-10-28T05:51:42	2021-10-28T05:51:43			vTmstdEWMuWK27DA3wJrma			0	0	TRUE	558127
2021-10-24T13:33:25.642+07:00	2021-10-24T13:33:44.240+07:00	HLC_183_TS1_12	HLC_183_TS1_12_M8	An. dirus sl	Female	n/a	n/a	uuid:efd60ead-4e2e-41e7-93f5-6e566413ec2f	87974766	efd60ead-4e2e-41e7-93f5-6e566413ec2f	2021-10-28T05:51:43	2021-10-28T05:51:43			vTmstdEWMuWK27DA3wJrma			0	0	TRUE	558127
2021-10-24T13:33:44.299+07:00	2021-10-24T13:34:12.224+07:00	HLC_183_TS1_12	HLC_183_TS1_12_M9	An. dirus sl	Female	n/a	n/a	uuid:27da758f-f230-4131-a95d-7eadf08a0b80	87974768	27da758f-f230-4131-a95d-7eadf08a0b80	2021-10-28T05:51:43	2021-10-28T05:51:43			vTmstdEWMuWK27DA3wJrma			0	0	TRUE	558127
2021-10-24T13:34:12.284+07:00	2021-10-24T13:34:25.853+07:00	HLC_183_TS1_12	HLC_183_TS1_12_M10	An. dirus sl	Female	n/a	n/a	uuid:357ca51b-bc40-4e13-ba52-053e28e536e0	87974770	357ca51b-bc40-4e13-ba52-053e28e536e0	2021-10-28T05:51:43	2021-10-28T05:51:43			vTmstdEWMuWK27DA3wJrma			0	0	TRUE	558127
2021-10-24T13:34:25.908+07:00	2021-10-24T13:34:54.438+07:00	HLC_183_TS1_12	HLC_183_TS1_12_M11	An. dirus sl	Female	n/a	n/a	uuid:9a33ec31-4b92-4c03-9246-ee507771a5bb	87974771	9a33ec31-4b92-4c03-9246-ee507771a5bb	2021-10-28T05:51:43	2021-10-28T05:51:43			vTmstdEWMuWK27DA3wJrma			0	0	TRUE	558127
2021-10-24T13:34:54.494+07:00	2021-10-24T13:35:19.228+07:00	HLC_184_TS2_1	HLC_184_TS2_1_M1	An. minimus	Female	n/a	vTmstdEWMuWK27DA3wJrma	uuid:3d131d66-e6ed-4812-9d04-227da5997163	87974773	3d131d66-e6ed-4812-9d04-227da5997163	2021-10-28T05:51:43	2021-10-28T05:57:46			vTmstdEWMuWK27DA3wJrma			0	0	TRUE	558127
2021-10-24T13:35:19.285+07:00	2021-10-24T13:35:27.907+07:00	HLC_184_TS2_1	HLC_184_TS2_1_M2	An. maculatus sl	Female	n/a	n/a	uuid:5ae66a52-c8d0-45bb-81e6-003757a18ea0	87974774	5ae66a52-c8d0-45bb-81e6-003757a18ea0	2021-10-28T05:51:44	2021-10-28T05:51:44			vTmstdEWMuWK27DA3wJrma			0	0	TRUE	558127
2021-10-24T13:35:27.965+07:00	2021-10-24T13:35:47.392+07:00	HLC_184_TS2_1	HLC_184_TS2_1_M3	An. dirus sl	Female	n/a	n/a	uuid:c2217896-1864-4c5f-8889-a8a2f0019a27	87974776	c2217896-1864-4c5f-8889-a8a2f0019a27	2021-10-28T05:51:44	2021-10-28T05:51:44			vTmstdEWMuWK27DA3wJrma			0	0	TRUE	558127
2021-10-24T13:35:47.446+07:00	2021-10-24T13:36:03.486+07:00	HLC_184_TS2_1	HLC_184_TS2_1_M4	An. dirus sl	Female	n/a	n/a	uuid:eaa17884-760a-489b-8d8d-d7d0e8436ff1	87974778	eaa17884-760a-489b-8d8d-d7d0e8436ff1	2021-10-28T05:51:44	2021-10-28T05:51:44			vTmstdEWMuWK27DA3wJrma			0	0	TRUE	558127
2021-10-24T13:36:03.544+07:00	2021-10-24T13:36:18.927+07:00	HLC_184_TS2_4	HLC_184_TS2_4_M1	An. dirus sl	Female	n/a	n/a	uuid:5d2290b9-31f0-47ea-bf05-2e003b8c3567	87974779	5d2290b9-31f0-47ea-bf05-2e003b8c3567	2021-10-28T05:51:44	2021-10-28T05:51:44			vTmstdEWMuWK27DA3wJrma			0	0	TRUE	558127
2021-10-24T13:36:18.985+07:00	2021-10-24T13:36:36.577+07:00	HLC_184_TS2_4	HLC_184_TS2_4_M2	An. dirus sl	Female	n/a	n/a	uuid:43c42979-7d2f-4c70-b6e7-42ed328aefc2	87974781	43c42979-7d2f-4c70-b6e7-42ed328aefc2	2021-10-28T05:51:44	2021-10-28T05:51:45			vTmstdEWMuWK27DA3wJrma			0	0	TRUE	558127
2021-10-24T13:36:36.632+07:00	2021-10-24T13:36:59.570+07:00	HLC_184_TS2_5	HLC_184_TS2_5_M1	An. dirus sl	Female	n/a	n/a	uuid:597b2478-3800-42e5-afd8-ed8ca38e8a6d	87974783	597b2478-3800-42e5-afd8-ed8ca38e8a6d	2021-10-28T05:51:45	2021-10-28T05:51:45			vTmstdEWMuWK27DA3wJrma			0	0	TRUE	558127
2021-10-24T13:36:59.628+07:00	2021-10-24T13:37:32.190+07:00	HLC_184_TS2_6	HLC_184_TS2_6_M1	An. dirus sl	Female	n/a	n/a	uuid:f99cd8b9-09c2-48e3-8c0c-72ffe3410f44	87974785	f99cd8b9-09c2-48e3-8c0c-72ffe3410f44	2021-10-28T05:51:45	2021-10-28T05:51:45			vTmstdEWMuWK27DA3wJrma			0	0	TRUE	558127
2021-10-24T13:37:32.247+07:00	2021-10-24T13:37:43.950+07:00	HLC_184_TS2_6	HLC_184_TS2_6_M2	An. dirus sl	Female	n/a	n/a	uuid:e08f0254-dfc9-4319-b250-b716408072d9	87974786	e08f0254-dfc9-4319-b250-b716408072d9	2021-10-28T05:51:45	2021-10-28T05:51:45			vTmstdEWMuWK27DA3wJrma			0	0	TRUE	558127
2021-10-24T13:37:44.006+07:00	2021-10-24T13:38:07.966+07:00	HLC_184_TS2_6	HLC_184_TS2_6_M3	An. dirus sl	Female	n/a	n/a	uuid:c9751796-2f17-4ee9-9316-169eaaa4c41b	87974788	c9751796-2f17-4ee9-9316-169eaaa4c41b	2021-10-28T05:51:45	2021-10-28T05:51:45			vTmstdEWMuWK27DA3wJrma			0	0	TRUE	558127
2021-10-24T13:38:08.021+07:00	2021-10-24T13:38:28.203+07:00	HLC_184_TS2_7	HLC_184_TS2_7_M1	An. dirus sl	Female	n/a	n/a	uuid:ccd5fa8d-5e97-43c0-bc0a-05689df686b9	87974790	ccd5fa8d-5e97-43c0-bc0a-05689df686b9	2021-10-28T05:51:45	2021-10-28T05:51:46			vTmstdEWMuWK27DA3wJrma			0	0	TRUE	558127
2021-10-24T13:38:28.261+07:00	2021-10-24T13:38:45.236+07:00	HLC_184_TS2_8	HLC_184_TS2_8_M1	An. dirus sl	Female	n/a	n/a	uuid:8a254e4a-2da0-4644-b5a7-97b8a3e73f78	87974792	8a254e4a-2da0-4644-b5a7-97b8a3e73f78	2021-10-28T05:51:46	2021-10-28T05:51:46			vTmstdEWMuWK27DA3wJrma			0	0	TRUE	558127
2021-10-24T13:38:45.292+07:00	2021-10-24T13:38:56.020+07:00	HLC_184_TS2_9	HLC_184_TS2_9_M1	An. dirus sl	Female	n/a	n/a	uuid:ebbcee62-90fd-4d9c-aee0-591dcaabbd3d	87974794	ebbcee62-90fd-4d9c-aee0-591dcaabbd3d	2021-10-28T05:51:46	2021-10-28T05:51:46			vTmstdEWMuWK27DA3wJrma			0	0	TRUE	558127
2021-10-24T13:38:56.076+07:00	2021-10-24T13:39:13.050+07:00	HLC_184_TS2_9	HLC_184_TS2_9_M2	An. dirus sl	Female	n/a	n/a	uuid:7584cb91-de48-42ed-8674-2f0034c97e4b	87974795	7584cb91-de48-42ed-8674-2f0034c97e4b	2021-10-28T05:51:46	2021-10-28T05:51:46			vTmstdEWMuWK27DA3wJrma			0	0	TRUE	558127
2021-10-24T13:39:13.105+07:00	2021-10-24T13:39:33.510+07:00	HLC_184_TS2_9	HLC_184_TS2_9_M3	An. dirus sl	Female	n/a	n/a	uuid:ea3c2407-b6d7-455c-b156-b8bdcec00d89	87974797	ea3c2407-b6d7-455c-b156-b8bdcec00d89	2021-10-28T05:51:47	2021-10-28T05:51:47			vTmstdEWMuWK27DA3wJrma			0	0	TRUE	558127
2021-10-24T13:39:33.566+07:00	2021-10-24T13:40:07.092+07:00	HLC_184_TS2_10	HLC_184_TS2_10_M1	An. dirus sl	Female	n/a	n/a	uuid:d324625d-a2de-455a-bf9a-0fa275d51945	87974799	d324625d-a2de-455a-bf9a-0fa275d51945	2021-10-28T05:51:47	2021-10-28T05:51:47			vTmstdEWMuWK27DA3wJrma			0	0	TRUE	558127
2021-10-24T13:40:07.157+07:00	2021-10-24T13:40:23.933+07:00	HLC_185_TS3_1	HLC_185_TS3_1_M1	An. maculatus sl	Female	n/a	n/a	uuid:74638b7c-be7f-4f61-92e7-d9b74f5c7a8a	87974801	74638b7c-be7f-4f61-92e7-d9b74f5c7a8a	2021-10-28T05:51:47	2021-10-28T05:51:47			vTmstdEWMuWK27DA3wJrma			0	0	TRUE	558127
2021-10-24T13:40:23.989+07:00	2021-10-24T13:40:44.612+07:00	HLC_185_TS3_2	HLC_185_TS3_2_M1	An. dirus sl	Female	n/a	n/a	uuid:a3839fbf-6acc-4384-b8a4-8fd3a14f796c	87974803	a3839fbf-6acc-4384-b8a4-8fd3a14f796c	2021-10-28T05:51:47	2021-10-28T05:51:48			vTmstdEWMuWK27DA3wJrma			0	0	TRUE	558127
2021-10-24T13:40:44.668+07:00	2021-10-24T13:41:02.251+07:00	HLC_185_TS3_2	HLC_185_TS3_2_M2	An. dirus sl	Female	n/a	n/a	uuid:8006464e-76b0-4001-9a3d-74bfc93dd204	87974805	8006464e-76b0-4001-9a3d-74bfc93dd204	2021-10-28T05:51:48	2021-10-28T05:51:48			vTmstdEWMuWK27DA3wJrma			0	0	TRUE	558127
2021-10-24T13:41:02.308+07:00	2021-10-24T13:47:26.001+07:00	HLC_185_TS3_2	HLC_185_TS3_2_M3	An. dirus sl	Female	n/a	n/a	uuid:42a95ef2-3c56-469a-8e00-32a98bb38da6	87974807	42a95ef2-3c56-469a-8e00-32a98bb38da6	2021-10-28T05:51:48	2021-10-28T05:51:48			vTmstdEWMuWK27DA3wJrma			0	0	TRUE	558127
2021-10-24T13:41:27.989+07:00	2021-10-24T13:41:56.164+07:00	HLC_185_TS3_2	HLC_185_TS3_2_M4	An. dirus sl	Female	n/a	n/a	uuid:49a84bb5-3d76-4d49-a0c1-267511ebea00	87974809	49a84bb5-3d76-4d49-a0c1-267511ebea00	2021-10-28T05:51:48	2021-10-28T05:51:48			vTmstdEWMuWK27DA3wJrma			0	0	TRUE	558127
2021-10-24T13:41:56.221+07:00	2021-10-24T13:42:03.893+07:00	HLC_185_TS3_2	HLC_185_TS3_2_M5	An. dirus sl	Female	n/a	n/a	uuid:591b2195-ee0d-42ec-8828-aa9a05604d28	87974811	591b2195-ee0d-42ec-8828-aa9a05604d28	2021-10-28T05:51:49	2021-10-28T05:51:49			vTmstdEWMuWK27DA3wJrma			0	0	TRUE	558127
2021-10-24T13:42:03.948+07:00	2021-10-24T13:42:13.686+07:00	HLC_185_TS3_2	HLC_185_TS3_2_M6	An. dirus sl	Female	n/a	n/a	uuid:2ba7bec7-3da3-4fcf-9e7e-7822f765ec30	87974813	2ba7bec7-3da3-4fcf-9e7e-7822f765ec30	2021-10-28T05:51:49	2021-10-28T05:51:49			vTmstdEWMuWK27DA3wJrma			0	0	TRUE	558127
2021-10-24T13:42:13.743+07:00	2021-10-24T13:42:22.133+07:00	HLC_185_TS3_3	HLC_185_TS3_3_M1	An. dirus sl	Female	n/a	n/a	uuid:3c75e673-2b83-4996-8324-aa1ba083bccd	87974815	3c75e673-2b83-4996-8324-aa1ba083bccd	2021-10-28T05:51:49	2021-10-28T05:51:49			vTmstdEWMuWK27DA3wJrma			0	0	TRUE	558127
2021-10-24T13:42:22.186+07:00	2021-10-24T13:42:33.796+07:00	HLC_185_TS3_3	HLC_185_TS3_3_M2	An. dirus sl	Female	n/a	n/a	uuid:ebb0161f-623a-4764-9943-d67edd46eb3c	87974816	ebb0161f-623a-4764-9943-d67edd46eb3c	2021-10-28T05:51:49	2021-10-28T05:51:49			vTmstdEWMuWK27DA3wJrma			0	0	TRUE	558127
2021-10-24T13:42:33.853+07:00	2021-10-24T13:42:51.182+07:00	HLC_185_TS3_3	HLC_185_TS3_3_M3	An. dirus sl	Female	n/a	n/a	uuid:911cd1ad-0b22-492c-bfd5-994f0cf5b2a8	87974818	911cd1ad-0b22-492c-bfd5-994f0cf5b2a8	2021-10-28T05:51:49	2021-10-28T05:51:50			vTmstdEWMuWK27DA3wJrma			0	0	TRUE	558127
2021-10-24T13:42:51.237+07:00	2021-10-24T13:43:18.301+07:00	HLC_185_TS3_3	HLC_185_TS3_3_M4	An. dirus sl	Female	n/a	n/a	uuid:32af0b03-9e16-412a-a38d-02c0a81e97dd	87974820	32af0b03-9e16-412a-a38d-02c0a81e97dd	2021-10-28T05:51:50	2021-10-28T05:51:50			vTmstdEWMuWK27DA3wJrma			0	0	TRUE	558127
2021-10-24T13:43:18.357+07:00	2021-10-24T13:43:27.117+07:00	HLC_185_TS3_3	HLC_185_TS3_3_M5	An. dirus sl	Female	n/a	n/a	uuid:75d7d9dc-4e3f-4826-9b86-90b33daf8222	87974822	75d7d9dc-4e3f-4826-9b86-90b33daf8222	2021-10-28T05:51:50	2021-10-28T05:51:50			vTmstdEWMuWK27DA3wJrma			0	0	TRUE	558127
2021-10-24T13:43:27.173+07:00	2021-10-24T13:44:29.999+07:00	HLC_185_TS3_3	HLC_185_TS3_3_M6	An. dirus sl	Female	n/a	n/a	uuid:b0e84acb-19a5-4b3c-b039-fc8f69bdc410	87974824	b0e84acb-19a5-4b3c-b039-fc8f69bdc410	2021-10-28T05:51:50	2021-10-28T05:51:50			vTmstdEWMuWK27DA3wJrma			0	0	TRUE	558127
2021-10-24T13:44:30.057+07:00	2021-10-24T13:44:42.506+07:00	HLC_185_TS3_4	HLC_185_TS3_4_M1	An. dirus sl	Female	n/a	n/a	uuid:f2dd71ad-612b-4a5e-9010-13548de3d100	87974825	f2dd71ad-612b-4a5e-9010-13548de3d100	2021-10-28T05:51:50	2021-10-28T05:51:50			vTmstdEWMuWK27DA3wJrma			0	0	TRUE	558127
2021-10-24T13:44:42.560+07:00	2021-10-24T13:44:52.636+07:00	HLC_185_TS3_4	HLC_185_TS3_4_M2	An. dirus sl	Female	n/a	n/a	uuid:4e509bea-d892-44e5-ae7c-a543ca00fd24	87974828	4e509bea-d892-44e5-ae7c-a543ca00fd24	2021-10-28T05:51:51	2021-10-28T05:51:51			vTmstdEWMuWK27DA3wJrma			0	0	TRUE	558127
2021-10-24T13:44:52.692+07:00	2021-10-24T13:45:15.040+07:00	HLC_185_TS3_4	HLC_185_TS3_4_M3	An. dirus sl	Female	n/a	n/a	uuid:5622ad80-f965-469b-842e-c1afa4be5188	87974829	5622ad80-f965-469b-842e-c1afa4be5188	2021-10-28T05:51:51	2021-10-28T05:51:51			vTmstdEWMuWK27DA3wJrma			0	0	TRUE	558127
2021-10-24T13:45:15.097+07:00	2021-10-24T13:45:32.066+07:00	HLC_185_TS3_4	HLC_185_TS3_4_M4	An. dirus sl	Female	n/a	n/a	uuid:d9974fb6-47b1-47bc-93cc-8d2ea7789737	87974831	d9974fb6-47b1-47bc-93cc-8d2ea7789737	2021-10-28T05:51:51	2021-10-28T05:51:51			vTmstdEWMuWK27DA3wJrma			0	0	TRUE	558127
2021-10-24T13:45:32.123+07:00	2021-10-24T13:45:41.038+07:00	HLC_185_TS3_4	HLC_185_TS3_4_M5	An. dirus sl	Female	n/a	n/a	uuid:9a7f7ea6-aa1f-40ef-8968-9ce2e6e63d65	87974834	9a7f7ea6-aa1f-40ef-8968-9ce2e6e63d65	2021-10-28T05:51:51	2021-10-28T05:51:51			vTmstdEWMuWK27DA3wJrma			0	0	TRUE	558127
2021-10-24T13:45:41.093+07:00	2021-10-24T13:48:18.524+07:00	HLC_185_TS3_4	HLC_185_TS3_4_M6	An. dirus sl	Female	n/a	n/a	uuid:7a0a88be-04d9-4e5d-aed1-ef87d3098e2c	87974836	7a0a88be-04d9-4e5d-aed1-ef87d3098e2c	2021-10-28T05:51:51	2021-10-28T05:51:52			vTmstdEWMuWK27DA3wJrma			0	0	TRUE	558127
2021-10-24T13:48:18.579+07:00	2021-10-24T13:52:48.556+07:00	HLC_185_TS3_6	HLC_185_TS3_6_M1	An. dirus sl	Female	n/a	n/a	uuid:5f16ab30-879e-4b13-89ed-ea2cf9454adb	87974837	5f16ab30-879e-4b13-89ed-ea2cf9454adb	2021-10-28T05:51:52	2021-10-28T05:51:52			vTmstdEWMuWK27DA3wJrma			0	0	TRUE	558127
2021-08-29T14:55:29.630+07:00	2021-08-29T14:56:13.546+07:00	HLC_185_TS3_7	HLC_185_TS3_7_M1	An. dirus sl	Female	n/a	n/a	uuid:713e58b8-7664-4c11-8b63-7d00fb7337f9	87974839	713e58b8-7664-4c11-8b63-7d00fb7337f9	2021-10-28T05:51:52	2021-10-28T05:51:52			vTmstdEWMuWK27DA3wJrma			0	0	TRUE	558127
2021-08-29T14:56:13.556+07:00	2021-09-28T17:10:06.189+02:00	HLC_185_TS3_8	HLC_185_TS3_8_M1	An. dirus sl	Female	n/a	n/a	uuid:3aa3da63-fb30-42aa-9b90-586f9bbfafd0	87974841	3aa3da63-fb30-42aa-9b90-586f9bbfafd0	2021-10-28T05:51:52	2021-10-28T05:51:52			vTmstdEWMuWK27DA3wJrma			0	0	TRUE	558127
2021-08-29T14:56:45.512+07:00	2021-09-28T17:09:37.727+02:00	HLC_185_TS3_9	HLC_185_TS3_9_M1	An. dirus sl	Female	n/a	n/a	uuid:a2f99679-09e4-47ca-97b2-fa89128430d0	87974843	a2f99679-09e4-47ca-97b2-fa89128430d0	2021-10-28T05:51:52	2021-10-28T05:51:52			vTmstdEWMuWK27DA3wJrma			0	0	TRUE	558127
2021-08-29T14:57:19.295+07:00	2021-09-28T17:10:30.262+02:00	HLC_185_TS3_9	HLC_185_TS3_9_M2	An. dirus sl	Female	n/a	n/a	uuid:9cdd82ac-63b5-4621-8815-12892056c057	87974844	9cdd82ac-63b5-4621-8815-12892056c057	2021-10-28T05:51:53	2021-10-28T05:51:53			vTmstdEWMuWK27DA3wJrma			0	0	TRUE	558127
2021-08-29T14:59:15.311+07:00	2021-09-28T17:10:52.987+02:00	HLC_185_TS3_11	HLC_185_TS3_11_M1	An. dirus sl	Female	n/a	n/a	uuid:f4cd5d8b-1289-411e-970f-f591be9d1ad2	87974846	f4cd5d8b-1289-411e-970f-f591be9d1ad2	2021-10-28T05:51:53	2021-10-28T05:51:53			vTmstdEWMuWK27DA3wJrma			0	0	TRUE	558127
2021-08-29T15:00:39.405+07:00	2021-09-28T17:11:19.465+02:00	HLC_185_TS3_11	HLC_185_TS3_11_M2	An. dirus sl	Female	n/a	n/a	uuid:10f3324f-5024-4e36-8fa0-7e0ca3f28bae	87974848	10f3324f-5024-4e36-8fa0-7e0ca3f28bae	2021-10-28T05:51:53	2021-10-28T05:51:53			vTmstdEWMuWK27DA3wJrma			0	0	TRUE	558127
2021-08-29T15:01:20.620+07:00	2021-09-28T17:11:33.320+02:00	HLC_185_TS3_11	HLC_185_TS3_11_M3	An. dirus sl	Female	n/a	n/a	uuid:1b64b79d-a5d7-4d7e-80fa-b330a10ee65a	87974850	1b64b79d-a5d7-4d7e-80fa-b330a10ee65a	2021-10-28T05:51:53	2021-10-28T05:51:53			vTmstdEWMuWK27DA3wJrma			0	0	TRUE	558127
2021-08-29T15:02:12.948+07:00	2021-09-28T17:12:00.469+02:00	HLC_185_TS3_12	HLC_185_TS3_12_M1	An. dirus sl	Female	n/a	n/a	uuid:1f48efd1-f7b0-4d28-b4e8-307c845d4915	87974852	1f48efd1-f7b0-4d28-b4e8-307c845d4915	2021-10-28T05:51:54	2021-10-28T05:51:54			vTmstdEWMuWK27DA3wJrma			0	0	TRUE	558127
2021-08-29T15:03:05.531+07:00	2021-09-28T17:12:22.106+02:00	HLC_186_TS4_10	HLC_186_TS4_10_M1	An. maculatus sl	Female	n/a	n/a	uuid:34fb7419-ee50-4430-80d9-6b013f349663	87974853	34fb7419-ee50-4430-80d9-6b013f349663	2021-10-28T05:51:54	2021-10-28T05:51:54			vTmstdEWMuWK27DA3wJrma			0	0	TRUE	558127
2021-08-29T15:04:52.273+07:00	2021-09-28T17:12:42.918+02:00	HLC_187_TS5_2	HLC_187_TS5_2_M1	An. dirus sl	Female	n/a	n/a	uuid:f990e13c-c79d-4ca1-8a87-a5c905067895	87974855	f990e13c-c79d-4ca1-8a87-a5c905067895	2021-10-28T05:51:54	2021-10-28T05:51:54			vTmstdEWMuWK27DA3wJrma			0	0	TRUE	558127
2021-08-29T15:05:25.150+07:00	2021-09-28T17:12:59.259+02:00	HLC_187_TS5_5	HLC_187_TS5_5_M1	An. dirus sl	Female	n/a	n/a	uuid:01c57556-f233-4edf-a0d4-472fc23b4731	87974857	01c57556-f233-4edf-a0d4-472fc23b4731	2021-10-28T05:51:54	2021-10-28T05:51:54			vTmstdEWMuWK27DA3wJrma			0	0	TRUE	558127
2021-08-29T15:06:00.649+07:00	2021-09-28T17:13:19.682+02:00	HLC_187_TS5_10	HLC_187_TS5_10_M1	An. dirus sl	Female	n/a	n/a	uuid:a209490f-128f-40d3-a5e0-75f87e24ffee	87974859	a209490f-128f-40d3-a5e0-75f87e24ffee	2021-10-28T05:51:54	2021-10-28T05:51:55			vTmstdEWMuWK27DA3wJrma			0	0	TRUE	558127
2021-08-29T15:06:34.782+07:00	2021-09-28T17:13:38.501+02:00	HLC_187_TS5_10	HLC_187_TS5_10_M2	An. dirus sl	Female	n/a	n/a	uuid:5a7f1c06-d383-4d24-b3cc-d92aa116f2ce	87974861	5a7f1c06-d383-4d24-b3cc-d92aa116f2ce	2021-10-28T05:51:55	2021-10-28T05:51:55			vTmstdEWMuWK27DA3wJrma			0	0	TRUE	558127
2021-08-30T12:23:52.353+07:00	2021-08-30T12:24:21.081+07:00	HLC_188_TS6_2	HLC_188_TS6_2_M1	An. dirus sl	Female	n/a	n/a	uuid:320a3ad6-37f0-49d1-82f8-ddfe7ffd2948	87974863	320a3ad6-37f0-49d1-82f8-ddfe7ffd2948	2021-10-28T05:51:55	2021-10-28T05:51:55			vTmstdEWMuWK27DA3wJrma			0	0	TRUE	558127
2021-08-30T12:24:21.098+07:00	2021-09-28T17:14:08.403+02:00	HLC_188_TS6_5	HLC_188_TS6_5_M1	An. dirus sl	Female	n/a	n/a	uuid:42091b67-0b29-4d5d-b612-76a1fb4c138b	87974865	42091b67-0b29-4d5d-b612-76a1fb4c138b	2021-10-28T05:51:55	2021-10-28T05:51:55			vTmstdEWMuWK27DA3wJrma			0	0	TRUE	558127
[truncated: 6,949 more rows]
